# Supplementary material for: Investigation of the Proteomes of the Truffles Tuber albidum pico, T. aestivum, T. indicum, T. magnatum, and T. melanosporum
Source: Int J Mol Sci. 2021 Nov 30;22(23):12999. doi: 10.3390/ijms222312999 (PMC8658033; doi:10.3390/ijms222312999)
Supplement: Supplementary file 1 [file ijms-22-12999-s001.zip]

Archive with 25 entries (24 files):
- Supplemental Information/
- Supplemental Information/Truffles_GOE_AnovaSignificantproteins.xlsx
- __MACOSX/Supplemental Information/._Truffles_GOE_AnovaSignificantproteins.xlsx
- Supplemental Information/Comparison Tuber indicum vs Tuber albidum Pico.xlsx
- __MACOSX/Supplemental Information/._Comparison Tuber indicum vs Tuber albidum Pico.xlsx
- Supplemental Information/Comparison Tuber allbidum vs Tuber magnatum.xlsx
- __MACOSX/Supplemental Information/._Comparison Tuber allbidum vs Tuber magnatum.xlsx
- Supplemental Information/Comparison Tuber indicum vs T melanosporum.xlsx
- __MACOSX/Supplemental Information/._Comparison Tuber indicum vs T melanosporum.xlsx
- Supplemental Information/Comparison Tuber magnatum vs Tuber melanosporum.xlsx
- __MACOSX/Supplemental Information/._Comparison Tuber magnatum vs Tuber melanosporum.xlsx
- Supplemental Information/Comparison Tuber melanosporum vs Tuber albidum.xlsx
- __MACOSX/Supplemental Information/._Comparison Tuber melanosporum vs Tuber albidum.xlsx
- Supplemental Information/Comparison Tuber melanosporum vs Tuber aestivum.xlsx
- __MACOSX/Supplemental Information/._Comparison Tuber melanosporum vs Tuber aestivum.xlsx
- Supplemental Information/Comparison Tuber indicum vs Tuber magnatum.xlsx
- __MACOSX/Supplemental Information/._Comparison Tuber indicum vs Tuber magnatum.xlsx
- Supplemental Information/Comparison Tuber indicum vs Tuber aestivum.xlsx
- __MACOSX/Supplemental Information/._Comparison Tuber indicum vs Tuber aestivum.xlsx
- Supplemental Information/Comparison Tuber magnatum vs Tuber aestivum.xlsx
- __MACOSX/Supplemental Information/._Comparison Tuber magnatum vs Tuber aestivum.xlsx
- Supplemental Information/Comparison Tuber albidum vs Tuber aestivum.xlsx
- __MACOSX/Supplemental Information/._Comparison Tuber albidum vs Tuber aestivum.xlsx
- Supplemental Information/SupplementalInformation.xlsx
- __MACOSX/Supplemental Information/._SupplementalInformation.xlsx
