# Supplementary material for: Investigation of the Proteomes of the Truffles Tuber albidum pico, T. aestivum, T. indicum, T. magnatum, and T. melanosporum
Source: Int J Mol Sci. 2021 Nov 30;22(23):12999. doi: 10.3390/ijms222312999 (PMC8658033; doi:10.3390/ijms222312999)
Supplement: Supplementary file 1 [file ijms-22-12999-s001.zip › Supplemental Information/Truffles_GOE_AnovaSignificantproteins.xlsx]

## Sheet: Tabelle1
GO ID	GO Description	p-value	Corrected p-value	Cluster frequency	Total frequency	Genes
44281	small molecule metabolic process	5.6601e-70	9.9222e-67	368/1325 27.7%	1195/10365 11.5%	D5GN05 A0A317SG24 A0A292PVK3 A0A292Q211 D5GB83 A0A292Q3T4 A0A292PR34 A0A292PSV6 D5G6Q4 D5GBY0 D5GLL8 D5GBY9 D5G7C0 A0A317SW11 A0A317SWR4 A0A317SFA7 A0A292PQB4 A0A292PSF6 A0A317SHV0 A0A292PKW2 D5G9Y3 A0A292Q2R9 A0A317SI74 A0A292PPP9 D5G620 D5G983 A0A317SEP4 A0A292PLH8 A0A292PKF7 D5GKL1 D5G4N6 A0A292Q2S5 A0A317SR87 A0A317SKK5 A0A317SXU7 D5GPW1 D5G9Z4 A0A292PR07 D5GPW5 A0A317SYC6 A0A292PL58 A0A317SQ…
6082	organic acid metabolic process	1.2685e-53	1.1119e-50	243/1325 18.3%	710/10365 6.8%	D5GN05 A0A317SG24 A0A292PVK3 A0A292Q211 D5GB83 A0A292PR34 A0A292PSV6 D5GBY0 D5GLL8 A0A317SW11 A0A317SWR4 A0A292PQB4 A0A292PSF6 A0A317SHV0 A0A317SI74 D5G620 D5G983 A0A317SEP4 A0A292PKF7 D5GKL1 D5G4N6 A0A292Q2S5 A0A317SKK5 D5GPW1 D5G9Z4 A0A317SYC6 A0A292PL58 A0A317SQT3 A0A292Q0L0 A0A292PPN2 A0A292Q1N2 A0A292Q798 A0A292PKT0 A0A292PRA7 A0A317SID0 A0A292PSC9 D5GPF4 A0A292PL55 D5GA85 A0A292PV91 A0A292P…
19752	carboxylic acid metabolic process	6.7106e-51	3.9212e-48	232/1325 17.5%	679/10365 6.5%	A0A317SG24 A0A292PVK3 A0A292Q211 D5GB83 A0A292PR34 A0A292PSV6 D5GBY0 D5GLL8 A0A317SW11 A0A317SWR4 A0A292PQB4 A0A292PSF6 A0A317SHV0 A0A317SI74 D5G620 D5G983 A0A317SEP4 A0A292PKF7 D5GKL1 D5G4N6 A0A292Q2S5 A0A317SKK5 D5GPW1 D5G9Z4 A0A317SYC6 A0A292PL58 A0A317SQT3 A0A292Q0L0 A0A292PPN2 A0A292Q1N2 A0A292Q798 A0A292PRA7 A0A317SID0 A0A292PSC9 D5GPF4 A0A292PL55 D5GA85 A0A292PV91 A0A292PJB7 A0A317T4I2 A0A…
43436	oxoacid metabolic process	4.0785e-49	1.7874e-46	232/1325 17.5%	693/10365 6.6%	A0A317SG24 A0A292PVK3 A0A292Q211 D5GB83 A0A292PR34 A0A292PSV6 D5GBY0 D5GLL8 A0A317SW11 A0A317SWR4 A0A292PQB4 A0A292PSF6 A0A317SHV0 A0A317SI74 D5G620 D5G983 A0A317SEP4 A0A292PKF7 D5GKL1 D5G4N6 A0A292Q2S5 A0A317SKK5 D5GPW1 D5G9Z4 A0A317SYC6 A0A292PL58 A0A317SQT3 A0A292Q0L0 A0A292PPN2 A0A292Q1N2 A0A292Q798 A0A292PRA7 A0A317SID0 A0A292PSC9 D5GPF4 A0A292PL55 D5GA85 A0A292PV91 A0A292PJB7 A0A317T4I2 A0A…
55114	oxidation-reduction process	2.3552e-40	8.2574e-38	353/1325 26.6%	1438/10365 13.8%	D5GCK3 A0A292PY08 A0A292PSE7 A0A292Q569 A0A292PZ22 A0A292Q0M8 A0A317SYF6 A0A292PKE6 A0A292PYQ6 A0A292Q211 A0A292Q698 D5GBY0 A0A292Q2R7 D5GIW0 A0A317SWR4 A0A317STM6 A0A317SNA1 A0A292Q3D4 A0A317SHV0 A0A292PK61 A0A292Q217 A0A292Q2R9 D5GMP5 A0A317SI74 D5G620 D5GMP7 D5GQ76 D5GCL9 D5G736 A0A292Q1Q1 A0A292Q586 A0A292Q4W7 A0A292Q106 A0A317T1U9 A0A317SKK5 D5G8F0 D5GNA2 A0A292PS61 D5GQ81 D5GPW1 D5GIY7 D5GH…
6520	cellular amino acid metabolic process	2.0824e-35	6.0842e-33	164/1325 12.3%	481/10365 4.6%	D5GFI8 A0A317SG24 A0A292PVK3 A0A292Q211 A0A292PHH1 D5GMF5 A0A292PR34 A0A292PSV6 D5GMF0 D5GLL8 A0A292PYZ6 D5GBQ2 D5GD45 A0A317SW11 A0A317SWR4 A0A317SXM3 A0A292PQB4 A0A317SE73 A0A317SMX0 D5G983 A0A292Q6R8 A0A292PSN6 A0A317SEP4 D5GL57 A0A292PKF7 D5GIP8 D5GKL1 D5G4N6 A0A292Q6S1 A0A292Q2S5 D5GMG1 A0A292PX83 A0A317SKK5 D5GC35 A0A292Q181 D5GPW1 D5GIQ2 D5GJS6 D5GAQ8 D5G9Z4 A0A292Q704 D5GIQ9 A0A317SYC6 A0…
1901605	alpha-amino acid metabolic process	8.2624e-32	2.0691e-29	114/1325 8.6%	285/10365 2.7%	D5GFI8 A0A292PVK3 A0A292Q211 A0A292PHH1 D5GMF5 A0A292PR34 A0A292PSV6 D5GMF0 D5GBQ2 A0A317SW11 A0A292PQB4 A0A317SE73 A0A317SMX0 D5G983 A0A292PSN6 A0A317SEP4 D5GL57 A0A292PKF7 D5GKL1 A0A292Q6S1 A0A292Q2S5 A0A317SKK5 D5GC35 D5GPW1 D5GIQ2 D5GJS6 D5GAQ8 D5G9Z4 D5GIQ9 A0A317SYC6 A0A292PL58 A0A292PNR5 A0A317SKP5 A0A292Q0L0 A0A292PNR8 A0A292PXV1 A0A292PUP0 A0A317SKP7 A0A317STR0 D5GCD9 D5GDW8 A0A317SSP3 D…
8152	metabolic process	4.2992e-30	9.4206e-28	1100/1325 83.0%	7285/10365 70.2%	A0A292PVK4 A0A292Q5G2 A0A292PY08 D5GBI0 A0A292Q3C7 A0A292PVK3 A0A317SR71 D5G7S8 A0A292PZT0 A0A317T2V8 A0A292PIR1 A0A292PMZ6 D5GG20 A0A292PTH3 A0A292Q3D4 A0A292PKW2 D5G9Y3 D5G620 D5G5P8 A0A317SR87 D5G9X7 A0A317SKK5 A0A292PIS7 D5GE05 A0A292Q7I4 D5GI86 A0A292PXM9 D5GHW8 D5G9Z4 A0A292Q7I1 A0A292PL58 A0A292PL59 A0A317SQT1 A0A317SQT3 D5G5Q5 A0A292PKT0 A0A292PRA7 D5GHW1 A0A317SID0 A0A292Q3A9 A0A292PMX5 …
6091	generation of precursor metabolites and energy	2.4634e-29	4.7981e-27	97/1325 7.3%	230/10365 2.2%	A0A292PX68 A0A292PPG5 D5GJQ7 A0A292PYZ3 D5GBY0 A0A292PQ94 A0A292PP75 A0A292PPH9 A0A317SHV0 A0A292Q2R9 A0A317SI74 D5G620 A0A292PVT9 D5GCL9 A0A292PMS8 D5GDV4 A0A292PYG0 D5GQ02 D5GCE3 A0A317SQT3 A0A317SEL8 A0A292Q1N2 A0A292Q798 A0A292PSC9 A0A292PNZ5 D5GA85 D5GMH9 A0A317T4I2 A0A292Q6H6 D5GI99 A0A292PPN5 A0A317SG98 A0A292PZR1 D5G3W8 A0A292Q9N2 A0A317SIV6 A0A317SGR5 A0A292PRS1 A0A292Q045 D5G4P9 D5G5R4 …
1901564	organonitrogen compound metabolic process	8.4142e-29	1.475e-26	604/1325 45.5%	3314/10365 31.9%	A0A292PVK4 A0A292Q5G2 A0A292PUI8 A0A317SYF4 A0A292PVK3 A0A317SR71 D5G4M6 D5G7S8 D5G6Q4 A0A317T2V8 D5G4M1 A0A292PTH3 A0A317SFA7 A0A292PQB4 A0A292PSF6 D5G983 A0A292PUJ3 D5G5P8 D5G4N6 A0A317SKK5 A0A317SHE5 D5GE05 A0A292Q7I4 D5GF29 A0A292PXM9 D5GGU7 D5G9Z4 A0A292Q7I1 A0A292PUG0 A0A317SYC6 A0A292PL58 A0A317SQT1 A0A317T230 D5G507 A0A317SQT3 D5G744 A0A317SRV7 A0A317SQ36 A0A292PKT0 A0A292PRA7 A0A292Q3A9 …
72521	purine-containing compound metabolic process	1.3909e-25	2.2166e-23	89/1325 6.7%	219/10365 2.1%	A0A292PW09 A0A292Q5S8 A0A317SDU9 A0A292PSM5 D5GGK4 A0A317SN75 A0A292PM13 A0A292Q254 A0A292Q3T4 A0A292PYZ2 D5G5K2 A0A317SIR9 A0A292PYV1 A0A317SHP8 A0A317SKR7 D5G6Q4 A0A292PSR4 A0A292PU56 A0A292PM50 A0A317SUV6 A0A317ST34 A0A292PNX6 A0A317SFA7 A0A292PYN4 A0A292PSF6 D5G9D1 A0A317SHV0 D5G6F8 A0A317T3E9 A0A292PPP9 A0A292Q7P5 A0A317SHR4 A0A317SN42 D5GIC4 A0A292PUW4 A0A292PMS8 D5G579 D5GFE5 A0A317SVY7 A0…
55086	nucleobase-containing small molecule metabolic process	4.0478e-25	5.9131e-23	130/1325 9.8%	406/10365 3.9%	D5GJQ2 D5GNI0 D5GL47 A0A317SDU9 A0A292PSM5 D5GGK4 A0A317SN75 A0A292PM13 A0A292Q3T4 A0A292PYZ2 D5GMF5 A0A292PUR0 A0A317SKR7 D5G6Q4 D5GBY9 A0A317SUV6 A0A317ST34 D5G7C0 A0A292Q2Z6 A0A292PQ95 A0A292QAG5 A0A317SFA7 D5GGL2 A0A292PSF6 A0A317SHV0 A0A317SXM7 A0A292PRL2 A0A292PPP9 A0A292PMS8 A0A292Q2S5 D5G579 A0A317SR87 A0A317SVY7 D5G6J2 A0A317SKC2 A0A292QA47 A0A292PNA9 A0A292PSK3 D5GPW5 D5GIQ9 A0A317SNV7 …
6163	purine nucleotide metabolic process	2.0551e-23	2.7712e-21	80/1325 6.0%	195/10365 1.8%	A0A292PW09 A0A292Q5S8 A0A317SDU9 A0A292PSM5 D5GGK4 A0A317SN75 A0A292Q254 A0A292Q3T4 D5G5K2 A0A317SIR9 A0A292PYV1 A0A317SHP8 A0A317SKR7 D5G6Q4 A0A292PSR4 A0A292PU56 A0A292PM50 A0A317SUV6 A0A317ST34 A0A292PNX6 A0A317SFA7 A0A292PYN4 A0A292PSF6 D5G9D1 A0A317SHV0 D5G6F8 A0A292PPP9 A0A292Q7P5 A0A317SHR4 A0A317SN42 D5GIC4 A0A292PUW4 A0A292PMS8 D5G579 D5GFE5 A0A317SVY7 A0A317T503 A0A317SKC2 D5GK88 A0A292…
9150	purine ribonucleotide metabolic process	3.126e-23	3.9142e-21	79/1325 5.9%	192/10365 1.8%	A0A292PW09 A0A292Q5S8 A0A317SDU9 A0A292PSM5 D5GGK4 A0A317SN75 A0A292Q254 A0A292Q3T4 D5G5K2 A0A317SIR9 A0A292PYV1 A0A317SHP8 A0A317SKR7 D5G6Q4 A0A292PSR4 A0A292PU56 A0A292PM50 A0A317SUV6 A0A317ST34 A0A292PNX6 A0A317SFA7 A0A292PYN4 A0A292PSF6 D5G9D1 A0A317SHV0 D5G6F8 A0A292PPP9 A0A292Q7P5 A0A317SHR4 A0A317SN42 D5GIC4 A0A292PUW4 A0A292PMS8 D5G579 D5GFE5 A0A317SVY7 A0A317T503 A0A317SKC2 D5GK88 A0A292…
19693	ribose phosphate metabolic process	3.2839e-22	3.8377e-20	84/1325 6.3%	219/10365 2.1%	A0A292PW09 A0A292Q5S8 A0A317SDU9 A0A292PSM5 D5GGK4 A0A317SN75 A0A292Q254 A0A292Q3T4 D5G5K2 D5GMF5 A0A317SIR9 A0A292PYV1 A0A317SHP8 A0A317SKR7 D5G6Q4 A0A292PSR4 A0A292PU56 A0A292PM50 A0A317SUV6 A0A317ST34 A0A292PNX6 A0A317SFA7 A0A292PYN4 A0A292PSF6 D5G9D1 A0A317SHV0 D5G6F8 A0A292PPP9 A0A292Q7P5 A0A317SHR4 A0A317SN42 D5GIC4 A0A292PUW4 A0A292PMS8 A0A292Q2S5 D5G579 D5GFE5 A0A317SVY7 A0A317T503 A0A317…
9259	ribonucleotide metabolic process	5.1055e-22	5.5937e-20	83/1325 6.2%	216/10365 2.0%	A0A292PW09 A0A292Q5S8 A0A317SDU9 A0A292PSM5 D5GGK4 A0A317SN75 A0A292Q254 A0A292Q3T4 D5G5K2 D5GMF5 A0A317SIR9 A0A292PYV1 A0A317SHP8 A0A317SKR7 D5G6Q4 A0A292PSR4 A0A292PU56 A0A292PM50 A0A317SUV6 A0A317ST34 A0A292PNX6 A0A317SFA7 A0A292PYN4 A0A292PSF6 D5G9D1 A0A317SHV0 D5G6F8 A0A292PPP9 A0A292Q7P5 A0A317SHR4 A0A317SN42 D5GIC4 A0A292PUW4 A0A292PMS8 A0A292Q2S5 D5G579 D5GFE5 A0A317SVY7 A0A317T503 A0A317…
1901566	organonitrogen compound biosynthetic process	1.9606e-20	2.0217e-18	308/1325 23.2%	1496/10365 14.4%	A0A292PVK4 A0A292PUI8 D5GNQ2 A0A317SG24 A0A292PVK3 A0A292PR31 D5G7S8 A0A292Q3T4 A0A292PR34 A0A292PSV6 D5G6Q4 A0A292Q2R6 D5GLL8 D5GKJ7 A0A292PLH2 A0A317SW11 D5GBY7 A0A292PTH3 A0A317SFA7 A0A317SVQ9 A0A292PQB4 A0A292PSF6 A0A292PPP9 A0A292Q1P9 D5G983 A0A317SEP4 A0A292PKF7 A0A292PUJ3 D5GKL1 A0A292Q2S1 D5GA71 A0A292Q3U5 A0A292Q2S5 A0A292PPQ6 A0A317SKK5 A0A317SVQ2 A0A317SHE5 A0A292PUW9 D5G9Z4 A0A317T230…
1901607	alpha-amino acid biosynthetic process	9.769e-19	9.514e-17	69/1325 5.2%	178/10365 1.7%	D5GK65 A0A317SQB4 A0A292PYU8 D5GL03 A0A292PME4 A0A292PXS6 A0A292PVK3 A0A292PR34 A0A292PSV6 D5GMF0 D5GBQ2 A0A317SW11 A0A292PL33 D5GM33 A0A292PQB4 A0A317SE73 A0A317SMX0 A0A317T3E9 A0A292PSN6 A0A317SEP4 D5GL57 A0A292PKF7 D5GKL1 A0A317SIS9 A0A292Q6S1 A0A317SKK5 A0A317SFE8 D5GCX5 D5GIQ2 D5GJS6 D5G7A6 D5GAQ8 A0A317SRB4 D5G9Z4 A0A317SHW9 A0A292PPR1 A0A317SCM4 A0A292PTZ8 A0A317SKP5 A0A292Q0L0 A0A292PNR8 …
5975	carbohydrate metabolic process	5.7439e-18	5.2995e-16	125/1325 9.4%	454/10365 4.3%	A0A292PX68 A0A317T1U0 D5GFI3 D5GBY0 A0A292PQ94 A0A292Q2Z6 A0A292PP75 D5GB19 A0A292PPH9 A0A317SHV0 A0A292PKW2 A0A317SI74 D5G620 A0A292PRL5 D5GMP1 A0A292PQS3 A0A292PMS8 D5G4N6 A0A317SR87 A0A292Q588 A0A292PZL9 A0A317SHE3 A0A292PNU1 A0A317SXU7 A0A292QA44 D5GI86 A0A292PYG4 D5GQ02 A0A292Q1M5 A0A292PR07 A0A292Q2G2 D5G5Z3 D5GCE3 A0A292PTM7 A0A317SQT3 A0A292PTV5 A0A317SEL8 A0A292Q1N2 A0A292Q798 D5G5Q5 A0A…
46034	ATP metabolic process	1.3316e-17	1.1671e-15	53/1325 4.0%	120/10365 1.1%	A0A292Q405 A0A292Q5S8 A0A317SDU9 A0A292PSM5 A0A292Q254 D5G5K2 A0A317SIR9 A0A292PYV1 A0A317SHP8 D5G6Q4 A0A292PSR4 A0A292PU56 A0A292PNX6 A0A292PYN4 D5G9D1 A0A317SHV0 A0A317SN42 D5GIC4 A0A292PUW4 A0A292PMS8 D5GFE5 D5G930 A0A317SVY7 A0A317SKC2 A0A317SKG6 D5GK88 A0A292PYG0 A0A292PNA9 D5GK85 D5GHS9 A0A292PLA2 A0A317T032 A0A317SIP6 A0A317SQT3 A0A292Q7R0 A0A292Q1N2 A0A292Q798 D5G5E2 A0A317SXZ8 A0A292PNZ5…
9117	nucleotide metabolic process	6.1178e-17	4.8748e-15	94/1325 7.0%	307/10365 2.9%	D5GJQ2 A0A292PW09 A0A292PTK9 A0A292Q5S8 A0A317SDU9 A0A292PSM5 D5GGK4 A0A317SN75 A0A292Q254 A0A292Q3T4 A0A292PYZ2 D5G5K2 A0A317SJL1 D5GMF5 A0A317SIR9 A0A292PYV1 A0A317SHP8 A0A317SKR7 D5G6Q4 A0A292PSR4 A0A292PU56 A0A292PM50 A0A317SUV6 A0A317ST34 A0A292PNX6 A0A292PQ95 A0A317SFA7 A0A292PYN4 D5GGL2 A0A292PSF6 D5G9D1 A0A317SHV0 D5G6F8 A0A292PPP9 A0A292Q7P5 A0A317SHR4 A0A317SN42 D5GIC4 A0A292PUW4 A0A292…
6753	nucleoside phosphate metabolic process	6.1178e-17	4.8748e-15	94/1325 7.0%	307/10365 2.9%	D5GJQ2 A0A292PW09 A0A292PTK9 A0A292Q5S8 A0A317SDU9 A0A292PSM5 D5GGK4 A0A317SN75 A0A292Q254 A0A292Q3T4 A0A292PYZ2 D5G5K2 A0A317SJL1 D5GMF5 A0A317SIR9 A0A292PYV1 A0A317SHP8 A0A317SKR7 D5G6Q4 A0A292PSR4 A0A292PU56 A0A292PM50 A0A317SUV6 A0A317ST34 A0A292PNX6 A0A292PQ95 A0A317SFA7 A0A292PYN4 D5GGL2 A0A292PSF6 D5G9D1 A0A317SHV0 D5G6F8 A0A292PPP9 A0A292Q7P5 A0A317SHR4 A0A317SN42 D5GIC4 A0A292PUW4 A0A292…
8652	cellular amino acid biosynthetic process	9.6616e-17	7.3639e-15	79/1325 5.9%	237/10365 2.2%	D5GK65 A0A317SQB4 A0A292PYU8 D5GL03 A0A292PME4 A0A292PXS6 A0A292PVK3 A0A292PR34 A0A292PSV6 D5GMF0 A0A292PYZ6 D5GBQ2 D5GD45 A0A317SW11 A0A292PL33 D5GM33 A0A317SXM3 A0A292PQB4 A0A292Q4B2 A0A317SE73 A0A317SMX0 A0A317T3E9 A0A292PSN6 A0A317SEP4 D5GL57 A0A292PKF7 D5GKL1 A0A317SIS9 A0A292Q6S1 D5GMG1 A0A317SKK5 A0A292Q181 A0A317SFE8 D5GCX5 D5GE49 D5GIQ2 D5GJS6 D5G7A6 D5GAQ8 A0A317SRB4 D5G9Z4 A0A317SHW9 A…
44283	small molecule biosynthetic process	3.6962e-15	2.598e-13	121/1325 9.1%	468/10365 4.5%	A0A292PVK3 D5GB83 A0A292Q3T4 A0A292PYZ2 A0A292PR34 A0A292PSV6 D5GMF0 A0A292PYZ6 D5GBQ2 D5GD45 A0A317SW11 D5GB19 A0A317SXM3 A0A292PQB4 A0A317SE73 D5G9Y3 A0A317SMX0 A0A292PSN6 A0A317SEP4 D5GL57 A0A292PKF7 D5GKL1 A0A292PMS8 A0A292Q6S1 D5GMG1 A0A292PZL9 A0A317SKK5 A0A292Q181 A0A317SXU7 D5GIQ2 D5GJS6 D5GAQ8 D5G9Z4 D5GIQ9 A0A292PLN4 A0A317SNV7 A0A317SKP5 A0A292PTV5 A0A292Q0L0 A0A292PNR8 A0A292PUP0 A0A3…
46939	nucleotide phosphorylation	3.9835e-15	2.598e-13	28/1325 2.1%	44/10365 0.4%	D5GK88 D5G3Z0 D5GHS9 A0A292PLA2 A0A292Q254 A0A317SIP6 A0A317SQT3 A0A317SIR9 A0A292PYV1 A0A292Q1N2 A0A292Q798 A0A292PST7 A0A292PNX6 A0A317SNC1 A0A292PYN4 D5G9D1 A0A317SHV0 A0A317SG98 A0A292PZR1 A0A317SIV6 A0A317SHR4 A0A317SGR5 A0A317SN42 A0A292PMS8 D5G5R4 D5GFE5 D5GJK9 A0A292PWH9
6165	nucleoside diphosphate phosphorylation	3.9835e-15	2.598e-13	28/1325 2.1%	44/10365 0.4%	D5GK88 D5G3Z0 D5GHS9 A0A292PLA2 A0A292Q254 A0A317SIP6 A0A317SQT3 A0A317SIR9 A0A292PYV1 A0A292Q1N2 A0A292Q798 A0A292PST7 A0A292PNX6 A0A317SNC1 A0A292PYN4 D5G9D1 A0A317SHV0 A0A317SG98 A0A292PZR1 A0A317SIV6 A0A317SHR4 A0A317SGR5 A0A317SN42 A0A292PMS8 D5G5R4 D5GFE5 D5GJK9 A0A292PWH9
6090	pyruvate metabolic process	4.0014e-15	2.598e-13	31/1325 2.3%	53/10365 0.5%	D5GK88 D5GHS9 A0A292PLA2 D5GGK4 A0A292Q254 A0A317SIP6 A0A317SQT3 A0A317SIR9 A0A292PYV1 A0A317SHJ3 A0A292Q1N2 A0A292Q798 A0A292PNX6 A0A317SNC1 A0A292PYN4 A0A292PTB1 D5G9D1 A0A317SHV0 A0A317SG98 A0A292PZR1 A0A317SIV6 A0A317SGR5 D5GGN7 A0A292PUN7 A0A317SN42 D5G637 A0A292PMS8 D5G5R4 D5GFE5 D5GJK9 A0A292PWH9
43603	cellular amide metabolic process	2.3751e-14	1.487e-12	179/1325 13.5%	816/10365 7.8%	A0A292PVK4 A0A292PUI8 D5GDE5 D5GNQ2 D5G450 A0A317SG24 D5GGK4 A0A292PM13 A0A292PR31 A0A292PHH1 D5G7S8 A0A317SNX9 A0A292PKN5 A0A292Q2R6 D5GLL8 D5GKJ7 A0A292PLH2 A0A317SFH6 A0A317SUV6 A0A317ST34 D5GG20 A0A292PPX1 A0A292PP70 D5GKB6 D5GBY7 A0A292PTH3 A0A317SVQ9 D5GNZ9 D5GLV6 A0A317SE72 A0A292PSF6 D5G4F8 A0A292Q1P9 D5G983 A0A292Q6R8 D5GIP8 A0A292Q3L8 A0A292PUJ3 A0A292Q2S1 D5GA71 A0A292Q743 A0A292PPQ6 A…
72522	purine-containing compound biosynthetic process	5.8616e-14	3.5432e-12	51/1325 3.8%	133/10365 1.2%	A0A292PW09 A0A292Q5S8 A0A317SDU9 A0A292PSM5 D5GGK4 A0A317SN75 A0A292Q3T4 A0A292PYZ2 D5G5K2 A0A317SHP8 A0A317SKR7 D5G6Q4 A0A292PSR4 A0A292PU56 A0A292PM50 A0A317ST34 A0A317SFA7 A0A292PSF6 A0A317T3E9 A0A292PPP9 A0A292Q7P5 A0A317SHR4 D5GIC4 A0A292PUW4 D5G579 A0A317SVY7 A0A317SKC2 A0A292PXI5 A0A292QA47 D5G3Z0 A0A292PNA9 A0A292PZM1 D5GIQ9 A0A317T032 A0A292Q7R0 A0A317SRV7 A0A292PST7 D5G5E2 A0A317SXZ8 A0…
44282	small molecule catabolic process	9.0291e-14	5.276e-12	50/1325 3.7%	130/10365 1.2%	A0A292PNC4 A0A292PTK9 A0A292PPG0 D5GFI8 D5GL03 A0A292Q6M5 A0A292Q211 A0A292PQ94 A0A317SLA2 A0A317T2C0 A0A292PTD5 D5GFN1 A0A292PRL5 A0A292PSJ2 D5G4N6 D5GDV4 D5GC35 A0A317T503 A0A292Q1U0 D5G6J2 D5GPW1 D5GHS9 D5G5Z3 A0A292PWX0 A0A292PNR5 A0A317SQT3 A0A292PTV5 A0A292PXV1 A0A292PPN2 A0A292Q1N2 A0A317SKP7 A0A317SID0 A0A317SFB1 D5GF65 D5GE88 A0A317SSP3 D5GPF4 A0A292PYC8 A0A317SVR7 A0A292PV91 A0A317SZS6 …
9060	aerobic respiration	1.4486e-13	8.1918e-12	30/1325 2.2%	55/10365 0.5%	A0A317SZR8 A0A292PX68 A0A292PW69 A0A317SL63 D5GJQ7 A0A292PYZ3 A0A292Q2N0 A0A317SM17 A0A292PSC9 A0A292PTA9 D5GA85 A0A292PP75 A0A317T4I2 D5GQ51 D5G6F8 D5G564 A0A292Q8R3 D5GCB1 A0A317SI74 D5G620 D5G3W8 A0A292Q9N2 D5GCL9 A0A292PRS1 A0A292Q045 A0A292Q2Q5 A0A317SMS9 A0A317T503 A0A317SPK3 A0A317SC51
1901135	carbohydrate derivative metabolic process	1.6305e-13	8.9321e-12	139/1325 10.4%	594/10365 5.7%	D5GJQ2 D5GNI0 D5GL47 A0A317SDU9 A0A292PSM5 D5GGK4 A0A317SN75 A0A292Q3T4 A0A292PYZ2 D5GMF5 A0A292PUR0 A0A317SKR7 D5G6Q4 D5GBY0 A0A317SBQ3 D5GBY9 A0A317SUV6 A0A317ST34 D5G7C0 A0A292Q2Z6 A0A292QAG5 A0A317SFA7 A0A292PPH9 A0A292PSF6 A0A317SHV0 A0A317SXM7 A0A292PKW2 A0A292PRL2 A0A292PPP9 A0A292PMS8 A0A292Q2S5 D5G579 A0A317SR87 A0A317SVY7 A0A317SKC2 A0A292Q2G7 A0A292QA47 A0A292PNA9 D5GQ02 A0A292PUW9 A0A…
9066	aspartate family amino acid metabolic process	2.6313e-13	1.3978e-11	36/1325 2.7%	77/10365 0.7%	D5GJS6 D5GAQ8 A0A317SRB4 A0A292PSQ8 A0A317SHW9 A0A292PTZ8 A0A317SKP5 D5GMF0 A0A317STR0 D5GCD9 A0A317SW11 A0A292Q1Z5 D5GNF9 D5GJ78 D5GM33 A0A292PQB4 A0A317SE73 D5GE59 D5G564 A0A317T3E9 A0A292PR18 A0A292PW37 A0A292PSN6 A0A317SEP4 A0A292PKF7 A0A292PLB4 A0A317SIS9 A0A292PL28 D5G7Z9 D5GMM8 A0A317SMI0 D5G9J4 A0A317T503 D5GAV4 A0A292PPW3 A0A317SFE8
6164	purine nucleotide biosynthetic process	3.2811e-13	1.6917e-11	47/1325 3.5%	121/10365 1.1%	A0A292PW09 A0A292PXI5 A0A292QA47 D5G3Z0 A0A292PNA9 A0A292Q5S8 A0A317SDU9 A0A292PSM5 A0A292PZM1 D5GIQ9 D5GGK4 A0A317SN75 A0A317T032 A0A292Q3T4 D5G5K2 A0A317SHP8 A0A317SKR7 A0A292Q7R0 D5G6Q4 A0A292PSR4 A0A292PU56 A0A317SRV7 A0A292PST7 A0A292PM50 D5G5E2 A0A317ST34 A0A317SXZ8 D5G7I0 A0A317SSL3 A0A317SFA7 A0A292PTB1 A0A292PSF6 D5G9J7 D5G640 A0A292PPP9 A0A292Q7P5 A0A317SHR4 D5GIC4 D5GA95 A0A292PUW4 D5G…
6096	glycolytic process	4.9949e-13	2.3849e-11	25/1325 1.8%	41/10365 0.3%	D5GK88 D5GHS9 A0A292PLA2 A0A292Q254 A0A317SIP6 A0A317SQT3 A0A317SIR9 A0A292PYV1 A0A292Q1N2 A0A292Q798 A0A292PNX6 A0A317SNC1 A0A292PYN4 D5G9D1 A0A317SHV0 A0A317SG98 A0A292PZR1 A0A317SIV6 A0A317SGR5 A0A317SN42 A0A292PMS8 D5G5R4 D5GFE5 D5GJK9 A0A292PWH9
6757	ATP generation from ADP	4.9949e-13	2.3849e-11	25/1325 1.8%	41/10365 0.3%	D5GK88 D5GHS9 A0A292PLA2 A0A292Q254 A0A317SIP6 A0A317SQT3 A0A317SIR9 A0A292PYV1 A0A292Q1N2 A0A292Q798 A0A292PNX6 A0A317SNC1 A0A292PYN4 D5G9D1 A0A317SHV0 A0A317SG98 A0A292PZR1 A0A317SIV6 A0A317SGR5 A0A317SN42 A0A292PMS8 D5G5R4 D5GFE5 D5GJK9 A0A292PWH9
9152	purine ribonucleotide biosynthetic process	5.0338e-13	2.3849e-11	46/1325 3.4%	118/10365 1.1%	A0A292PW09 A0A292PXI5 A0A292QA47 D5G3Z0 A0A292PNA9 A0A292Q5S8 A0A317SDU9 A0A292PSM5 A0A292PZM1 D5GIQ9 D5GGK4 A0A317SN75 A0A317T032 A0A292Q3T4 D5G5K2 A0A317SHP8 A0A317SKR7 A0A292Q7R0 D5G6Q4 A0A292PSR4 A0A292PU56 A0A317SRV7 A0A292PST7 A0A292PM50 D5G5E2 A0A317ST34 A0A317SXZ8 D5G7I0 A0A317SSL3 A0A317SFA7 A0A292PTB1 A0A292PSF6 D5G9J7 A0A292PPP9 A0A292Q7P5 A0A317SHR4 D5GIC4 D5GA95 A0A292PUW4 D5G579 A0A…
6790	sulfur compound metabolic process	6.1785e-13	2.8502e-11	66/1325 4.9%	209/10365 2.0%	A0A292PUI8 A0A292PSQ8 D5G450 D5GGK4 A0A292PPG5 D5G8I4 A0A317SUV6 A0A317ST34 A0A292PPX1 A0A317SW11 A0A317T2C0 A0A292PQB4 A0A317SE72 A0A292PSF6 D5G4F8 D5GFN1 D5G6F8 A0A317T3E9 A0A292PSN6 A0A317SEP4 D5GL57 A0A292PLH8 A0A292PKF7 A0A317SIS9 A0A292Q743 A0A317T503 A0A317SLE1 A0A292PPI9 D5GF29 A0A292PQC5 D5GAQ8 D5GAE7 A0A317SHW9 A0A317SG47 A0A292Q7I1 A0A317SYC6 A0A292PL58 A0A292PPR1 A0A317STR0 A0A292PWC3…
96	sulfur amino acid metabolic process	7.1664e-13	3.2212e-11	31/1325 2.3%	61/10365 0.5%	D5GAQ8 A0A292PSQ8 A0A317SHW9 A0A317SYC6 A0A292PL58 A0A292PPR1 A0A317STR0 A0A317SW11 A0A317SCU2 A0A292Q1Z5 D5GJ78 A0A292PQB4 D5GE59 A0A292Q9V6 A0A292PW35 A0A317T3E9 A0A292PR18 D5GAF9 A0A292PSN6 A0A317SEP4 D5GL57 A0A292PKF7 A0A317SK97 A0A292PLB4 A0A317SIS9 A0A317SGM5 D5G7Z9 D5GMM8 A0A317SMI0 D5G9J4 D5GAV4
6099	tricarboxylic acid cycle	7.6303e-13	3.344e-11	28/1325 2.1%	51/10365 0.4%	A0A317SZR8 A0A292PX68 A0A292PW69 A0A317SL63 D5GJQ7 A0A292PYZ3 A0A292Q2N0 A0A317SM17 A0A292PSC9 A0A292PTA9 D5GA85 A0A292PP75 A0A317T4I2 D5GQ51 D5G6F8 D5G564 A0A292Q8R3 D5GCB1 A0A317SI74 D5G620 A0A292Q9N2 A0A292PRS1 A0A292Q045 A0A292Q2Q5 A0A317SMS9 A0A317T503 A0A317SPK3 A0A317SC51
16053	organic acid biosynthetic process	8.6846e-13	3.7132e-11	90/1325 6.7%	332/10365 3.2%	D5GK65 A0A292PTK9 A0A317SQB4 A0A292PYU8 D5GL03 A0A292PME4 A0A292PXS6 A0A292PVK3 D5GB83 A0A292PR34 A0A292PSV6 D5GMF0 A0A292PYZ6 D5GBQ2 D5GD45 A0A317SW11 D5GD88 A0A292PL33 D5GM33 A0A317SXM3 A0A292PQB4 A0A292Q4B2 A0A317SE73 A0A317SMX0 A0A317T3E9 A0A292PSN6 A0A317SEP4 D5GL57 A0A292PKF7 D5GKL1 A0A292Q0J9 A0A317SIS9 A0A292Q6S1 D5GMG1 A0A317SKK5 A0A292Q181 A0A317SFE8 D5GCX5 D5GE49 D5GIQ2 D5GJS6 D5G7A6 D…
43648	dicarboxylic acid metabolic process	9.4315e-13	3.9365e-11	32/1325 2.4%	65/10365 0.6%	A0A292PTK9 A0A317SGU1 A0A292PX68 A0A292Q211 D5GMF0 A0A292PUP0 D5GF65 A0A317SSP3 A0A292Q4Z0 D5GD88 D5GA85 A0A317SVR7 A0A292PV91 A0A317T4I2 A0A317SXM3 D5G8D9 A0A292Q4B2 A0A317SE73 A0A292PJY5 A0A292Q8R3 A0A317SI74 A0A317SNX0 D5G620 D5GGN7 D5GKL1 A0A292Q0J9 A0A292PRS1 D5G7L2 D5GMG1 A0A317ST64 D5GA12 A0A292Q181
46390	ribose phosphate biosynthetic process	1.1646e-12	4.7479e-11	51/1325 3.8%	142/10365 1.3%	A0A292PW09 A0A292Q5S8 A0A317SDU9 A0A292PSM5 D5GGK4 A0A317SN75 A0A292Q3T4 D5G5K2 D5GMF5 A0A317SHP8 A0A317SKR7 D5G6Q4 A0A292PSR4 A0A292PU56 A0A292PM50 A0A317ST34 A0A317SFA7 A0A292PSF6 A0A292PPP9 A0A292Q7P5 A0A317SHR4 D5GIC4 A0A292PUW4 A0A292Q2S5 D5G579 A0A317SVY7 A0A317SKC2 A0A292PXI5 A0A292QA47 D5G3Z0 A0A292PNA9 D5GPW5 A0A292PZM1 D5GIQ9 A0A317T032 A0A317SNV7 A0A292Q7R0 A0A317SRV7 A0A292PST7 D5G5E2…
15980	energy derivation by oxidation of organic compounds	1.9579e-12	7.8005e-11	41/1325 3.0%	101/10365 0.9%	A0A292PYG0 A0A317SZR8 D5GK85 A0A292PX68 A0A292PW69 A0A317SL63 D5GCE3 A0A292Q1C0 D5GJQ7 A0A292PYZ3 A0A292Q2N0 A0A317SM17 A0A292PSC9 A0A292PNZ5 A0A292PTA9 A0A292PQ94 D5GA85 A0A292PP75 A0A292PLB5 A0A317T4I2 D5GQ51 D5G6F8 D5G564 A0A292Q8R3 A0A292PJH6 D5GCB1 A0A317SI74 D5G620 D5G3W8 A0A292Q9N2 D5GCL9 A0A292PRS1 A0A292Q045 A0A317SCR6 D5G930 A0A292Q2Q5 A0A317SMS9 A0A317T503 A0A317SPK3 A0A317SC51 A0A317S…
46031	ADP metabolic process	2.0379e-12	7.9386e-11	26/1325 1.9%	46/10365 0.4%	D5GK88 D5GHS9 A0A292PLA2 A0A292Q254 A0A317SIP6 A0A317SQT3 A0A317SIR9 A0A292PYV1 A0A292Q1N2 A0A292Q798 A0A292PU56 A0A292PNX6 A0A317SNC1 A0A292PYN4 D5G9D1 A0A317SHV0 A0A317SG98 A0A292PZR1 A0A317SIV6 A0A317SGR5 A0A317SN42 A0A292PMS8 D5G5R4 D5GFE5 D5GJK9 A0A292PWH9
9260	ribonucleotide biosynthetic process	2.4802e-12	9.4519e-11	50/1325 3.7%	140/10365 1.3%	A0A292PW09 A0A292Q5S8 A0A317SDU9 A0A292PSM5 D5GGK4 A0A317SN75 A0A292Q3T4 D5G5K2 D5GMF5 A0A317SHP8 A0A317SKR7 D5G6Q4 A0A292PSR4 A0A292PU56 A0A292PM50 A0A317ST34 A0A317SFA7 A0A292PSF6 A0A292PPP9 A0A292Q7P5 A0A317SHR4 D5GIC4 A0A292PUW4 A0A292Q2S5 D5G579 A0A317SVY7 A0A317SKC2 A0A292PXI5 A0A292QA47 D5G3Z0 A0A292PNA9 A0A292PZM1 D5GIQ9 A0A317T032 A0A317SNV7 A0A292Q7R0 A0A317SRV7 A0A292PST7 D5G5E2 A0A317…
98869	cellular oxidant detoxification	3.7157e-12	1.3859e-10	31/1325 2.3%	64/10365 0.6%	D5GLQ2 A0A317SY18 D5GHW8 D5GJE0 D5GCA2 D5G450 A0A292PYQ6 A0A292Q7I1 A0A292PKP6 A0A317SKV9 A0A317SVX1 A0A317SGL5 A0A292Q2R7 A0A317SWX4 D5GIW0 A0A292PVC7 A0A317SKL8 A0A292PL97 A0A317SED8 A0A292PP51 D5GI33 A0A292PK61 A0A292Q1R9 D5G400 D5GFH1 A0A317SM21 A0A292Q761 A0A317SP86 A0A292Q106 A0A317SWW6 A0A317SLE1
46394	carboxylic acid biosynthetic process	5.3778e-12	1.964e-10	87/1325 6.5%	326/10365 3.1%	D5GK65 A0A292PTK9 A0A317SQB4 A0A292PYU8 D5GL03 A0A292PME4 A0A292PXS6 A0A292PVK3 D5GB83 A0A292PR34 A0A292PSV6 D5GMF0 A0A292PYZ6 D5GBQ2 D5GD45 A0A317SW11 D5GD88 A0A292PL33 D5GM33 A0A317SXM3 A0A292PQB4 A0A292Q4B2 A0A317SE73 A0A317SMX0 A0A317T3E9 A0A292PSN6 A0A317SEP4 D5GL57 A0A292PKF7 D5GKL1 A0A292Q0J9 A0A317SIS9 A0A292Q6S1 D5GMG1 A0A317SKK5 A0A292Q181 A0A317SFE8 D5GCX5 D5GE49 D5GIQ2 D5GJS6 D5G7A6 D…
45333	cellular respiration	9.9811e-12	3.5708e-10	36/1325 2.7%	85/10365 0.8%	A0A292PYG0 A0A317SZR8 D5GK85 A0A292PX68 A0A292PW69 A0A317SL63 D5GJQ7 A0A292PYZ3 A0A292Q2N0 A0A317SM17 A0A292PSC9 A0A292PNZ5 A0A292PTA9 D5GA85 A0A292PP75 A0A317T4I2 D5GQ51 D5G6F8 D5G564 A0A292Q8R3 A0A292PJH6 D5GCB1 A0A317SI74 D5G620 D5G3W8 A0A292Q9N2 D5GCL9 A0A292PRS1 A0A292Q045 D5G930 A0A292Q2Q5 A0A317SMS9 A0A317T503 A0A317SPK3 A0A317SC51 A0A317SKG6
9132	nucleoside diphosphate metabolic process	1.1643e-11	4.0822e-10	29/1325 2.1%	59/10365 0.5%	D5GK88 D5G3Z0 D5GHS9 A0A292PLA2 A0A292Q254 A0A317SIP6 A0A317SQT3 A0A317SIR9 A0A292PYV1 A0A292Q1N2 A0A292Q798 A0A292PU56 A0A292PST7 A0A292PNX6 A0A317SNC1 A0A292PYN4 D5G9D1 A0A317SHV0 A0A317SG98 A0A292PZR1 A0A317SIV6 A0A317SHR4 A0A317SGR5 A0A317SN42 A0A292PMS8 D5G5R4 D5GFE5 D5GJK9 A0A292PWH9
32787	monocarboxylic acid metabolic process	1.4305e-11	4.9169e-10	55/1325 4.1%	169/10365 1.6%	A0A292PYM5 A0A292PTK9 A0A292PPG0 D5GGK4 A0A292Q254 D5GB83 A0A317SIR9 A0A292PYV1 D5GBY0 A0A317ST34 A0A292PNX6 A0A292PP75 A0A292PYN4 A0A317SLA2 A0A292PSF6 A0A292PWJ7 D5G9D1 A0A317SHV0 A0A317SG76 A0A292PUN7 A0A317SN42 A0A292PMS8 D5G4N6 D5GFE5 A0A292PX83 D5GK88 D5GHS9 A0A292PLA2 A0A317SIP6 A0A317SQT3 A0A317SHJ3 A0A292PV53 A0A292PPN2 A0A292Q1N2 A0A292Q798 A0A317SID0 D5GE88 A0A317SVR7 A0A317SNC1 D5GQ51…
1990748	cellular detoxification	4.3646e-11	1.3911e-09	31/1325 2.3%	69/10365 0.6%	D5GLQ2 A0A317SY18 D5GHW8 D5GJE0 D5GCA2 D5G450 A0A292PYQ6 A0A292Q7I1 A0A292PKP6 A0A317SKV9 A0A317SVX1 A0A317SGL5 A0A292Q2R7 A0A317SWX4 D5GIW0 A0A292PVC7 A0A317SKL8 A0A292PL97 A0A317SED8 A0A292PP51 D5GI33 A0A292PK61 A0A292Q1R9 D5G400 D5GFH1 A0A317SM21 A0A292Q761 A0A317SP86 A0A292Q106 A0A317SWW6 A0A317SLE1
98754	detoxification	4.3646e-11	1.3911e-09	31/1325 2.3%	69/10365 0.6%	D5GLQ2 A0A317SY18 D5GHW8 D5GJE0 D5GCA2 D5G450 A0A292PYQ6 A0A292Q7I1 A0A292PKP6 A0A317SKV9 A0A317SVX1 A0A317SGL5 A0A292Q2R7 A0A317SWX4 D5GIW0 A0A292PVC7 A0A317SKL8 A0A292PL97 A0A317SED8 A0A292PP51 D5GI33 A0A292PK61 A0A292Q1R9 D5G400 D5GFH1 A0A317SM21 A0A292Q761 A0A317SP86 A0A292Q106 A0A317SWW6 A0A317SLE1
9636	response to toxic substance	4.3646e-11	1.3911e-09	31/1325 2.3%	69/10365 0.6%	D5GLQ2 A0A317SY18 D5GHW8 D5GJE0 D5GCA2 D5G450 A0A292PYQ6 A0A292Q7I1 A0A292PKP6 A0A317SKV9 A0A317SVX1 A0A317SGL5 A0A292Q2R7 A0A317SWX4 D5GIW0 A0A292PVC7 A0A317SKL8 A0A292PL97 A0A317SED8 A0A292PP51 D5GI33 A0A292PK61 A0A292Q1R9 D5G400 D5GFH1 A0A317SM21 A0A292Q761 A0A317SP86 A0A292Q106 A0A317SWW6 A0A317SLE1
97237	cellular response to toxic substance	4.3646e-11	1.3911e-09	31/1325 2.3%	69/10365 0.6%	D5GLQ2 A0A317SY18 D5GHW8 D5GJE0 D5GCA2 D5G450 A0A292PYQ6 A0A292Q7I1 A0A292PKP6 A0A317SKV9 A0A317SVX1 A0A317SGL5 A0A292Q2R7 A0A317SWX4 D5GIW0 A0A292PVC7 A0A317SKL8 A0A292PL97 A0A317SED8 A0A292PP51 D5GI33 A0A292PK61 A0A292Q1R9 D5G400 D5GFH1 A0A317SM21 A0A292Q761 A0A317SP86 A0A292Q106 A0A317SWW6 A0A317SLE1
9135	purine nucleoside diphosphate metabolic process	4.7367e-11	1.4567e-09	26/1325 1.9%	51/10365 0.4%	D5GK88 D5GHS9 A0A292PLA2 A0A292Q254 A0A317SIP6 A0A317SQT3 A0A317SIR9 A0A292PYV1 A0A292Q1N2 A0A292Q798 A0A292PU56 A0A292PNX6 A0A317SNC1 A0A292PYN4 D5G9D1 A0A317SHV0 A0A317SG98 A0A292PZR1 A0A317SIV6 A0A317SGR5 A0A317SN42 A0A292PMS8 D5G5R4 D5GFE5 D5GJK9 A0A292PWH9
9179	purine ribonucleoside diphosphate metabolic process	4.7367e-11	1.4567e-09	26/1325 1.9%	51/10365 0.4%	D5GK88 D5GHS9 A0A292PLA2 A0A292Q254 A0A317SIP6 A0A317SQT3 A0A317SIR9 A0A292PYV1 A0A292Q1N2 A0A292Q798 A0A292PU56 A0A292PNX6 A0A317SNC1 A0A292PYN4 D5G9D1 A0A317SHV0 A0A317SG98 A0A292PZR1 A0A317SIV6 A0A317SGR5 A0A317SN42 A0A292PMS8 D5G5R4 D5GFE5 D5GJK9 A0A292PWH9
9069	serine family amino acid metabolic process	5.4834e-11	1.6573e-09	29/1325 2.1%	62/10365 0.5%	D5GPW1 D5GIQ2 D5GAQ8 A0A292PYU8 A0A292Q6M5 A0A317SYC6 A0A292PL58 A0A292PPR1 A0A292PSV6 A0A317STR0 D5GDW8 A0A317SCU2 A0A317SZS6 A0A292PQB4 A0A292PJW0 A0A292Q9V6 A0A292PW35 A0A292Q2L5 D5GAF9 A0A292PSN6 A0A317SEP4 D5GL57 A0A292PKF7 A0A317SK97 D5GGN7 A0A292Q561 A0A317SGM5 D5G7Z9 D5GAV4
6518	peptide metabolic process	6.9062e-11	2.052e-09	153/1325 11.5%	727/10365 7.0%	A0A292PVK4 A0A292PUI8 D5GDE5 D5GNQ2 D5G450 A0A317SG24 A0A292PR31 D5G7S8 A0A317SNX9 A0A292PKN5 A0A292Q2R6 D5GLL8 D5GKJ7 A0A292PLH2 A0A317SFH6 A0A292PPX1 A0A292PP70 D5GKB6 D5GBY7 A0A292PTH3 A0A317SVQ9 D5GNZ9 D5GLV6 A0A317SE72 D5G4F8 A0A292Q1P9 A0A292Q6R8 D5GIP8 A0A292Q3L8 A0A292PUJ3 A0A292Q2S1 D5GA71 A0A292Q743 A0A292PPQ6 A0A317SVQ2 A0A317SHE5 A0A317SLE1 A0A317SQL8 D5GF29 D5GLW3 A0A292PYG3 A0A292PZ…
16054	organic acid catabolic process	7.5545e-11	2.2072e-09	33/1325 2.4%	78/10365 0.7%	A0A292PNC4 D5GPW1 A0A292PTK9 A0A292PPG0 D5GFI8 D5GL03 A0A292Q6M5 A0A292PNR5 A0A292Q211 A0A292PXV1 A0A292PPN2 A0A317SKP7 A0A317SID0 D5GF65 D5GE88 A0A317SSP3 D5GPF4 A0A317SVR7 A0A292PV91 A0A317SZS6 A0A317SLA2 A0A292PJW0 A0A292PTD5 D5G564 D5GNX9 D5GGN7 A0A292PQ87 D5GNG6 D5G4N6 D5GA12 D5GC35 A0A317T503 A0A292Q1U0
9201	ribonucleoside triphosphate biosynthetic process	1.0957e-10	3.1488e-09	25/1325 1.8%	49/10365 0.4%	D5G3Z0 A0A292PNA9 A0A292Q5S8 A0A317SDU9 A0A292PSM5 A0A317T032 D5G5K2 D5GMF5 A0A317SHP8 A0A292Q7R0 D5G6Q4 A0A292PSR4 A0A292PST7 D5G5E2 A0A317SXZ8 D5G7I0 D5G9J7 A0A317SHR4 D5GIC4 A0A292PUW4 A0A292Q2S5 A0A317SGE0 A0A292PKM8 A0A317SVY7 A0A317SKC2
46395	carboxylic acid catabolic process	1.1216e-10	3.1713e-09	32/1325 2.4%	75/10365 0.7%	D5GPW1 A0A292PTK9 A0A292PPG0 D5GFI8 D5GL03 A0A292Q6M5 A0A292PNR5 A0A292Q211 A0A292PXV1 A0A292PPN2 A0A317SKP7 A0A317SID0 D5GF65 D5GE88 A0A317SSP3 D5GPF4 A0A317SVR7 A0A292PV91 A0A317SZS6 A0A317SLA2 A0A292PJW0 A0A292PTD5 D5G564 D5GNX9 D5GGN7 A0A292PQ87 D5GNG6 D5G4N6 D5GA12 D5GC35 A0A317T503 A0A292Q1U0
9142	nucleoside triphosphate biosynthetic process	1.4381e-10	3.9389e-09	26/1325 1.9%	53/10365 0.5%	D5GJQ2 D5G3Z0 A0A292PNA9 A0A292Q5S8 A0A317SDU9 A0A292PSM5 A0A317T032 D5G5K2 D5GMF5 A0A317SHP8 A0A292Q7R0 D5G6Q4 A0A292PSR4 A0A292PST7 D5G5E2 A0A317SXZ8 D5G7I0 D5G9J7 A0A317SHR4 D5GIC4 A0A292PUW4 A0A292Q2S5 A0A317SGE0 A0A292PKM8 A0A317SVY7 A0A317SKC2
9185	ribonucleoside diphosphate metabolic process	1.4381e-10	3.9389e-09	26/1325 1.9%	53/10365 0.5%	D5GK88 D5GHS9 A0A292PLA2 A0A292Q254 A0A317SIP6 A0A317SQT3 A0A317SIR9 A0A292PYV1 A0A292Q1N2 A0A292Q798 A0A292PU56 A0A292PNX6 A0A317SNC1 A0A292PYN4 D5G9D1 A0A317SHV0 A0A317SG98 A0A292PZR1 A0A317SIV6 A0A317SGR5 A0A317SN42 A0A292PMS8 D5G5R4 D5GFE5 D5GJK9 A0A292PWH9
44237	cellular metabolic process	2.1805e-10	5.8807e-09	845/1325 63.7%	5788/10365 55.8%	A0A292PVK4 A0A292Q5G2 A0A292PY08 D5GBI0 A0A292Q3C7 A0A292PVK3 A0A317SR71 D5G7S8 A0A292PZT0 A0A317T2V8 A0A292PIR1 A0A292PMZ6 D5GG20 A0A292PTH3 A0A292PKW2 D5G9Y3 D5G620 D5G5P8 A0A317SR87 A0A317SKK5 A0A292PIS7 D5GE05 A0A292Q7I4 A0A292PXM9 D5G9Z4 A0A292Q7I1 A0A292PL58 A0A317SQT1 A0A317SQT3 A0A292PKT0 A0A292PRA7 A0A317SID0 A0A292Q3A9 A0A292PMX5 A0A292PL55 A0A292PXN5 D5GBL6 A0A292PRB3 D5GI99 D5G883 D5G…
43604	amide biosynthetic process	2.4067e-10	6.3923e-09	149/1325 11.2%	714/10365 6.8%	A0A292PVK4 A0A292PUI8 D5GDE5 D5GNQ2 A0A317SG24 D5GGK4 A0A292PR31 A0A292PHH1 D5G7S8 A0A317SNX9 A0A292PKN5 A0A292Q2R6 D5GLL8 D5GKJ7 A0A292PLH2 A0A317SFH6 A0A317ST34 A0A292PP70 D5GKB6 D5GBY7 A0A292PTH3 A0A317SVQ9 D5GNZ9 D5GLV6 A0A292PSF6 A0A292Q1P9 D5G983 A0A292Q6R8 D5GIP8 A0A292Q3L8 A0A292PUJ3 A0A292Q2S1 D5GA71 A0A292PPQ6 A0A317SVQ2 A0A317SHE5 A0A317SQL8 D5GLW3 A0A292PYG3 A0A292PZY9 D5G471 A0A317SN…
9067	aspartate family amino acid biosynthetic process	5.5412e-10	1.4498e-08	29/1325 2.1%	67/10365 0.6%	D5GJS6 D5GAQ8 A0A317SRB4 A0A317SHW9 A0A292PTZ8 A0A317SKP5 D5GMF0 A0A317STR0 D5GCD9 A0A317SW11 A0A292Q1Z5 D5GNF9 D5GM33 A0A292PQB4 A0A317SE73 D5GE59 A0A317T3E9 A0A292PR18 A0A292PW37 A0A292PSN6 A0A317SEP4 A0A292PKF7 A0A317SIS9 A0A292PL28 D5G7Z9 D5G9J4 D5GAV4 A0A292PPW3 A0A317SFE8
9199	ribonucleoside triphosphate metabolic process	5.6325e-10	1.452e-08	25/1325 1.8%	52/10365 0.5%	D5G3Z0 A0A292PNA9 A0A292Q5S8 A0A317SDU9 A0A292PSM5 A0A317T032 D5G5K2 D5GMF5 A0A317SHP8 A0A292Q7R0 D5G6Q4 A0A292PSR4 A0A292PST7 D5G5E2 A0A317SXZ8 D5G7I0 D5G9J7 A0A317SHR4 D5GIC4 A0A292PUW4 A0A292Q2S5 A0A317SGE0 A0A292PKM8 A0A317SVY7 A0A317SKC2
6555	methionine metabolic process	9.4129e-10	2.3914e-08	21/1325 1.5%	39/10365 0.3%	D5GJ78 A0A292PQB4 D5GE59 D5GAQ8 A0A317T3E9 A0A292PR18 A0A292PSQ8 A0A292PSN6 A0A317SEP4 A0A292PKF7 A0A317SHW9 A0A292PLB4 A0A317SIS9 D5G7Z9 A0A317STR0 D5GMM8 A0A317SMI0 D5G9J4 A0A317SW11 A0A292Q1Z5 D5GAV4
9145	purine nucleoside triphosphate biosynthetic process	1.0325e-09	2.5492e-08	23/1325 1.7%	46/10365 0.4%	D5G9J7 D5G3Z0 A0A292PNA9 A0A292Q5S8 A0A317SDU9 A0A292PSM5 A0A317SHR4 D5GIC4 A0A317T032 A0A292PUW4 D5G5K2 A0A317SHP8 A0A292Q7R0 D5G6Q4 A0A317SGE0 A0A292PSR4 A0A292PST7 A0A292PKM8 A0A317SVY7 D5G5E2 A0A317SXZ8 D5G7I0 A0A317SKC2
9206	purine ribonucleoside triphosphate biosynthetic process	1.0325e-09	2.5492e-08	23/1325 1.7%	46/10365 0.4%	D5G9J7 D5G3Z0 A0A292PNA9 A0A292Q5S8 A0A317SDU9 A0A292PSM5 A0A317SHR4 D5GIC4 A0A317T032 A0A292PUW4 D5G5K2 A0A317SHP8 A0A292Q7R0 D5G6Q4 A0A317SGE0 A0A292PSR4 A0A292PST7 A0A292PKM8 A0A317SVY7 D5G5E2 A0A317SXZ8 D5G7I0 A0A317SKC2
9063	cellular amino acid catabolic process	1.1873e-09	2.8511e-08	27/1325 2.0%	61/10365 0.5%	D5GPW1 A0A292PTK9 D5GFI8 D5GL03 A0A292Q6M5 A0A292PNR5 A0A292Q211 A0A292PXV1 A0A317SKP7 D5GF65 A0A317SSP3 D5GPF4 A0A317SVR7 A0A292PV91 A0A317SZS6 A0A317SLA2 A0A292PJW0 A0A292PTD5 D5G564 D5GGN7 A0A292PQ87 D5GNG6 D5G4N6 D5GA12 D5GC35 A0A317T503 A0A292Q1U0
9141	nucleoside triphosphate metabolic process	1.1873e-09	2.8511e-08	27/1325 2.0%	61/10365 0.5%	D5GJQ2 D5G3Z0 A0A292PNA9 A0A292Q5S8 A0A317SDU9 A0A292PSM5 A0A317T032 D5G5K2 A0A317SJL1 D5GMF5 A0A317SHP8 A0A292Q7R0 D5G6Q4 A0A292PSR4 A0A292PST7 D5G5E2 A0A317SXZ8 D5G7I0 D5G9J7 A0A317SHR4 D5GIC4 A0A292PUW4 A0A292Q2S5 A0A317SGE0 A0A292PKM8 A0A317SVY7 A0A317SKC2
6412	translation	1.288e-09	3.0511e-08	138/1325 10.4%	662/10365 6.3%	A0A292PVK4 A0A292PUI8 D5GDE5 D5GNQ2 A0A317SG24 A0A292PR31 D5G7S8 A0A317SNX9 A0A292PKN5 A0A292Q2R6 D5GLL8 D5GKJ7 A0A292PLH2 A0A317SFH6 A0A292PP70 D5GKB6 D5GBY7 A0A292PTH3 A0A317SVQ9 D5GNZ9 D5GLV6 A0A292Q1P9 A0A292Q6R8 D5GIP8 A0A292Q3L8 A0A292PUJ3 A0A292Q2S1 D5GA71 A0A292PPQ6 A0A317SVQ2 A0A317SHE5 A0A317SQL8 D5GLW3 A0A292PYG3 A0A292PZY9 D5G471 A0A317SN53 A0A317T230 D5GA84 D5G744 A0A292Q555 A0A292Q7…
19637	organophosphate metabolic process	1.316e-09	3.0758e-08	129/1325 9.7%	607/10365 5.8%	D5GJQ2 A0A317SDU9 A0A292PSM5 D5GGK4 A0A292PWM3 A0A317SN75 A0A292Q3T4 A0A292PYZ2 D5GMF5 A0A317SKR7 D5G6Q4 D5GBY0 A0A317SUV6 A0A317ST34 A0A292PNT1 A0A292PQ95 A0A317SFA7 D5GB19 D5GGL2 A0A292PPH9 A0A292PSF6 A0A317SHV0 A0A292PKW2 A0A292PSN2 A0A292PPP9 A0A292Q3U5 A0A292PMS8 A0A292Q2S5 D5G579 A0A292PWW6 A0A317SVY7 A0A317SXU7 A0A317SKC2 A0A292QA47 A0A292PNA9 D5GQ02 D5GPW5 D5GIQ9 A0A317SNV7 A0A317SQT3 A0A…
43043	peptide biosynthetic process	1.6949e-09	3.9095e-08	140/1325 10.5%	677/10365 6.5%	A0A292PVK4 A0A292PUI8 D5GDE5 D5GNQ2 A0A317SG24 A0A292PR31 D5G7S8 A0A317SNX9 A0A292PKN5 A0A292Q2R6 D5GLL8 D5GKJ7 A0A292PLH2 A0A317SFH6 A0A292PP70 D5GKB6 D5GBY7 A0A292PTH3 A0A317SVQ9 D5GNZ9 D5GLV6 A0A292Q1P9 A0A292Q6R8 D5GIP8 A0A292Q3L8 A0A292PUJ3 A0A292Q2S1 D5GA71 A0A292PPQ6 A0A317SVQ2 A0A317SHE5 A0A317SQL8 D5GLW3 A0A292PYG3 A0A292PZY9 D5G471 A0A317SN53 A0A317T230 D5GA84 D5G744 A0A292Q555 A0A292Q7…
1901575	organic substance catabolic process	2.2545e-09	5.1326e-08	136/1325 10.2%	655/10365 6.3%	A0A292PNC4 A0A317SF84 D5GBQ8 A0A292PPG0 D5GFI8 A0A292PNK7 D5GGK3 A0A317SN84 A0A292PM13 A0A292Q211 A0A317T652 D5G4M1 A0A317SBQ3 A0A292PNT1 A0A292PQ94 A0A317SHV0 A0A292PRL5 D5G5P8 D5GLE5 A0A292PMS8 D5G4N6 D5GDV4 D5GC35 D5G6J2 D5GAX8 A0A292QA44 D5GPW1 A0A292Q7I4 A0A317SPJ8 D5GDW9 D5G5Z3 A0A317SCH3 D5GCE3 A0A292PNR5 A0A317SQT3 A0A292PTV5 A0A292PXV1 A0A292PPN2 A0A292Q1N2 A0A292Q798 A0A317SKP7 A0A317SQ…
9064	glutamine family amino acid metabolic process	4.8533e-09	1.0908e-07	35/1325 2.6%	98/10365 0.9%	D5G9Z4 D5GL03 A0A292PME4 D5GIQ9 A0A292PVK3 A0A317SCM4 A0A317SNZ9 A0A292Q211 A0A292PHH1 D5GMF5 A0A292Q0L0 A0A292PNR8 A0A292PUP0 D5GBQ2 D5GF65 A0A317SSP3 D5GD88 A0A317SSL3 A0A292PV91 A0A292PJB7 A0A292PJY5 A0A317SDT5 A0A317SNX0 D5G983 A0A292PK05 A0A292Q6S1 A0A292Q2S5 D5GDG9 A0A292PXW4 A0A317SKK5 A0A292PL40 D5GA12 A0A292Q8D6 A0A317SQI0 D5GCX5
9144	purine nucleoside triphosphate metabolic process	4.9837e-09	1.092e-07	23/1325 1.7%	49/10365 0.4%	D5G9J7 D5G3Z0 A0A292PNA9 A0A292Q5S8 A0A317SDU9 A0A292PSM5 A0A317SHR4 D5GIC4 A0A317T032 A0A292PUW4 D5G5K2 A0A317SHP8 A0A292Q7R0 D5G6Q4 A0A317SGE0 A0A292PSR4 A0A292PST7 A0A292PKM8 A0A317SVY7 D5G5E2 A0A317SXZ8 D5G7I0 A0A317SKC2
9205	purine ribonucleoside triphosphate metabolic process	4.9837e-09	1.092e-07	23/1325 1.7%	49/10365 0.4%	D5G9J7 D5G3Z0 A0A292PNA9 A0A292Q5S8 A0A317SDU9 A0A292PSM5 A0A317SHR4 D5GIC4 A0A317T032 A0A292PUW4 D5G5K2 A0A317SHP8 A0A292Q7R0 D5G6Q4 A0A317SGE0 A0A292PSR4 A0A292PST7 A0A292PKM8 A0A317SVY7 D5G5E2 A0A317SXZ8 D5G7I0 A0A317SKC2
1901293	nucleoside phosphate biosynthetic process	7.1671e-09	1.5322e-07	59/1325 4.4%	217/10365 2.0%	D5GJQ2 A0A292PW09 A0A292PTK9 A0A292Q5S8 A0A317SDU9 A0A292PSM5 D5GGK4 A0A317SN75 A0A292Q3T4 D5G5K2 D5GMF5 A0A317SHP8 A0A317SKR7 D5G6Q4 A0A292PSR4 A0A292PU56 A0A292PM50 A0A317ST34 A0A292PQ95 A0A317SFA7 D5GGL2 A0A292PSF6 A0A292PPP9 A0A292Q7P5 A0A317SHR4 D5GIC4 A0A292PUW4 A0A292Q2S5 D5G579 A0A317SVY7 A0A317SKC2 A0A292PXI5 A0A292QA47 D5G3Z0 A0A292PNA9 D5GPW5 A0A292PZM1 D5GIQ9 A0A317T032 A0A317SNV7 A0A…
9165	nucleotide biosynthetic process	7.1671e-09	1.5322e-07	59/1325 4.4%	217/10365 2.0%	D5GJQ2 A0A292PW09 A0A292PTK9 A0A292Q5S8 A0A317SDU9 A0A292PSM5 D5GGK4 A0A317SN75 A0A292Q3T4 D5G5K2 D5GMF5 A0A317SHP8 A0A317SKR7 D5G6Q4 A0A292PSR4 A0A292PU56 A0A292PM50 A0A317ST34 A0A292PQ95 A0A317SFA7 D5GGL2 A0A292PSF6 A0A292PPP9 A0A292Q7P5 A0A317SHR4 D5GIC4 A0A292PUW4 A0A292Q2S5 D5G579 A0A317SVY7 A0A317SKC2 A0A292PXI5 A0A292QA47 D5G3Z0 A0A292PNA9 D5GPW5 A0A292PZM1 D5GIQ9 A0A317T032 A0A317SNV7 A0A…
97	sulfur amino acid biosynthetic process	1.149e-08	2.4268e-07	22/1325 1.6%	47/10365 0.4%	A0A292PQB4 D5GE59 D5GAQ8 A0A292Q9V6 A0A317T3E9 A0A292PR18 D5GAF9 A0A292PSN6 A0A317SEP4 D5GL57 A0A292PKF7 A0A317SHW9 A0A292PPR1 A0A317SIS9 A0A317SGM5 D5G7Z9 A0A317STR0 D5G9J4 A0A317SW11 A0A317SCU2 A0A292Q1Z5 D5GAV4
1901606	alpha-amino acid catabolic process	1.4038e-08	2.9296e-07	24/1325 1.8%	55/10365 0.5%	A0A317SZS6 D5GPW1 A0A292PTK9 A0A292PJW0 D5G564 D5GFI8 D5GL03 A0A292Q6M5 D5GGN7 A0A292PQ87 A0A292PNR5 A0A292Q211 D5GNG6 A0A292PXV1 A0A317SKP7 D5GA12 D5GC35 D5GF65 A0A317SSP3 A0A317T503 A0A292Q1U0 D5GPF4 A0A317SVR7 A0A292PV91
70887	cellular response to chemical stimulus	3.4133e-08	6.9958e-07	37/1325 2.7%	114/10365 1.0%	D5GLQ2 A0A317SY18 D5GHW8 D5GJE0 D5GCA2 D5G450 D5GQ00 A0A292PYQ6 A0A292Q7I1 A0A292PKP6 A0A317SKV9 A0A317SVX1 A0A317SGL5 A0A292Q2R7 A0A317SWX4 D5GIW0 A0A292PVC7 A0A317SKL8 A0A292PL97 A0A317SED8 A0A292PP51 D5GI33 A0A292PK61 A0A292Q1R9 D5G588 A0A317SG10 D5G400 D5GFH1 A0A317SM21 A0A292Q761 D5G5P8 A0A317SP86 D5G8L0 D5GAA7 A0A292Q106 A0A317SWW6 A0A317SLE1
6006	glucose metabolic process	3.432e-08	6.9958e-07	14/1325 1.0%	22/10365 0.2%	A0A292PYN4 D5GIU9 A0A317SHV0 D5GHS9 A0A317SIV6 D5GFM8 A0A292PUN7 A0A292PMS8 A0A317SQT3 A0A317SIR9 A0A292PYV1 A0A292Q1N2 A0A317T247 A0A292PZL9
9056	catabolic process	4.2012e-08	8.4652e-07	145/1325 10.9%	742/10365 7.1%	A0A292PNC4 A0A317SF84 D5GBQ8 A0A292PPG0 D5GFI8 A0A292PNK7 D5GGK3 A0A317SN84 A0A292PM13 A0A292Q211 A0A317T652 D5G4M1 A0A317SBQ3 D5GG20 A0A292PNT1 A0A292PQ94 A0A317SHV0 A0A292PRL5 D5G5P8 D5GLE5 A0A292PMS8 D5G4N6 D5GDV4 D5GC35 D5G6J2 D5GAX8 A0A292QA44 D5GPW1 A0A292Q7I4 A0A317SPJ8 D5GDW9 D5G5Z3 A0A317SCH3 D5GCE3 A0A292PNR5 A0A317SQT3 A0A292PTV5 A0A292PXV1 A0A292PPN2 A0A292Q1N2 A0A292Q798 A0A317SKP7 A…
1901565	organonitrogen compound catabolic process	4.7377e-08	9.4378e-07	81/1325 6.1%	351/10365 3.3%	A0A292PNC4 A0A292PTK9 A0A317SF84 D5GBQ8 D5GFI8 A0A292PNK7 D5GGK3 D5GL03 A0A317SN84 A0A292Q6M5 A0A292PM13 A0A292PS96 A0A292Q211 A0A292PU51 A0A317SQZ9 A0A317T652 D5G4M1 A0A317SBQ3 D5G8I4 A0A317SUK2 A0A317SLA2 A0A292PTD5 D5GPR7 A0A292PSJ2 D5G5P8 D5GLE5 A0A292Q300 D5G4N6 D5GC35 A0A292PI67 A0A317T503 A0A292Q1U0 A0A317T229 A0A292Q9D9 D5GPW1 A0A292Q7I4 D5GBG2 A0A317SPJ8 D5GDW9 A0A317SCH3 A0A317SWD8 A0A2…
6534	cysteine metabolic process	5.0183e-08	9.8844e-07	17/1325 1.2%	32/10365 0.3%	A0A292PQB4 D5GAQ8 A0A292Q9V6 A0A292PW35 D5GAF9 A0A292PSN6 A0A317SEP4 D5GL57 A0A292PKF7 A0A317SK97 A0A317SYC6 A0A292PL58 A0A292PPR1 A0A317SGM5 D5G7Z9 A0A317STR0 A0A317SCU2
6457	protein folding	5.3311e-08	1.0384e-06	36/1325 2.7%	111/10365 1.0%	A0A317SYN7 A0A317SJ40 A0A292Q769 A0A292PNI6 A0A292Q6Q7 D5GQ00 A0A292PIN5 D5GKH7 A0A292PT74 A0A292PST2 A0A292PPV8 A0A292Q1Z7 A0A292PJV9 D5GHY1 A0A317T2M8 D5GK33 D5GNX6 A0A292PYH5 A0A292Q416 D5G588 D5GJ38 A0A317SE59 A0A292Q3F1 A0A292PNQ2 A0A317SPS1 D5GAA7 A0A292PIY7 A0A317SEI9 A0A317SHC1 A0A292PYD5 D5GJ50 A0A292PNU3 A0A292PRU0 A0A317SHG9 D5GA33 A0A292PNW7
6754	ATP biosynthetic process	6.1099e-08	1.1517e-06	20/1325 1.5%	43/10365 0.4%	D5G9J7 A0A292PNA9 A0A292Q5S8 A0A317SDU9 A0A292PSM5 D5GIC4 A0A317T032 A0A292PUW4 D5G5K2 A0A317SHP8 A0A292Q7R0 D5G6Q4 A0A317SGE0 A0A292PSR4 A0A292PKM8 A0A317SVY7 D5G5E2 A0A317SXZ8 D5G7I0 A0A317SKC2
15985	energy coupled proton transport, down electrochemical gradient	6.1099e-08	1.1517e-06	20/1325 1.5%	43/10365 0.4%	D5G9J7 A0A292PNA9 A0A292Q5S8 A0A317SDU9 A0A292PSM5 D5GIC4 A0A317T032 A0A292PUW4 D5G5K2 A0A317SHP8 A0A292Q7R0 D5G6Q4 A0A317SGE0 A0A292PSR4 A0A292PKM8 A0A317SVY7 D5G5E2 A0A317SXZ8 D5G7I0 A0A317SKC2
15986	ATP synthesis coupled proton transport	6.1099e-08	1.1517e-06	20/1325 1.5%	43/10365 0.4%	D5G9J7 A0A292PNA9 A0A292Q5S8 A0A317SDU9 A0A292PSM5 D5GIC4 A0A317T032 A0A292PUW4 D5G5K2 A0A317SHP8 A0A292Q7R0 D5G6Q4 A0A317SGE0 A0A292PSR4 A0A292PKM8 A0A317SVY7 D5G5E2 A0A317SXZ8 D5G7I0 A0A317SKC2
6730	one-carbon metabolic process	6.9183e-08	1.2902e-06	18/1325 1.3%	36/10365 0.3%	D5GJ78 D5GPW1 A0A292PVG2 D5GNP5 A0A292PSQ8 A0A292PYU8 A0A317SQB9 A0A292PLH8 A0A317SG47 A0A292PLB4 A0A292PSV6 D5GPI2 A0A317SQN0 D5GMM8 A0A317SMI0 D5G9J4 D5GDW8 A0A292Q4Y1
46653	tetrahydrofolate metabolic process	1.1642e-07	2.1483e-06	16/1325 1.2%	30/10365 0.2%	A0A292PVG2 A0A292PSN2 A0A292PSQ8 A0A292PYU8 A0A317SQB9 A0A292PLB4 A0A292Q0J9 A0A292Q3U5 A0A292PSV6 D5GPI2 A0A317ST64 D5GMM8 A0A317SMI0 D5G9J4 D5GDW8 D5GD88
9070	serine family amino acid biosynthetic process	1.4093e-07	2.5735e-06	19/1325 1.4%	41/10365 0.3%	D5GIQ2 A0A292PQB4 D5GAQ8 A0A292Q9V6 A0A292Q2L5 D5GAF9 A0A292PYU8 A0A317SEP4 D5GL57 A0A292PKF7 D5GGN7 A0A292PPR1 A0A292Q561 A0A317SGM5 A0A292PSV6 D5G7Z9 A0A317STR0 D5GDW8 A0A317SCU2
6979	response to oxidative stress	1.4524e-07	2.6249e-06	25/1325 1.8%	65/10365 0.6%	D5GLQ2 D5GIU9 D5GCA2 D5G450 A0A292PYQ6 A0A292PKP6 A0A317SKV9 A0A317SVX1 A0A317SGL5 A0A292Q2R7 A0A317SWX4 D5GIW0 A0A317SKL8 A0A292PL97 A0A292PTJ7 D5GI33 A0A292Q1R9 A0A317SG10 D5GFH1 A0A317SM21 A0A317SDI3 A0A292Q761 D5G5P8 A0A317SP86 A0A317SWW6
1902600	proton transmembrane transport	1.5229e-07	2.7242e-06	37/1325 2.7%	120/10365 1.1%	D5GGU4 A0A292PNA9 A0A317SJ60 A0A292Q405 A0A292Q5S8 A0A317SDU9 A0A292PSM5 D5GQ43 A0A292Q3X5 A0A317T032 D5G5K2 A0A317SHP8 D5GBD9 A0A292Q7R0 A0A292PSR3 D5G6Q4 A0A292PSR4 A0A317SBM0 A0A292PVE6 D5G5E2 A0A317SXZ8 D5G7I0 D5G9J7 A0A292PQP9 D5G3W8 A0A292Q2L7 A0A292Q5L5 D5GIC4 A0A292PUW4 A0A292PS88 A0A317SGE0 A0A292PKM8 A0A317SVY7 A0A317SY00 A0A317SXU6 A0A317SV26 A0A317SKC2
44262	cellular carbohydrate metabolic process	1.566e-07	2.773e-06	38/1325 2.8%	125/10365 1.2%	A0A292QA44 D5GNW3 A0A292PVE1 D5GI42 A0A292Q2E7 D5GFU5 A0A317T3B4 A0A292Q2G2 D5G5Z3 D5GCE3 A0A292Q1C0 A0A292PTV5 D5GBY0 A0A292PQ94 A0A292PNX6 A0A292PP75 A0A292PLB5 A0A317SLA2 D5GB19 D5GQ51 A0A317T2C0 A0A292PWJ7 D5GFN1 A0A292PKW2 A0A317SG76 A0A292PZR1 A0A292PRL5 D5GDJ5 A0A292Q2L6 D5GMP1 A0A317SGR5 A0A317SUC9 D5G4N6 A0A317SCR6 D5GFE5 A0A317SP03 A0A317T1K1 A0A317SXU7
1901576	organic substance biosynthetic process	1.7356e-07	3.0425e-06	391/1325 29.5%	2466/10365 23.7%	A0A292PVK4 A0A292PY08 A0A292PUI8 A0A292PVK3 A0A292PWM3 D5G7S8 D5G6Q4 A0A292PMZ6 A0A292PTH3 A0A317SFA7 A0A317SFA8 A0A292PQB4 A0A292PSF6 D5G9Y3 D5G983 A0A292PUJ3 A0A317SR87 D5GH50 A0A317SKK5 A0A317SHE5 D5G9Z4 A0A317T230 D5G744 A0A317SRV7 A0A292PKT0 A0A292PRA7 A0A292PMX5 D5GPF4 A0A292PZ16 D5G640 A0A317T481 A0A317T1S4 A0A317T247 A0A317SJG2 D5GE10 A0A292PI02 D5GPG5 A0A292PLW9 A0A317SGA5 A0A317SWF5 D5G…
9058	biosynthetic process	1.7763e-07	3.0831e-06	400/1325 30.1%	2532/10365 24.4%	A0A292PVK4 A0A292PY08 A0A292PUI8 A0A292PVK3 A0A292PWM3 D5G7S8 D5G6Q4 A0A292PMZ6 A0A292PTH3 A0A317SFA7 A0A317SFA8 A0A292PQB4 A0A292PSF6 D5G9Y3 D5G983 A0A292PUJ3 A0A317SR87 D5GH50 A0A317SKK5 A0A317SHE5 D5G9Z4 A0A292PL59 A0A317T230 D5G744 A0A317SRV7 A0A292PKT0 A0A292PRA7 A0A292PMX5 D5GPF4 A0A292PL55 A0A292PZ16 D5G640 A0A317T481 A0A317T1S4 A0A317T247 A0A317SJG2 D5GE10 A0A292PI02 D5GPG5 A0A292PLW9 A0A…
44272	sulfur compound biosynthetic process	2.9238e-07	5.025e-06	31/1325 2.3%	94/10365 0.9%	D5GAQ8 A0A317SHW9 A0A317SG47 D5GGK4 A0A292PPR1 A0A317STR0 A0A317ST34 A0A317SW11 A0A317SCU2 A0A292Q1Z5 D5GGY1 D5GJ78 A0A292PQB4 A0A292PTB1 A0A292PSF6 D5GE59 A0A292Q9V6 A0A317T3E9 A0A292PR18 D5GAF9 A0A292PSN6 A0A317SEP4 D5GL57 A0A292PMH7 A0A292PLH8 A0A292PKF7 A0A317SIS9 A0A317SGM5 D5G7Z9 D5G9J4 D5GAV4
35999	tetrahydrofolate interconversion	3.385e-07	5.761e-06	11/1325 0.8%	16/10365 0.1%	A0A292PVG2 A0A292PSV6 D5GPI2 D5GMM8 A0A317SMI0 D5G9J4 D5GDW8 A0A292PSQ8 A0A292PYU8 A0A317SQB9 A0A292PLB4
19318	hexose metabolic process	3.578e-07	6.031e-06	19/1325 1.4%	43/10365 0.4%	A0A292PYN4 D5GIU9 D5GI42 A0A317SUI6 A0A317SHV0 A0A292PKW2 A0A292PR07 D5GDJ5 D5GHS9 A0A317SIV6 D5GFM8 A0A292PUN7 A0A292PMS8 A0A317SQT3 A0A317SIR9 A0A292PYV1 A0A292Q1N2 A0A317T247 A0A292PZL9
44249	cellular biosynthetic process	3.6262e-07	6.054e-06	382/1325 28.8%	2416/10365 23.3%	A0A292PVK4 A0A292PY08 A0A292PUI8 D5GNQ2 A0A317SG24 A0A292PVK3 A0A292PWM3 A0A292PR31 D5GB83 D5G7S8 A0A292Q3T4 A0A292Q4V5 A0A292PR34 A0A292PSV6 A0A292Q2R5 D5G6Q4 A0A292Q2R6 D5GLL8 D5GKJ7 A0A292PLH2 A0A292PMZ6 D5G7C0 A0A317SW11 D5GBY7 A0A292PTH3 A0A317SFA7 A0A317SFA8 A0A317SVQ9 A0A292PQB4 A0A292PSF6 D5G9Y3 A0A292PPP9 A0A292Q1P9 D5G983 A0A317SEP4 A0A292PLH8 A0A292PKF7 A0A292PUJ3 D5GKL1 A0A292Q2S1 D5G…
5996	monosaccharide metabolic process	3.7427e-07	6.1895e-06	21/1325 1.5%	51/10365 0.4%	A0A292PYN4 D5GIU9 D5GI42 A0A317SUI6 A0A317SHV0 A0A292PKW2 A0A292PR07 A0A292PRL5 D5GDJ5 D5GHS9 A0A317SIV6 D5G5Z3 D5GFM8 A0A292PUN7 A0A292PMS8 A0A317SQT3 A0A317SIR9 A0A292PYV1 A0A292Q1N2 A0A317T247 A0A292PZL9
6575	cellular modified amino acid metabolic process	4.3393e-07	7.1092e-06	33/1325 2.4%	105/10365 1.0%	A0A292PPI9 A0A292PVG2 D5GF29 A0A292PUI8 A0A292PSQ8 A0A292PYU8 A0A317SQB9 D5G450 A0A292Q7I1 A0A292PSV6 A0A317SL19 D5G8I4 A0A292PPX1 D5GDW8 D5GD88 D5GGY1 D5GL76 A0A317SE72 D5G4F8 A0A317SFX4 A0A292PSN2 A0A292PMH7 A0A292PLB4 A0A292Q0J9 A0A292Q3U5 A0A317T0U6 D5GPI2 A0A292Q743 A0A317ST64 D5GMM8 A0A317SMI0 D5G9J4 A0A317SLE1
9086	methionine biosynthetic process	6.4031e-07	1.0393e-05	16/1325 1.2%	33/10365 0.3%	A0A292PQB4 D5GE59 D5GAQ8 A0A317T3E9 A0A292PR18 A0A292PSN6 A0A317SEP4 A0A292PKF7 A0A317SHW9 A0A317SIS9 D5G7Z9 A0A317STR0 D5G9J4 A0A317SW11 A0A292Q1Z5 D5GAV4
1902221	erythrose 4-phosphate/phosphoenolpyruvate family amino acid metabolic process	8.4799e-07	1.3514e-05	11/1325 0.8%	17/10365 0.1%	A0A292PQ87 A0A292PNR5 D5GNG6 D5G7A6 A0A292PXV1 A0A317SKP7 D5GC35 D5GFI8 A0A292Q1U0 A0A292PL33 D5GKL1
6558	L-phenylalanine metabolic process	8.4799e-07	1.3514e-05	11/1325 0.8%	17/10365 0.1%	A0A292PQ87 A0A292PNR5 D5GNG6 D5G7A6 A0A292PXV1 A0A317SKP7 D5GC35 D5GFI8 A0A292Q1U0 A0A292PL33 D5GKL1
9072	aromatic amino acid family metabolic process	8.6309e-07	1.3631e-05	24/1325 1.8%	66/10365 0.6%	A0A317SXM3 D5G8D9 D5G7A6 A0A292PTK9 A0A317SLC6 A0A292Q4B2 D5GFI8 D5GKL1 A0A292PQ87 A0A292PNR5 D5GNG6 A0A292Q0L0 D5GMG1 A0A292PXV1 D5G834 A0A317SKP7 A0A292Q070 A0A292PXB1 D5GC35 A0A292Q181 A0A292Q1U0 D5GPF4 A0A292PL33 A0A317SVR7
6508	proteolysis	9.4286e-07	1.4757e-05	109/1325 8.2%	548/10365 5.2%	D5GM60 A0A317SKB7 A0A317SF84 D5GBQ8 D5GKK3 A0A292PNK7 D5GGK3 A0A292PMI7 A0A317SKS0 D5GNQ2 A0A317SN84 A0A317SR71 A0A292PWV2 A0A317T652 A0A317T2V8 D5GFJ1 A0A292PVD4 A0A317SF98 A0A317SI77 D5G5P8 D5GLE5 A0A317SDM8 A0A317SUW2 A0A292Q865 A0A317SFI6 A0A292PP80 D5GE05 A0A292Q7I4 A0A317SPJ8 A0A292PI74 A0A292PPM4 A0A317SCH3 A0A317SM41 A0A292PV08 D5G507 A0A317SQ36 A0A292QAM5 A0A292QAM6 A0A292PP52 D5GAY8 A0A…
70813	hydrogen sulfide metabolic process	1.3611e-06	2.093e-05	9/1325 0.6%	12/10365 0.1%	A0A292PQB4 D5G7Z9 A0A317STR0 D5GAQ8 A0A292Q9V6 A0A317SCU2 A0A317SEP4 D5GL57 A0A292PKF7
70814	hydrogen sulfide biosynthetic process	1.3611e-06	2.093e-05	9/1325 0.6%	12/10365 0.1%	A0A292PQB4 D5G7Z9 A0A317STR0 D5GAQ8 A0A292Q9V6 A0A317SCU2 A0A317SEP4 D5GL57 A0A292PKF7
42221	response to chemical	1.5913e-06	2.4258e-05	39/1325 2.9%	141/10365 1.3%	D5GLQ2 D5GIU9 A0A317SY18 D5GHW8 D5GJE0 D5GCA2 D5G450 D5GQ00 A0A292PYQ6 A0A292Q7I1 A0A292PKP6 A0A317SKV9 A0A317SVX1 A0A317SGL5 A0A292Q2R7 A0A317SWX4 D5GIW0 A0A292PVC7 A0A317SKL8 A0A292PL97 A0A317SED8 A0A292PP51 D5GI33 D5GE36 A0A292PK61 A0A292Q1R9 D5G588 A0A317SG10 D5G400 D5GFH1 A0A317SM21 A0A292Q761 D5G5P8 A0A317SP86 D5G8L0 D5GAA7 A0A292Q106 A0A317SWW6 A0A317SLE1
19344	cysteine biosynthetic process	1.7536e-06	2.6501e-05	12/1325 0.9%	21/10365 0.2%	A0A292PPR1 A0A317SGM5 A0A292PQB4 D5G7Z9 A0A317STR0 D5GAQ8 A0A292Q9V6 A0A317SCU2 D5GAF9 A0A317SEP4 D5GL57 A0A292PKF7
71704	organic substance metabolic process	2.0309e-06	3.0428e-05	838/1325 63.2%	5949/10365 57.3%	A0A292PVK4 A0A292Q5G2 A0A292PY08 D5GBI0 A0A292Q3C7 A0A292PVK3 A0A317SR71 D5G7S8 A0A292PZT0 A0A317T2V8 A0A292PIR1 A0A292PMZ6 A0A292PTH3 A0A292PKW2 D5G9Y3 D5G620 D5G5P8 A0A317SR87 A0A317SKK5 A0A292PIS7 D5GE05 A0A292Q7I4 D5GI86 A0A292PXM9 D5G9Z4 A0A292Q7I1 A0A292PL58 A0A317SQT1 A0A317SQT3 D5G5Q5 A0A292PKT0 A0A292PRA7 A0A317SID0 A0A292Q3A9 A0A292PMX5 A0A292PL55 A0A292PXN5 D5GBL6 A0A292PRB3 D5G883 D5G…
9116	nucleoside metabolic process	2.4725e-06	3.6731e-05	25/1325 1.8%	74/10365 0.7%	A0A292PXI5 D5G3Z0 D5GNI0 D5GPW5 D5GIQ9 A0A292Q3T4 A0A292PYZ2 A0A292PST7 A0A292PM50 D5GBY9 A0A292Q1Z5 A0A292PQ72 A0A317SYX9 A0A317SSL3 D5GM55 A0A292Q6P3 A0A317T0Z0 A0A317T3E9 A0A292PSJ2 A0A317SHR4 A0A292PWJ0 D5GA95 A0A292PMQ9 A0A317SXW3 A0A292Q8D6
6760	folic acid-containing compound metabolic process	2.7507e-06	4.052e-05	16/1325 1.2%	36/10365 0.3%	A0A292PVG2 A0A292PSN2 A0A292PSQ8 A0A292PYU8 A0A317SQB9 A0A292PLB4 A0A292Q0J9 A0A292Q3U5 A0A292PSV6 D5GPI2 A0A317ST64 D5GMM8 A0A317SMI0 D5G9J4 D5GDW8 D5GD88
15672	monovalent inorganic cation transport	2.8099e-06	4.1048e-05	39/1325 2.9%	144/10365 1.3%	D5GGU4 A0A292PNA9 A0A317SJ60 A0A292Q405 A0A292Q5S8 A0A317SDU9 A0A292PSM5 D5GQ43 A0A292Q3X5 A0A317T032 D5G5K2 A0A317SHP8 A0A317SKL1 D5GBD9 A0A292Q7R0 A0A292PSR3 D5G6Q4 A0A292PSR4 A0A317SBM0 A0A292PVE6 D5G5E2 A0A317SXZ8 D5G7I0 D5G9J7 D5GE58 A0A292PQP9 D5G3W8 A0A292Q2L7 A0A292Q5L5 D5GIC4 A0A292PUW4 A0A292PS88 A0A317SGE0 A0A292PKM8 A0A317SVY7 A0A317SY00 A0A317SXU6 A0A317SV26 A0A317SKC2
6553	lysine metabolic process	3.4094e-06	4.9394e-05	12/1325 0.9%	22/10365 0.2%	D5GM33 D5GJS6 A0A292PL28 D5GMF0 A0A317SE73 D5GCD9 A0A317SRB4 D5G564 A0A317T503 A0A292PPW3 A0A317SFE8 D5GNF9
44248	cellular catabolic process	3.5037e-06	5.0344e-05	107/1325 8.0%	550/10365 5.3%	A0A292PNC4 A0A317SF84 D5GBQ8 A0A292PPG0 D5GFI8 A0A292PNK7 D5GGK3 A0A317SN84 A0A292PM13 A0A292Q211 A0A317T652 A0A317SBQ3 D5GG20 A0A292PNT1 A0A292PQ94 D5G5P8 D5GLE5 D5G4N6 D5GDV4 D5GC35 D5GAX8 A0A292QA44 D5GPW1 A0A292Q7I4 A0A317SPJ8 A0A317SCH3 D5GCE3 A0A292PNR5 A0A292PXV1 A0A292PPN2 A0A317SKP7 A0A317SQ36 A0A292QAM5 A0A317SID0 D5GE88 A0A317SSP3 A0A317SRN3 A0A292QAM6 D5GPF4 A0A292PV91 A0A292PXN5 D5GJ…
16052	carbohydrate catabolic process	3.7077e-06	5.2843e-05	37/1325 2.7%	135/10365 1.3%	A0A292QA44 D5GK88 D5GFU5 A0A317T3B4 D5GHS9 D5G5Z3 D5GCE3 A0A292Q1C0 A0A292PLA2 A0A292Q254 A0A317SIP6 A0A317SQT3 A0A317SIR9 A0A292PYV1 A0A292Q1N2 A0A292Q798 A0A292PQ94 A0A292PNX6 A0A317SNC1 A0A292PYN4 A0A317SLA2 D5G9D1 A0A317SHV0 A0A292Q0L4 A0A317SG98 A0A292PZR1 A0A292PRL5 A0A317SIV6 A0A317SGR5 A0A317SN42 A0A292PMS8 D5G4N6 D5G5R4 A0A317SCR6 D5GFE5 D5GJK9 A0A292PWH9
45454	cell redox homeostasis	3.9114e-06	5.5297e-05	7/1325 0.5%	8/10365 0.0%	D5GI33 A0A317SLE1 D5G450 A0A292PNE3 A0A292Q7I1 D5GGN7 A0A317SKI9
6098	pentose-phosphate shunt	4.05e-06	5.5903e-05	11/1325 0.8%	19/10365 0.1%	A0A292PPH9 D5G4P9 D5GIU9 A0A292PWJ7 A0A317SEL8 A0A292PKM6 D5GBY0 D5GQ02 A0A317SK70 A0A317SG76 D5GB41
51156	glucose 6-phosphate metabolic process	4.05e-06	5.5903e-05	11/1325 0.8%	19/10365 0.1%	A0A292PPH9 D5G4P9 D5GIU9 A0A292PWJ7 A0A317SEL8 A0A292PKM6 D5GBY0 D5GQ02 A0A317SK70 A0A317SG76 D5GB41
6740	NADPH regeneration	4.05e-06	5.5903e-05	11/1325 0.8%	19/10365 0.1%	A0A292PPH9 D5G4P9 D5GIU9 A0A292PWJ7 A0A317SEL8 A0A292PKM6 D5GBY0 D5GQ02 A0A317SK70 A0A317SG76 D5GB41
6414	translational elongation	4.1924e-06	5.7416e-05	18/1325 1.3%	45/10365 0.4%	A0A317SQL8 A0A292PPD7 A0A292PUI8 A0A317SI51 A0A317SZC0 A0A317SES7 D5G5W0 D5G471 A0A317SN53 D5GA71 A0A292PJ06 A0A292PSQ0 A0A317T0U6 A0A292PPQ6 A0A317SJG2 D5GJ50 D5GE10 A0A292Q0Y8
9119	ribonucleoside metabolic process	4.2746e-06	5.7731e-05	16/1325 1.2%	37/10365 0.3%	D5GM55 A0A292PXI5 D5G3Z0 A0A317T3E9 A0A292PSJ2 A0A317SHR4 D5GIQ9 D5GA95 A0A292Q3T4 A0A292PYZ2 A0A292PST7 A0A317SXW3 A0A292PM50 A0A292Q8D6 A0A292Q1Z5 A0A317SSL3
1901657	glycosyl compound metabolic process	4.2813e-06	5.7731e-05	25/1325 1.8%	76/10365 0.7%	A0A292PXI5 D5G3Z0 D5GNI0 D5GPW5 D5GIQ9 A0A292Q3T4 A0A292PYZ2 A0A292PST7 A0A292PM50 D5GBY9 A0A292Q1Z5 A0A292PQ72 A0A317SYX9 A0A317SSL3 D5GM55 A0A292Q6P3 A0A317T0Z0 A0A317T3E9 A0A292PSJ2 A0A317SHR4 A0A292PWJ0 D5GA95 A0A292PMQ9 A0A317SXW3 A0A292Q8D6
9163	nucleoside biosynthetic process	4.754e-06	6.2193e-05	13/1325 0.9%	26/10365 0.2%	A0A292PXI5 D5G3Z0 A0A317T3E9 A0A317SHR4 D5GIQ9 D5GA95 A0A292Q3T4 A0A292PYZ2 A0A292PST7 A0A292PM50 A0A292Q8D6 A0A292Q1Z5 A0A317SSL3
46129	purine ribonucleoside biosynthetic process	4.754e-06	6.2193e-05	13/1325 0.9%	26/10365 0.2%	A0A292PXI5 D5G3Z0 A0A317T3E9 A0A317SHR4 D5GIQ9 D5GA95 A0A292Q3T4 A0A292PYZ2 A0A292PST7 A0A292PM50 A0A292Q8D6 A0A292Q1Z5 A0A317SSL3
42451	purine nucleoside biosynthetic process	4.754e-06	6.2193e-05	13/1325 0.9%	26/10365 0.2%	A0A292PXI5 D5G3Z0 A0A317T3E9 A0A317SHR4 D5GIQ9 D5GA95 A0A292Q3T4 A0A292PYZ2 A0A292PST7 A0A292PM50 A0A292Q8D6 A0A292Q1Z5 A0A317SSL3
42455	ribonucleoside biosynthetic process	4.754e-06	6.2193e-05	13/1325 0.9%	26/10365 0.2%	A0A292PXI5 D5G3Z0 A0A317T3E9 A0A317SHR4 D5GIQ9 D5GA95 A0A292Q3T4 A0A292PYZ2 A0A292PST7 A0A292PM50 A0A292Q8D6 A0A292Q1Z5 A0A317SSL3
9127	purine nucleoside monophosphate biosynthetic process	8.6741e-06	0.00011181	18/1325 1.3%	47/10365 0.4%	A0A317SFA7 A0A292PW09 A0A292PXI5 A0A292QA47 A0A292PPP9 A0A292Q7P5 A0A292PZM1 D5GIQ9 A0A317SN75 D5GA95 A0A292Q3T4 A0A317SKR7 D5G579 A0A292Q3S5 A0A317SRV7 A0A292PM50 A0A292Q8D6 A0A317SSL3
9168	purine ribonucleoside monophosphate biosynthetic process	8.6741e-06	0.00011181	18/1325 1.3%	47/10365 0.4%	A0A317SFA7 A0A292PW09 A0A292PXI5 A0A292QA47 A0A292PPP9 A0A292Q7P5 A0A292PZM1 D5GIQ9 A0A317SN75 D5GA95 A0A292Q3T4 A0A317SKR7 D5G579 A0A292Q3S5 A0A317SRV7 A0A292PM50 A0A292Q8D6 A0A317SSL3
42558	pteridine-containing compound metabolic process	9.7419e-06	0.00012465	16/1325 1.2%	39/10365 0.3%	A0A292PVG2 A0A292PSN2 A0A292PSQ8 A0A292PYU8 A0A317SQB9 A0A292PLB4 A0A292Q0J9 A0A292Q3U5 A0A292PSV6 D5GPI2 A0A317ST64 D5GMM8 A0A317SMI0 D5G9J4 D5GDW8 D5GD88
1901659	glycosyl compound biosynthetic process	1.3355e-05	0.00016965	13/1325 0.9%	28/10365 0.2%	A0A292PXI5 D5G3Z0 A0A317T3E9 A0A317SHR4 D5GIQ9 D5GA95 A0A292Q3T4 A0A292PYZ2 A0A292PST7 A0A292PM50 A0A292Q8D6 A0A292Q1Z5 A0A317SSL3
1902222	erythrose 4-phosphate/phosphoenolpyruvate family amino acid catabolic process	2.1473e-05	0.00026888	8/1325 0.6%	12/10365 0.1%	A0A292PQ87 A0A292PNR5 D5GNG6 A0A292PXV1 A0A317SKP7 D5GC35 D5GFI8 A0A292Q1U0
6559	L-phenylalanine catabolic process	2.1473e-05	0.00026888	8/1325 0.6%	12/10365 0.1%	A0A292PQ87 A0A292PNR5 D5GNG6 A0A292PXV1 A0A317SKP7 D5GC35 D5GFI8 A0A292Q1U0
46189	phenol-containing compound biosynthetic process	2.6946e-05	0.00032803	6/1325 0.4%	7/10365 0.0%	A0A317T4M7 A0A292PY08 A0A317SBD7 A0A292PZ61 A0A317SFD2 D5GIM4
42438	melanin biosynthetic process	2.6946e-05	0.00032803	6/1325 0.4%	7/10365 0.0%	A0A317T4M7 A0A292PY08 A0A317SBD7 A0A292PZ61 A0A317SFD2 D5GIM4
6108	malate metabolic process	2.6946e-05	0.00032803	6/1325 0.4%	7/10365 0.0%	A0A317T4I2 A0A292PRS1 A0A317SI74 A0A292PX68 D5G620 D5GA85
6582	melanin metabolic process	2.6946e-05	0.00032803	6/1325 0.4%	7/10365 0.0%	A0A317T4M7 A0A292PY08 A0A317SBD7 A0A292PZ61 A0A317SFD2 D5GIM4
6541	glutamine metabolic process	2.9541e-05	0.00035715	16/1325 1.2%	42/10365 0.4%	A0A317SDT5 A0A317SNX0 D5GIQ9 A0A292PVK3 A0A292PK05 A0A317SNZ9 D5GMF5 A0A292Q2S5 A0A292Q0L0 D5GDG9 A0A292PUP0 A0A292PL40 A0A292Q8D6 D5GD88 A0A317SQI0 A0A317SSL3
9085	lysine biosynthetic process	3.4817e-05	0.00041804	10/1325 0.7%	19/10365 0.1%	D5GM33 D5GJS6 A0A292PL28 D5GMF0 A0A317SE73 D5GCD9 A0A317SRB4 A0A292PPW3 A0A317SFE8 D5GNF9
9081	branched-chain amino acid metabolic process	3.6766e-05	0.00043844	17/1325 1.2%	47/10365 0.4%	A0A292PNC4 D5GE49 D5GK65 A0A292PTD5 A0A317SQB4 D5GN05 A0A317SMX0 A0A292PXS6 A0A317SL74 D5GGN7 A0A317SIS9 A0A292PLN4 A0A292PR34 A0A292Q753 A0A292PKT0 D5GD45 D5GPG5
6570	tyrosine metabolic process	4.367e-05	0.00051726	9/1325 0.6%	16/10365 0.1%	A0A292PQ87 A0A292PNR5 D5GNG6 A0A292PXV1 A0A317SKP7 D5GC35 D5GFI8 A0A292Q1U0 D5GKL1
9126	purine nucleoside monophosphate metabolic process	4.8518e-05	0.00056701	19/1325 1.4%	57/10365 0.5%	A0A317SFA7 A0A292PW09 A0A292PXI5 A0A292QA47 A0A292PPP9 A0A292Q7P5 A0A292PZM1 D5GIQ9 A0A317SN75 D5GA95 A0A292Q3T4 A0A317SKR7 D5G579 A0A292Q3S5 A0A292PU56 A0A317SRV7 A0A292PM50 A0A292Q8D6 A0A317SSL3
9167	purine ribonucleoside monophosphate metabolic process	4.8518e-05	0.00056701	19/1325 1.4%	57/10365 0.5%	A0A317SFA7 A0A292PW09 A0A292PXI5 A0A292QA47 A0A292PPP9 A0A292Q7P5 A0A292PZM1 D5GIQ9 A0A317SN75 D5GA95 A0A292Q3T4 A0A317SKR7 D5G579 A0A292Q3S5 A0A292PU56 A0A317SRV7 A0A292PM50 A0A292Q8D6 A0A317SSL3
6536	glutamate metabolic process	4.9559e-05	0.00057156	8/1325 0.6%	13/10365 0.1%	A0A292Q211 A0A292PUP0 A0A292PJY5 D5GA12 D5GF65 A0A317SNX0 A0A317SSP3 A0A292PV91
6573	valine metabolic process	4.9559e-05	0.00057156	8/1325 0.6%	13/10365 0.1%	D5GK65 A0A292PR34 A0A292PTD5 A0A317SQB4 A0A317SMX0 D5GPG5 A0A292PXS6 D5GGN7
6749	glutathione metabolic process	6.7839e-05	0.00077726	17/1325 1.2%	49/10365 0.4%	D5GL76 A0A292PPI9 D5GF29 A0A317SE72 A0A292PUI8 D5G4F8 A0A317SFX4 D5G450 A0A292PMH7 A0A292Q7I1 A0A317T0U6 A0A292Q743 A0A317SL19 D5G8I4 A0A292PPX1 D5GGY1 A0A317SLE1
44238	primary metabolic process	6.8378e-05	0.00077836	776/1325 58.5%	5562/10365 53.6%	A0A292PVK4 A0A292Q5G2 D5GBI0 A0A292Q3C7 A0A292PVK3 A0A317SR71 D5G7S8 A0A292PZT0 A0A317T2V8 A0A292PIR1 A0A292PMZ6 A0A292PTH3 A0A292PKW2 D5G9Y3 D5G620 D5G5P8 A0A317SR87 A0A317SKK5 A0A292PIS7 D5GE05 A0A292Q7I4 D5GI86 A0A292PXM9 D5G9Z4 A0A292PL58 A0A317SQT1 A0A317SQT3 D5G5Q5 A0A292PRA7 A0A317SID0 A0A292Q3A9 A0A292PL55 A0A292PXN5 D5GBL6 A0A292PRB3 D5G883 D5G640 A0A292PZR1 A0A292Q9N2 D5G637 D5G5R4 D5GE…
9084	glutamine family amino acid biosynthetic process	7.8844e-05	0.0008917	16/1325 1.2%	45/10365 0.4%	A0A292PJB7 D5G9Z4 A0A317SNX0 D5GL03 A0A292PME4 A0A292PVK3 A0A317SCM4 A0A292Q6S1 D5GDG9 A0A292PNR8 A0A292PUP0 A0A292PXW4 D5GBQ2 A0A317SKK5 A0A317SQI0 D5GCX5
9156	ribonucleoside monophosphate biosynthetic process	9.117e-05	0.0010245	22/1325 1.6%	74/10365 0.7%	A0A317SFA7 A0A292PW09 A0A292PXI5 A0A292QA47 A0A292PPP9 A0A292Q7P5 D5GPW5 A0A292PZM1 D5GIQ9 A0A317SN75 D5GA95 A0A292Q3T4 A0A317SQ86 A0A317SNV7 A0A317SKR7 D5G579 A0A292Q3S5 A0A292PMQ9 A0A317SRV7 A0A292PM50 A0A292Q8D6 A0A317SSL3
44271	cellular nitrogen compound biosynthetic process	0.00010048	0.0011219	247/1325 18.6%	1566/10365 15.1%	A0A292PVK4 A0A292PUI8 D5GNQ2 A0A317SG24 A0A292PR31 D5G7S8 A0A292Q3T4 A0A292Q4V5 D5G6Q4 A0A292Q2R6 D5GLL8 D5GKJ7 A0A292PLH2 A0A292PMZ6 D5G7C0 D5GBY7 A0A292PTH3 A0A317SFA7 A0A317SVQ9 A0A292PSF6 A0A292PPP9 A0A292Q1P9 D5G983 A0A292PUJ3 A0A292Q2S1 D5GA71 A0A292Q3U5 A0A292Q2S5 A0A317SR87 A0A292PPQ6 D5GH50 A0A317SVQ2 A0A317SHE5 D5GPW5 A0A292Q6X3 A0A317T230 D5GA84 D5G744 A0A292Q0L0 A0A292Q555 A0A292Q7Z9 …
46128	purine ribonucleoside metabolic process	0.00011018	0.0012147	13/1325 0.9%	33/10365 0.3%	A0A292PXI5 D5G3Z0 A0A317T3E9 A0A317SHR4 D5GIQ9 D5GA95 A0A292Q3T4 A0A292PYZ2 A0A292PST7 A0A292PM50 A0A292Q8D6 A0A292Q1Z5 A0A317SSL3
42278	purine nucleoside metabolic process	0.00011018	0.0012147	13/1325 0.9%	33/10365 0.3%	A0A292PXI5 D5G3Z0 A0A317T3E9 A0A317SHR4 D5GIQ9 D5GA95 A0A292Q3T4 A0A292PYZ2 A0A292PST7 A0A292PM50 A0A292Q8D6 A0A292Q1Z5 A0A317SSL3
9124	nucleoside monophosphate biosynthetic process	0.00011249	0.0012195	23/1325 1.7%	80/10365 0.7%	D5GJQ2 A0A317SFA7 A0A292PW09 A0A292PXI5 A0A292QA47 A0A292PPP9 A0A292Q7P5 D5GPW5 A0A292PZM1 D5GIQ9 A0A317SN75 D5GA95 A0A292Q3T4 A0A317SQ86 A0A317SNV7 A0A317SKR7 D5G579 A0A292Q3S5 A0A292PMQ9 A0A317SRV7 A0A292PM50 A0A292Q8D6 A0A317SSL3
1901070	guanosine-containing compound biosynthetic process	0.0001134	0.0012195	7/1325 0.5%	11/10365 0.1%	D5G3Z0 A0A292PST7 A0A292PM50 A0A292Q8D6 A0A317SHR4 D5GIQ9 A0A317SSL3
18958	phenol-containing compound metabolic process	0.0001134	0.0012195	7/1325 0.5%	11/10365 0.1%	A0A317T4M7 A0A292PY08 A0A292PJ83 A0A317SBD7 A0A292PZ61 A0A317SFD2 D5GIM4
19878	lysine biosynthetic process via aminoadipic acid	0.0001134	0.0012195	7/1325 0.5%	11/10365 0.1%	D5GM33 D5GJS6 A0A292PL28 D5GCD9 A0A317SRB4 A0A292PPW3 A0A317SFE8
43650	dicarboxylic acid biosynthetic process	0.00011555	0.0012351	12/1325 0.9%	29/10365 0.2%	A0A317SXM3 D5G8D9 A0A292PTK9 A0A292Q4B2 D5GMG1 A0A292PUP0 A0A317ST64 A0A317SNX0 A0A292Q181 D5GD88 A0A317SVR7 A0A292Q0J9
46036	CTP metabolic process	0.00018187	0.0018978	5/1325 0.3%	6/10365 0.0%	D5GMF5 A0A292Q2S5 D5G3Z0 A0A292PST7 A0A317SHR4
9208	pyrimidine ribonucleoside triphosphate metabolic process	0.00018187	0.0018978	5/1325 0.3%	6/10365 0.0%	D5GMF5 A0A292Q2S5 D5G3Z0 A0A292PST7 A0A317SHR4
9209	pyrimidine ribonucleoside triphosphate biosynthetic process	0.00018187	0.0018978	5/1325 0.3%	6/10365 0.0%	D5GMF5 A0A292Q2S5 D5G3Z0 A0A292PST7 A0A317SHR4
6241	CTP biosynthetic process	0.00018187	0.0018978	5/1325 0.3%	6/10365 0.0%	D5GMF5 A0A292Q2S5 D5G3Z0 A0A292PST7 A0A317SHR4
6418	tRNA aminoacylation for protein translation	0.00018635	0.0019329	28/1325 2.1%	109/10365 1.0%	A0A292PME7 D5GKY8 A0A317T2B4 A0A292Q5A3 A0A292Q646 A0A317T3D7 A0A292Q0G0 A0A317SF46 A0A292PTQ9 A0A317SG24 D5G8S7 D5G820 D5GLL8 A0A292PRA7 D5GKW0 A0A317SQ19 A0A317SCW2 A0A292Q097 A0A292PN55 D5GJ30 A0A292Q8P0 A0A292Q6R8 D5GIP8 D5GAV0 D5GMC3 D5GFC3 A0A292Q325 A0A317SSM1
46364	monosaccharide biosynthetic process	0.00024209	0.0024673	7/1325 0.5%	12/10365 0.1%	A0A292PMS8 A0A317SIR9 A0A317T247 A0A292PZL9 A0A317SIV6 D5GFM8 A0A292PUN7
6094	gluconeogenesis	0.00024209	0.0024673	7/1325 0.5%	12/10365 0.1%	A0A292PMS8 A0A317SIR9 A0A317T247 A0A292PZL9 A0A317SIV6 D5GFM8 A0A292PUN7
19319	hexose biosynthetic process	0.00024209	0.0024673	7/1325 0.5%	12/10365 0.1%	A0A292PMS8 A0A317SIR9 A0A317T247 A0A292PZL9 A0A317SIV6 D5GFM8 A0A292PUN7
9161	ribonucleoside monophosphate metabolic process	0.00025064	0.0025398	23/1325 1.7%	84/10365 0.8%	A0A317SFA7 A0A292PW09 A0A292PXI5 A0A292QA47 A0A292PPP9 A0A292Q7P5 D5GPW5 A0A292PZM1 D5GIQ9 A0A317SN75 D5GA95 A0A292Q3T4 A0A317SQ86 A0A317SNV7 A0A317SKR7 D5G579 A0A292Q3S5 A0A292PMQ9 A0A292PU56 A0A317SRV7 A0A292PM50 A0A292Q8D6 A0A317SSL3
9099	valine biosynthetic process	0.00025686	0.0025765	6/1325 0.4%	9/10365 0.0%	D5GK65 A0A292PR34 A0A317SQB4 A0A317SMX0 D5GPG5 A0A292PXS6
1901615	organic hydroxy compound metabolic process	0.00025721	0.0025765	30/1325 2.2%	122/10365 1.1%	D5GNW3 A0A292PY08 A0A317SBD7 D5GAE7 A0A292Q2G2 D5GJQ7 D5GIM4 A0A292PTV5 A0A292PWC3 A0A317SFD2 A0A317SUV6 A0A292PSC9 A0A292PQ94 D5G949 D5G5K7 A0A317STJ0 D5GB43 D5GB19 A0A317T4M7 A0A317T2C0 A0A292PJ83 D5GFN1 D5G9Y3 A0A292Q2R9 D5GAF9 A0A292Q2L6 A0A317SUC9 A0A292PZ61 A0A317SUS3 A0A317SXU7
6084	acetyl-CoA metabolic process	0.00026268	0.0026016	11/1325 0.8%	27/10365 0.2%	A0A292PTB1 A0A292PSF6 A0A292PWC3 D5GFX5 D5G564 D5GAE7 A0A317SUV6 D5GFX4 A0A317ST34 A0A317T503 D5GGK4
6739	NADP metabolic process	0.00026268	0.0026016	11/1325 0.8%	27/10365 0.2%	A0A292PPH9 D5G4P9 D5GIU9 A0A292PWJ7 A0A317SEL8 A0A292PKM6 D5GBY0 D5GQ02 A0A317SK70 A0A317SG76 D5GB41
6103	2-oxoglutarate metabolic process	0.00026599	0.0026196	4/1325 0.3%	4/10365 0.0%	D5GF65 A0A317SSP3 D5GGN7 A0A292PV91
9225	nucleotide-sugar metabolic process	0.00033637	0.0032942	17/1325 1.2%	55/10365 0.5%	A0A317SXM7 A0A292PRL2 A0A292Q2M6 D5GL47 A0A292PSK3 A0A317SCG1 A0A292PWQ8 A0A317SNZ9 A0A292PUR0 A0A317SR87 A0A317T1S4 D5G4T8 A0A292PL40 D5G7C0 A0A292Q591 A0A292Q2Z6 A0A292QAG5
90407	organophosphate biosynthetic process	0.00037896	0.0036906	80/1325 6.0%	434/10365 4.1%	D5GJQ2 A0A292PW09 A0A292PTK9 A0A292Q5S8 A0A317SDU9 A0A292PSM5 D5GGK4 A0A292PWM3 A0A317SN75 A0A292Q3T4 D5G5K2 D5GMF5 A0A317SHP8 A0A317SKR7 D5G6Q4 A0A292PSR4 A0A292PU56 A0A292PM50 A0A317SUV6 A0A317ST34 D5G5K7 A0A292PQ95 D5GND6 A0A317SFA7 D5GB19 D5GGL2 A0A292PSF6 A0A292PSN2 A0A292PPP9 A0A292Q7P5 A0A317SBE2 A0A317SHR4 D5GIC4 A0A292Q3U5 A0A292PUW4 A0A292Q2S5 D5G579 A0A292PWW6 A0A317SVY7 A0A317SUS3 A0A…
43038	amino acid activation	0.00041563	0.0040033	28/1325 2.1%	114/10365 1.0%	A0A292PME7 D5GKY8 A0A317T2B4 A0A292Q5A3 A0A292Q646 A0A317T3D7 A0A292Q0G0 A0A317SF46 A0A292PTQ9 A0A317SG24 D5G8S7 D5G820 D5GLL8 A0A292PRA7 D5GKW0 A0A317SQ19 A0A317SCW2 A0A292Q097 A0A292PN55 D5GJ30 A0A292Q8P0 A0A292Q6R8 D5GIP8 D5GAV0 D5GMC3 D5GFC3 A0A292Q325 A0A317SSM1
43039	tRNA aminoacylation	0.00041563	0.0040033	28/1325 2.1%	114/10365 1.0%	A0A292PME7 D5GKY8 A0A317T2B4 A0A292Q5A3 A0A292Q646 A0A317T3D7 A0A292Q0G0 A0A317SF46 A0A292PTQ9 A0A317SG24 D5G8S7 D5G820 D5GLL8 A0A292PRA7 D5GKW0 A0A317SQ19 A0A317SCW2 A0A292Q097 A0A292PN55 D5GJ30 A0A292Q8P0 A0A292Q6R8 D5GIP8 D5GAV0 D5GMC3 D5GFC3 A0A292Q325 A0A317SSM1
9073	aromatic amino acid family biosynthetic process	0.00041844	0.0040084	13/1325 0.9%	37/10365 0.3%	A0A317SXM3 D5G8D9 D5G7A6 A0A317SLC6 A0A292Q4B2 D5GKL1 A0A292Q0L0 D5GMG1 D5G834 A0A292Q070 A0A292PXB1 A0A292Q181 A0A292PL33
6793	phosphorus metabolic process	0.00044026	0.0041944	206/1325 15.5%	1307/10365 12.6%	A0A292Q5G2 A0A292Q3C7 A0A317SYF4 A0A292PWM3 D5G4M6 A0A292Q3T4 D5GA61 D5G6Q4 D5GBY0 D5G7C0 A0A292Q4F2 A0A317SFA7 A0A292PQB4 A0A292PSF6 A0A317SHV0 A0A292PKW2 A0A317SH51 A0A292PPP9 A0A317SEP4 A0A292PKF7 A0A292Q3U5 A0A292Q2S5 A0A317SR87 A0A317SXU7 A0A317T4K3 D5GPW5 A0A292PST1 A0A317SQT1 A0A317SQT3 A0A292PTV5 A0A317SEL8 A0A292Q1N2 A0A292Q798 A0A317SRV7 A0A292PST7 A0A292PNZ5 D5GPF4 A0A317STJ0 D5G9J7 D5…
6637	acyl-CoA metabolic process	0.00048403	0.0045618	12/1325 0.9%	33/10365 0.3%	A0A292PTB1 A0A292PSF6 D5G6F8 A0A292PWC3 D5GFX5 D5G564 D5GAE7 A0A317SUV6 D5GFX4 A0A317ST34 A0A317T503 D5GGK4
35383	thioester metabolic process	0.00048403	0.0045618	12/1325 0.9%	33/10365 0.3%	A0A292PTB1 A0A292PSF6 D5G6F8 A0A292PWC3 D5GFX5 D5G564 D5GAE7 A0A317SUV6 D5GFX4 A0A317ST34 A0A317T503 D5GGK4
2181	cytoplasmic translation	0.00052826	0.0049521	16/1325 1.2%	52/10365 0.5%	A0A292PTH3 A0A292Q0A2 A0A292PRH8 A0A292PPD7 A0A317T1F9 A0A317SZC0 A0A317SFU6 D5GNQ2 D5G5W0 D5GGH1 A0A317SNX9 A0A292PWS2 D5GKJ7 A0A292Q5C8 D5GJ50 D5G918
6066	alcohol metabolic process	0.00053398	0.0049791	18/1325 1.3%	62/10365 0.5%	D5GNW3 D5GB19 A0A317T2C0 D5GFN1 D5G9Y3 A0A292Q2R9 A0A292Q2L6 A0A292Q2G2 A0A317SUC9 D5GJQ7 A0A292PTV5 A0A292PSC9 A0A292PQ94 D5G949 D5G5K7 A0A317SXU7 A0A317STJ0 D5GB43
9074	aromatic amino acid family catabolic process	0.00054661	0.0050698	11/1325 0.8%	29/10365 0.2%	A0A292PQ87 A0A292PNR5 D5GNG6 A0A292PTK9 A0A292PXV1 A0A317SKP7 D5GC35 D5GFI8 A0A292Q1U0 D5GPF4 A0A317SVR7
9148	pyrimidine nucleoside triphosphate biosynthetic process	0.00057259	0.0052829	6/1325 0.4%	10/10365 0.0%	D5GJQ2 D5GMF5 A0A292Q2S5 D5G3Z0 A0A292PST7 A0A317SHR4
22900	electron transport chain	0.00057619	0.0052882	26/1325 1.9%	105/10365 1.0%	A0A317STP8 A0A292PYG0 A0A317SZR8 A0A292PIT1 D5GK85 A0A292PPG5 A0A292Q3X5 D5G4I2 A0A317ST53 A0A292PVE6 A0A292PNZ5 D5GMH9 A0A292Q6H6 D5GI99 A0A292PPN5 A0A292PJH6 D5G3W8 A0A292PVT9 A0A292Q9N2 A0A292Q045 D5G930 A0A317SUY6 D5GDZ9 A0A317SPK3 A0A317SY00 A0A317SKG6
6549	isoleucine metabolic process	0.00058246	0.005318	8/1325 0.6%	17/10365 0.1%	D5GK65 A0A317SIS9 A0A292PR34 A0A317SQB4 A0A317SMX0 D5GPG5 A0A292PXS6 D5GGN7
19751	polyol metabolic process	0.00066203	0.0060132	12/1325 0.9%	34/10365 0.3%	D5GNW3 D5GB19 A0A317T2C0 A0A292PTV5 D5GFN1 A0A292Q2L6 A0A292Q2G2 A0A292PQ94 D5G5K7 A0A317SXU7 A0A317STJ0 A0A317SUC9
34404	nucleobase-containing small molecule biosynthetic process	0.00080114	0.0072391	14/1325 1.0%	44/10365 0.4%	A0A292PXI5 D5G3Z0 A0A317T3E9 A0A317SHR4 D5GIQ9 D5GA95 A0A292Q3T4 A0A292PYZ2 A0A317SJL1 A0A292PST7 A0A292PM50 A0A292Q8D6 A0A292Q1Z5 A0A317SSL3
9123	nucleoside monophosphate metabolic process	0.0009339	0.0083955	24/1325 1.8%	97/10365 0.9%	D5GJQ2 A0A317SFA7 A0A292PW09 A0A292PXI5 A0A292QA47 A0A292PPP9 A0A292Q7P5 D5GPW5 A0A292PZM1 D5GIQ9 A0A317SN75 D5GA95 A0A292Q3T4 A0A317SQ86 A0A317SNV7 A0A317SKR7 D5G579 A0A292Q3S5 A0A292PMQ9 A0A292PU56 A0A317SRV7 A0A292PM50 A0A292Q8D6 A0A317SSL3
8299	isoprenoid biosynthetic process	0.00097808	0.0087478	13/1325 0.9%	40/10365 0.3%	A0A317SFA8 D5GAE7 D5GN26 A0A292PJB4 A0A292PKM2 A0A317SVY4 A0A292Q2R5 A0A292PWC3 D5GFX5 A0A317SUV6 A0A292PP91 D5GFX4 D5GDS3
16051	carbohydrate biosynthetic process	0.0010449	0.0092984	16/1325 1.2%	55/10365 0.5%	A0A292PLB5 D5GB19 A0A292PVE1 A0A292Q2L6 A0A317SIV6 A0A292Q1C0 D5GFM8 A0A292PUN7 A0A292PMS8 A0A317SIR9 A0A292PTV5 A0A317SCR6 A0A317T247 A0A292PZL9 A0A317T1K1 A0A317SXU7
103	sulfate assimilation	0.0011236	0.009948	6/1325 0.4%	11/10365 0.1%	A0A292PQB4 D5G7Z9 A0A317STR0 D5GAQ8 A0A317SEP4 A0A292PKF7
45901	positive regulation of translational elongation	0.0011943	0.010468	4/1325 0.3%	5/10365 0.0%	A0A292PPQ6 A0A317SI51 A0A317SES7 D5G471
42026	protein refolding	0.0011943	0.010468	4/1325 0.3%	5/10365 0.0%	D5GK33 A0A292PT74 D5G588 A0A317SHG9
6449	regulation of translational termination	0.0013578	0.011783	5/1325 0.3%	8/10365 0.0%	A0A292PPQ6 A0A317SI51 D5GE10 A0A317SES7 D5G471
19520	aldonic acid metabolic process	0.0013578	0.011783	5/1325 0.3%	8/10365 0.0%	A0A317SLA2 D5G4N6 A0A292PWJ7 D5GBY0 A0A317SG76
1901137	carbohydrate derivative biosynthetic process	0.0014079	0.012158	74/1325 5.5%	413/10365 3.9%	D5GJQ2 A0A292PW09 A0A292Q5S8 A0A292Q2M6 D5GL47 A0A317SDU9 A0A292PSM5 A0A292PWQ8 D5GGK4 A0A317SN75 A0A292Q3T4 A0A292PYZ2 D5G5K2 D5GMF5 A0A317SHP8 A0A317SKR7 D5G6Q4 A0A292PSR4 A0A292PU56 A0A292PM50 A0A317ST34 D5G7C0 A0A292Q2Z6 A0A292QAG5 D5GND6 A0A317SFA7 A0A292PSF6 D5G7H7 A0A292PRL2 A0A317T3E9 A0A292PPP9 A0A292Q7P5 A0A317SHR4 A0A317SCG1 D5GIC4 A0A292PUW4 A0A292Q2S5 D5G579 A0A317SR87 A0A317SVY7 A0A…
6544	glycine metabolic process	0.0014304	0.012292	8/1325 0.6%	19/10365 0.1%	A0A317SZS6 D5GPW1 A0A292PJW0 A0A292PSV6 D5GDW8 A0A292PYU8 A0A292Q6M5 D5GGN7
1901617	organic hydroxy compound biosynthetic process	0.0016292	0.013932	19/1325 1.4%	73/10365 0.7%	D5GB19 A0A317T4M7 A0A292PY08 A0A317SBD7 D5G9Y3 D5GAE7 D5GAF9 A0A292Q2L6 D5GIM4 A0A292PTV5 A0A292PZ61 A0A292PWC3 A0A317SFD2 A0A317SUS3 A0A317SUV6 D5G949 D5G5K7 A0A317SXU7 A0A317STJ0
6189	'de novo' IMP biosynthetic process	0.0016684	0.014129	10/1325 0.7%	28/10365 0.2%	A0A317SN75 A0A317SFA7 A0A292PW09 A0A317SKR7 D5G579 A0A292Q3S5 A0A292QA47 A0A317SRV7 A0A292PPP9 A0A292PZM1
6563	L-serine metabolic process	0.0016684	0.014129	10/1325 0.7%	28/10365 0.2%	A0A292PPR1 A0A292Q561 D5GIQ2 A0A317SGM5 A0A292PSV6 D5GDW8 A0A292Q2L5 D5GAF9 A0A292PYU8 D5GGN7
6144	purine nucleobase metabolic process	0.0019169	0.01603	9/1325 0.6%	24/10365 0.2%	A0A292PM13 A0A292PW09 A0A292Q3T4 A0A317SKR7 A0A317SRN3 D5GAV4 D5G6J2 A0A317SDC8 A0A292PYC8
46148	pigment biosynthetic process	0.001937	0.01603	16/1325 1.2%	58/10365 0.5%	A0A292PW09 A0A317T4M7 A0A292PY08 A0A292PQC5 A0A317SBD7 A0A292PRL1 A0A292Q4P5 D5GIM4 A0A292Q321 A0A292Q3T4 A0A317SKR7 A0A292PZ61 A0A317SFD2 D5GPB7 A0A317SXV4 D5GAV4
9065	glutamine family amino acid catabolic process	0.0020052	0.01603	6/1325 0.4%	12/10365 0.1%	A0A292Q211 D5GA12 D5GF65 A0A317SSP3 D5GL03 A0A292PV91
9147	pyrimidine nucleoside triphosphate metabolic process	0.0020052	0.01603	6/1325 0.4%	12/10365 0.1%	D5GJQ2 D5GMF5 A0A292Q2S5 D5G3Z0 A0A292PST7 A0A317SHR4
6048	UDP-N-acetylglucosamine biosynthetic process	0.0020052	0.01603	6/1325 0.4%	12/10365 0.1%	A0A317SNZ9 A0A317SR87 A0A292PRL2 A0A292PL40 D5G7C0 A0A292Q2Z6
6166	purine ribonucleoside salvage	0.0020052	0.01603	6/1325 0.4%	12/10365 0.1%	D5GA95 A0A292Q3T4 A0A292PYZ2 A0A292PXI5 A0A317T3E9 A0A292Q1Z5
6167	AMP biosynthetic process	0.0020052	0.01603	6/1325 0.4%	12/10365 0.1%	D5GA95 A0A292Q3T4 A0A292PXI5 D5G579 A0A292Q7P5 A0A292PZM1
43174	nucleoside salvage	0.0020052	0.01603	6/1325 0.4%	12/10365 0.1%	D5GA95 A0A292Q3T4 A0A292PYZ2 A0A292PXI5 A0A317T3E9 A0A292Q1Z5
19932	second-messenger-mediated signaling	0.0020052	0.01603	6/1325 0.4%	12/10365 0.1%	A0A292PSW8 D5G757 D5GQ00 A0A292PM33 A0A317SZ33 A0A317ST06
33609	oxalate metabolic process	0.0020849	0.01603	3/1325 0.2%	3/10365 0.0%	D5G7L2 A0A317SGU1 A0A292Q4Z0
46051	UTP metabolic process	0.0020849	0.01603	3/1325 0.2%	3/10365 0.0%	D5G3Z0 A0A292PST7 A0A317SHR4
9972	cytidine deamination	0.0020849	0.01603	3/1325 0.2%	3/10365 0.0%	D5GM55 A0A317SXW3 A0A292PSJ2
6059	hexitol metabolic process	0.0020849	0.01603	3/1325 0.2%	3/10365 0.0%	D5GNW3 A0A292Q2G2 A0A317SUC9
6183	GTP biosynthetic process	0.0020849	0.01603	3/1325 0.2%	3/10365 0.0%	D5G3Z0 A0A292PST7 A0A317SHR4
6228	UTP biosynthetic process	0.0020849	0.01603	3/1325 0.2%	3/10365 0.0%	D5G3Z0 A0A292PST7 A0A317SHR4
2182	cytoplasmic translational elongation	0.0020849	0.01603	3/1325 0.2%	3/10365 0.0%	A0A292PPD7 A0A317SZC0 D5G5W0
6538	glutamate catabolic process	0.0020849	0.01603	3/1325 0.2%	3/10365 0.0%	D5GF65 A0A317SSP3 A0A292PV91
6542	glutamine biosynthetic process	0.0020849	0.01603	3/1325 0.2%	3/10365 0.0%	D5GDG9 A0A317SQI0 A0A292PVK3
43649	dicarboxylic acid catabolic process	0.0020849	0.01603	3/1325 0.2%	3/10365 0.0%	D5GF65 A0A317SSP3 A0A292PV91
19551	glutamate catabolic process to 2-oxoglutarate	0.0020849	0.01603	3/1325 0.2%	3/10365 0.0%	D5GF65 A0A317SSP3 A0A292PV91
19594	mannitol metabolic process	0.0020849	0.01603	3/1325 0.2%	3/10365 0.0%	D5GNW3 A0A292Q2G2 A0A317SUC9
302	response to reactive oxygen species	0.0021195	0.016225	8/1325 0.6%	20/10365 0.1%	D5GIU9 A0A317SVX1 D5GI33 A0A317SWX4 D5GIW0 D5GCA2 A0A317SKL8 A0A292PYQ6
9097	isoleucine biosynthetic process	0.0021953	0.016659	7/1325 0.5%	16/10365 0.1%	D5GK65 A0A317SIS9 A0A292PR34 A0A317SQB4 A0A317SMX0 D5GPG5 A0A292PXS6
72329	monocarboxylic acid catabolic process	0.0021953	0.016659	7/1325 0.5%	16/10365 0.1%	A0A317SLA2 D5G4N6 A0A292PPN2 A0A317SID0 A0A292PPG0 D5GE88 D5GNX9
9423	chorismate biosynthetic process	0.0027339	0.020481	5/1325 0.3%	9/10365 0.0%	A0A317SXM3 D5G8D9 A0A292Q4B2 D5GMG1 A0A292Q181
6572	tyrosine catabolic process	0.0027339	0.020481	5/1325 0.3%	9/10365 0.0%	A0A292PQ87 D5GNG6 A0A292PXV1 D5GC35 A0A292Q1U0
19722	calcium-mediated signaling	0.0027339	0.020481	5/1325 0.3%	9/10365 0.0%	A0A292PSW8 D5G757 A0A292PM33 A0A317SZ33 A0A317ST06
6796	phosphate-containing compound metabolic process	0.0031066	0.023174	196/1325 14.7%	1285/10365 12.3%	A0A292Q5G2 A0A292Q3C7 A0A317SYF4 A0A292PWM3 D5G4M6 A0A292Q3T4 D5GA61 D5G6Q4 D5GBY0 A0A292Q4F2 A0A317SFA7 A0A292PQB4 A0A292PSF6 A0A317SHV0 A0A292PKW2 A0A317SH51 A0A292PPP9 A0A317SEP4 A0A292PKF7 A0A292Q3U5 A0A292Q2S5 A0A317SXU7 A0A317T4K3 D5GPW5 A0A292PST1 A0A317SQT1 A0A317SQT3 A0A292PTV5 A0A317SEL8 A0A292Q1N2 A0A292Q798 A0A317SRV7 A0A292PST7 A0A292PNZ5 D5GPF4 A0A317STJ0 D5G9J7 D5G640 A0A292PZR1 A0…
1732	formation of cytoplasmic translation initiation complex	0.0031904	0.023223	11/1325 0.8%	35/10365 0.3%	A0A292PTH3 A0A292Q0A2 A0A292PRH8 A0A317SNX9 A0A292PWS2 D5GKJ7 A0A317T1F9 A0A292Q5C8 A0A317SFU6 D5GNQ2 D5G918
45905	positive regulation of translational termination	0.0032192	0.023223	4/1325 0.3%	6/10365 0.0%	A0A292PPQ6 A0A317SI51 A0A317SES7 D5G471
34440	lipid oxidation	0.0032192	0.023223	4/1325 0.3%	6/10365 0.0%	A0A317SID0 A0A292PPG0 D5GE88 D5GNX9
6011	UDP-glucose metabolic process	0.0032192	0.023223	4/1325 0.3%	6/10365 0.0%	A0A317T1S4 A0A317SXM7 D5G4T8 A0A292Q591
6021	inositol biosynthetic process	0.0032192	0.023223	4/1325 0.3%	6/10365 0.0%	D5GB19 A0A292PTV5 A0A292Q2L6 A0A317SXU7
6106	fumarate metabolic process	0.0032192	0.023223	4/1325 0.3%	6/10365 0.0%	A0A292Q8R3 D5GF65 A0A317SSP3 A0A292PV91
6635	fatty acid beta-oxidation	0.0032192	0.023223	4/1325 0.3%	6/10365 0.0%	A0A317SID0 A0A292PPG0 D5GE88 D5GNX9
19395	fatty acid oxidation	0.0032192	0.023223	4/1325 0.3%	6/10365 0.0%	A0A317SID0 A0A292PPG0 D5GE88 D5GNX9
72593	reactive oxygen species metabolic process	0.0032508	0.023355	12/1325 0.9%	40/10365 0.3%	A0A317SM21 D5GLQ2 A0A292Q761 A0A317SKV9 A0A317SVX1 D5GI33 A0A317SWX4 D5GIW0 D5GCA2 A0A317SKL8 A0A292PYQ6 D5GGN7
42743	hydrogen peroxide metabolic process	0.0033238	0.023593	6/1325 0.4%	13/10365 0.1%	A0A317SM21 D5GLQ2 A0A292Q761 A0A317SKV9 D5GI33 D5GGN7
6047	UDP-N-acetylglucosamine metabolic process	0.0033238	0.023593	6/1325 0.4%	13/10365 0.1%	A0A317SNZ9 A0A317SR87 A0A292PRL2 A0A292PL40 D5G7C0 A0A292Q2Z6
46033	AMP metabolic process	0.0033243	0.023593	7/1325 0.5%	17/10365 0.1%	D5GA95 A0A292Q3T4 A0A292PXI5 D5G579 A0A292PU56 A0A292Q7P5 A0A292PZM1
42440	pigment metabolic process	0.0033914	0.023972	16/1325 1.2%	61/10365 0.5%	A0A292PW09 A0A317T4M7 A0A292PY08 A0A292PQC5 A0A317SBD7 A0A292PRL1 A0A292Q4P5 D5GIM4 A0A292Q321 A0A292Q3T4 A0A317SKR7 A0A292PZ61 A0A317SFD2 D5GPB7 A0A317SXV4 D5GAV4
46040	IMP metabolic process	0.0039376	0.02761	10/1325 0.7%	31/10365 0.2%	A0A317SN75 A0A317SFA7 A0A292PW09 A0A317SKR7 D5G579 A0A292Q3S5 A0A292QA47 A0A317SRV7 A0A292PPP9 A0A292PZM1
6188	IMP biosynthetic process	0.0039376	0.02761	10/1325 0.7%	31/10365 0.2%	A0A317SN75 A0A317SFA7 A0A292PW09 A0A317SKR7 D5G579 A0A292Q3S5 A0A292QA47 A0A317SRV7 A0A292PPP9 A0A292PZM1
6720	isoprenoid metabolic process	0.0039749	0.027761	13/1325 0.9%	46/10365 0.4%	A0A317SFA8 D5GAE7 D5GN26 A0A292PJB4 A0A292PKM2 A0A317SVY4 A0A292Q2R5 A0A292PWC3 D5GFX5 A0A317SUV6 A0A292PP91 D5GFX4 D5GDS3
2183	cytoplasmic translational initiation	0.0040717	0.028324	12/1325 0.9%	41/10365 0.3%	A0A292PTH3 A0A292Q0A2 A0A292PRH8 A0A317SNX9 A0A292PWS2 D5GKJ7 A0A317T1F9 A0A292Q5C8 A0A317SFU6 D5GNQ2 D5GGH1 D5G918
51603	proteolysis involved in cellular protein catabolic process	0.004544	0.031361	37/1325 2.7%	188/10365 1.8%	A0A292Q7I4 D5GBG2 A0A317SPJ8 A0A317SF84 D5GBQ8 A0A292PNK7 D5GGK3 A0A317SCH3 A0A317SN84 A0A317SWD8 A0A292PS96 A0A292PU51 A0A317T652 A0A317SQ36 A0A292QAM5 A0A292QAM6 A0A317SUK2 D5G883 D5GPR7 A0A292PUL0 D5G6Q0 A0A317SG10 A0A317SWI9 D5G5P8 D5GLE5 A0A292Q300 D5G8L0 D5GAA7 A0A292PKM5 A0A292PZW0 A0A292PWY5 A0A317SR22 D5GIE5 A0A292PVS3 A0A317SJG2 A0A292PI67 A0A317T229
44257	cellular protein catabolic process	0.004544	0.031361	37/1325 2.7%	188/10365 1.8%	A0A292Q7I4 D5GBG2 A0A317SPJ8 A0A317SF84 D5GBQ8 A0A292PNK7 D5GGK3 A0A317SCH3 A0A317SN84 A0A317SWD8 A0A292PS96 A0A292PU51 A0A317T652 A0A317SQ36 A0A292QAM5 A0A292QAM6 A0A317SUK2 D5G883 D5GPR7 A0A292PUL0 D5G6Q0 A0A317SG10 A0A317SWI9 D5G5P8 D5GLE5 A0A292Q300 D5G8L0 D5GAA7 A0A292PKM5 A0A292PZW0 A0A292PWY5 A0A317SR22 D5GIE5 A0A292PVS3 A0A317SJG2 A0A292PI67 A0A317T229
6334	nucleosome assembly	0.0048468	0.033261	7/1325 0.5%	18/10365 0.1%	A0A292PXL3 D5GGU7 D5GEG5 A0A317SUB2 A0A317SC98 A0A317T1Q8 A0A317SRR9
9071	serine family amino acid catabolic process	0.0048953	0.033261	5/1325 0.3%	10/10365 0.0%	A0A317SZS6 D5GPW1 A0A292PJW0 A0A292Q6M5 D5GGN7
55129	L-proline biosynthetic process	0.0048953	0.033261	5/1325 0.3%	10/10365 0.0%	A0A292PNR8 A0A292PXW4 D5GBQ2 A0A317SKK5 D5GL03
6546	glycine catabolic process	0.0048953	0.033261	5/1325 0.3%	10/10365 0.0%	A0A317SZS6 D5GPW1 A0A292PJW0 A0A292Q6M5 D5GGN7
33865	nucleoside bisphosphate metabolic process	0.0050508	0.033924	12/1325 0.9%	42/10365 0.4%	A0A292PTB1 A0A292PSF6 D5G6F8 A0A292PWC3 D5GFX5 D5G564 D5GAE7 A0A317SUV6 D5GFX4 A0A317ST34 A0A317T503 D5GGK4
33875	ribonucleoside bisphosphate metabolic process	0.0050508	0.033924	12/1325 0.9%	42/10365 0.4%	A0A292PTB1 A0A292PSF6 D5G6F8 A0A292PWC3 D5GFX5 D5G564 D5GAE7 A0A317SUV6 D5GFX4 A0A317ST34 A0A317T503 D5GGK4
34032	purine nucleoside bisphosphate metabolic process	0.0050508	0.033924	12/1325 0.9%	42/10365 0.4%	A0A292PTB1 A0A292PSF6 D5G6F8 A0A292PWC3 D5GFX5 D5G564 D5GAE7 A0A317SUV6 D5GFX4 A0A317ST34 A0A317T503 D5GGK4
9082	branched-chain amino acid biosynthetic process	0.0051399	0.03439	11/1325 0.8%	37/10365 0.3%	D5GE49 D5GK65 A0A317SIS9 A0A292PLN4 A0A292PR34 A0A317SQB4 A0A292PKT0 A0A317SMX0 D5GD45 D5GPG5 A0A292PXS6
19748	secondary metabolic process	0.0051936	0.034486	6/1325 0.4%	14/10365 0.1%	A0A317T4M7 A0A292PY08 A0A317SBD7 A0A292PZ61 A0A317SFD2 D5GIM4
44550	secondary metabolite biosynthetic process	0.0051936	0.034486	6/1325 0.4%	14/10365 0.1%	A0A317T4M7 A0A292PY08 A0A317SBD7 A0A292PZ61 A0A317SFD2 D5GIM4
10035	response to inorganic substance	0.0058059	0.038407	8/1325 0.6%	23/10365 0.2%	D5GIU9 A0A317SVX1 D5GI33 A0A317SWX4 D5GIW0 D5GCA2 A0A317SKL8 A0A292PYQ6
6525	arginine metabolic process	0.006306	0.041558	9/1325 0.6%	28/10365 0.2%	A0A292PJB7 A0A317SCM4 A0A292PHH1 A0A292Q6S1 D5G9Z4 D5G983 D5GL03 A0A292PME4 D5GCX5
30163	protein catabolic process	0.0063681	0.04181	40/1325 3.0%	211/10365 2.0%	A0A292Q7I4 D5GBG2 A0A317SPJ8 A0A317SF84 D5GBQ8 A0A292PNK7 D5GGK3 A0A317SCH3 A0A317SN84 A0A317SWD8 A0A292PS96 A0A292PU51 A0A317T652 D5G4M1 A0A317SQ36 A0A292Q1Z1 A0A292QAM5 A0A292QAM6 A0A317SUK2 D5G883 D5GPR7 A0A292PUL0 D5G6Q0 A0A317SG10 A0A317SWI9 D5G5P8 D5GLE5 A0A292Q300 D5G8L0 D5GAA7 A0A292PKM5 A0A292PZW0 A0A292PWY5 A0A317SR22 D5GIE5 A0A292PVS3 A0A292PTW9 A0A317SJG2 A0A292PI67 A0A317T229
1901700	response to oxygen-containing compound	0.0064743	0.042191	10/1325 0.7%	33/10365 0.3%	D5GIU9 A0A317SVX1 D5GI33 A0A317SWX4 D5GIW0 D5GCA2 A0A317SKL8 D5G450 D5GQ00 A0A292PYQ6
34599	cellular response to oxidative stress	0.0064743	0.042191	10/1325 0.7%	33/10365 0.3%	D5G5P8 A0A317SVX1 D5GI33 A0A317SWX4 D5GIW0 A0A317SG10 D5GCA2 A0A317SKL8 D5G450 A0A292PYQ6
413	protein peptidyl-prolyl isomerization	0.0066217	0.042992	16/1325 1.2%	65/10365 0.6%	D5GM30 A0A317SKC5 A0A292PXM9 D5GC69 A0A292Q769 A0A317SG33 A0A317SE59 A0A292Q3F1 A0A292PPU4 D5GCW0 D5GKJ6 D5GFH8 A0A292Q755 A0A317SEI9 A0A292PZG4 A0A317SDG9
9062	fatty acid catabolic process	0.0067525	0.043359	4/1325 0.3%	7/10365 0.0%	A0A317SID0 A0A292PPG0 D5GE88 D5GNX9
6177	GMP biosynthetic process	0.0067525	0.043359	4/1325 0.3%	7/10365 0.0%	A0A292PM50 A0A292Q8D6 D5GIQ9 A0A317SSL3
43243	positive regulation of protein-containing complex disassembly	0.0067525	0.043359	4/1325 0.3%	7/10365 0.0%	A0A292PPQ6 A0A317SI51 A0A317SES7 D5G471
1901068	guanosine-containing compound metabolic process	0.0068397	0.043442	7/1325 0.5%	19/10365 0.1%	D5G3Z0 A0A292PST7 A0A292PM50 A0A292Q8D6 A0A317SHR4 D5GIQ9 A0A317SSL3
34614	cellular response to reactive oxygen species	0.0068397	0.043442	7/1325 0.5%	19/10365 0.1%	A0A317SVX1 D5GI33 A0A317SWX4 D5GIW0 D5GCA2 A0A317SKL8 A0A292PYQ6
43605	cellular amide catabolic process	0.0068397	0.043442	7/1325 0.5%	19/10365 0.1%	A0A292PM13 A0A292PXN5 A0A292PWX0 A0A317SQZ9 A0A292PML2 D5GG20 A0A317SRN3
46087	cytidine metabolic process	0.0075416	0.04655	3/1325 0.2%	4/10365 0.0%	D5GM55 A0A317SXW3 A0A292PSJ2
46131	pyrimidine ribonucleoside metabolic process	0.0075416	0.04655	3/1325 0.2%	4/10365 0.0%	D5GM55 A0A317SXW3 A0A292PSJ2
46133	pyrimidine ribonucleoside catabolic process	0.0075416	0.04655	3/1325 0.2%	4/10365 0.0%	D5GM55 A0A317SXW3 A0A292PSJ2
46135	pyrimidine nucleoside catabolic process	0.0075416	0.04655	3/1325 0.2%	4/10365 0.0%	D5GM55 A0A317SXW3 A0A292PSJ2
5980	glycogen catabolic process	0.0075416	0.04655	3/1325 0.2%	4/10365 0.0%	A0A317SCR6 D5GCE3 A0A292Q1C0
6213	pyrimidine nucleoside metabolic process	0.0075416	0.04655	3/1325 0.2%	4/10365 0.0%	D5GM55 A0A317SXW3 A0A292PSJ2
6216	cytidine catabolic process	0.0075416	0.04655	3/1325 0.2%	4/10365 0.0%	D5GM55 A0A317SXW3 A0A292PSJ2
19464	glycine decarboxylation via glycine cleavage system	0.0075416	0.04655	3/1325 0.2%	4/10365 0.0%	A0A317SZS6 D5GPW1 A0A292Q6M5
18208	peptidyl-proline modification	0.0077301	0.047225	16/1325 1.2%	66/10365 0.6%	D5GM30 A0A317SKC5 A0A292PXM9 D5GC69 A0A292Q769 A0A317SG33 A0A317SE59 A0A292Q3F1 A0A292PPU4 D5GCW0 D5GKJ6 D5GFH8 A0A292Q755 A0A317SEI9 A0A292PZG4 A0A317SDG9
9092	homoserine metabolic process	0.0077316	0.047225	6/1325 0.4%	15/10365 0.1%	A0A317SYC6 A0A292PL58 A0A292PW35 D5GAV4 A0A292PSN6 A0A317SK97
46417	chorismate metabolic process	0.0077316	0.047225	6/1325 0.4%	15/10365 0.1%	A0A317SXM3 D5G8D9 A0A292Q4B2 D5GMG1 A0A292Q181 D5GKL1
9112	nucleobase metabolic process	0.0079271	0.048093	11/1325 0.8%	39/10365 0.3%	A0A292PM13 A0A292PW09 A0A292PK05 A0A292Q3T4 A0A317SQ86 A0A317SKR7 A0A317SRN3 D5GAV4 D5G6J2 A0A317SDC8 A0A292PYC8
33500	carbohydrate homeostasis	0.0080383	0.048093	5/1325 0.3%	11/10365 0.1%	D5GFE5 A0A292PZR1 A0A292PNX6 D5GQ00 A0A317SGR5
46365	monosaccharide catabolic process	0.0080383	0.048093	5/1325 0.3%	11/10365 0.1%	A0A317SQT3 A0A292Q1N2 A0A292PRL5 D5GHS9 D5G5Z3
42593	glucose homeostasis	0.0080383	0.048093	5/1325 0.3%	11/10365 0.1%	D5GFE5 A0A292PZR1 A0A292PNX6 D5GQ00 A0A317SGR5
1678	cellular glucose homeostasis	0.0080383	0.048093	5/1325 0.3%	11/10365 0.1%	D5GFE5 A0A292PZR1 A0A292PNX6 D5GQ00 A0A317SGR5
72350	tricarboxylic acid metabolic process	0.0080383	0.048093	5/1325 0.3%	11/10365 0.1%	A0A292PSC9 A0A292Q3Z2 A0A292Q1Y3 A0A317SQN7 D5GJQ7
46835	carbohydrate phosphorylation	0.0081272	0.048295	9/1325 0.6%	29/10365 0.2%	D5GI42 D5GFE5 A0A292PKW2 A0A292PZR1 A0A292PRL5 D5GDJ5 D5G5Z3 A0A292PNX6 A0A317SGR5
31497	chromatin assembly	0.0081272	0.048295	9/1325 0.6%	29/10365 0.2%	A0A292PXL3 D5GGU7 D5GEG5 A0A317SUB2 A0A317SC98 D5GGK8 A0A317T1Q8 A0A317SRR9 D5GQ00
