# Supplementary material for: Investigation of the Proteomes of the Truffles Tuber albidum pico, T. aestivum, T. indicum, T. magnatum, and T. melanosporum
Source: Int J Mol Sci. 2021 Nov 30;22(23):12999. doi: 10.3390/ijms222312999 (PMC8658033; doi:10.3390/ijms222312999)
Supplement: Supplementary file 1 [file ijms-22-12999-s001.zip › Supplemental Information/Comparison Tuber indicum vs Tuber albidum Pico.xlsx]

## Sheet: Upregulated T. indicum
T-Test Tuber indicum vs Tuber albidum Pico
1 % FDR, min. 2fold change
Proteins upregulated in Tuber indicum
N: Student's T-test q-value Tuber indicum_Tuber albidum Pico	UniProt Accession	ID	Protein names	Gene names	Organism	N: Student's T-test Difference Tuber indicum_Tuber albidum Pico	fold change
0.002	D5G6W9	D5G6W9_TUBMM	ML domain-containing protein	GSTUM_00002364001	Tuber melanosporum (strain Mel28) (Perigord black truffle)	8.48935	359.376
0.000545455	D5GKK3	D5GKK3_TUBMM	Uncharacterized protein	GSTUM_00009607001	Tuber melanosporum (strain Mel28) (Perigord black truffle)	6.29158	78.3347
0.000571429	D5GI59	D5GI59_TUBMM	Peptide hydrolase (EC 3.4.-.-)	GSTUM_00008292001	Tuber melanosporum (strain Mel28) (Perigord black truffle)	6.07037	67.1991
0.000372093	A0A292Q3C9	A0A292Q3C9_9PEZI	t-SNARE coiled-coil homology domain-containing protein	GSTUAT00002680001	Tuber aestivum (summer truffle)	5.61909	49.149
0.000285714	D5GLQ2	D5GLQ2_TUBMM	Catalase (EC 1.11.1.6)	GSTUM_00010313001	Tuber melanosporum (strain Mel28) (Perigord black truffle)	5.23304	37.6099
0.0004	D5G5G7	D5G5G7_TUBMM	Uncharacterized protein	GSTUM_00004327001	Tuber melanosporum (strain Mel28) (Perigord black truffle)	5.22385	37.3711
0.0008	D5GBH3	D5GBH3_TUBMM	Uncharacterized protein	GSTUM_00000499001	Tuber melanosporum (strain Mel28) (Perigord black truffle)	5.19328	36.5875
0.00116854	A0A317SM17	A0A317SM17_9PEZI	Succinate--CoA ligase [ADP-forming] subunit beta, mitochondrial (EC 6.2.1.5) (Succinyl-CoA synthetase beta chain) (SCS-beta)	C7212DRAFT_358094	Tuber magnatum (white Piedmont truffle)	4.89324	29.7175
0.0003	A0A317SIM4	A0A317SIM4_9PEZI	Carbonic anhydrase	C7212DRAFT_285467	Tuber magnatum (white Piedmont truffle)	4.75861	27.0698
0.0018843	D5GNZ6	D5GNZ6_TUBMM	Uncharacterized protein	GSTUM_00011598001	Tuber melanosporum (strain Mel28) (Perigord black truffle)	4.74199	26.7597
0.000363636	D5GNA2	D5GNA2_TUBMM	Flavodoxin-like domain-containing protein	GSTUM_00011192001	Tuber melanosporum (strain Mel28) (Perigord black truffle)	4.6826	25.6805
0	D5GEV4	D5GEV4_TUBMM	6,7-dimethyl-8-ribityllumazine synthase (DMRL synthase) (EC 2.5.1.78)	GSTUM_00001408001	Tuber melanosporum (strain Mel28) (Perigord black truffle)	4.49642	22.5713
0.000363636	A0A317SWG9	A0A317SWG9_9PEZI	Benzoquinone reductase	C7212DRAFT_304669	Tuber magnatum (white Piedmont truffle)	4.45797	21.9777
0.00698565	D5GJZ4	D5GJZ4_TUBMM	Uncharacterized protein	GSTUM_00009283001	Tuber melanosporum (strain Mel28) (Perigord black truffle)	4.23618	18.8459
0.00102439	A0A292PP95	A0A292PP95_9PEZI	Ribosomal_L14e domain-containing protein	GSTUAT00006571001	Tuber aestivum (summer truffle)	4.17023	18.0038
0.000333333	D5GC94	D5GC94_TUBMM	PH_6 domain-containing protein	GSTUM_00000583001	Tuber melanosporum (strain Mel28) (Perigord black truffle)	4.1688	17.986
0.000375	A0A317T117	A0A317T117_9PEZI	Transcription elongation factor 1 homolog (Fragment)	C7212DRAFT_311608	Tuber magnatum (white Piedmont truffle)	4.16463	17.9341
0.000333333	D5G5R4	D5G5R4_TUBMM	Fructose-bisphosphate aldolase (FBP aldolase) (EC 4.1.2.13)	GSTUM_00001447001	Tuber melanosporum (strain Mel28) (Perigord black truffle)	4.08469	16.9674
0.00718095	D5G7J2	D5G7J2_TUBMM	FAD-binding PCMH-type domain-containing protein	GSTUM_00002593001	Tuber melanosporum (strain Mel28) (Perigord black truffle)	4.05186	16.5856
0.000326531	A0A292Q004	A0A292Q004_9PEZI	Uncharacterized protein	GSTUAT00003157001	Tuber aestivum (summer truffle)	4.02683	16.3003
0.000571429	D5G7X1	D5G7X1_TUBMM	RmlD_sub_bind domain-containing protein	GSTUM_00002612001	Tuber melanosporum (strain Mel28) (Perigord black truffle)	3.99577	15.9532
0.000625	D5GIM4	D5GIM4_TUBMM	Tyrosinase (EC 1.14.18.1)	GSTUM_00008561001	Tuber melanosporum (strain Mel28) (Perigord black truffle)	3.84076	14.3279
0.000210526	D5G4S7	D5G4S7_TUBMM	Uncharacterized protein	GSTUM_00000081001	Tuber melanosporum (strain Mel28) (Perigord black truffle)	3.81339	14.0587
0.000753623	D5G492	D5G492_TUBMM	Uncharacterized protein	GSTUM_00004007001	Tuber melanosporum (strain Mel28) (Perigord black truffle)	3.78967	13.8294
0.000307692	D5GCE3	D5GCE3_TUBMM	Alpha-1,4 glucan phosphorylase (EC 2.4.1.1)	GSTUM_00005850001	Tuber melanosporum (strain Mel28) (Perigord black truffle)	3.77417	13.6816
0.0005	A0A317SAY2	A0A317SAY2_9PEZI	Mitochondrial carrier	C7212DRAFT_232027	Tuber magnatum (white Piedmont truffle)	3.76706	13.6144
0.000684211	D5GI99	D5GI99_TUBMM	Glutaredoxin domain-containing protein	GSTUM_00008355001	Tuber melanosporum (strain Mel28) (Perigord black truffle)	3.6696	12.7251
0.000647059	A0A292PVB6	A0A292PVB6_9PEZI	VWFA domain-containing protein	GSTUAT00005514001	Tuber aestivum (summer truffle)	3.63136	12.3922
0.000342857	D5GJ79	D5GJ79_TUBMM	PABS domain-containing protein	GSTUM_00008875001	Tuber melanosporum (strain Mel28) (Perigord black truffle)	3.61587	12.2599
0.0006	A0A292PNU5	A0A292PNU5_9PEZI	Uncharacterized protein	GSTUAT00007451001	Tuber aestivum (summer truffle)	3.60191	12.1418
0.000666667	D5GF26	D5GF26_TUBMM	Reticulon-like protein	GSTUM_00006712001	Tuber melanosporum (strain Mel28) (Perigord black truffle)	3.59875	12.1152
0.000634921	D5G3Y0	D5G3Y0_TUBMM	Uncharacterized protein	GSTUM_00003850001	Tuber melanosporum (strain Mel28) (Perigord black truffle)	3.59371	12.073
0.00130435	D5G791	D5G791_TUBMM	Uncharacterized protein	GSTUM_00002517001	Tuber melanosporum (strain Mel28) (Perigord black truffle)	3.58668	12.0143
0.000702703	D5GEV7	D5GEV7_TUBMM	Thioredoxin domain-containing protein	GSTUM_00001411001	Tuber melanosporum (strain Mel28) (Perigord black truffle)	3.57931	11.9531
0.00184348	D5G4A5	D5G4A5_TUBMM	Glutamate dehydrogenase	GSTUM_00004021001	Tuber melanosporum (strain Mel28) (Perigord black truffle)	3.57475	11.9154
0.000413793	D5GKI3	D5GKI3_TUBMM	Uncharacterized protein	GSTUM_00009572001	Tuber melanosporum (strain Mel28) (Perigord black truffle)	3.52122	11.4813
0.00386577	D5G698	D5G698_TUBMM	Uncharacterized protein	GSTUM_00001670001	Tuber melanosporum (strain Mel28) (Perigord black truffle)	3.51356	11.4205
0.00500571	D5GIB0	D5GIB0_TUBMM	Uncharacterized protein	GSTUM_00008393001	Tuber melanosporum (strain Mel28) (Perigord black truffle)	3.48769	11.2176
0.00397419	D5GI86	D5GI86_TUBMM	Gal_mutarotas_2 domain-containing protein	GSTUM_00008333001	Tuber melanosporum (strain Mel28) (Perigord black truffle)	3.47018	11.0823
0.00801778	A0A317SNH4	A0A317SNH4_9PEZI	Uncharacterized protein	C7212DRAFT_325084	Tuber magnatum (white Piedmont truffle)	3.45613	10.9749
0.000363636	D5G7I0	D5G7I0_TUBMM	ATP synthase subunit beta (EC 7.1.2.2)	GSTUM_00002474001	Tuber melanosporum (strain Mel28) (Perigord black truffle)	3.30588	9.88938
0.000324324	A0A292PVD4	A0A292PVD4_9PEZI	AMP_N domain-containing protein	GSTUAT00005301001	Tuber aestivum (summer truffle)	3.28457	9.74438
0.000655738	A0A292Q3C7	A0A292Q3C7_9PEZI	Uncharacterized protein	GSTUAT00001991001	Tuber aestivum (summer truffle)	3.0835	8.47668
0.0005	A0A292Q4F2	A0A292Q4F2_9PEZI	Uncharacterized protein	GSTUAT00001614001	Tuber aestivum (summer truffle)	3.0537	8.30339
0.000732394	A0A292Q7E9	A0A292Q7E9_9PEZI	AUDH_Cupin domain-containing protein	GSTUAT00000905001	Tuber aestivum (summer truffle)	3.03378	8.18953
0.00394872	A0A292PV74	A0A292PV74_9PEZI	HIT domain-containing protein	GSTUAT00005474001	Tuber aestivum (summer truffle)	3.03076	8.1724
0.000666667	D5GE49	D5GE49_TUBMM	3-isopropylmalate dehydrogenase (EC 1.1.1.85)	GSTUM_00006378001	Tuber melanosporum (strain Mel28) (Perigord black truffle)	2.9842	7.91286
0.00191597	A0A292Q522	A0A292Q522_9PEZI	Methylisocitrate lyase (EC 4.1.3.30) (Fragment)	GSTUAT00002064001	Tuber aestivum (summer truffle)	2.97789	7.87833
0.00118812	D5GIM5	D5GIM5_TUBMM	Tyrosinase_Cu-bd domain-containing protein	GSTUM_00008562001	Tuber melanosporum (strain Mel28) (Perigord black truffle)	2.95601	7.75975
0.000521739	D5GBY0	D5GBY0_TUBMM	Phosphogluconate dehydrogenase (NADP(+)-dependent, decarboxylating) (EC 1.1.1.44)	GSTUM_00005638001	Tuber melanosporum (strain Mel28) (Perigord black truffle)	2.864	7.28031
0.00025	D5GE81	D5GE81_TUBMM	AMP-binding domain-containing protein	GSTUM_00006417001	Tuber melanosporum (strain Mel28) (Perigord black truffle)	2.85758	7.24799
0.00680392	D5GJ00	D5GJ00_TUBMM	Protein kinase domain-containing protein	GSTUM_00008759001	Tuber melanosporum (strain Mel28) (Perigord black truffle)	2.85418	7.23092
0.00558659	D5G494	D5G494_TUBMM	PPM-type phosphatase domain-containing protein	GSTUM_00004009001	Tuber melanosporum (strain Mel28) (Perigord black truffle)	2.78778	6.90566
0.00324088	D5G7D9	D5G7D9_TUBMM	Cytochrome b5 heme-binding domain-containing protein	GSTUM_00002177001	Tuber melanosporum (strain Mel28) (Perigord black truffle)	2.76222	6.78439
0.00732075	A0A317SEU8	A0A317SEU8_9PEZI	Importin N-terminal domain-containing protein	C7212DRAFT_301517	Tuber magnatum (white Piedmont truffle)	2.75214	6.73716
0.00848908	D5GKZ8	D5GKZ8_TUBMM	RRM domain-containing protein	GSTUM_00009853001	Tuber melanosporum (strain Mel28) (Perigord black truffle)	2.73321	6.64933
0.00186885	A0A292PMX7	A0A292PMX7_9PEZI	Uncharacterized protein	GSTUAT00007474001	Tuber aestivum (summer truffle)	2.69597	6.47989
0.00369863	D5GC70	D5GC70_TUBMM	FAD-binding PCMH-type domain-containing protein	GSTUM_00000608001	Tuber melanosporum (strain Mel28) (Perigord black truffle)	2.69033	6.45461
0.000675325	D5GDR4	D5GDR4_TUBMM	Peptidase A1 domain-containing protein	GSTUM_00006237001	Tuber melanosporum (strain Mel28) (Perigord black truffle)	2.68412	6.42689
0.0048	D5GPY3	D5GPY3_TUBMM	Uncharacterized protein	GSTUM_00012089001	Tuber melanosporum (strain Mel28) (Perigord black truffle)	2.66321	6.33441
0.00686829	A0A292Q3X5	A0A292Q3X5_9PEZI	Uncharacterized protein	GSTUAT00002358001	Tuber aestivum (summer truffle)	2.64218	6.24274
0.00392157	A0A292PU60	A0A292PU60_9PEZI	Uncharacterized protein	GSTUAT00005927001	Tuber aestivum (summer truffle)	2.62074	6.15065
0.00603175	D5GH99	D5GH99_TUBMM	Uncharacterized protein	GSTUM_00007713001	Tuber melanosporum (strain Mel28) (Perigord black truffle)	2.59189	6.02888
0.00062069	D5GHK2	D5GHK2_TUBMM	Uncharacterized protein	GSTUM_00007956001	Tuber melanosporum (strain Mel28) (Perigord black truffle)	2.57153	5.9444
0.000384615	D5GKB6	D5GKB6_TUBMM	Uncharacterized protein	GSTUM_00009464001	Tuber melanosporum (strain Mel28) (Perigord black truffle)	2.55557	5.879
0.0042963	A0A317SEI9	A0A317SEI9_9PEZI	Peptidyl-prolyl cis-trans isomerase (PPIase) (EC 5.2.1.8)	C7212DRAFT_336925	Tuber magnatum (white Piedmont truffle)	2.53309	5.7881
0.00167857	D5GAB5	D5GAB5_TUBMM	Uncharacterized protein	GSTUM_00005222001	Tuber melanosporum (strain Mel28) (Perigord black truffle)	2.52613	5.76024
0.003925	A0A292PMN9	A0A292PMN9_9PEZI	Peptide-methionine (S)-S-oxide reductase (EC 1.8.4.11)	GSTUAT00007141001	Tuber aestivum (summer truffle)	2.43027	5.38994
0.00251515	D5GFF0	D5GFF0_TUBMM	PKS_ER domain-containing protein	GSTUM_00006862001	Tuber melanosporum (strain Mel28) (Perigord black truffle)	2.41864	5.34667
0.00149091	D5GBI9	D5GBI9_TUBMM	Uncharacterized protein	GSTUM_00005655001	Tuber melanosporum (strain Mel28) (Perigord black truffle)	2.39796	5.27057
0.00165766	A0A292Q447	A0A292Q447_9PEZI	AMP_N domain-containing protein	GSTUAT00002163001	Tuber aestivum (summer truffle)	2.3385	5.05776
0.00166372	D5GGK4	D5GGK4_TUBMM	Pyruvate dehydrogenase E1 component subunit beta (EC 1.2.4.1)	GSTUM_00007537001	Tuber melanosporum (strain Mel28) (Perigord black truffle)	2.30631	4.94616
0.000645161	D5GA85	D5GA85_TUBMM	Malate dehydrogenase (EC 1.1.1.37)	GSTUM_00005180001	Tuber melanosporum (strain Mel28) (Perigord black truffle)	2.30563	4.94383
0.00392357	D5GPK8	D5GPK8_TUBMM	SHSP domain-containing protein	GSTUM_00011894001	Tuber melanosporum (strain Mel28) (Perigord black truffle)	2.27326	4.83414
0.000571429	D5G9J7	D5G9J7_TUBMM	ATP synthase subunit 5, mitochondrial	GSTUM_00003355001	Tuber melanosporum (strain Mel28) (Perigord black truffle)	2.22788	4.68445
0.00842105	A0A292PSX0	A0A292PSX0_9PEZI	L-type lectin-like domain-containing protein	GSTUAT00006027001	Tuber aestivum (summer truffle)	2.08053	4.22963
0.00633846	D5GDE2	D5GDE2_TUBMM	Uncharacterized protein	GSTUM_00006169001	Tuber melanosporum (strain Mel28) (Perigord black truffle)	2.05894	4.1668
0.00559563	D5G8K9	D5G8K9_TUBMM	Uncharacterized protein	GSTUM_00002994001	Tuber melanosporum (strain Mel28) (Perigord black truffle)	2.02582	4.07223
0.00630928	D5G744	D5G744_TUBMM	Ribosomal_L18e/L15P domain-containing protein	GSTUM_00002337001	Tuber melanosporum (strain Mel28) (Perigord black truffle)	1.9941	3.98368
0.000355556	D5G4U1	D5G4U1_TUBMM	Uncharacterized protein	GSTUM_00000199001	Tuber melanosporum (strain Mel28) (Perigord black truffle)	1.99285	3.98023
0.00270677	A0A292Q5J3	A0A292Q5J3_9PEZI	Uncharacterized protein	GSTUAT00001954001	Tuber aestivum (summer truffle)	1.98889	3.96931
0.000676923	D5GGP4	D5GGP4_TUBMM	PCI domain-containing protein	GSTUM_00007453001	Tuber melanosporum (strain Mel28) (Perigord black truffle)	1.97965	3.94397
0.000380952	A0A292PLW9	A0A292PLW9_9PEZI	Uncharacterized protein	GSTUAT00008179001	Tuber aestivum (summer truffle)	1.97006	3.91784
0.0009	A0A292PTZ1	A0A292PTZ1_9PEZI	Cyclin-dependent kinases regulatory subunit	GSTUAT00004870001	Tuber aestivum (summer truffle)	1.95128	3.86717
0.00778475	A0A292PSY3	A0A292PSY3_9PEZI	RPOLD domain-containing protein	GSTUAT00006374001	Tuber aestivum (summer truffle)	1.90184	3.73689
0.00683744	D5GBL9	D5GBL9_TUBMM	Uncharacterized protein	GSTUM_00005701001	Tuber melanosporum (strain Mel28) (Perigord black truffle)	1.87072	3.65715
0.00345714	D5GDW9	D5GDW9_TUBMM	Prenylcys_lyase domain-containing protein	GSTUM_00006317001	Tuber melanosporum (strain Mel28) (Perigord black truffle)	1.86895	3.65267
0.00446626	D5GAC6	AMPP1_TUBMM	Probable Xaa-Pro aminopeptidase P (AMPP) (Aminopeptidase P) (EC 3.4.11.9) (Aminoacylproline aminopeptidase) (Prolidase)	AMPP GSTUM_00005237001	Tuber melanosporum (strain Mel28) (Perigord black truffle)	1.85103	3.60758
0.00311111	D5GGK8	D5GGK8_TUBMM	Uncharacterized protein	GSTUM_00007541001	Tuber melanosporum (strain Mel28) (Perigord black truffle)	1.8475	3.59876
0.00123711	D5GA95	D5GA95_TUBMM	Adenosine kinase (EC 2.7.1.20)	GSTUM_00005193001	Tuber melanosporum (strain Mel28) (Perigord black truffle)	1.8471	3.59776
0.00635176	A0A292Q5G6	A0A292Q5G6_9PEZI	Lactamase_B domain-containing protein	GSTUAT00001878001	Tuber aestivum (summer truffle)	1.84674	3.59686
0.002208	A0A292PJ92	A0A292PJ92_9PEZI	Vesicular-fusion protein SEC18 (EC 3.6.4.6)	GSTUAT00008725001	Tuber aestivum (summer truffle)	1.83087	3.55752
0.000347826	D5G7C0	D5G7C0_TUBMM	Uncharacterized protein	GSTUM_00002433001	Tuber melanosporum (strain Mel28) (Perigord black truffle)	1.80414	3.49221
0.00125	D5GNP5	D5GNP5_TUBMM	Adenosylhomocysteinase (EC 3.3.1.1)	GSTUM_00011415001	Tuber melanosporum (strain Mel28) (Perigord black truffle)	1.8011	3.48486
0.000235294	D5G8I4	D5G8I4_TUBMM	M20_dimer domain-containing protein	GSTUM_00002887001	Tuber melanosporum (strain Mel28) (Perigord black truffle)	1.76581	3.40065
0.00748148	D5G5P3	D5G5P3_TUBMM	PALP domain-containing protein	GSTUM_00001513001	Tuber melanosporum (strain Mel28) (Perigord black truffle)	1.73131	3.32029
0.00101205	D5G9D4	D5G9D4_TUBMM	Uncharacterized protein	GSTUM_00003257001	Tuber melanosporum (strain Mel28) (Perigord black truffle)	1.70559	3.26162
0.00623834	A0A292PPN2	A0A292PPN2_9PEZI	Formate dehydrogenase (FDH) (EC 1.17.1.9) (NAD-dependent formate dehydrogenase)	GSTUAT00007156001	Tuber aestivum (summer truffle)	1.69005	3.22668
0.00927586	D5GBV6	D5GBV6_TUBMM	Glyoxalase-like_dom domain-containing protein	GSTUM_00005604001	Tuber melanosporum (strain Mel28) (Perigord black truffle)	1.6276	3.08999
0.00467066	A0A292PTR7	A0A292PTR7_9PEZI	Serine/threonine-protein phosphatase (EC 3.1.3.16)	GSTUAT00004970001	Tuber aestivum (summer truffle)	1.60875	3.04987
0.00776471	D5GHW8	D5GHW8_TUBMM	Thioredoxin domain-containing protein	GSTUM_00008154001	Tuber melanosporum (strain Mel28) (Perigord black truffle)	1.57337	2.97599
0.00772973	D5GC22	D5GC22_TUBMM	Cyanate hydratase (Cyanase) (EC 4.2.1.104) (Cyanate hydrolase) (Cyanate lyase)	cyn1 GSTUM_00005779001	Tuber melanosporum (strain Mel28) (Perigord black truffle)	1.56365	2.95601
0.00768807	A0A292Q8A8	A0A292Q8A8_9PEZI	HPt domain-containing protein	GSTUAT00000997001	Tuber aestivum (summer truffle)	1.54436	2.91675
0.000722222	A0A292PMR2	A0A292PMR2_9PEZI	Ribonucleoside-diphosphate reductase (EC 1.17.4.1)	GSTUAT00007929001	Tuber aestivum (summer truffle)	1.53341	2.89469
0.000631579	D5G9D1	D5G9D1_TUBMM	Phosphoglycerate kinase (EC 2.7.2.3)	GSTUM_00003252001	Tuber melanosporum (strain Mel28) (Perigord black truffle)	1.50225	2.83284
0.00392208	D5G4F8	D5G4F8_TUBMM	GST C-terminal domain-containing protein	GSTUM_00004090001	Tuber melanosporum (strain Mel28) (Perigord black truffle)	1.4739	2.77772
0.00182759	D5G788	D5G788_TUBMM	Uncharacterized protein	GSTUM_00002514001	Tuber melanosporum (strain Mel28) (Perigord black truffle)	1.45934	2.74983
0.00183051	A0A317SWR4	A0A317SWR4_9PEZI	Glutamate dehydrogenase	C7212DRAFT_309346	Tuber magnatum (white Piedmont truffle)	1.36853	2.58207
0.00321739	D5GAV4	D5GAV4_TUBMM	5-methyltetrahydropteroyltriglutamate--homocysteine S-methyltransferase (EC 2.1.1.14)	GSTUM_00005323001	Tuber melanosporum (strain Mel28) (Perigord black truffle)	1.33523	2.52316
0.0012549	D5G5H0	D5G5H0_TUBMM	Aldedh domain-containing protein	GSTUM_00004330001	Tuber melanosporum (strain Mel28) (Perigord black truffle)	1.33281	2.51893
0.00565591	D5GHY1	D5GHY1_TUBMM	Uncharacterized protein	GSTUM_00008182001	Tuber melanosporum (strain Mel28) (Perigord black truffle)	1.29958	2.46157
0.0012	A0A292PTA9	A0A292PTA9_9PEZI	Isocitrate dehydrogenase [NAD] subunit, mitochondrial	GSTUAT00005062001	Tuber aestivum (summer truffle)	1.28849	2.44272
0.0011954	A0A292Q704	A0A292Q704_9PEZI	Glutamate dehydrogenase	GSTUAT00001243001	Tuber aestivum (summer truffle)	1.26409	2.40176
0.0019	D5GFH1	D5GFH1_TUBMM	Uncharacterized protein	GSTUM_00006891001	Tuber melanosporum (strain Mel28) (Perigord black truffle)	1.25692	2.38985
0.00692308	D5GD57	D5GD57_TUBMM	Uncharacterized protein	GSTUM_00000988001	Tuber melanosporum (strain Mel28) (Perigord black truffle)	1.23595	2.35536
0.00429814	A0A317SN42	A0A317SN42_9PEZI	Pyruvate kinase (EC 2.7.1.40)	C7212DRAFT_325901	Tuber magnatum (white Piedmont truffle)	1.1673	2.24591
0.00443902	A0A292Q5L5	A0A292Q5L5_9PEZI	V-ATPase_H_C domain-containing protein	GSTUAT00001773001	Tuber aestivum (summer truffle)	1.16397	2.24073
0.00769091	D5G504	D5G504_TUBMM	Uncharacterized protein	GSTUM_00000222001	Tuber melanosporum (strain Mel28) (Perigord black truffle)	1.09435	2.13517
0.0069372	D5GM60	DAPB_TUBMM	Probable dipeptidyl-aminopeptidase B (DPAP B) (EC 3.4.14.5)	DAPB GSTUM_00010539001	Tuber melanosporum (strain Mel28) (Perigord black truffle)	1.00555	2.00771

## Sheet: Upregulated T. albidum
T-Test Tuber indicum vs Tuber albidum Pico
1 % FDR, min. 2fold change
Proteins upregulated in Tuber albidum Pico
N: Student's T-test q-value Tuber indicum_Tuber albidum Pico	UniProt Accession	ID		Protein names	Gene names	Organism	N: Student's T-test Difference Tuber indicum_Tuber albidum Pico	fold change
0.00225	A0A292PPX3	A0A292PPX3_9PEZI		Phosphate transporter	GSTUAT00007441001	Tuber aestivum (summer truffle)	-5.56831	47.4491
0.00126316	A0A292Q423	A0A292Q423_9PEZI		Uncharacterized protein	GSTUAT00002327001	Tuber aestivum (summer truffle)	-5.51649	45.7751
0.00384	A0A317T148	A0A317T148_9PEZI		TPR-like protein	C7212DRAFT_360628	Tuber magnatum (white Piedmont truffle)	-5.03836	32.8623
0.00133333	A0A317SKB3	A0A317SKB3_9PEZI		Alpha/beta-hydrolase	C7212DRAFT_326493	Tuber magnatum (white Piedmont truffle)	-4.80679	27.989
0.00638384	D5GM64	D5GM64_TUBMM		Uncharacterized protein	GSTUM_00010543001	Tuber melanosporum (strain Mel28) (Perigord black truffle)	-4.75921	27.081
0.000392157	A0A292Q1Q1	A0A292Q1Q1_9PEZI		PKS_ER domain-containing protein	GSTUAT00003242001	Tuber aestivum (summer truffle)	-4.7313	26.5621
0.000742857	A0A317SRV7	A0A317SRV7_9PEZI		Phosphoribosylaminoimidazole-succinocarboxamide synthase (EC 6.3.2.6) (SAICAR synthetase)	C7212DRAFT_357680	Tuber magnatum (white Piedmont truffle)	-4.61936	24.5791
0.00478613	A0A292Q6M5	A0A292Q6M5_9PEZI		Glycine cleavage system H protein	GSTUAT00001464001	Tuber aestivum (summer truffle)	-4.52377	23.0033
0.00391837	A0A292PIQ1	A0A292PIQ1_9PEZI		PCI domain-containing protein	GSTUAT00008688001	Tuber aestivum (summer truffle)	-4.48465	22.3879
0.000222222	A0A317SJJ4	A0A317SJJ4_9PEZI		GroES-like protein	C7212DRAFT_299570	Tuber magnatum (white Piedmont truffle)	-4.40586	21.1981
0.00140952	A0A292PJ23	A0A292PJ23_9PEZI		WD_REPEATS_REGION domain-containing protein	GSTUAT00008437001	Tuber aestivum (summer truffle)	-4.21895	18.6222
0.00536364	A0A317SJ60	A0A317SJ60_9PEZI		V-type proton ATPase subunit C	C7212DRAFT_353706	Tuber magnatum (white Piedmont truffle)	-4.1981	18.355
0.000461538	A0A292Q3G7	A0A292Q3G7_9PEZI		Uncharacterized protein	GSTUAT00001646001	Tuber aestivum (summer truffle)	-4.06186	16.701
0.000712329	D5G9Y3	D5G9Y3_TUBMM		Uncharacterized protein	GSTUM_00003447001	Tuber melanosporum (strain Mel28) (Perigord black truffle)	-3.95807	15.5417
0.0004	D5G657	D5G657_TUBMM		FMN hydroxy acid dehydrogenase domain-containing protein	GSTUM_00001781001	Tuber melanosporum (strain Mel28) (Perigord black truffle)	-3.75728	13.5224
0.0012	A0A317SPM0	A0A317SPM0_9PEZI		SGL-domain-containing protein	C7212DRAFT_352044	Tuber magnatum (white Piedmont truffle)	-3.74069	13.3678
0.00032	D5GFY7	D5GFY7_TUBMM		Uncharacterized protein	GSTUM_00001952001	Tuber melanosporum (strain Mel28) (Perigord black truffle)	-3.66823	12.713
0.00048	A0A317SQA0	A0A317SQA0_9PEZI		Carbon-nitrogen hydrolase	C7212DRAFT_281985	Tuber magnatum (white Piedmont truffle)	-3.48139	11.1687
0.000693333	A0A317SKS0	A0A317SKS0_9PEZI		Asp-domain-containing protein	C7212DRAFT_326638	Tuber magnatum (white Piedmont truffle)	-3.46595	11.0498
0.00140741	A0A292Q7N5	A0A292Q7N5_9PEZI		Uncharacterized protein	GSTUAT00001058001	Tuber aestivum (summer truffle)	-3.45981	11.0029
0.00468639	A0A317SWP0	A0A317SWP0_9PEZI		Transketolase (EC 2.2.1.1)	C7212DRAFT_358247	Tuber magnatum (white Piedmont truffle)	-3.39878	10.5471
0.00037037	A0A317SC01	A0A317SC01_9PEZI		Cytochrome b5	C7212DRAFT_367036	Tuber magnatum (white Piedmont truffle)	-3.36275	10.287
0.001	A0A292PW35	A0A292PW35_9PEZI		Uncharacterized protein	GSTUAT00004621001	Tuber aestivum (summer truffle)	-3.36123	10.2762
0.00123077	A0A292Q7G7	A0A292Q7G7_9PEZI		Uncharacterized protein	GSTUAT00001228001	Tuber aestivum (summer truffle)	-3.31481	9.95078
0.00343262	A0A317SIH5	A0A317SIH5_9PEZI		Glyoxalase domain-containing protein	C7212DRAFT_330731	Tuber magnatum (white Piedmont truffle)	-3.31397	9.94499
0.000444444	A0A292PWC3	A0A292PWC3_9PEZI		Diphosphomevalonate decarboxylase (EC 4.1.1.33)	GSTUAT00004959001	Tuber aestivum (summer truffle)	-3.25833	9.56875
0.0013945	A0A292PSI1	A0A292PSI1_9PEZI		Dipeptidyl-peptidase IV (EC 3.4.14.5)	GSTUAT00005419001	Tuber aestivum (summer truffle)	-3.17245	9.01577
0.00121212	D5G6P4	D5G6P4_TUBMM		RING-type domain-containing protein	GSTUM_00002151001	Tuber melanosporum (strain Mel28) (Perigord black truffle)	-3.11696	8.67558
0.00662	A0A292PIZ6	A0A292PIZ6_9PEZI		Uncharacterized protein	GSTUAT00008864001	Tuber aestivum (summer truffle)	-3.09391	8.53807
0.00122353	A0A317SQN7	A0A317SQN7_9PEZI		Citrate synthase	C7212DRAFT_295280	Tuber magnatum (white Piedmont truffle)	-3.0734	8.41755
0.000610169	D5GAE7	D5GAE7_TUBMM		Diphosphomevalonate decarboxylase (EC 4.1.1.33)	GSTUM_00005252001	Tuber melanosporum (strain Mel28) (Perigord black truffle)	-3.05806	8.32852
0.0004	A0A317SVR7	A0A317SVR7_9PEZI		Kynurenine 3-monooxygenase (EC 1.14.13.9) (Biosynthesis of nicotinic acid protein 4) (Kynurenine 3-hydroxylase)	BNA4 C7212DRAFT_316222	Tuber magnatum (white Piedmont truffle)	-3.03118	8.17478
0.000333333	A0A292PKM0	A0A292PKM0_9PEZI		Uncharacterized protein	GSTUAT00008600001	Tuber aestivum (summer truffle)	-3.01036	8.05765
0.00740187	A0A292PP91	A0A292PP91_9PEZI		Isopentenyl-diphosphate Delta-isomerase (EC 5.3.3.2)	GSTUAT00007618001	Tuber aestivum (summer truffle)	-2.98906	7.93957
0.000307692	A0A292PMI7	A0A292PMI7_9PEZI		Uncharacterized protein	GSTUAT00008094001	Tuber aestivum (summer truffle)	-2.95	7.72749
0.00226357	A0A317SWF7	A0A317SWF7_9PEZI		Dipeptidyl-peptidase V	C7212DRAFT_340312	Tuber magnatum (white Piedmont truffle)	-2.94945	7.72455
0.00568649	D5GBI0	D5GBI0_TUBMM		Uncharacterized protein	GSTUM_00000507001	Tuber melanosporum (strain Mel28) (Perigord black truffle)	-2.89929	7.46059
0.0012381	A0A292PPE2	A0A292PPE2_9PEZI		Cytochrome b5 heme-binding domain-containing protein	GSTUAT00007550001	Tuber aestivum (summer truffle)	-2.82969	7.10921
0.000656716	A0A292PQM3	A0A292PQM3_9PEZI		Uncharacterized protein	GSTUAT00007138001	Tuber aestivum (summer truffle)	-2.82163	7.06961
0.000352941	A0A292Q2P1	A0A292Q2P1_9PEZI		Flavin_Reduct domain-containing protein	GSTUAT00002580001	Tuber aestivum (summer truffle)	-2.79334	6.93233
0.000888889	A0A292Q7C8	A0A292Q7C8_9PEZI		Uncharacterized protein	GSTUAT00000885001	Tuber aestivum (summer truffle)	-2.78577	6.89605
0.00381457	A0A317SDX2	A0A317SDX2_9PEZI		Ribosomal protein L6	C7212DRAFT_335866	Tuber magnatum (white Piedmont truffle)	-2.7086	6.53687
0.00724171	A0A317SGP8	A0A317SGP8_9PEZI		ANK_REP_REGION domain-containing protein (Fragment)	C7212DRAFT_331453	Tuber magnatum (white Piedmont truffle)	-2.70062	6.50081
0.00206452	A0A292PU91	A0A292PU91_9PEZI		Phosphatidylinositol transfer protein SFH5 (PITP SFH5)	GSTUAT00005886001	Tuber aestivum (summer truffle)	-2.64872	6.27111
0.00477193	A0A317SHJ2	A0A317SHJ2_9PEZI		Cytochrome c oxidase subunit	C7212DRAFT_283782	Tuber magnatum (white Piedmont truffle)	-2.63009	6.19065
0.0075576	D5GGJ8	D5GGJ8_TUBMM		RuvB-like helicase (EC 3.6.4.12)	GSTUM_00007529001	Tuber melanosporum (strain Mel28) (Perigord black truffle)	-2.56339	5.91095
0.000315789	A0A292PP80	A0A292PP80_9PEZI		Peptidase A1 domain-containing protein	GSTUAT00007608001	Tuber aestivum (summer truffle)	-2.49355	5.63162
0.000387097	A0A292PYG4	A0A292PYG4_9PEZI		Beta-hexosaminidase (EC 3.2.1.52)	GSTUAT00003228001	Tuber aestivum (summer truffle)	-2.47537	5.5611
0.00138318	D5GQ81	D5GQ81_TUBMM		Cytochrome b5 heme-binding domain-containing protein	GSTUM_00012250001	Tuber melanosporum (strain Mel28) (Perigord black truffle)	-2.43039	5.39039
0.0056087	A0A292Q4Z0	A0A292Q4Z0_9PEZI		Uncharacterized protein	GSTUAT00002024001	Tuber aestivum (summer truffle)	-2.42323	5.36371
0.00352778	D5G4L4	D5G4L4_TUBMM		Uncharacterized protein	GSTUM_00004210001	Tuber melanosporum (strain Mel28) (Perigord black truffle)	-2.40011	5.27843
0.00568984	D5GA91	D5GA91_TUBMM		Mitochondrial import inner membrane translocase subunit	GSTUM_00005187001	Tuber melanosporum (strain Mel28) (Perigord black truffle)	-2.38288	5.21577
0.00687379	A0A292PIS6	A0A292PIS6_9PEZI		4HBT domain-containing protein	GSTUAT00008589001	Tuber aestivum (summer truffle)	-2.35055	5.10019
0.00139623	D5GMH9	D5GMH9_TUBMM		Cytochrome b-c1 complex subunit Rieske, mitochondrial (EC 7.1.1.8)	GSTUM_00010736001	Tuber melanosporum (strain Mel28) (Perigord black truffle)	-2.31505	4.97622
0.00142308	D5G8M7	D5G8M7_TUBMM		Uncharacterized protein	GSTUM_00003022001	Tuber melanosporum (strain Mel28) (Perigord black truffle)	-2.29625	4.91179
0.000266667	D5GAK7	D5GAK7_TUBMM		Uncharacterized protein	GSTUM_00003663001	Tuber melanosporum (strain Mel28) (Perigord black truffle)	-2.28312	4.86729
0.00317647	D5GJ34	D5GJ34_TUBMM		Cytochrome b5 heme-binding domain-containing protein	GSTUM_00008820001	Tuber melanosporum (strain Mel28) (Perigord black truffle)	-2.25891	4.7863
0.00128155	D5GFX4	D5GFX4_TUBMM		Uncharacterized protein	GSTUM_00001923001	Tuber melanosporum (strain Mel28) (Perigord black truffle)	-2.24002	4.72404
0.00614737	A0A317SG76	A0A317SG76_9PEZI		6-phosphogluconate dehydrogenase, decarboxylating (EC 1.1.1.44)	C7212DRAFT_331966	Tuber magnatum (white Piedmont truffle)	-2.18402	4.54418
0.00226772	A0A317ST51	A0A317ST51_9PEZI		GroES-like protein	C7212DRAFT_314659	Tuber magnatum (white Piedmont truffle)	-2.1748	4.51523
0.00604255	D5GQ51	D5GQ51_TUBMM		Malate synthase (EC 2.3.3.9)	GSTUM_00012200001	Tuber melanosporum (strain Mel28) (Perigord black truffle)	-2.16806	4.49419
0.00222222	A0A292PN85	A0A292PN85_9PEZI		Uncharacterized protein	GSTUAT00007329001	Tuber aestivum (summer truffle)	-2.16787	4.49359
0.00118182	A0A292PU82	A0A292PU82_9PEZI		Dipeptidyl-peptidase V (Fragment)	GSTUAT00005755001	Tuber aestivum (summer truffle)	-2.16635	4.48886
0.00298507	D5G5Y0	D5G5Y0_TUBMM		Uncharacterized protein	GSTUM_00001620001	Tuber melanosporum (strain Mel28) (Perigord black truffle)	-2.15307	4.44773
0.00995781	A0A317SZC3	A0A317SZC3_9PEZI		Zn-dependent exopeptidase	C7212DRAFT_356624	Tuber magnatum (white Piedmont truffle)	-2.13797	4.40142
0.00184615	D5G5B0	D5G5B0_TUBMM		Uncharacterized protein	GSTUM_00004253001	Tuber melanosporum (strain Mel28) (Perigord black truffle)	-2.1142	4.3295
0.0080177	D5G725	D5G725_TUBMM		But2 domain-containing protein	GSTUM_00004570001	Tuber melanosporum (strain Mel28) (Perigord black truffle)	-2.1072	4.30854
0.00900433	A0A317SCR6	A0A317SCR6_9PEZI		4-alpha-glucanotransferase (EC 2.4.1.25) (EC 3.2.1.33) (Amylo-alpha-1,6-glucosidase) (Dextrin 6-alpha-D-glucosidase) (Glycogen debrancher) (Glycogen debranching enzyme) (Oligo-1,4-1,4-glucantransferase)	C7212DRAFT_360230	Tuber magnatum (white Piedmont truffle)	-2.07694	4.21911
0.0061875	A0A317T1U9	A0A317T1U9_9PEZI		NAD(P)-binding protein	C7212DRAFT_305823	Tuber magnatum (white Piedmont truffle)	-2.07079	4.20117
0.000363636	A0A292Q0L4	A0A292Q0L4_9PEZI		Fn3_like domain-containing protein	GSTUAT00002869001	Tuber aestivum (summer truffle)	-2.06045	4.17116
0.000390244	A0A317SGG2	A0A317SGG2_9PEZI		Phosphoglucomutase, first 3 domain-containing protein	C7212DRAFT_285172	Tuber magnatum (white Piedmont truffle)	-2.03979	4.11186
0.00555056	A0A292PP52	A0A292PP52_9PEZI		Uncharacterized protein	GSTUAT00007534001	Tuber aestivum (summer truffle)	-2.01422	4.03962
0.00668657	A0A292Q7P5	A0A292Q7P5_9PEZI		Adenylosuccinate synthetase (AMPSase) (AdSS) (EC 6.3.4.4) (IMP--aspartate ligase)	GSTUAT00000109001	Tuber aestivum (summer truffle)	-1.97777	3.93884
0.00482759	A0A292Q8Z4	A0A292Q8Z4_9PEZI		Thioredoxin domain-containing protein	GSTUAT00000667001	Tuber aestivum (summer truffle)	-1.88551	3.69484
0.00129032	D5G4H8	D5G4H8_TUBMM		Uncharacterized protein	GSTUM_00004112001	Tuber melanosporum (strain Mel28) (Perigord black truffle)	-1.88476	3.69291
0.000428571	A0A317SVY7	A0A317SVY7_9PEZI		H(+)-transporting two-sector ATPase (EC 7.1.2.2)	C7212DRAFT_177443	Tuber magnatum (white Piedmont truffle)	-1.85716	3.62294
0.0062199	D5G797	D5G797_TUBMM		M20_dimer domain-containing protein	GSTUM_00002523001	Tuber melanosporum (strain Mel28) (Perigord black truffle)	-1.84859	3.60148
0.00481395	A0A292PQJ8	A0A292PQJ8_9PEZI		Cytochrome b5 heme-binding domain-containing protein	GSTUAT00006845001	Tuber aestivum (summer truffle)	-1.81916	3.52876
0.0082467	A0A292PU56	A0A292PU56_9PEZI		Adenylate kinase (EC 2.7.4.3) (ATP-AMP transphosphorylase) (ATP:AMP phosphotransferase) (Adenylate kinase cytosolic and mitochondrial) (Adenylate monophosphate kinase)	ADK1 GSTUAT00005943001	Tuber aestivum (summer truffle)	-1.80632	3.49749
0.0034965	A0A317SC51	A0A317SC51_9PEZI		Isocitrate dehydrogenase [NAD] subunit, mitochondrial	C7212DRAFT_286971	Tuber magnatum (white Piedmont truffle)	-1.79786	3.47704
0.0012093	A0A317SXW3	A0A317SXW3_9PEZI		Cytidine deaminase (EC 3.5.4.5) (Cytidine aminohydrolase)	C7212DRAFT_272853	Tuber magnatum (white Piedmont truffle)	-1.76231	3.39241
0.00535593	A0A292QAG8	A0A292QAG8_9PEZI		26S proteasome regulatory subunit RPN1	GSTUAT00000067001	Tuber aestivum (summer truffle)	-1.74898	3.36121
0.00954237	A0A292PNG0	A0A292PNG0_9PEZI		Uncharacterized protein	GSTUAT00007893001	Tuber aestivum (summer truffle)	-1.7329	3.32395
0.00639594	A0A292QA47	A0A292QA47_9PEZI		SAICAR synthetase (EC 6.3.2.6)	GSTUAT00000115001	Tuber aestivum (summer truffle)	-1.72704	3.31048
0.000871795	A0A317SN18	A0A317SN18_9PEZI		Reticulon-like protein (Fragment)	C7212DRAFT_209511	Tuber magnatum (white Piedmont truffle)	-1.72331	3.30193
0.000860759	A0A317SI74	A0A317SI74_9PEZI		Malate dehydrogenase (EC 1.1.1.37)	C7212DRAFT_299277	Tuber magnatum (white Piedmont truffle)	-1.69297	3.23322
0.00389189	A0A317SW11	A0A317SW11_9PEZI		5-methyltetrahydropteroyltriglutamate--homocysteine S-methyltransferase (EC 2.1.1.14)	C7212DRAFT_312258	Tuber magnatum (white Piedmont truffle)	-1.68975	3.22601
0.0046988	A0A317SM21	A0A317SM21_9PEZI		Catalase (EC 1.11.1.6)	C7212DRAFT_328608	Tuber magnatum (white Piedmont truffle)	-1.67617	3.19578
0.00736744	A0A292PPK3	A0A292PPK3_9PEZI		Aspartate aminotransferase (EC 2.6.1.1)	GSTUAT00006439001	Tuber aestivum (summer truffle)	-1.65859	3.15708
0.00394969	A0A317T4M7	A0A317T4M7_9PEZI		Tyrosinase (EC 1.14.18.1)	C7212DRAFT_172472	Tuber magnatum (white Piedmont truffle)	-1.62839	3.09168
0.00562637	A0A292PQE4	A0A292PQE4_9PEZI		Uncharacterized protein	GSTUAT00006984001	Tuber aestivum (summer truffle)	-1.61759	3.06862
0.01	A0A292PNS6	A0A292PNS6_9PEZI		NDT80 domain-containing protein	GSTUAT00007497001	Tuber aestivum (summer truffle)	-1.60827	3.04886
0.00679208	A0A292PNK7	A0A292PNK7_9PEZI		Uncharacterized protein	GSTUAT00006820001	Tuber aestivum (summer truffle)	-1.54564	2.91934
0.00776786	A0A317T1U0	A0A317T1U0_9PEZI		Glycoside Hydrolase Family 3 protein	C7212DRAFT_161111	Tuber magnatum (white Piedmont truffle)	-1.53845	2.90482
0.000340426	A0A292PSE7	A0A292PSE7_9PEZI		Uncharacterized protein	GSTUAT00006349001	Tuber aestivum (summer truffle)	-1.5308	2.88946
0.000377358	A0A292PMX1	A0A292PMX1_9PEZI		PCI domain-containing protein	GSTUAT00007794001	Tuber aestivum (summer truffle)	-1.5177	2.86334
0.00195122	D5G507	D5G507_TUBMM		Peptide hydrolase (EC 3.4.-.-)	GSTUM_00000227001	Tuber melanosporum (strain Mel28) (Perigord black truffle)	-1.51386	2.85573
0.00227692	A0A292Q6R9	A0A292Q6R9_9PEZI		CN hydrolase domain-containing protein	GSTUAT00000724001	Tuber aestivum (summer truffle)	-1.51336	2.85474
0.000444444	A0A292QA54	A0A292QA54_9PEZI		PHB domain-containing protein	GSTUAT00000310001	Tuber aestivum (summer truffle)	-1.48893	2.80681
0.00225954	A0A292PNZ2	A0A292PNZ2_9PEZI		Uncharacterized protein	GSTUAT00007681001	Tuber aestivum (summer truffle)	-1.46828	2.76692
0.00328058	A0A317SL96	A0A317SL96_9PEZI		HABP4_PAI-RBP1 domain-containing protein	C7212DRAFT_365012	Tuber magnatum (white Piedmont truffle)	-1.46377	2.75828
0.00122449	A0A292PU59	A0A292PU59_9PEZI		ATP citrate synthase (EC 2.3.3.8)	GSTUAT00004741001	Tuber aestivum (summer truffle)	-1.43307	2.70021
0.00355862	D5GI02	D5GI02_TUBMM		Septin-type G domain-containing protein	GSTUM_00008214001	Tuber melanosporum (strain Mel28) (Perigord black truffle)	-1.35187	2.55243
0.00352113	A0A292Q591	A0A292Q591_9PEZI		UDP-glucose pyrophosphorylase (EC 2.7.7.9) (Fragment)	GSTUAT00001335001	Tuber aestivum (summer truffle)	-1.32011	2.49685
0.00464286	A0A317SL83	A0A317SL83_9PEZI		Ppx-GppA-domain-containing protein	C7212DRAFT_281059	Tuber magnatum (white Piedmont truffle)	-1.30731	2.4748
0.00394937	A0A292Q3Z2	A0A292Q3Z2_9PEZI		Citrate synthase	GSTUAT00002616001	Tuber aestivum (summer truffle)	-1.26713	2.40682
0.00895652	A0A292PU25	A0A292PU25_9PEZI		Tubulin alpha chain	GSTUAT00005913001	Tuber aestivum (summer truffle)	-1.22693	2.34068
0.00465455	A0A292PUR3	A0A292PUR3_9PEZI		Uncharacterized protein	GSTUAT00005385001	Tuber aestivum (summer truffle)	-1.21736	2.32521
0.0012766	A0A292PWH8	A0A292PWH8_9PEZI		ATP citrate synthase (EC 2.3.3.8)	GSTUAT00004740001	Tuber aestivum (summer truffle)	-1.20457	2.30469
0.00958298	A0A292Q9V6	A0A292Q9V6_9PEZI		Assimilatory sulfite reductase (NADPH) (EC 1.8.1.2)	GSTUAT00000042001	Tuber aestivum (summer truffle)	-1.17201	2.25325
0.0099749	A0A292PZG4	A0A292PZG4_9PEZI		Peptidylprolyl isomerase (EC 5.2.1.8)	GSTUAT00004127001	Tuber aestivum (summer truffle)	-1.14179	2.20655
0.00562222	A0A292Q4S6	A0A292Q4S6_9PEZI		M20_dimer domain-containing protein	GSTUAT00001054001	Tuber aestivum (summer truffle)	-1.08167	2.11648
0.00954506	A0A292Q300	A0A292Q300_9PEZI		Proteasome subunit alpha type	GSTUAT00002952001	Tuber aestivum (summer truffle)	-1.05994	2.08484

## Sheet: GOA proteins up T. indicum
GO ID	GO Description	p-val	corrected p-val	Cluster frequency	Total frequency	Genes
55114	oxidation-reduction process	5.5929e-08	2.3546e-05	30/78 38.4%	1438/10365 13.8%	D5GPY3 D5GE49 D5GLQ2 D5GDW9 D5GHW8 D5G4A5 A0A292Q704 D5GDE2 D5GCE3 D5GIM5 D5GGK4 D5GIM4 A0A292Q3X5 A0A292PPN2 D5GBY0 A0A317SM17 A0A317SWR4 D5GA85 A0A292PTA9 A0A292PMR2 D5GD57 D5GI99 A0A292PMN9 D5GFH1 A0A317SWG9 D5GFF0 D5G5H0 D5GC70 D5GNA2 D5G7J2
6091	generation of precursor metabolites and energy	1.0639e-06	0.00022395	11/78 14.1%	230/10365 2.2%	A0A292Q3X5 A0A317SN42 D5G5R4 D5G9D1 D5GBY0 D5GI99 A0A317SM17 D5GA85 D5G7I0 A0A292PTA9 D5GCE3
8152	metabolic process	0.00012005	0.016846	69/78 88.4%	7285/10365 70.2%	D5GJ00 D5GPY3 D5GLQ2 D5GM60 A0A292Q3C7 D5G4A5 D5GKK3 D5GGK8 D5GAC6 D5G494 D5GDE2 D5GGK4 A0A292Q3X5 D5GBY0 A0A317SM17 D5GC22 D5G8I4 D5G7C0 D5GKB6 A0A317SWR4 A0A292PMR2 A0A292Q4F2 D5G4F8 D5GD57 D5GDR4 D5G9D1 A0A292PVD4 A0A292PMN9 A0A317SWG9 D5GFF0 A0A317SN42 D5G5H0 D5GC70 D5GNA2 D5GE49 D5GI86 D5GDW9 D5GHW8 A0A292Q704 A0A317SEU8 D5GHK2 D5GCE3 D5GIM5 D5GIM4 D5G744 D5G788 A0A292PPN2 D5GA85 A0A292PP95 …
72521	purine-containing compound metabolic process	0.00022996	0.024203	8/78 10.2%	219/10365 2.1%	A0A317SN42 D5GA95 D5G5R4 D5G9J7 D5G9D1 D5GAV4 D5G7I0 D5GGK4
44281	small molecule metabolic process	0.00040669	0.034243	20/78 25.6%	1195/10365 11.5%	D5GE49 D5G9J7 D5G9D1 D5G4A5 D5GNP5 A0A292Q704 D5GGK4 A0A317SN42 D5GA95 D5G5R4 A0A292PPN2 A0A292Q522 D5GBY0 D5GC22 D5GEV4 D5G7C0 D5GAV4 A0A317SWR4 D5GA85 D5G7I0
9150	purine ribonucleotide metabolic process	0.00058393	0.034576	7/78 8.9%	192/10365 1.8%	A0A317SN42 D5GA95 D5G5R4 D5G9J7 D5G9D1 D5G7I0 D5GGK4
6163	purine nucleotide metabolic process	0.00064038	0.034576	7/78 8.9%	195/10365 1.8%	A0A317SN42 D5GA95 D5G5R4 D5G9J7 D5G9D1 D5G7I0 D5GGK4
6090	pyruvate metabolic process	0.00065703	0.034576	4/78 5.1%	53/10365 0.5%	A0A317SN42 D5G5R4 D5G9D1 D5GGK4
6082	organic acid metabolic process	0.00074418	0.034811	14/78 17.9%	710/10365 6.8%	D5GE49 D5G9D1 D5G4A5 A0A292Q704 D5GGK4 A0A317SN42 D5G5R4 A0A292PPN2 A0A292Q522 D5GBY0 D5GC22 D5GAV4 A0A317SWR4 D5GA85
9259	ribonucleotide metabolic process	0.0011679	0.04842	7/78 8.9%	216/10365 2.0%	A0A317SN42 D5GA95 D5G5R4 D5G9J7 D5G9D1 D5G7I0 D5GGK4
19693	ribose phosphate metabolic process	0.0012651	0.04842	7/78 8.9%	219/10365 2.1%	A0A317SN42 D5GA95 D5G5R4 D5G9J7 D5G9D1 D5G7I0 D5GGK4

## Sheet: GOA proteins up T. albidum
GO ID	GO Description	p-val	corrected p-val	Cluster frequency	Total frequency	Genes
44281	small molecule metabolic process	8.6472e-06	0.0033292	23/76 30.2%	1195/10365 11.5%	D5GQ51 A0A292QA47 D5G9Y3 A0A292Q9V6 D5GAE7 A0A292PPK3 A0A317SI74 A0A292PW35 A0A317SG76 A0A292Q7P5 A0A292Q6M5 A0A317SRV7 A0A292PU56 A0A317SVY7 A0A292PWC3 A0A317SXW3 D5GFX4 A0A292Q4Z0 A0A317SW11 A0A292Q3Z2 A0A292Q591 A0A317SQN7 A0A317SVR7
6508	proteolysis	3.7266e-05	0.0066064	14/76 18.4%	548/10365 5.2%	D5G797 A0A292PNK7 A0A317SKS0 A0A292PMI7 A0A292PSI1 A0A317SWF7 A0A317SZC3 A0A292PU82 D5G507 A0A292Q300 A0A292Q423 A0A292Q4S6 A0A292PP80 A0A292PP52
8152	metabolic process	5.7024e-05	0.0066064	68/76 89.4%	7285/10365 70.2%	D5GBI0 A0A292PSE7 A0A292PQM3 A0A292PPK3 A0A292PNK7 A0A317SKS0 A0A292PMI7 A0A292PSI1 A0A317SWF7 A0A292Q6M5 A0A317T1U0 A0A292PU56 A0A292PZG4 A0A292Q4Z0 D5GFY7 A0A317SW11 A0A317SQN7 A0A292PQJ8 D5G5Y0 D5G9Y3 A0A317SI74 A0A317SG76 A0A292PU59 A0A292Q7P5 A0A292Q6R9 A0A317SM21 A0A292Q1Q1 A0A292Q300 A0A292Q423 A0A317SGG2 D5G657 A0A292Q4S6 A0A317T1U9 A0A317SVY7 A0A292PP80 D5GQ81 A0A292QA47 A0A292PYG4 D5GAE…
9150	purine ribonucleotide metabolic process	7.6956e-05	0.0066064	8/76 10.5%	192/10365 1.8%	A0A292QA47 A0A317SRV7 A0A292PU56 A0A317SVY7 A0A292PWC3 D5GAE7 D5GFX4 A0A292Q7P5
6163	purine nucleotide metabolic process	8.5798e-05	0.0066064	8/76 10.5%	195/10365 1.8%	A0A292QA47 A0A317SRV7 A0A292PU56 A0A317SVY7 A0A292PWC3 D5GAE7 D5GFX4 A0A292Q7P5
55086	nucleobase-containing small molecule metabolic process	0.00016786	0.0076885	11/76 14.4%	406/10365 3.9%	A0A292QA47 A0A317SRV7 A0A292PU56 A0A317SVY7 A0A292PWC3 D5GAE7 A0A317SXW3 D5GFX4 A0A292Q7P5 A0A292Q591 A0A317SVR7
9259	ribonucleotide metabolic process	0.00017443	0.0076885	8/76 10.5%	216/10365 2.0%	A0A292QA47 A0A317SRV7 A0A292PU56 A0A317SVY7 A0A292PWC3 D5GAE7 D5GFX4 A0A292Q7P5
19693	ribose phosphate metabolic process	0.00019173	0.0076885	8/76 10.5%	219/10365 2.1%	A0A292QA47 A0A317SRV7 A0A292PU56 A0A317SVY7 A0A292PWC3 D5GAE7 D5GFX4 A0A292Q7P5
72521	purine-containing compound metabolic process	0.00019173	0.0076885	8/76 10.5%	219/10365 2.1%	A0A292QA47 A0A317SRV7 A0A292PU56 A0A317SVY7 A0A292PWC3 D5GAE7 D5GFX4 A0A292Q7P5
8299	isoprenoid biosynthetic process	0.0001997	0.0076885	4/76 5.2%	40/10365 0.3%	A0A292PWC3 D5GAE7 A0A292PP91 D5GFX4
6720	isoprenoid metabolic process	0.00034493	0.011515	4/76 5.2%	46/10365 0.4%	A0A292PWC3 D5GAE7 A0A292PP91 D5GFX4
6753	nucleoside phosphate metabolic process	0.00038883	0.011515	9/76 11.8%	307/10365 2.9%	A0A292QA47 A0A317SRV7 A0A292PU56 A0A317SVY7 A0A292PWC3 D5GAE7 D5GFX4 A0A292Q7P5 A0A317SVR7
9117	nucleotide metabolic process	0.00038883	0.011515	9/76 11.8%	307/10365 2.9%	A0A292QA47 A0A317SRV7 A0A292PU56 A0A317SVY7 A0A292PWC3 D5GAE7 D5GFX4 A0A292Q7P5 A0A317SVR7
55114	oxidation-reduction process	0.00045967	0.012641	22/76 28.9%	1438/10365 13.8%	A0A292PQJ8 D5GJ34 D5GQ81 A0A317T4M7 D5GQ51 D5G5Y0 A0A292PSE7 A0A292Q9V6 A0A317SI74 A0A317SG76 A0A317SM21 A0A292Q1Q1 A0A317SCR6 A0A317ST51 D5G657 A0A317T1U9 A0A317SJJ4 D5GFY7 D5G4H8 A0A317SC51 D5GMH9 A0A317SVR7
6101	citrate metabolic process	0.00078088	0.017792	2/76 2.6%	6/10365 0.0%	A0A292Q3Z2 A0A317SQN7
9126	purine nucleoside monophosphate metabolic process	0.00078564	0.017792	4/76 5.2%	57/10365 0.5%	A0A292QA47 A0A317SRV7 A0A292PU56 A0A292Q7P5
9167	purine ribonucleoside monophosphate metabolic process	0.00078564	0.017792	4/76 5.2%	57/10365 0.5%	A0A292QA47 A0A317SRV7 A0A292PU56 A0A292Q7P5
6084	acetyl-CoA metabolic process	0.00097636	0.020883	3/76 3.9%	27/10365 0.2%	A0A292PWC3 D5GAE7 D5GFX4
90407	organophosphate biosynthetic process	0.0011973	0.024261	10/76 13.1%	434/10365 4.1%	A0A292QA47 A0A317SRV7 A0A292PU56 A0A317SVY7 A0A292PWC3 D5GAE7 A0A292PP91 D5GFX4 A0A292Q7P5 A0A317SVR7
5975	carbohydrate metabolic process	0.0016781	0.029539	10/76 13.1%	454/10365 4.3%	D5GQ51 D5G4L4 A0A317SCR6 A0A292PYG4 A0A317SGG2 A0A292Q0L4 A0A292PQM3 A0A317SI74 A0A317SG76 A0A317T1U0
9152	purine ribonucleotide biosynthetic process	0.0017047	0.029539	5/76 6.5%	118/10365 1.1%	A0A292QA47 A0A317SRV7 A0A292PU56 A0A317SVY7 A0A292Q7P5
6637	acyl-CoA metabolic process	0.0017646	0.029539	3/76 3.9%	33/10365 0.3%	A0A292PWC3 D5GAE7 D5GFX4
35383	thioester metabolic process	0.0017646	0.029539	3/76 3.9%	33/10365 0.3%	A0A292PWC3 D5GAE7 D5GFX4
6164	purine nucleotide biosynthetic process	0.0019042	0.03052	5/76 6.5%	121/10365 1.1%	A0A292QA47 A0A317SRV7 A0A292PU56 A0A317SVY7 A0A292Q7P5
1901617	organic hydroxy compound biosynthetic process	0.0019818	0.03052	4/76 5.2%	73/10365 0.7%	A0A317T4M7 D5G9Y3 A0A292PWC3 D5GAE7
16126	sterol biosynthetic process	0.0020948	0.031018	3/76 3.9%	35/10365 0.3%	D5G9Y3 A0A292PWC3 D5GAE7
72350	tricarboxylic acid metabolic process	0.0027959	0.036757	2/76 2.6%	11/10365 0.1%	A0A292Q3Z2 A0A317SQN7
72522	purine-containing compound biosynthetic process	0.0028765	0.036757	5/76 6.5%	133/10365 1.2%	A0A292QA47 A0A317SRV7 A0A292PU56 A0A317SVY7 A0A292Q7P5
9161	ribonucleoside monophosphate metabolic process	0.0033068	0.036757	4/76 5.2%	84/10365 0.8%	A0A292QA47 A0A317SRV7 A0A292PU56 A0A292Q7P5
9240	isopentenyl diphosphate biosynthetic process	0.0033392	0.036757	2/76 2.6%	12/10365 0.1%	A0A292PWC3 D5GAE7
46490	isopentenyl diphosphate metabolic process	0.0033392	0.036757	2/76 2.6%	12/10365 0.1%	A0A292PWC3 D5GAE7
19287	isopentenyl diphosphate biosynthetic process, mevalonate pathway	0.0033392	0.036757	2/76 2.6%	12/10365 0.1%	A0A292PWC3 D5GAE7
33865	nucleoside bisphosphate metabolic process	0.0035418	0.036757	3/76 3.9%	42/10365 0.4%	A0A292PWC3 D5GAE7 D5GFX4
33875	ribonucleoside bisphosphate metabolic process	0.0035418	0.036757	3/76 3.9%	42/10365 0.4%	A0A292PWC3 D5GAE7 D5GFX4
34032	purine nucleoside bisphosphate metabolic process	0.0035418	0.036757	3/76 3.9%	42/10365 0.4%	A0A292PWC3 D5GAE7 D5GFX4
9260	ribonucleotide biosynthetic process	0.003587	0.036757	5/76 6.5%	140/10365 1.3%	A0A292QA47 A0A317SRV7 A0A292PU56 A0A317SVY7 A0A292Q7P5
19752	carboxylic acid metabolic process	0.0036597	0.036757	12/76 15.7%	679/10365 6.5%	D5GQ51 A0A292Q9V6 A0A292PPK3 A0A317SI74 A0A292PW35 A0A292Q4Z0 A0A317SG76 A0A317SW11 A0A292Q3Z2 A0A317SQN7 A0A292Q6M5 A0A317SVR7
16125	sterol metabolic process	0.0037875	0.036757	3/76 3.9%	43/10365 0.4%	D5G9Y3 A0A292PWC3 D5GAE7
46390	ribose phosphate biosynthetic process	0.0038113	0.036757	5/76 6.5%	142/10365 1.3%	A0A292QA47 A0A317SRV7 A0A292PU56 A0A317SVY7 A0A292Q7P5
1901135	carbohydrate derivative metabolic process	0.0038189	0.036757	11/76 14.4%	594/10365 5.7%	A0A292QA47 A0A317SRV7 A0A292PU56 A0A317SVY7 A0A292PWC3 D5GAE7 A0A317SXW3 D5GFX4 A0A317SG76 A0A292Q7P5 A0A292Q591
6790	sulfur compound metabolic process	0.0042342	0.039545	6/76 7.8%	209/10365 2.0%	A0A292PWC3 A0A292Q9V6 D5GAE7 D5GFX4 A0A292PW35 A0A317SW11
43436	oxoacid metabolic process	0.004314	0.039545	12/76 15.7%	693/10365 6.6%	D5GQ51 A0A292Q9V6 A0A292PPK3 A0A317SI74 A0A292PW35 A0A292Q4Z0 A0A317SG76 A0A317SW11 A0A292Q3Z2 A0A317SQN7 A0A292Q6M5 A0A317SVR7
19637	organophosphate metabolic process	0.0044978	0.040129	11/76 14.4%	607/10365 5.8%	A0A292QA47 A0A317SRV7 A0A292PU56 A0A317SVY7 A0A292PWC3 D5GAE7 A0A292PP91 D5GFX4 A0A317SG76 A0A292Q7P5 A0A317SVR7
6694	steroid biosynthetic process	0.0045862	0.040129	3/76 3.9%	46/10365 0.4%	D5G9Y3 A0A292PWC3 D5GAE7
9127	purine nucleoside monophosphate biosynthetic process	0.0048734	0.040747	3/76 3.9%	47/10365 0.4%	A0A292QA47 A0A317SRV7 A0A292Q7P5
9168	purine ribonucleoside monophosphate biosynthetic process	0.0048734	0.040747	3/76 3.9%	47/10365 0.4%	A0A292QA47 A0A317SRV7 A0A292Q7P5
1901293	nucleoside phosphate biosynthetic process	0.0050801	0.040747	6/76 7.8%	217/10365 2.0%	A0A292QA47 A0A317SRV7 A0A292PU56 A0A317SVY7 A0A292Q7P5 A0A317SVR7
9165	nucleotide biosynthetic process	0.0050801	0.040747	6/76 7.8%	217/10365 2.0%	A0A292QA47 A0A317SRV7 A0A292PU56 A0A317SVY7 A0A292Q7P5 A0A317SVR7
6082	organic acid metabolic process	0.0052324	0.041112	12/76 15.7%	710/10365 6.8%	D5GQ51 A0A292Q9V6 A0A292PPK3 A0A317SI74 A0A292PW35 A0A292Q4Z0 A0A317SG76 A0A317SW11 A0A292Q3Z2 A0A317SQN7 A0A292Q6M5 A0A317SVR7
9123	nucleoside monophosphate metabolic process	0.0055287	0.042571	4/76 5.2%	97/10365 0.9%	A0A292QA47 A0A317SRV7 A0A292PU56 A0A292Q7P5
6099	tricarboxylic acid cycle	0.0061294	0.046271	3/76 3.9%	51/10365 0.4%	D5GQ51 A0A317SI74 A0A317SC51
15980	energy derivation by oxidation of organic compounds	0.0063736	0.047189	4/76 5.2%	101/10365 0.9%	D5GQ51 A0A317SCR6 A0A317SI74 A0A317SC51
6091	generation of precursor metabolites and energy	0.0067115	0.047909	6/76 7.8%	230/10365 2.2%	D5GQ51 A0A317SCR6 A0A317SI74 A0A317SG76 A0A317SC51 D5GMH9
46033	AMP metabolic process	0.0067196	0.047909	2/76 2.6%	17/10365 0.1%	A0A292PU56 A0A292Q7P5
