# Supplementary material for: Investigation of the Proteomes of the Truffles Tuber albidum pico, T. aestivum, T. indicum, T. magnatum, and T. melanosporum
Source: Int J Mol Sci. 2021 Nov 30;22(23):12999. doi: 10.3390/ijms222312999 (PMC8658033; doi:10.3390/ijms222312999)
Supplement: Supplementary file 1 [file ijms-22-12999-s001.zip › Supplemental Information/Comparison Tuber allbidum vs Tuber magnatum.xlsx]

## Sheet: Upregulated in T. albidum
T-Test Tuber magnatum vs Tuber albidum
1 % FDR, min. 2fold change
Proteins upregulated in Tuber albidum
N: Student's T-test q-value Tuber albidum Pico_Tuber magnatum	UniProt Accession	ID	Protein names	Gene names	Organism	N: Student's T-test Difference Tuber albidum Pico_Tuber magnatum	fold change
0.000117216	D5GM64	D5GM64_TUBMM	Uncharacterized protein	GSTUM_00010543001	Tuber melanosporum (strain Mel28) (Perigord black truffle)	7.73323	212.782
0	D5GGL2	D5GGL2_TUBMM	Nicotinate-nucleotide pyrophosphorylase [carboxylating] (EC 2.4.2.19) (Quinolinate phosphoribosyltransferase [decarboxylating])	GSTUM_00007545001	Tuber melanosporum (strain Mel28) (Perigord black truffle)	7.55306	187.801
0.000414141	A0A292PJL3	A0A292PJL3_9PEZI	But2 domain-containing protein	GSTUAT00008947001	Tuber aestivum (summer truffle)	7.43774	173.374
0	D5GIL7	D5GIL7_TUBMM	Amine oxidase (EC 1.4.3.-)	GSTUM_00008554001	Tuber melanosporum (strain Mel28) (Perigord black truffle)	5.72425	52.8653
0.00022973	A0A317SKB3	A0A317SKB3_9PEZI	Alpha/beta-hydrolase	C7212DRAFT_326493	Tuber magnatum (white Piedmont truffle)	4.93454	30.5805
2.7972e-05	D5GAK7	D5GAK7_TUBMM	Uncharacterized protein	GSTUM_00003663001	Tuber melanosporum (strain Mel28) (Perigord black truffle)	4.85191	28.8782
3.82775e-05	A0A292PP52	A0A292PP52_9PEZI	Uncharacterized protein	GSTUAT00007534001	Tuber aestivum (summer truffle)	4.81052	28.0615
0.00254861	A0A317SGP8	A0A317SGP8_9PEZI	ANK_REP_REGION domain-containing protein (Fragment)	C7212DRAFT_331453	Tuber magnatum (white Piedmont truffle)	4.50183	22.6561
0.000225352	D5GBY5	D5GBY5_TUBMM	Uncharacterized protein	GSTUM_00005644001	Tuber melanosporum (strain Mel28) (Perigord black truffle)	4.49779	22.5928
0.000413793	D5GLQ7	D5GLQ7_TUBMM	Uncharacterized protein	GSTUM_00010358001	Tuber melanosporum (strain Mel28) (Perigord black truffle)	4.44454	21.7741
0.00582263	D5G3Z0	D5G3Z0_TUBMM	Nucleoside diphosphate kinase (EC 2.7.4.6)	GSTUM_00003865001	Tuber melanosporum (strain Mel28) (Perigord black truffle)	4.30727	19.7978
0	A0A292PQ03	A0A292PQ03_9PEZI	Uncharacterized protein	GSTUAT00006270001	Tuber aestivum (summer truffle)	4.25087	19.0388
2.18579e-05	A0A292Q423	A0A292Q423_9PEZI	Uncharacterized protein	GSTUAT00002327001	Tuber aestivum (summer truffle)	4.13514	17.5712
0	A0A292Q1M5	A0A292Q1M5_9PEZI	Gal_mutarotas_2 domain-containing protein	GSTUAT00003051001	Tuber aestivum (summer truffle)	4.07723	16.8798
0.000415584	A0A317STQ4	A0A317STQ4_9PEZI	Cytochrome P450	C7212DRAFT_295303	Tuber magnatum (white Piedmont truffle)	4.06829	16.7756
0.00027381	A0A292PS05	A0A292PS05_9PEZI	Uncharacterized protein	GSTUAT00006679001	Tuber aestivum (summer truffle)	4.05988	16.6781
0.00647534	D5G797	D5G797_TUBMM	M20_dimer domain-containing protein	GSTUM_00002523001	Tuber melanosporum (strain Mel28) (Perigord black truffle)	4.03838	16.4314
0	A0A317SRV7	A0A317SRV7_9PEZI	Phosphoribosylaminoimidazole-succinocarboxamide synthase (EC 6.3.2.6) (SAICAR synthetase)	C7212DRAFT_357680	Tuber magnatum (white Piedmont truffle)	4.03747	16.421
0.000273504	A0A292PUI2	A0A292PUI2_9PEZI	YDG domain-containing protein	GSTUAT00005781001	Tuber aestivum (summer truffle)	3.93234	15.267
0.00167059	D5GMF0	D5GMF0_TUBMM	Aspartate-semialdehyde dehydrogenase (EC 1.2.1.11)	GSTUM_00010677001	Tuber melanosporum (strain Mel28) (Perigord black truffle)	3.9152	15.0866
0.000271386	A0A292PSI1	A0A292PSI1_9PEZI	Dipeptidyl-peptidase IV (EC 3.4.14.5)	GSTUAT00005419001	Tuber aestivum (summer truffle)	3.88855	14.8105
0.000115942	A0A292Q3G7	A0A292Q3G7_9PEZI	Uncharacterized protein	GSTUAT00001646001	Tuber aestivum (summer truffle)	3.86377	14.5583
0.00195176	A0A292PIW2	A0A292PIW2_9PEZI	DUF1708 domain-containing protein	GSTUAT00008415001	Tuber aestivum (summer truffle)	3.85215	14.4415
0.00191698	A0A292Q370	A0A292Q370_9PEZI	Uncharacterized protein	GSTUAT00002840001	Tuber aestivum (summer truffle)	3.84367	14.3569
0	D5GLC6	D5GLC6_TUBMM	Glycylpeptide N-tetradecanoyltransferase (EC 2.3.1.97)	GSTUM_00010131001	Tuber melanosporum (strain Mel28) (Perigord black truffle)	3.81243	14.0493
0.00700439	A0A317SG91	A0A317SG91_9PEZI	ATP-dependent metallopeptidase Hfl	C7212DRAFT_354235	Tuber magnatum (white Piedmont truffle)	3.79299	13.8613
0	A0A317SL02	A0A317SL02_9PEZI	Glycoside Hydrolase Family 31 protein	C7212DRAFT_358589	Tuber magnatum (white Piedmont truffle)	3.71305	13.1141
0.00107692	A0A317SS00	A0A317SS00_9PEZI	ARM repeat-containing protein	C7212DRAFT_278498	Tuber magnatum (white Piedmont truffle)	3.68405	12.8531
1.9802e-05	A0A292PSD3	A0A292PSD3_9PEZI	J domain-containing protein	GSTUAT00006238001	Tuber aestivum (summer truffle)	3.65101	12.5621
0.000263158	A0A292Q1Q1	A0A292Q1Q1_9PEZI	PKS_ER domain-containing protein	GSTUAT00003242001	Tuber aestivum (summer truffle)	3.62913	12.3731
0.000475248	D5GI47	D5GI47_TUBMM	Uncharacterized protein	GSTUM_00008268001	Tuber melanosporum (strain Mel28) (Perigord black truffle)	3.59874	12.1151
0.000265896	A0A292Q6M5	A0A292Q6M5_9PEZI	Glycine cleavage system H protein	GSTUAT00001464001	Tuber aestivum (summer truffle)	3.5876	12.022
2.06186e-05	D5GFY7	D5GFY7_TUBMM	Uncharacterized protein	GSTUM_00001952001	Tuber melanosporum (strain Mel28) (Perigord black truffle)	3.57896	11.9502
2e-05	A0A292PWW6	A0A292PWW6_9PEZI	Uncharacterized protein (Fragment)	GSTUAT00004306001	Tuber aestivum (summer truffle)	3.54409	11.6648
0	D5GK32	D5GK32_TUBMM	Actin-depolymerizing factor 1 (Cofilin)	GSTUM_00009340001	Tuber melanosporum (strain Mel28) (Perigord black truffle)	3.51167	11.4056
0	A0A292PZG4	A0A292PZG4_9PEZI	Peptidylprolyl isomerase (EC 5.2.1.8)	GSTUAT00004127001	Tuber aestivum (summer truffle)	3.41831	10.6909
0	D5GP55	D5GP55_TUBMM	Uncharacterized protein	GSTUM_00011709001	Tuber melanosporum (strain Mel28) (Perigord black truffle)	3.3914	10.4933
3.57143e-05	A0A292Q7G7	A0A292Q7G7_9PEZI	Uncharacterized protein	GSTUAT00001228001	Tuber aestivum (summer truffle)	3.37161	10.3504
6.80851e-05	D5G736	D5G736_TUBMM	Uncharacterized protein	GSTUM_00002324001	Tuber melanosporum (strain Mel28) (Perigord black truffle)	3.33735	10.1075
2.17391e-05	D5G802	D5G802_TUBMM	SGL domain-containing protein	GSTUM_00002751001	Tuber melanosporum (strain Mel28) (Perigord black truffle)	3.32493	10.0208
2.42424e-05	A0A292PJ23	A0A292PJ23_9PEZI	WD_REPEATS_REGION domain-containing protein	GSTUAT00008437001	Tuber aestivum (summer truffle)	3.31304	9.93858
1.95122e-05	D5G4L4	D5G4L4_TUBMM	Uncharacterized protein	GSTUM_00004210001	Tuber melanosporum (strain Mel28) (Perigord black truffle)	3.27805	9.70044
0.000310249	D5G6P4	D5G6P4_TUBMM	RING-type domain-containing protein	GSTUM_00002151001	Tuber melanosporum (strain Mel28) (Perigord black truffle)	3.27231	9.66192
0.00027541	A0A292Q5C7	A0A292Q5C7_9PEZI	Tubulin gamma chain	GSTUAT00001838001	Tuber aestivum (summer truffle)	3.25244	9.52976
0.00951099	D5GA61	D5GA61_TUBMM	Protein kinase domain-containing protein	GSTUM_00005149001	Tuber melanosporum (strain Mel28) (Perigord black truffle)	3.25228	9.5287
2.04082e-05	D5GQ76	D5GQ76_TUBMM	LigB domain-containing protein	GSTUM_00012229001	Tuber melanosporum (strain Mel28) (Perigord black truffle)	3.21392	9.27868
8.23045e-05	D5GDP6	D5GDP6_TUBMM	HIT domain-containing protein	GSTUM_00006216001	Tuber melanosporum (strain Mel28) (Perigord black truffle)	3.19117	9.13351
0	A0A292PWC3	A0A292PWC3_9PEZI	Diphosphomevalonate decarboxylase (EC 4.1.1.33)	GSTUAT00004959001	Tuber aestivum (summer truffle)	3.17409	9.02602
0.00185086	A0A292PLS2	A0A292PLS2_9PEZI	SCP2 domain-containing protein	GSTUAT00008182001	Tuber aestivum (summer truffle)	3.1666	8.97928
0.000556355	D5G8K2	D5G8K2_TUBMM	Uncharacterized protein	GSTUM_00002981001	Tuber melanosporum (strain Mel28) (Perigord black truffle)	3.13255	8.76984
0.000108527	D5GDF7	D5GDF7_TUBMM	PUM-HD domain-containing protein	GSTUM_00006192001	Tuber melanosporum (strain Mel28) (Perigord black truffle)	3.11328	8.65348
0.00875978	A0A317SXB4	A0A317SXB4_9PEZI	Uncharacterized protein	C7212DRAFT_313172	Tuber magnatum (white Piedmont truffle)	3.10008	8.57466
0.0043961	A0A292PTT9	A0A292PTT9_9PEZI	AB hydrolase-1 domain-containing protein	GSTUAT00006013001	Tuber aestivum (summer truffle)	3.08963	8.51278
0.00130612	A0A317SNE8	A0A317SNE8_9PEZI	SsDNA-binding transcriptional regulator	C7212DRAFT_195968	Tuber magnatum (white Piedmont truffle)	3.03113	8.1745
0.000227425	D5GIM4	D5GIM4_TUBMM	Tyrosinase (EC 1.14.18.1)	GSTUM_00008561001	Tuber melanosporum (strain Mel28) (Perigord black truffle)	2.98833	7.93555
0	D5GQ00	D5GQ00_TUBMM	Uncharacterized protein	GSTUM_00012114001	Tuber melanosporum (strain Mel28) (Perigord black truffle)	2.97911	7.885
3.50877e-05	A0A292PP91	A0A292PP91_9PEZI	Isopentenyl-diphosphate Delta-isomerase (EC 5.3.3.2)	GSTUAT00007618001	Tuber aestivum (summer truffle)	2.97633	7.86982
0	D5GAE7	D5GAE7_TUBMM	Diphosphomevalonate decarboxylase (EC 4.1.1.33)	GSTUM_00005252001	Tuber melanosporum (strain Mel28) (Perigord black truffle)	2.9638	7.80176
0.000185053	A0A317T0A8	A0A317T0A8_9PEZI	S-adenosyl-L-methionine-dependent methyltransferase	C7212DRAFT_355682	Tuber magnatum (white Piedmont truffle)	2.96266	7.7956
0.00308376	A0A317SH51	A0A317SH51_9PEZI	tRNA ligase (EC 6.5.1.3)	C7212DRAFT_285366	Tuber magnatum (white Piedmont truffle)	2.92868	7.61413
0.00166601	A0A292PYG4	A0A292PYG4_9PEZI	Beta-hexosaminidase (EC 3.2.1.52)	GSTUAT00003228001	Tuber aestivum (summer truffle)	2.92134	7.57549
0.000109804	D5GI43	D5GI43_TUBMM	PHB domain-containing protein	GSTUM_00008261001	Tuber melanosporum (strain Mel28) (Perigord black truffle)	2.9187	7.56164
0	A0A292PWJ0	A0A292PWJ0_9PEZI	Uncharacterized protein	GSTUAT00003967001	Tuber aestivum (summer truffle)	2.91581	7.54651
0.000271605	D5GH06	D5GH06_TUBMM	Oxidored_FMN domain-containing protein	GSTUM_00007644001	Tuber melanosporum (strain Mel28) (Perigord black truffle)	2.90718	7.5015
0.00469342	D5GFU3	D5GFU3_TUBMM	Uncharacterized protein	GSTUM_00007081001	Tuber melanosporum (strain Mel28) (Perigord black truffle)	2.89349	7.43066
0.00455105	A0A317SDE9	A0A317SDE9_9PEZI	Uncharacterized protein	C7212DRAFT_360483	Tuber magnatum (white Piedmont truffle)	2.86426	7.28162
0.000269939	A0A317SJ60	A0A317SJ60_9PEZI	V-type proton ATPase subunit C	C7212DRAFT_353706	Tuber magnatum (white Piedmont truffle)	2.86373	7.27895
0.00129243	D5GAS6	D5GAS6_TUBMM	Uncharacterized protein	GSTUM_00005280001	Tuber melanosporum (strain Mel28) (Perigord black truffle)	2.85917	7.25598
0	A0A292QA47	A0A292QA47_9PEZI	SAICAR synthetase (EC 6.3.2.6)	GSTUAT00000115001	Tuber aestivum (summer truffle)	2.85324	7.22621
0.000263473	A0A292PN85	A0A292PN85_9PEZI	Uncharacterized protein	GSTUAT00007329001	Tuber aestivum (summer truffle)	2.78954	6.91409
0	A0A317SMX0	A0A317SMX0_9PEZI	Acetolactate synthase (EC 2.2.1.6)	C7212DRAFT_297872	Tuber magnatum (white Piedmont truffle)	2.73829	6.67279
8.3682e-05	D5GAC1	D5GAC1_TUBMM	Ribosomal_L2_C domain-containing protein	GSTUM_00005228001	Tuber melanosporum (strain Mel28) (Perigord black truffle)	2.71394	6.56111
0.000121212	D5G637	D5G637_TUBMM	Acetyltransferase component of pyruvate dehydrogenase complex (EC 2.3.1.12)	GSTUM_00001753001	Tuber melanosporum (strain Mel28) (Perigord black truffle)	2.69212	6.46262
0.00087033	A0A292PRC6	A0A292PRC6_9PEZI	Uncharacterized protein	GSTUAT00006867001	Tuber aestivum (summer truffle)	2.67455	6.3844
8.06452e-05	A0A292Q7P5	A0A292Q7P5_9PEZI	Adenylosuccinate synthetase (AMPSase) (AdSS) (EC 6.3.4.4) (IMP--aspartate ligase)	GSTUAT00000109001	Tuber aestivum (summer truffle)	2.66938	6.36156
0.000265861	A0A292Q2V7	A0A292Q2V7_9PEZI	CAAX prenyl protease (EC 3.4.24.84)	GSTUAT00002125001	Tuber aestivum (summer truffle)	2.65572	6.30161
0.000120301	D5GMW1	D5GMW1_TUBMM	VWFA domain-containing protein	GSTUM_00010963001	Tuber melanosporum (strain Mel28) (Perigord black truffle)	2.65152	6.28329
7.87402e-05	D5G4K9	D5G4K9_TUBMM	Uncharacterized protein	GSTUM_00004203001	Tuber melanosporum (strain Mel28) (Perigord black truffle)	2.64625	6.26038
0.00523659	D5GLL6	D5GLL6_TUBMM	Hsp90 chaperone protein kinase-targeting subunit	GSTUM_00010261001	Tuber melanosporum (strain Mel28) (Perigord black truffle)	2.6297	6.18897
0.000264264	D5GIM5	D5GIM5_TUBMM	Tyrosinase_Cu-bd domain-containing protein	GSTUM_00008562001	Tuber melanosporum (strain Mel28) (Perigord black truffle)	2.62225	6.1571
0.000273616	D5GE05	D5GE05_TUBMM	Peptide hydrolase (EC 3.4.-.-)	GSTUM_00001164001	Tuber melanosporum (strain Mel28) (Perigord black truffle)	2.62155	6.15411
0	A0A292PW35	A0A292PW35_9PEZI	Uncharacterized protein	GSTUAT00004621001	Tuber aestivum (summer truffle)	2.61945	6.14516
0.000405063	D5GD97	D5GD97_TUBMM	Uncharacterized protein	GSTUM_00006110001	Tuber melanosporum (strain Mel28) (Perigord black truffle)	2.60991	6.10466
0.00117895	A0A292PQQ1	A0A292PQQ1_9PEZI	Uncharacterized protein	GSTUAT00005892001	Tuber aestivum (summer truffle)	2.60977	6.10406
0.00523705	A0A292PYS8	A0A292PYS8_9PEZI	Uncharacterized protein	GSTUAT00003175001	Tuber aestivum (summer truffle)	2.60547	6.0859
0.00486846	A0A292PJ47	A0A292PJ47_9PEZI	Uncharacterized protein	GSTUAT00008410001	Tuber aestivum (summer truffle)	2.58286	5.99126
2.23464e-05	A0A317SJL9	A0A317SJL9_9PEZI	NAD(P)-binding protein	C7212DRAFT_208988	Tuber magnatum (white Piedmont truffle)	2.57586	5.96226
0	D5GN34	D5GN34_TUBMM	Uncharacterized protein	GSTUM_00011068001	Tuber melanosporum (strain Mel28) (Perigord black truffle)	2.56842	5.93159
2.5641e-05	D5G657	D5G657_TUBMM	FMN hydroxy acid dehydrogenase domain-containing protein	GSTUM_00001781001	Tuber melanosporum (strain Mel28) (Perigord black truffle)	2.55937	5.8945
0.000219178	A0A292PNR5	A0A292PNR5_9PEZI	Homogentisate 1,2-dioxygenase (EC 1.13.11.5) (Homogentisate oxygenase) (Homogentisic acid oxidase) (Homogentisicase)	GSTUAT00006638001	Tuber aestivum (summer truffle)	2.54778	5.84734
0.000355795	D5G5Y0	D5G5Y0_TUBMM	Uncharacterized protein	GSTUM_00001620001	Tuber melanosporum (strain Mel28) (Perigord black truffle)	2.5328	5.78694
0.00545342	D5GBC6	D5GBC6_TUBMM	Rif1_N domain-containing protein	GSTUM_00000423001	Tuber melanosporum (strain Mel28) (Perigord black truffle)	2.52433	5.75306
2.8777e-05	A0A292PKM0	A0A292PKM0_9PEZI	Uncharacterized protein	GSTUAT00008600001	Tuber aestivum (summer truffle)	2.48618	5.60292
0.00257192	D5GBQ8	D5GBQ8_TUBMM	Ubiquitin carboxyl-terminal hydrolase (EC 3.4.19.12)	GSTUM_00005527001	Tuber melanosporum (strain Mel28) (Perigord black truffle)	2.45255	5.47383
0.000269795	D5G725	D5G725_TUBMM	But2 domain-containing protein	GSTUM_00004570001	Tuber melanosporum (strain Mel28) (Perigord black truffle)	2.43077	5.39181
0.00113559	A0A317SWP0	A0A317SWP0_9PEZI	Transketolase (EC 2.2.1.1)	C7212DRAFT_358247	Tuber magnatum (white Piedmont truffle)	2.39746	5.26875
2.25989e-05	A0A292PWG6	A0A292PWG6_9PEZI	Csm1 domain-containing protein	GSTUAT00005093001	Tuber aestivum (summer truffle)	2.3952	5.2605
2.85714e-05	A0A317STD4	A0A317STD4_9PEZI	BTB domain-containing protein	C7212DRAFT_292779	Tuber magnatum (white Piedmont truffle)	2.38717	5.2313
0.000949891	A0A317SAV9	A0A317SAV9_9PEZI	Actin-related protein 2/3 complex subunit	C7212DRAFT_339229	Tuber magnatum (white Piedmont truffle)	2.37951	5.2036
0.000925764	A0A292PW09	A0A292PW09_9PEZI	AIR synthase (EC 6.3.3.1) (EC 6.3.4.13) (Glycinamide ribonucleotide synthetase) (Phosphoribosyl-aminoimidazole synthetase) (Phosphoribosylamine--glycine ligase) (Phosphoribosylformylglycinamidine cyclo-ligase) (Phosphoribosylglycinamide synthetase)	GSTUAT00005091001	Tuber aestivum (summer truffle)	2.36467	5.15035
0.000814159	A0A317SQY8	A0A317SQY8_9PEZI	Protein HGH1 homolog	C7212DRAFT_296275	Tuber magnatum (white Piedmont truffle)	2.35848	5.1283
0.000692135	A0A292Q181	A0A292Q181_9PEZI	Chorismate synthase (EC 4.2.3.5)	GSTUAT00002854001	Tuber aestivum (summer truffle)	2.35479	5.1152
0.00882451	D5GB43	D5GB43_TUBMM	S-(hydroxymethyl)glutathione dehydrogenase (EC 1.1.1.284)	GSTUM_00005441001	Tuber melanosporum (strain Mel28) (Perigord black truffle)	2.33781	5.05535
0.00315646	D5GBI0	D5GBI0_TUBMM	Uncharacterized protein	GSTUM_00000507001	Tuber melanosporum (strain Mel28) (Perigord black truffle)	2.33666	5.05132
0.000636364	A0A317SPF0	A0A317SPF0_9PEZI	Dipeptidase (EC 3.4.13.19)	C7212DRAFT_196855	Tuber magnatum (white Piedmont truffle)	2.33465	5.04429
2.0202e-05	D5GQ51	D5GQ51_TUBMM	Malate synthase (EC 2.3.3.9)	GSTUM_00012200001	Tuber melanosporum (strain Mel28) (Perigord black truffle)	2.32938	5.02589
0.000978541	A0A292PXN5	A0A292PXN5_9PEZI	Allantoinase (EC 3.5.2.5)	GSTUAT00004667001	Tuber aestivum (summer truffle)	2.31797	4.9863
0.00549845	A0A292PYQ6	A0A292PYQ6_9PEZI	Superoxide dismutase (EC 1.15.1.1)	GSTUAT00004102001	Tuber aestivum (summer truffle)	2.31523	4.97684
0.00010687	A0A292PPW8	A0A292PPW8_9PEZI	Protein transport protein SEC31 (Protein transport protein sec31)	GSTUAT00006377001	Tuber aestivum (summer truffle)	2.3063	4.94613
0.000638889	D5GM35	D5GM35_TUBMM	Cytochrome b5 heme-binding domain-containing protein	GSTUM_00010508001	Tuber melanosporum (strain Mel28) (Perigord black truffle)	2.2978	4.91707
0.000706935	A0A292PPQ6	A0A292PPQ6_9PEZI	Eukaryotic translation initiation factor 5A (eIF-5A)	GSTUAT00006818001	Tuber aestivum (summer truffle)	2.27875	4.85257
0.00880893	A0A292PLS5	A0A292PLS5_9PEZI	HSCB_C domain-containing protein	GSTUAT00007277001	Tuber aestivum (summer truffle)	2.26937	4.82113
8.40336e-05	D5G5W0	D5G5W0_TUBMM	Uncharacterized protein	GSTUM_00001597001	Tuber melanosporum (strain Mel28) (Perigord black truffle)	2.26062	4.79197
1.99005e-05	A0A292PNU1	A0A292PNU1_9PEZI	NodB homology domain-containing protein (Fragment)	GSTUAT00006699001	Tuber aestivum (summer truffle)	2.26031	4.79094
0.000549398	D5GFX4	D5GFX4_TUBMM	Uncharacterized protein	GSTUM_00001923001	Tuber melanosporum (strain Mel28) (Perigord black truffle)	2.25021	4.75752
0.00209107	A0A292Q9G6	A0A292Q9G6_9PEZI	Uncharacterized protein	GSTUAT00000281001	Tuber aestivum (summer truffle)	2.2469	4.74662
0.000675676	A0A292PTN2	A0A292PTN2_9PEZI	Uncharacterized protein	GSTUAT00005938001	Tuber aestivum (summer truffle)	2.24019	4.72459
2.45399e-05	D5GE58	D5GE58_TUBMM	Aldo_ket_red domain-containing protein	GSTUM_00006389001	Tuber melanosporum (strain Mel28) (Perigord black truffle)	2.239	4.7207
7.93651e-05	D5GGE6	D5GGE6_TUBMM	AMPK1_CBM domain-containing protein	GSTUM_00007342001	Tuber melanosporum (strain Mel28) (Perigord black truffle)	2.23657	4.71275
0.00522884	A0A292Q6S1	A0A292Q6S1_9PEZI	Amino-acid acetyltransferase, mitochondrial (EC 2.3.1.1) (Glutamate N-acetyltransferase) (N-acetylglutamate synthase)	GSTUAT00001066001	Tuber aestivum (summer truffle)	2.2287	4.68711
0.0019203	D5GI86	D5GI86_TUBMM	Gal_mutarotas_2 domain-containing protein	GSTUM_00008333001	Tuber melanosporum (strain Mel28) (Perigord black truffle)	2.20941	4.62486
0.0040396	D5GMC3	D5GMC3_TUBMM	Threonyl-tRNA synthetase (EC 6.1.1.3)	GSTUM_00010648001	Tuber melanosporum (strain Mel28) (Perigord black truffle)	2.20602	4.61401
0.00631231	A0A292Q084	A0A292Q084_9PEZI	SBDS domain-containing protein	GSTUAT00003855001	Tuber aestivum (summer truffle)	2.17739	4.52334
0.00600606	D5GKT3	D5GKT3_TUBMM	Uncharacterized protein	GSTUM_00009757001	Tuber melanosporum (strain Mel28) (Perigord black truffle)	2.17341	4.51088
0	D5GAV4	D5GAV4_TUBMM	5-methyltetrahydropteroyltriglutamate--homocysteine S-methyltransferase (EC 2.1.1.14)	GSTUM_00005323001	Tuber melanosporum (strain Mel28) (Perigord black truffle)	2.15277	4.44681
0.00251489	D5GG56	D5GG56_TUBMM	Nudix hydrolase domain-containing protein	GSTUM_00007204001	Tuber melanosporum (strain Mel28) (Perigord black truffle)	2.14918	4.43576
0.00021843	A0A292PRN7	A0A292PRN7_9PEZI	Abhydrolase_2 domain-containing protein	GSTUAT00006567001	Tuber aestivum (summer truffle)	2.12356	4.35768
0.000269006	A0A292PVH4	A0A292PVH4_9PEZI	Uncharacterized protein	GSTUAT00004733001	Tuber aestivum (summer truffle)	2.09521	4.27288
0	A0A292PR07	A0A292PR07_9PEZI	Alpha-mannosidase (EC 3.2.1.24)	GSTUAT00005837001	Tuber aestivum (summer truffle)	2.08491	4.24249
0.000643678	A0A292PMJ6	A0A292PMJ6_9PEZI	PX domain-containing protein	GSTUAT00008212001	Tuber aestivum (summer truffle)	2.0737	4.20965
0.0022518	D5GPW5	D5GPW5_TUBMM	Ribose-phosphate diphosphokinase (EC 2.7.6.1)	GSTUM_00012078001	Tuber melanosporum (strain Mel28) (Perigord black truffle)	2.06629	4.18808
0.0016965	A0A292PYZ5	A0A292PYZ5_9PEZI	Uncharacterized protein	GSTUAT00004105001	Tuber aestivum (summer truffle)	2.06465	4.18332
0.00225586	A0A292PUJ5	A0A292PUJ5_9PEZI	Uncharacterized protein	GSTUAT00005778001	Tuber aestivum (summer truffle)	2.06225	4.17637
0.000224561	A0A292PRA7	A0A292PRA7_9PEZI	Isoleucyl-tRNA synthetase (EC 6.1.1.5)	GSTUAT00006766001	Tuber aestivum (summer truffle)	2.02754	4.07709
0.000305949	A0A292PYR7	A0A292PYR7_9PEZI	SHSP domain-containing protein	GSTUAT00004038001	Tuber aestivum (summer truffle)	2.02715	4.07599
0.000265823	D5GHU9	D5GHU9_TUBMM	Uncharacterized protein	GSTUM_00008128001	Tuber melanosporum (strain Mel28) (Perigord black truffle)	2.00376	4.01044
0.00123333	A0A292PMW3	A0A292PMW3_9PEZI	Uncharacterized protein	GSTUAT00008099001	Tuber aestivum (summer truffle)	1.99719	3.99222
0.000550725	A0A292PQE4	A0A292PQE4_9PEZI	Uncharacterized protein	GSTUAT00006984001	Tuber aestivum (summer truffle)	1.99655	3.99045
0.00133065	A0A292Q3P8	A0A292Q3P8_9PEZI	Glycylpeptide N-tetradecanoyltransferase (EC 2.3.1.97)	GSTUAT00001487001	Tuber aestivum (summer truffle)	1.99011	3.97267
0.000721604	D5GMH8	D5GMH8_TUBMM	Serine/threonine-protein phosphatase (EC 3.1.3.16)	GSTUM_00010735001	Tuber melanosporum (strain Mel28) (Perigord black truffle)	1.98918	3.97011
0.000108108	A0A292PP75	A0A292PP75_9PEZI	Malate synthase (EC 2.3.3.9)	GSTUAT00006484001	Tuber aestivum (summer truffle)	1.98828	3.96764
0.00805666	D5GI02	D5GI02_TUBMM	Septin-type G domain-containing protein	GSTUM_00008214001	Tuber melanosporum (strain Mel28) (Perigord black truffle)	1.98778	3.96626
0.000275862	A0A292Q301	A0A292Q301_9PEZI	But2 domain-containing protein	GSTUAT00001699001	Tuber aestivum (summer truffle)	1.98528	3.95939
0.004657	A0A292Q7S1	A0A292Q7S1_9PEZI	Uncharacterized protein	GSTUAT00000139001	Tuber aestivum (summer truffle)	1.98433	3.95679
0.00168421	A0A292Q4P0	A0A292Q4P0_9PEZI	Uncharacterized protein	GSTUAT00002326001	Tuber aestivum (summer truffle)	1.98221	3.95098
8e-05	A0A292PRP1	A0A292PRP1_9PEZI	Uncharacterized protein	GSTUAT00005766001	Tuber aestivum (summer truffle)	1.96218	3.8965
0.0090319	A0A292PN23	A0A292PN23_9PEZI	Amidase (EC 3.5.1.4)	GSTUAT00007438001	Tuber aestivum (summer truffle)	1.95484	3.87673
3.86473e-05	A0A292PMZ8	A0A292PMZ8_9PEZI	Uncharacterized protein	GSTUAT00006869001	Tuber aestivum (summer truffle)	1.95031	3.86458
0.000268222	D5G7L2	D5G7L2_TUBMM	Uncharacterized protein	GSTUM_00004607001	Tuber melanosporum (strain Mel28) (Perigord black truffle)	1.94491	3.85014
0.00206569	D5GDG9	D5GDG9_TUBMM	Glutamine synthetase (EC 6.3.1.2)	GSTUM_00001013001	Tuber melanosporum (strain Mel28) (Perigord black truffle)	1.91365	3.76761
0.00155731	A0A292PVM2	A0A292PVM2_9PEZI	Uncharacterized protein	GSTUAT00005417001	Tuber aestivum (summer truffle)	1.90929	3.75624
0.00252373	A0A292Q5Y0	A0A292Q5Y0_9PEZI	Nas2_N domain-containing protein	GSTUAT00000769001	Tuber aestivum (summer truffle)	1.90489	3.7448
0.00224599	A0A292PN29	A0A292PN29_9PEZI	PlsC domain-containing protein	GSTUAT00006786001	Tuber aestivum (summer truffle)	1.90276	3.73928
0.00739971	A0A317SVR7	A0A317SVR7_9PEZI	Kynurenine 3-monooxygenase (EC 1.14.13.9) (Biosynthesis of nicotinic acid protein 4) (Kynurenine 3-hydroxylase)	BNA4 C7212DRAFT_316222	Tuber magnatum (white Piedmont truffle)	1.89212	3.7118
0.00194371	D5GCQ3	D5GCQ3_TUBMM	BTB domain-containing protein	GSTUM_00005965001	Tuber melanosporum (strain Mel28) (Perigord black truffle)	1.88318	3.68887
0.000559242	D5GCX5	D5GCX5_TUBMM	Uncharacterized protein	GSTUM_00000853001	Tuber melanosporum (strain Mel28) (Perigord black truffle)	1.87531	3.6688
0.00110638	A0A292Q7H4	A0A292Q7H4_9PEZI	Uncharacterized protein	GSTUAT00000039001	Tuber aestivum (summer truffle)	1.86943	3.65388
0.000431078	A0A292Q791	A0A292Q791_9PEZI	Uncharacterized protein	GSTUAT00001148001	Tuber aestivum (summer truffle)	1.86131	3.63337
0.00139721	A0A292PHY6	A0A292PHY6_9PEZI	Protein phosphatase PP2A regulatory subunit B	GSTUAT00009097001	Tuber aestivum (summer truffle)	1.86022	3.63063
0.00767908	D5GB83	D5GB83_TUBMM	Acyl carrier protein	GSTUM_00003784001	Tuber melanosporum (strain Mel28) (Perigord black truffle)	1.85613	3.62035
0.00166406	A0A292PRS1	A0A292PRS1_9PEZI	Malate dehydrogenase (EC 1.1.1.37)	GSTUAT00005619001	Tuber aestivum (summer truffle)	1.85595	3.6199
0.00527925	A0A292PW86	A0A292PW86_9PEZI	Uncharacterized protein	GSTUAT00004849001	Tuber aestivum (summer truffle)	1.83845	3.57626
0.0058626	A0A292Q736	A0A292Q736_9PEZI	Pyrid_ox_like domain-containing protein	GSTUAT00000252001	Tuber aestivum (summer truffle)	1.83723	3.57323
3.8835e-05	A0A292Q0G0	A0A292Q0G0_9PEZI	Asparaginyl-tRNA synthetase (EC 6.1.1.22)	GSTUAT00002538001	Tuber aestivum (summer truffle)	1.82866	3.55207
0.00224373	A0A292Q120	A0A292Q120_9PEZI	Uncharacterized protein	GSTUAT00002437001	Tuber aestivum (summer truffle)	1.82326	3.5388
0.00058216	D5G3W8	D5G3W8_TUBMM	Uncharacterized protein	GSTUM_00003834001	Tuber melanosporum (strain Mel28) (Perigord black truffle)	1.82113	3.53358
0.000108949	A0A292Q2Y0	A0A292Q2Y0_9PEZI	Uncharacterized protein	GSTUAT00002750001	Tuber aestivum (summer truffle)	1.81956	3.52974
0.000714286	A0A292PRQ7	A0A292PRQ7_9PEZI	DNA replication licensing factor MCM2 (EC 3.6.4.12)	GSTUAT00006761001	Tuber aestivum (summer truffle)	1.81951	3.52961
0.000512315	D5GFJ5	D5GFJ5_TUBMM	MFS domain-containing protein	GSTUM_00006937001	Tuber melanosporum (strain Mel28) (Perigord black truffle)	1.8192	3.52885
0.000270769	A0A292Q2L7	A0A292Q2L7_9PEZI	V-type proton ATPase subunit a	GSTUAT00001759001	Tuber aestivum (summer truffle)	1.80885	3.50363
0.000543689	A0A292Q1Y3	A0A292Q1Y3_9PEZI	Citrate synthase	GSTUAT00002063001	Tuber aestivum (summer truffle)	1.80636	3.49759
0.00310733	D5GB67	D5GB67_TUBMM	Uncharacterized protein	GSTUM_00003766001	Tuber melanosporum (strain Mel28) (Perigord black truffle)	1.79598	3.47251
3.49345e-05	A0A292PWH8	A0A292PWH8_9PEZI	ATP citrate synthase (EC 2.3.3.8)	GSTUAT00004740001	Tuber aestivum (summer truffle)	1.79012	3.45844
0.00301201	A0A292Q0I9	A0A292Q0I9_9PEZI	Pyruvate decarboxylase (EC 4.1.1.1)	GSTUAT00002568001	Tuber aestivum (summer truffle)	1.78459	3.44521
0.00913019	D5GIC4	D5GIC4_TUBMM	ATP synthase subunit gamma	GSTUM_00008424001	Tuber melanosporum (strain Mel28) (Perigord black truffle)	1.76679	3.40296
0.000576832	A0A317T1P8	A0A317T1P8_9PEZI	Heat shock protein 70	C7212DRAFT_308349	Tuber magnatum (white Piedmont truffle)	1.76213	3.39199
0.0019206	A0A292Q788	A0A292Q788_9PEZI	BRO1 domain-containing protein	GSTUAT00001093001	Tuber aestivum (summer truffle)	1.74922	3.36177
0	A0A292Q325	A0A292Q325_9PEZI	Threonyl-tRNA synthetase (EC 6.1.1.3)	GSTUAT00002813001	Tuber aestivum (summer truffle)	1.74156	3.34397
0.00812994	A0A292PJN7	A0A292PJN7_9PEZI	S5A_REDUCTASE domain-containing protein	GSTUAT00009214001	Tuber aestivum (summer truffle)	1.73143	3.32057
2.1164e-05	A0A292PKL2	A0A292PKL2_9PEZI	SPX domain-containing protein	GSTUAT00008771001	Tuber aestivum (summer truffle)	1.72583	3.3077
0.0047552	D5G6F8	D5G6F8_TUBMM	Succinate--CoA ligase [ADP-forming] subunit beta, mitochondrial (EC 6.2.1.5) (Succinyl-CoA synthetase beta chain) (SCS-beta)	GSTUM_00004464001	Tuber melanosporum (strain Mel28) (Perigord black truffle)	1.71514	3.28329
0.000117647	A0A317SRC1	A0A317SRC1_9PEZI	S-adenosyl-L-methionine-dependent methyltransferase	C7212DRAFT_278845	Tuber magnatum (white Piedmont truffle)	1.71471	3.28231
0.000267477	D5G4C9	D5G4C9_TUBMM	Uncharacterized protein	GSTUM_00004053001	Tuber melanosporum (strain Mel28) (Perigord black truffle)	1.71286	3.2781
2.94118e-05	D5G983	D5G983_TUBMM	Arginase (EC 3.5.3.1)	GSTUM_00003192001	Tuber melanosporum (strain Mel28) (Perigord black truffle)	1.7114	3.27478
0.00045	A0A317SRB4	A0A317SRB4_9PEZI	Homocitrate synthase (EC 2.3.3.14)	C7212DRAFT_319086	Tuber magnatum (white Piedmont truffle)	1.70552	3.26146
0.000219931	D5G8L0	D5G8L0_TUBMM	Ubiquitin carboxyl-terminal hydrolase (EC 3.4.19.12)	GSTUM_00002995001	Tuber melanosporum (strain Mel28) (Perigord black truffle)	1.69704	3.24235
0.00204753	A0A292PQI5	A0A292PQI5_9PEZI	Uncharacterized protein	GSTUAT00006086001	Tuber aestivum (summer truffle)	1.68573	3.21703
0.00695294	A0A292Q1Z1	A0A292Q1Z1_9PEZI	AAA domain-containing protein	GSTUAT00002761001	Tuber aestivum (summer truffle)	1.68258	3.21001
0.00181118	A0A292QA44	A0A292QA44_9PEZI	Beta-glucosidase (EC 3.2.1.21)	GSTUAT00000323001	Tuber aestivum (summer truffle)	1.67263	3.18795
0.000226148	A0A292PPE2	A0A292PPE2_9PEZI	Cytochrome b5 heme-binding domain-containing protein	GSTUAT00007550001	Tuber aestivum (summer truffle)	1.66791	3.17754
0.000356757	A0A292PNZ2	A0A292PNZ2_9PEZI	Uncharacterized protein	GSTUAT00007681001	Tuber aestivum (summer truffle)	1.66311	3.16698
0.00241416	D5GIU8	D5GIU8_TUBMM	Uncharacterized protein	GSTUM_00008695001	Tuber melanosporum (strain Mel28) (Perigord black truffle)	1.65891	3.15778
3.65297e-05	D5G8M7	D5G8M7_TUBMM	Uncharacterized protein	GSTUM_00003022001	Tuber melanosporum (strain Mel28) (Perigord black truffle)	1.65101	3.14053
0.000422111	D5G6L5	D5G6L5_TUBMM	3-oxoacyl-[acyl-carrier-protein] reductase (EC 1.1.1.100) (EC 2.3.1.86) (3-oxoacyl-[acyl-carrier-protein] synthase) (Acyl carrier) (Beta-ketoacyl reductase) (Beta-ketoacyl synthase) (Fatty acid synthase subunit alpha)	GSTUM_00002095001	Tuber melanosporum (strain Mel28) (Perigord black truffle)	1.6499	3.13812
0.00204396	A0A292Q7A9	A0A292Q7A9_9PEZI	Uncharacterized protein	GSTUAT00001113001	Tuber aestivum (summer truffle)	1.64451	3.12642
0.0067356	D5GK85	D5GK85_TUBMM	Uncharacterized protein	GSTUM_00009423001	Tuber melanosporum (strain Mel28) (Perigord black truffle)	1.63695	3.11008
0.00362189	A0A292PMI7	A0A292PMI7_9PEZI	Uncharacterized protein	GSTUAT00008094001	Tuber aestivum (summer truffle)	1.60994	3.05239
0.000262857	A0A292PP80	A0A292PP80_9PEZI	Peptidase A1 domain-containing protein	GSTUAT00007608001	Tuber aestivum (summer truffle)	1.6081	3.0485
2.16216e-05	A0A292Q2P1	A0A292Q2P1_9PEZI	Flavin_Reduct domain-containing protein	GSTUAT00002580001	Tuber aestivum (summer truffle)	1.60553	3.04308
0.000561905	A0A292PPX1	A0A292PPX1_9PEZI	GST C-terminal domain-containing protein	GSTUAT00007373001	Tuber aestivum (summer truffle)	1.5863	3.00278
3.14961e-05	A0A292Q405	A0A292Q405_9PEZI	Vacuolar proton pump subunit B (V-ATPase subunit B) (Vacuolar proton pump subunit B)	GSTUAT00001413001	Tuber aestivum (summer truffle)	1.58107	2.99192
0.00933517	A0A292PYD5	A0A292PYD5_9PEZI	J domain-containing protein	GSTUAT00004432001	Tuber aestivum (summer truffle)	1.57814	2.98585
0.00478469	D5G3Y0	D5G3Y0_TUBMM	Uncharacterized protein	GSTUM_00003850001	Tuber melanosporum (strain Mel28) (Perigord black truffle)	1.56529	2.95937
0.00121593	A0A292PVE6	A0A292PVE6_9PEZI	Uncharacterized protein	GSTUAT00004379001	Tuber aestivum (summer truffle)	1.55456	2.93744
0.00129508	D5GL18	D5GL18_TUBMM	40S ribosomal protein S8	GSTUM_00009915001	Tuber melanosporum (strain Mel28) (Perigord black truffle)	1.53439	2.89666
0.000107692	A0A292Q759	A0A292Q759_9PEZI	Dolichol-phosphate mannosyltransferase subunit 1 (EC 2.4.1.83)	GSTUAT00000991001	Tuber aestivum (summer truffle)	1.52029	2.86849
0.00542679	D5GG85	D5GG85_TUBMM	PKS_ER domain-containing protein	GSTUM_00001999001	Tuber melanosporum (strain Mel28) (Perigord black truffle)	1.51706	2.86207
0.00252817	A0A292PSF6	A0A292PSF6_9PEZI	Acetyl-coenzyme A synthetase (EC 6.2.1.1)	GSTUAT00006359001	Tuber aestivum (summer truffle)	1.51048	2.84905
0.00011985	A0A292Q4S6	A0A292Q4S6_9PEZI	M20_dimer domain-containing protein	GSTUAT00001054001	Tuber aestivum (summer truffle)	1.49574	2.82009
0.000266667	A0A292Q591	A0A292Q591_9PEZI	UDP-glucose pyrophosphorylase (EC 2.7.7.9) (Fragment)	GSTUAT00001335001	Tuber aestivum (summer truffle)	1.46703	2.76452
0.00224955	A0A292PL91	A0A292PL91_9PEZI	Uncharacterized protein (Fragment)	GSTUAT00007452001	Tuber aestivum (summer truffle)	1.46574	2.76205
0.00927624	A0A292Q9Y1	A0A292Q9Y1_9PEZI	Uncharacterized protein	GSTUAT00000220001	Tuber aestivum (summer truffle)	1.46452	2.75972
0.00251568	A0A317SQN7	A0A317SQN7_9PEZI	Citrate synthase	C7212DRAFT_295280	Tuber magnatum (white Piedmont truffle)	1.46046	2.75196
0.000264368	A0A292PJE4	A0A292PJE4_9PEZI	40S ribosomal protein S6	GSTUAT00008180001	Tuber aestivum (summer truffle)	1.46012	2.75131
0.0078117	A0A317SE13	A0A317SE13_9PEZI	Uncharacterized protein	C7212DRAFT_360023	Tuber magnatum (white Piedmont truffle)	1.45535	2.74223
0.00460743	A0A317SY56	A0A317SY56_9PEZI	Translin	C7212DRAFT_323580	Tuber magnatum (white Piedmont truffle)	1.4513	2.73454
0.00191667	D5GM60	DAPB_TUBMM	Probable dipeptidyl-aminopeptidase B (DPAP B) (EC 3.4.14.5)	DAPB GSTUM_00010539001	Tuber melanosporum (strain Mel28) (Perigord black truffle)	1.45076	2.73352
3.61991e-05	A0A292PPF3	A0A292PPF3_9PEZI	Uncharacterized protein	GSTUAT00006395001	Tuber aestivum (summer truffle)	1.42918	2.69294
0.00707872	D5GMH9	D5GMH9_TUBMM	Cytochrome b-c1 complex subunit Rieske, mitochondrial (EC 7.1.1.8)	GSTUM_00010736001	Tuber melanosporum (strain Mel28) (Perigord black truffle)	1.42455	2.68431
0.000217687	A0A292PW69	A0A292PW69_9PEZI	Transket_pyr domain-containing protein	GSTUAT00004109001	Tuber aestivum (summer truffle)	1.41762	2.67144
0.00328378	A0A292Q296	A0A292Q296_9PEZI	Translation machinery-associated protein 20	GSTUAT00001946001	Tuber aestivum (summer truffle)	1.41637	2.66913
0.00869468	A0A292PL97	A0A292PL97_9PEZI	Uncharacterized protein	GSTUAT00008360001	Tuber aestivum (summer truffle)	1.41102	2.65925
0	A0A292PS88	A0A292PS88_9PEZI	Plasma membrane ATPase (EC 7.1.2.1)	GSTUAT00005924001	Tuber aestivum (summer truffle)	1.40447	2.64721
0.007	A0A292PSF2	A0A292PSF2_9PEZI	Tim44 domain-containing protein	GSTUAT00006258001	Tuber aestivum (summer truffle)	1.40109	2.64101
0.00153968	A0A317SIL6	A0A317SIL6_9PEZI	SH3 domain-containing protein	C7212DRAFT_359026	Tuber magnatum (white Piedmont truffle)	1.38798	2.61712
0.00120168	A0A292PYZ6	A0A292PYZ6_9PEZI	Imidazoleglycerol-phosphate dehydratase (EC 4.2.1.19)	GSTUAT00003983001	Tuber aestivum (summer truffle)	1.38406	2.61002
0.00135211	A0A292Q4V5	A0A292Q4V5_9PEZI	TFIID_20kDa domain-containing protein	GSTUAT00001861001	Tuber aestivum (summer truffle)	1.36607	2.57767
0.00225993	A0A317SSK1	A0A317SSK1_9PEZI	Mitochondrial protein	C7212DRAFT_294787	Tuber magnatum (white Piedmont truffle)	1.34677	2.54342
0.00177519	A0A292Q254	A0A292Q254_9PEZI	Pyruvate kinase (EC 2.7.1.40)	GSTUAT00003063001	Tuber aestivum (summer truffle)	1.34636	2.5427
0.00128364	D5GLV9	D5GLV9_TUBMM	Inorganic diphosphatase (EC 3.6.1.1)	GSTUM_00010440001	Tuber melanosporum (strain Mel28) (Perigord black truffle)	1.34505	2.54039
0.00601517	D5G5T9	D5G5T9_TUBMM	Uncharacterized protein	GSTUM_00001575001	Tuber melanosporum (strain Mel28) (Perigord black truffle)	1.33019	2.51436
0.00991803	D5G5J4	D5G5J4_TUBMM	1,4-alpha-D-glucan glucohydrolase (EC 3.2.1.3) (Glucan 1,4-alpha-glucosidase)	GSTUM_00004366001	Tuber melanosporum (strain Mel28) (Perigord black truffle)	1.3291	2.51246
0.000225166	A0A292PNE0	A0A292PNE0_9PEZI	Prohibitin	GSTUAT00007913001	Tuber aestivum (summer truffle)	1.31057	2.4804
0.00550078	A0A292PKT0	A0A292PKT0_9PEZI	KARI N-terminal Rossmann domain-containing protein	GSTUAT00008808001	Tuber aestivum (summer truffle)	1.30654	2.47348
0.00194737	D5GJ34	D5GJ34_TUBMM	Cytochrome b5 heme-binding domain-containing protein	GSTUM_00008820001	Tuber melanosporum (strain Mel28) (Perigord black truffle)	1.30588	2.47234
0.00027451	A0A292PLB5	A0A292PLB5_9PEZI	1,4-alpha-glucan-branching enzyme (EC 2.4.1.18) (Glycogen-branching enzyme)	GSTUAT00007617001	Tuber aestivum (summer truffle)	1.30489	2.47065
0.000410256	A0A292Q588	A0A292Q588_9PEZI	Glyco_hydro_63 domain-containing protein	GSTUAT00000979001	Tuber aestivum (summer truffle)	1.30377	2.46873
0.000268293	A0A317SWX4	A0A317SWX4_9PEZI	Thioredoxin reductase (EC 1.8.1.9)	C7212DRAFT_349408	Tuber magnatum (white Piedmont truffle)	1.30239	2.46637
0.00550232	D5GK30	D5GK30_TUBMM	Carrier domain-containing protein	GSTUM_00009337001	Tuber melanosporum (strain Mel28) (Perigord black truffle)	1.29777	2.45849
0.000642534	A0A292Q4Z0	A0A292Q4Z0_9PEZI	Uncharacterized protein	GSTUAT00002024001	Tuber aestivum (summer truffle)	1.29728	2.45765
0.000411609	A0A292PSY6	A0A292PSY6_9PEZI	Alkaline phosphatase (EC 3.1.3.1)	GSTUAT00005995001	Tuber aestivum (summer truffle)	1.29318	2.45068
0.00376159	A0A292Q4B3	A0A292Q4B3_9PEZI	PLCXc domain-containing protein	GSTUAT00001958001	Tuber aestivum (summer truffle)	1.28434	2.43571
0.00161736	A0A292Q755	A0A292Q755_9PEZI	Peptidyl-prolyl cis-trans isomerase (EC 5.2.1.8)	GSTUAT00000319001	Tuber aestivum (summer truffle)	1.26824	2.40868
0.000385027	A0A292PMS8	A0A292PMS8_9PEZI	Glucose-6-phosphate isomerase (EC 5.3.1.9)	GSTUAT00007835001	Tuber aestivum (summer truffle)	1.2678	2.40794
0.000272727	D5G8M5	D5G8M5_TUBMM	MR_MLE domain-containing protein	GSTUM_00003020001	Tuber melanosporum (strain Mel28) (Perigord black truffle)	1.26741	2.40729
0.000225914	A0A292QAG8	A0A292QAG8_9PEZI	26S proteasome regulatory subunit RPN1	GSTUAT00000067001	Tuber aestivum (summer truffle)	1.24429	2.36902
0.00070852	D5G653	D5G653_TUBMM	Peptidase_M3 domain-containing protein	GSTUM_00001775001	Tuber melanosporum (strain Mel28) (Perigord black truffle)	1.24065	2.36305
0.000458853	A0A292Q9K6	A0A292Q9K6_9PEZI	SPX domain-containing protein	GSTUAT00000644001	Tuber aestivum (summer truffle)	1.237	2.35708
0.00137349	A0A292PWL1	A0A292PWL1_9PEZI	Uncharacterized protein	GSTUAT00004377001	Tuber aestivum (summer truffle)	1.23393	2.35207
0.00587195	A0A292Q5G2	A0A292Q5G2_9PEZI	Serine/threonine-protein phosphatase (EC 3.1.3.16)	GSTUAT00001621001	Tuber aestivum (summer truffle)	1.21501	2.32142
0.000275	A0A292Q9W5	A0A292Q9W5_9PEZI	Uncharacterized protein	GSTUAT00000025001	Tuber aestivum (summer truffle)	1.20955	2.31265
3.58744e-05	A0A317SJG2	A0A317SJG2_9PEZI	E3 ubiquitin-protein ligase listerin (EC 2.3.2.27) (RING-type E3 ubiquitin transferase listerin)	C7212DRAFT_358891	Tuber magnatum (white Piedmont truffle)	1.18088	2.26715
0.00164567	A0A292PK05	A0A292PK05_9PEZI	Carbamoyl-phosphate synthase (glutamine-hydrolyzing) (EC 6.3.5.5)	GSTUAT00008471001	Tuber aestivum (summer truffle)	1.18008	2.26589
3.63636e-05	A0A292PPK3	A0A292PPK3_9PEZI	Aspartate aminotransferase (EC 2.6.1.1)	GSTUAT00006439001	Tuber aestivum (summer truffle)	1.16423	2.24114
0.00842817	D5GI12	D5GI12_TUBMM	Uncharacterized protein	GSTUM_00008224001	Tuber melanosporum (strain Mel28) (Perigord black truffle)	1.13702	2.19926
2.61438e-05	A0A292PN55	A0A292PN55_9PEZI	Histidine--tRNA ligase (EC 6.1.1.21)	GSTUAT00007377001	Tuber aestivum (summer truffle)	1.13683	2.19897
0.000947826	A0A292PPF2	A0A292PPF2_9PEZI	Uncharacterized protein	GSTUAT00007513001	Tuber aestivum (summer truffle)	1.12749	2.18478
2.24719e-05	D5G620	D5G620_TUBMM	Malate dehydrogenase (EC 1.1.1.37)	GSTUM_00001731001	Tuber melanosporum (strain Mel28) (Perigord black truffle)	1.1218	2.17618
0.00776571	A0A292PYK5	A0A292PYK5_9PEZI	Uncharacterized protein	GSTUAT00003268001	Tuber aestivum (summer truffle)	1.11794	2.17037
0.000404255	D5G635	D5G635_TUBMM	Gp_dh_C domain-containing protein	GSTUM_00001751001	Tuber melanosporum (strain Mel28) (Perigord black truffle)	1.11519	2.16624
8.16327e-05	A0A292PMM5	A0A292PMM5_9PEZI	Uncharacterized protein	GSTUAT00007510001	Tuber aestivum (summer truffle)	1.10948	2.15768
0.00723837	A0A292PNV1	A0A292PNV1_9PEZI	Uncharacterized protein	GSTUAT00007745001	Tuber aestivum (summer truffle)	1.10829	2.1559
0.00194413	D5GLE5	D5GLE5_TUBMM	Uncharacterized protein	GSTUM_00010158001	Tuber melanosporum (strain Mel28) (Perigord black truffle)	1.10767	2.15497
0.000507317	A0A292PU83	A0A292PU83_9PEZI	Mitochondrial pyruvate carrier	GSTUAT00004761001	Tuber aestivum (summer truffle)	1.10181	2.14624
0.00166732	A0A292PNZ5	A0A292PNZ5_9PEZI	Complex III subunit 7	GSTUAT00006494001	Tuber aestivum (summer truffle)	1.09417	2.1349
2.29885e-05	A0A292PX86	A0A292PX86_9PEZI	Uncharacterized protein	GSTUAT00004813001	Tuber aestivum (summer truffle)	1.0767	2.10921
0.00728696	A0A292PTZ8	A0A292PTZ8_9PEZI	Homoserine kinase (EC 2.7.1.39)	GSTUAT00004883001	Tuber aestivum (summer truffle)	1.07112	2.10106
0.0084557	A0A317SRN0	A0A317SRN0_9PEZI	Calcium-transporting ATPase (EC 7.2.2.10)	C7212DRAFT_296063	Tuber magnatum (white Piedmont truffle)	1.0659	2.09348
0.00739219	A0A317SHN0	A0A317SHN0_9PEZI	Acetyl-CoA synthetase-like protein	C7212DRAFT_359944	Tuber magnatum (white Piedmont truffle)	1.06087	2.08619
0.00353846	D5GJM1	D5GJM1_TUBMM	AAA domain-containing protein	GSTUM_00009072001	Tuber melanosporum (strain Mel28) (Perigord black truffle)	1.05859	2.08289
0.00194007	D5GCI5	D5GCI5_TUBMM	Cytochrome c oxidase subunit	GSTUM_00005904001	Tuber melanosporum (strain Mel28) (Perigord black truffle)	1.05816	2.08227
0.000635945	A0A292PXH6	A0A292PXH6_9PEZI	Uncharacterized protein	GSTUAT00004692001	Tuber aestivum (summer truffle)	1.02662	2.03725
2.98507e-05	A0A292PJ81	A0A292PJ81_9PEZI	Prohibitin	GSTUAT00008397001	Tuber aestivum (summer truffle)	1.02395	2.03348
1.97044e-05	A0A292Q812	A0A292Q812_9PEZI	Ras-GAP domain-containing protein	GSTUAT00000237001	Tuber aestivum (summer truffle)	1.01811	2.02526
0.0013144	A0A292Q512	A0A292Q512_9PEZI	Vacuolar protein sorting-associated protein 35	GSTUAT00001124001	Tuber aestivum (summer truffle)	1.01398	2.01947
0.000798226	D5G3Z2	D5G3Z2_TUBMM	DHHA2 domain-containing protein	GSTUM_00003867001	Tuber melanosporum (strain Mel28) (Perigord black truffle)	1.01066	2.01483
0.000359673	A0A317SSN2	A0A317SSN2_9PEZI	Phosphoglycerate mutase-like protein	C7212DRAFT_294838	Tuber magnatum (white Piedmont truffle)	1.00819	2.01139

## Sheet: Upregulated in T. magnatum
T-Test Tuber magnatum vs Tuber albidum
1 % FDR, min. 2fold change
Proteins upregulated in Tuber magnatum
N: Student's T-test q-value Tuber albidum Pico_Tuber magnatum	UniProt Accession	ID	Protein names	Gene names	Organism	N: Student's T-test Difference Tuber albidum Pico_Tuber magnatum	fold change
0	A0A292Q3C9	A0A292Q3C9_9PEZI	t-SNARE coiled-coil homology domain-containing protein	GSTUAT00002680001	Tuber aestivum (summer truffle)	-7.01139	129.015
0	A0A317SR34	A0A317SR34_9PEZI	CFEM domain-containing protein	C7212DRAFT_364071	Tuber magnatum (white Piedmont truffle)	-6.3821	83.4072
0	A0A292PXP3	A0A292PXP3_9PEZI	MFS domain-containing protein	GSTUAT00003568001	Tuber aestivum (summer truffle)	-6.0975	68.4747
0	A0A317SVE3	A0A317SVE3_9PEZI	Uncharacterized protein	C7212DRAFT_315651	Tuber magnatum (white Piedmont truffle)	-6.04117	65.8527
0	A0A317SIJ8	A0A317SIJ8_9PEZI	Carbonic anhydrase	C7212DRAFT_331839	Tuber magnatum (white Piedmont truffle)	-5.89411	59.4708
0	A0A317SRM0	A0A317SRM0_9PEZI	14-3-3 protein	C7212DRAFT_344722	Tuber magnatum (white Piedmont truffle)	-5.73581	53.2906
0	A0A292PMG3	A0A292PMG3_9PEZI	Uncharacterized protein	GSTUAT00007193001	Tuber aestivum (summer truffle)	-5.64416	50.0105
0	A0A317SQI0	A0A317SQI0_9PEZI	Glutamine synthetase (EC 6.3.1.2)	C7212DRAFT_319295	Tuber magnatum (white Piedmont truffle)	-5.58744	48.0825
0	A0A317SIM4	A0A317SIM4_9PEZI	Carbonic anhydrase	C7212DRAFT_285467	Tuber magnatum (white Piedmont truffle)	-5.52193	45.948
0	D5GHU1	D5GHU1_TUBMM	CENP-V/GFA domain-containing protein	GSTUM_00008111001	Tuber melanosporum (strain Mel28) (Perigord black truffle)	-5.51837	45.8348
0	A0A317SE59	A0A317SE59_9PEZI	Peptidyl-prolyl cis-trans isomerase (PPIase) (EC 5.2.1.8)	C7212DRAFT_337110	Tuber magnatum (white Piedmont truffle)	-5.42799	43.0515
0	A0A317SNN1	A0A317SNN1_9PEZI	Cerato-platanin	C7212DRAFT_280312	Tuber magnatum (white Piedmont truffle)	-5.27717	38.7781
0	A0A317SNH4	A0A317SNH4_9PEZI	Uncharacterized protein	C7212DRAFT_325084	Tuber magnatum (white Piedmont truffle)	-5.27404	38.6941
0	A0A317SHC1	A0A317SHC1_9PEZI	ATP-dependent molecular chaperone HSC82	C7212DRAFT_334453	Tuber magnatum (white Piedmont truffle)	-5.26537	38.4622
2.58065e-05	A0A317SLD4	A0A317SLD4_9PEZI	Uncharacterized protein	C7212DRAFT_298639	Tuber magnatum (white Piedmont truffle)	-5.22931	37.5128
0	A0A317SLR4	A0A317SLR4_9PEZI	Uncharacterized protein	C7212DRAFT_352732	Tuber magnatum (white Piedmont truffle)	-5.11569	34.6718
0	A0A317SH21	A0A317SH21_9PEZI	Mitochondrial carrier	C7212DRAFT_331970	Tuber magnatum (white Piedmont truffle)	-5.09992	34.2948
0	A0A317T2C5	A0A317T2C5_9PEZI	Peptide-methionine (S)-S-oxide reductase (EC 1.8.4.11)	C7212DRAFT_307169	Tuber magnatum (white Piedmont truffle)	-5.03701	32.8315
0	D5GF29	D5GF29_TUBMM	Uncharacterized protein	GSTUM_00006718001	Tuber melanosporum (strain Mel28) (Perigord black truffle)	-4.99465	31.8816
0	A0A317SEI9	A0A317SEI9_9PEZI	Peptidyl-prolyl cis-trans isomerase (PPIase) (EC 5.2.1.8)	C7212DRAFT_336925	Tuber magnatum (white Piedmont truffle)	-4.986	31.691
0	D5G492	D5G492_TUBMM	Uncharacterized protein	GSTUM_00004007001	Tuber melanosporum (strain Mel28) (Perigord black truffle)	-4.90198	29.8981
2.35294e-05	A0A292PNK3	A0A292PNK3_9PEZI	Uncharacterized protein	GSTUAT00006658001	Tuber aestivum (summer truffle)	-4.81612	28.1706
0	D5G505	D5G505_TUBMM	Mitochondrial 18 kDa protein (Mitochondrial fission process protein 1)	GSTUM_00000225001	Tuber melanosporum (strain Mel28) (Perigord black truffle)	-4.79828	27.8244
3.1746e-05	A0A292PPI9	A0A292PPI9_9PEZI	Uncharacterized protein	GSTUAT00007546001	Tuber aestivum (summer truffle)	-4.71809	26.32
0	A0A317SWG9	A0A317SWG9_9PEZI	Benzoquinone reductase	C7212DRAFT_304669	Tuber magnatum (white Piedmont truffle)	-4.61731	24.5442
0	A0A292PMN9	A0A292PMN9_9PEZI	Peptide-methionine (S)-S-oxide reductase (EC 1.8.4.11)	GSTUAT00007141001	Tuber aestivum (summer truffle)	-4.52318	22.9939
0.00183142	D5GD88	D5GD88_TUBMM	p-aminobenzoic acid synthase (EC 2.6.1.85) (Para-aminobenzoate synthase)	GSTUM_00006093001	Tuber melanosporum (strain Mel28) (Perigord black truffle)	-4.52227	22.9794
0.00128926	A0A292PQG1	A0A292PQG1_9PEZI	Uncharacterized protein	GSTUAT00007184001	Tuber aestivum (summer truffle)	-4.43916	21.693
0.00362791	A0A317SDR6	A0A317SDR6_9PEZI	Uncharacterized protein	C7212DRAFT_366576	Tuber magnatum (white Piedmont truffle)	-4.41448	21.3251
0	A0A317SVH5	A0A317SVH5_9PEZI	Uncharacterized protein	C7212DRAFT_183252	Tuber magnatum (white Piedmont truffle)	-4.40685	21.2126
0	A0A317T5L9	A0A317T5L9_9PEZI	PLP-dependent transferase	C7212DRAFT_161415	Tuber magnatum (white Piedmont truffle)	-4.39964	21.1069
0	A0A317SFQ2	A0A317SFQ2_9PEZI	Uncharacterized protein	C7212DRAFT_365785	Tuber magnatum (white Piedmont truffle)	-4.3988	21.0946
0	A0A317SKL8	A0A317SKL8_9PEZI	Superoxide dismutase [Cu-Zn] (EC 1.15.1.1)	C7212DRAFT_330602	Tuber magnatum (white Piedmont truffle)	-4.32495	20.0419
0	A0A317SQ38	A0A317SQ38_9PEZI	Glycoside Hydrolase Family 78 protein	C7212DRAFT_317967	Tuber magnatum (white Piedmont truffle)	-4.27103	19.3067
0	A0A317SKI9	A0A317SKI9_9PEZI	Dihydrolipoyl dehydrogenase (EC 1.8.1.4)	C7212DRAFT_326813	Tuber magnatum (white Piedmont truffle)	-4.27065	19.3016
2.8169e-05	A0A317SHE3	A0A317SHE3_9PEZI	Alpha-1,4 glucan phosphorylase (EC 2.4.1.1)	C7212DRAFT_300389	Tuber magnatum (white Piedmont truffle)	-4.26498	19.2259
0	D5GPY3	D5GPY3_TUBMM	Uncharacterized protein	GSTUM_00012089001	Tuber melanosporum (strain Mel28) (Perigord black truffle)	-4.22967	18.7611
0	A0A317SE35	A0A317SE35_9PEZI	Uncharacterized protein	C7212DRAFT_360487	Tuber magnatum (white Piedmont truffle)	-4.20634	18.4601
0	A0A317SWL6	A0A317SWL6_9PEZI	CENP-V/GFA domain-containing protein	C7212DRAFT_308913	Tuber magnatum (white Piedmont truffle)	-4.19749	18.3472
0	D5GNA2	D5GNA2_TUBMM	Flavodoxin-like domain-containing protein	GSTUM_00011192001	Tuber melanosporum (strain Mel28) (Perigord black truffle)	-4.19068	18.2608
0	A0A317SMH4	A0A317SMH4_9PEZI	Uncharacterized protein	C7212DRAFT_320648	Tuber magnatum (white Piedmont truffle)	-4.17122	18.0162
0	A0A317SKN7	A0A317SKN7_9PEZI	1,3-beta-glucanosyltransferase (EC 2.4.1.-)	C7212DRAFT_215820	Tuber magnatum (white Piedmont truffle)	-4.14622	17.7067
0	A0A317SI77	A0A317SI77_9PEZI	Vacuolar serine protease	C7212DRAFT_330593	Tuber magnatum (white Piedmont truffle)	-4.13243	17.5382
0	D5GFS5	D5GFS5_TUBMM	Uncharacterized protein	GSTUM_00007051001	Tuber melanosporum (strain Mel28) (Perigord black truffle)	-4.1238	17.4336
2.96296e-05	A0A317SL19	A0A317SL19_9PEZI	Uncharacterized protein	C7212DRAFT_330914	Tuber magnatum (white Piedmont truffle)	-4.11313	17.3052
3.10078e-05	A0A317SFJ3	A0A317SFJ3_9PEZI	Uncharacterized protein	C7212DRAFT_300217	Tuber magnatum (white Piedmont truffle)	-4.11218	17.2938
2.64901e-05	A0A292PSU3	A0A292PSU3_9PEZI	AMP-binding domain-containing protein	GSTUAT00006400001	Tuber aestivum (summer truffle)	-4.01952	16.218
0	A0A292PKA1	A0A292PKA1_9PEZI	Mitochondrial 18 kDa protein (Mitochondrial fission process protein 1)	GSTUAT00007846001	Tuber aestivum (summer truffle)	-3.98315	15.8142
0	A0A292Q026	A0A292Q026_9PEZI	GLTP domain-containing protein	GSTUAT00003871001	Tuber aestivum (summer truffle)	-3.93339	15.2781
0	A0A317SHK3	A0A317SHK3_9PEZI	Zincin	C7212DRAFT_213362	Tuber magnatum (white Piedmont truffle)	-3.92827	15.2239
0	D5G4Q2	D5G4Q2_TUBMM	Uncharacterized protein	GSTUM_00000038001	Tuber melanosporum (strain Mel28) (Perigord black truffle)	-3.90941	15.0262
2.73973e-05	A0A317SIH5	A0A317SIH5_9PEZI	Glyoxalase domain-containing protein	C7212DRAFT_330731	Tuber magnatum (white Piedmont truffle)	-3.9081	15.0126
0	A0A317SRG4	A0A317SRG4_9PEZI	Phosphatidylglycerol/phosphatidylinositol transfer protein	C7212DRAFT_320994	Tuber magnatum (white Piedmont truffle)	-3.87852	14.7079
0	A0A317SRA8	A0A317SRA8_9PEZI	Glucooligosaccharide oxidase	C7212DRAFT_278867	Tuber magnatum (white Piedmont truffle)	-3.85321	14.4521
0	A0A317SKL1	A0A317SKL1_9PEZI	Aldo/keto reductase	C7212DRAFT_330237	Tuber magnatum (white Piedmont truffle)	-3.85241	14.4441
0.000407125	A0A317T1P3	A0A317T1P3_9PEZI	Mitochondrial glyco protein	C7212DRAFT_350026	Tuber magnatum (white Piedmont truffle)	-3.83188	14.24
0	A0A317SK37	A0A317SK37_9PEZI	PHB domain-containing protein	C7212DRAFT_328811	Tuber magnatum (white Piedmont truffle)	-3.78975	13.8302
0	A0A292Q242	A0A292Q242_9PEZI	PHB domain-containing protein	GSTUAT00001949001	Tuber aestivum (summer truffle)	-3.7676	13.6195
0.000360656	D5GI59	D5GI59_TUBMM	Peptide hydrolase (EC 3.4.-.-)	GSTUM_00008292001	Tuber melanosporum (strain Mel28) (Perigord black truffle)	-3.7652	13.5968
0	A0A317SW83	A0A317SW83_9PEZI	Aldehyde dehydrogenase	C7212DRAFT_178106	Tuber magnatum (white Piedmont truffle)	-3.7449	13.4069
0	A0A317SJ40	A0A317SJ40_9PEZI	Calreticulin-domain-containing protein	C7212DRAFT_298633	Tuber magnatum (white Piedmont truffle)	-3.74025	13.3637
0	A0A317T2F2	A0A317T2F2_9PEZI	HAD-superfamily hydrolase	C7212DRAFT_361395	Tuber magnatum (white Piedmont truffle)	-3.7295	13.2645
0	A0A317SED8	A0A317SED8_9PEZI	Redoxin	C7212DRAFT_335278	Tuber magnatum (white Piedmont truffle)	-3.68479	12.8597
2.54777e-05	A0A292PTC3	A0A292PTC3_9PEZI	Uncharacterized protein	GSTUAT00005556001	Tuber aestivum (summer truffle)	-3.67876	12.8061
3.47826e-05	A0A317T481	A0A317T481_9PEZI	Ribosomal protein S3	C7212DRAFT_306291	Tuber magnatum (white Piedmont truffle)	-3.6779	12.7985
0	A0A317SIV6	A0A317SIV6_9PEZI	Triosephosphate isomerase (EC 5.3.1.1)	C7212DRAFT_333101	Tuber magnatum (white Piedmont truffle)	-3.6704	12.7321
0	A0A317SDT5	A0A317SDT5_9PEZI	Class I glutamine amidotransferase-like protein	C7212DRAFT_354929	Tuber magnatum (white Piedmont truffle)	-3.66916	12.7212
2.5e-05	A0A317SK39	A0A317SK39_9PEZI	Peptide hydrolase (EC 3.4.-.-)	C7212DRAFT_283414	Tuber magnatum (white Piedmont truffle)	-3.65952	12.6365
2.28571e-05	A0A317SNL3	A0A317SNL3_9PEZI	60S ribosomal protein L27	C7212DRAFT_328836	Tuber magnatum (white Piedmont truffle)	-3.65941	12.6355
0.000272189	A0A317SG47	A0A317SG47_9PEZI	S-adenosylmethionine synthase (EC 2.5.1.6)	C7212DRAFT_332263	Tuber magnatum (white Piedmont truffle)	-3.65392	12.5875
0	A0A317SHY5	A0A317SHY5_9PEZI	DUF2235 domain-containing protein	C7212DRAFT_367289	Tuber magnatum (white Piedmont truffle)	-3.64584	12.5172
2.20994e-05	A0A292PZC8	A0A292PZC8_9PEZI	Uncharacterized protein	GSTUAT00004212001	Tuber aestivum (summer truffle)	-3.63817	12.4508
0	A0A317SP69	A0A317SP69_9PEZI	40S ribosomal protein S8	C7212DRAFT_322076	Tuber magnatum (white Piedmont truffle)	-3.63221	12.3995
0	D5GFU5	D5GFU5_TUBMM	Beta-glucosidase (EC 3.2.1.21)	GSTUM_00007083001	Tuber melanosporum (strain Mel28) (Perigord black truffle)	-3.54369	11.6616
0.000223776	A0A317SU42	A0A317SU42_9PEZI	Putative isoflavone reductase like protein P3	C7212DRAFT_312620	Tuber magnatum (white Piedmont truffle)	-3.51373	11.4219
0.009427	D5GF07	D5GF07_TUBMM	Histone domain-containing protein	GSTUM_00006685001	Tuber melanosporum (strain Mel28) (Perigord black truffle)	-3.47997	11.1577
2.39521e-05	A0A317SRJ0	A0A317SRJ0_9PEZI	PH_6 domain-containing protein	C7212DRAFT_188431	Tuber magnatum (white Piedmont truffle)	-3.46713	11.0589
0.000270588	A0A317SNT4	A0A317SNT4_9PEZI	Putative 40S ribosomal protein S17	C7212DRAFT_345779	Tuber magnatum (white Piedmont truffle)	-3.46687	11.0569
3.0303e-05	A0A317SXE9	A0A317SXE9_9PEZI	Uncharacterized protein	C7212DRAFT_350823	Tuber magnatum (white Piedmont truffle)	-3.46109	11.0127
0	A0A317SG98	A0A317SG98_9PEZI	Fructose-bisphosphate aldolase (FBP aldolase) (EC 4.1.2.13)	C7212DRAFT_333098	Tuber magnatum (white Piedmont truffle)	-3.40284	10.5769
2.63158e-05	A0A317STN7	A0A317STN7_9PEZI	Uncharacterized protein	C7212DRAFT_315070	Tuber magnatum (white Piedmont truffle)	-3.39553	10.5234
2.83688e-05	A0A317SM86	A0A317SM86_9PEZI	Uncharacterized protein	C7212DRAFT_344856	Tuber magnatum (white Piedmont truffle)	-3.39209	10.4983
2.13904e-05	A0A317SUS3	A0A317SUS3_9PEZI	Pyridoxal 5'-phosphate synthase (glutamine hydrolyzing) (EC 4.3.3.6)	C7212DRAFT_316603	Tuber magnatum (white Piedmont truffle)	-3.35898	10.2602
0.000250825	A0A317SPL3	A0A317SPL3_9PEZI	Uncharacterized protein	C7212DRAFT_317629	Tuber magnatum (white Piedmont truffle)	-3.33394	10.0836
0	A0A317SZA7	A0A317SZA7_9PEZI	60S acidic ribosomal protein P0	C7212DRAFT_273099	Tuber magnatum (white Piedmont truffle)	-3.32589	10.0275
0	A0A292PKJ1	A0A292PKJ1_9PEZI	1,3-beta-glucanosyltransferase (EC 2.4.1.-)	GSTUAT00007886001	Tuber aestivum (summer truffle)	-3.3058	9.88883
0.000272727	A0A292Q743	A0A292Q743_9PEZI	Uncharacterized protein	GSTUAT00000262001	Tuber aestivum (summer truffle)	-3.30438	9.8791
0	A0A292PL55	A0A292PL55_9PEZI	Aspartate aminotransferase (EC 2.6.1.1)	GSTUAT00008058001	Tuber aestivum (summer truffle)	-3.28642	9.75688
0.000384	A0A317SQZ6	A0A317SQZ6_9PEZI	ECH-domain-containing protein	C7212DRAFT_280810	Tuber magnatum (white Piedmont truffle)	-3.26934	9.64205
0.00408511	D5G494	D5G494_TUBMM	PPM-type phosphatase domain-containing protein	GSTUM_00004009001	Tuber melanosporum (strain Mel28) (Perigord black truffle)	-3.22405	9.34406
0	A0A317SNW1	A0A317SNW1_9PEZI	Uncharacterized protein	C7212DRAFT_195102	Tuber magnatum (white Piedmont truffle)	-3.22092	9.32381
0.00352349	D5G3X0	D5G3X0_TUBMM	Vps54 domain-containing protein	GSTUM_00003836001	Tuber melanosporum (strain Mel28) (Perigord black truffle)	-3.21941	9.31406
2.75862e-05	A0A317SYM4	A0A317SYM4_9PEZI	Clavaminate synthase-like protein	C7212DRAFT_168609	Tuber magnatum (white Piedmont truffle)	-3.21155	9.26345
6.89655e-05	D5GA24	D5GA24_TUBMM	FAD-binding PCMH-type domain-containing protein	GSTUM_00003538001	Tuber melanosporum (strain Mel28) (Perigord black truffle)	-3.19624	9.16567
0.000503704	A0A292PNQ3	A0A292PNQ3_9PEZI	Protein kinase domain-containing protein	GSTUAT00007568001	Tuber aestivum (summer truffle)	-3.16042	8.9409
0	A0A317SDG9	A0A317SDG9_9PEZI	Peptidylprolyl isomerase (EC 5.2.1.8)	C7212DRAFT_336247	Tuber magnatum (white Piedmont truffle)	-3.1427	8.83175
2.77778e-05	D5GK81	D5GK81_TUBMM	40S ribosomal protein S21	GSTUM_00009419001	Tuber melanosporum (strain Mel28) (Perigord black truffle)	-3.11643	8.67239
0.00010728	A0A317STP9	A0A317STP9_9PEZI	Uncharacterized protein	C7212DRAFT_313919	Tuber magnatum (white Piedmont truffle)	-3.10848	8.62473
3.27869e-05	A0A317SBD7	A0A317SBD7_9PEZI	Tyrosinase (EC 1.14.18.1)	C7212DRAFT_367230	Tuber magnatum (white Piedmont truffle)	-3.10816	8.62282
6.92641e-05	D5GDP8	D5GDP8_TUBMM	CRAL-TRIO domain-containing protein	GSTUM_00006218001	Tuber melanosporum (strain Mel28) (Perigord black truffle)	-3.07439	8.42333
0.000269231	A0A317SXZ8	A0A317SXZ8_9PEZI	ATP synthase subunit alpha	C7212DRAFT_304320	Tuber magnatum (white Piedmont truffle)	-3.03633	8.20401
3.05344e-05	A0A317SEK4	A0A317SEK4_9PEZI	Aminoacyl-tRNA hydrolase (EC 3.1.1.29)	C7212DRAFT_233381	Tuber magnatum (white Piedmont truffle)	-3.03155	8.17688
2.40964e-05	A0A317SGC7	A0A317SGC7_9PEZI	Aldo/keto reductase	C7212DRAFT_331454	Tuber magnatum (white Piedmont truffle)	-3.02948	8.16515
0.000553699	A0A292Q500	A0A292Q500_9PEZI	BAR domain-containing protein	GSTUAT00001141001	Tuber aestivum (summer truffle)	-3.02128	8.11888
0.00204037	D5GJU6	D5GJU6_TUBMM	Uncharacterized protein	GSTUM_00009203001	Tuber melanosporum (strain Mel28) (Perigord black truffle)	-3.02107	8.11769
0.000548077	A0A317T2R2	A0A317T2R2_9PEZI	Cyanate hydratase (Cyanase) (EC 4.2.1.104) (Cyanate hydrolase) (Cyanate lyase)	cyn1 C7212DRAFT_311105	Tuber magnatum (white Piedmont truffle)	-3.01802	8.10055
2.10526e-05	A0A317SMN9	A0A317SMN9_9PEZI	Uncharacterized protein	C7212DRAFT_358812	Tuber magnatum (white Piedmont truffle)	-3.01729	8.09645
0	A0A317T4I2	A0A317T4I2_9PEZI	Malate dehydrogenase (EC 1.1.1.37)	C7212DRAFT_311367	Tuber magnatum (white Piedmont truffle)	-3.00375	8.02082
0.0070073	A0A292PZN7	A0A292PZN7_9PEZI	Uncharacterized protein	GSTUAT00003876001	Tuber aestivum (summer truffle)	-2.99886	7.99368
0	A0A317T159	A0A317T159_9PEZI	VWFA domain-containing protein	C7212DRAFT_291249	Tuber magnatum (white Piedmont truffle)	-2.98322	7.90749
2.53165e-05	A0A317SWR4	A0A317SWR4_9PEZI	Glutamate dehydrogenase	C7212DRAFT_309346	Tuber magnatum (white Piedmont truffle)	-2.98189	7.9002
8.09717e-05	A0A292PL15	A0A292PL15_9PEZI	ADF-H domain-containing protein	GSTUAT00007674001	Tuber aestivum (summer truffle)	-2.97941	7.88664
0.00101927	A0A317T0R2	A0A317T0R2_9PEZI	S10_plectin domain-containing protein	C7212DRAFT_306194	Tuber magnatum (white Piedmont truffle)	-2.94468	7.69905
0.00109168	A0A317SK85	A0A317SK85_9PEZI	NAD(P)-binding protein	C7212DRAFT_326453	Tuber magnatum (white Piedmont truffle)	-2.92985	7.62031
2.36686e-05	A0A292PP33	A0A292PP33_9PEZI	Uncharacterized protein	GSTUAT00007455001	Tuber aestivum (summer truffle)	-2.91605	7.54777
0.000418848	A0A292Q2V4	A0A292Q2V4_9PEZI	Uncharacterized protein (Fragment)	GSTUAT00002743001	Tuber aestivum (summer truffle)	-2.88143	7.3688
0.000272997	D5G4C3	D5G4C3_TUBMM	Uncharacterized protein	GSTUM_00004046001	Tuber melanosporum (strain Mel28) (Perigord black truffle)	-2.87941	7.35849
0.000305085	D5G7Z9	D5G7Z9_TUBMM	Sulfate adenylyltransferase (EC 2.7.7.4) (ATP-sulfurylase) (Sulfate adenylate transferase) (SAT)	MET3 GSTUM_00002747001	Tuber melanosporum (strain Mel28) (Perigord black truffle)	-2.86947	7.30797
0.00281174	A0A292PVI5	A0A292PVI5_9PEZI	DLH domain-containing protein	GSTUAT00004419001	Tuber aestivum (summer truffle)	-2.86859	7.30351
0.000119403	A0A317SL35	A0A317SL35_9PEZI	Uncharacterized protein	C7212DRAFT_297719	Tuber magnatum (white Piedmont truffle)	-2.85751	7.24763
3.2e-05	A0A317SNE9	A0A317SNE9_9PEZI	GMC oxidoreductase	C7212DRAFT_323947	Tuber magnatum (white Piedmont truffle)	-2.83902	7.15534
0.000419948	A0A317SPH2	A0A317SPH2_9PEZI	GroES-like protein	C7212DRAFT_326032	Tuber magnatum (white Piedmont truffle)	-2.83116	7.11646
0.00195104	A0A292PUI8	A0A292PUI8_9PEZI	Uncharacterized protein	GSTUAT00004705001	Tuber aestivum (summer truffle)	-2.81938	7.05859
0	A0A317SGD6	A0A317SGD6_9PEZI	HSP20-like chaperone	C7212DRAFT_223557	Tuber magnatum (white Piedmont truffle)	-2.81831	7.05336
2.46914e-05	A0A317SQL8	A0A317SQL8_9PEZI	Elongation factor 1-beta	C7212DRAFT_351834	Tuber magnatum (white Piedmont truffle)	-2.80209	6.9745
0	A0A317SW11	A0A317SW11_9PEZI	5-methyltetrahydropteroyltriglutamate--homocysteine S-methyltransferase (EC 2.1.1.14)	C7212DRAFT_312258	Tuber magnatum (white Piedmont truffle)	-2.79522	6.94137
0.000409207	A0A317SWQ3	A0A317SWQ3_9PEZI	Carbohydrate-Binding Module Family 18/Copper radical oxidase	C7212DRAFT_351099	Tuber magnatum (white Piedmont truffle)	-2.79347	6.93295
2.72109e-05	A0A317SEU8	A0A317SEU8_9PEZI	Importin N-terminal domain-containing protein	C7212DRAFT_301517	Tuber magnatum (white Piedmont truffle)	-2.77947	6.866
0	A0A317SMS9	A0A317SMS9_9PEZI	Succinate--CoA ligase [ADP-forming] subunit alpha, mitochondrial (EC 6.2.1.5) (Succinyl-CoA synthetase subunit alpha) (SCS-alpha)	C7212DRAFT_281578	Tuber magnatum (white Piedmont truffle)	-2.77638	6.85131
0.000129496	A0A292PWS6	A0A292PWS6_9PEZI	Uncharacterized protein	GSTUAT00004322001	Tuber aestivum (summer truffle)	-2.77373	6.83874
0	A0A317SFE8	A0A317SFE8_9PEZI	Saccharopine dehydrogenase [NAD(+), L-lysine-forming] (SDH) (EC 1.5.1.7) (Lysine--2-oxoglutarate reductase)	C7212DRAFT_300381	Tuber magnatum (white Piedmont truffle)	-2.76992	6.8207
0.00111253	A0A317STN0	A0A317STN0_9PEZI	Creatinase/aminopeptidase	C7212DRAFT_313386	Tuber magnatum (white Piedmont truffle)	-2.76104	6.77885
3.53982e-05	A0A292Q3T3	A0A292Q3T3_9PEZI	Uncharacterized protein	GSTUAT00002556001	Tuber aestivum (summer truffle)	-2.74814	6.7185
0.0014	A0A317SYC6	A0A317SYC6_9PEZI	Uncharacterized protein	C7212DRAFT_349256	Tuber magnatum (white Piedmont truffle)	-2.74626	6.70975
0.00359401	A0A317SVQ2	A0A317SVQ2_9PEZI	Ribosomal_L14e domain-containing protein	C7212DRAFT_293512	Tuber magnatum (white Piedmont truffle)	-2.74337	6.69633
0.000354839	A0A292PM13	A0A292PM13_9PEZI	Uncharacterized protein	GSTUAT00008258001	Tuber aestivum (summer truffle)	-2.74117	6.68612
0	A0A317SWI9	A0A317SWI9_9PEZI	Proteasome subunit alpha type	C7212DRAFT_355452	Tuber magnatum (white Piedmont truffle)	-2.73854	6.67395
0.000266667	A0A292PNR8	A0A292PNR8_9PEZI	Pyrroline-5-carboxylate reductase (EC 1.5.1.2) (Fragment)	GSTUAT00007810001	Tuber aestivum (summer truffle)	-2.73321	6.64933
0.000116788	A0A292PNW7	A0A292PNW7_9PEZI	T-complex protein 1 subunit eta (TCP-1-eta) (CCT-eta)	GSTUAT00007531001	Tuber aestivum (summer truffle)	-2.72136	6.59494
0	A0A317T0U6	A0A317T0U6_9PEZI	EEF1-gamma domain-containing protein	C7212DRAFT_276193	Tuber magnatum (white Piedmont truffle)	-2.71791	6.57919
2.08333e-05	A0A317SKV0	A0A317SKV0_9PEZI	Glutaredoxin	C7212DRAFT_325948	Tuber magnatum (white Piedmont truffle)	-2.71623	6.57153
0	D5GC22	D5GC22_TUBMM	Cyanate hydratase (Cyanase) (EC 4.2.1.104) (Cyanate hydrolase) (Cyanate lyase)	cyn1 GSTUM_00005779001	Tuber melanosporum (strain Mel28) (Perigord black truffle)	-2.7152	6.56684
3.22581e-05	A0A292PIY8	A0A292PIY8_9PEZI	Uncharacterized protein	GSTUAT00008381001	Tuber aestivum (summer truffle)	-2.71449	6.56361
2.7027e-05	A0A317SEY3	A0A317SEY3_9PEZI	CHZ domain-containing protein	C7212DRAFT_337107	Tuber magnatum (white Piedmont truffle)	-2.71291	6.55643
0.00128631	A0A292PY50	A0A292PY50_9PEZI	Uncharacterized protein	GSTUAT00003346001	Tuber aestivum (summer truffle)	-2.71175	6.55116
0.000106464	A0A317SP86	A0A317SP86_9PEZI	Peroxidase (EC 1.11.1.-)	C7212DRAFT_322077	Tuber magnatum (white Piedmont truffle)	-2.70564	6.52347
0	A0A317SI51	A0A317SI51_9PEZI	Eukaryotic translation initiation factor 5A (eIF-5A)	C7212DRAFT_332458	Tuber magnatum (white Piedmont truffle)	-2.70367	6.51457
2.33918e-05	D5GAF9	D5GAF9_TUBMM	Pyridoxal 5'-phosphate synthase (glutamine hydrolyzing) (EC 4.3.3.6)	GSTUM_00005271001	Tuber melanosporum (strain Mel28) (Perigord black truffle)	-2.69102	6.4577
0	A0A317SFB2	A0A317SFB2_9PEZI	Endoplasmic reticulum chaperone BiP (EC 3.6.4.10) (Immunoglobulin heavy chain-binding protein homolog)	C7212DRAFT_360108	Tuber magnatum (white Piedmont truffle)	-2.68754	6.44214
0	A0A317SHZ3	A0A317SHZ3_9PEZI	Rhodanese-like protein	C7212DRAFT_333700	Tuber magnatum (white Piedmont truffle)	-2.68327	6.4231
2.91971e-05	A0A317SXU7	A0A317SXU7_9PEZI	Inositol-3-phosphate synthase (EC 5.5.1.4)	C7212DRAFT_323626	Tuber magnatum (white Piedmont truffle)	-2.67968	6.40714
0	A0A317SC98	A0A317SC98_9PEZI	Uncharacterized protein	C7212DRAFT_231006	Tuber magnatum (white Piedmont truffle)	-2.67562	6.38913
2.1978e-05	A0A317SSW0	A0A317SSW0_9PEZI	Aldehyde dehydrogenase	C7212DRAFT_279494	Tuber magnatum (white Piedmont truffle)	-2.66174	6.32796
2.38095e-05	A0A317ST29	A0A317ST29_9PEZI	Rho guanidine dissociation inhibitor	C7212DRAFT_313708	Tuber magnatum (white Piedmont truffle)	-2.64361	6.24893
0	A0A317SF00	A0A317SF00_9PEZI	Uncharacterized protein (Fragment)	C7212DRAFT_228907	Tuber magnatum (white Piedmont truffle)	-2.63454	6.20977
0.000456576	A0A292PLB4	A0A292PLB4_9PEZI	Methylenetetrahydrofolate reductase (EC 1.5.1.20)	GSTUAT00008621001	Tuber aestivum (summer truffle)	-2.63379	6.20654
2.09424e-05	D5GJ78	D5GJ78_TUBMM	S-adenosylmethionine synthase (EC 2.5.1.6)	GSTUM_00008874001	Tuber melanosporum (strain Mel28) (Perigord black truffle)	-2.63024	6.19129
0	A0A317SSY1	A0A317SSY1_9PEZI	HIG1 domain-containing protein	C7212DRAFT_344196	Tuber magnatum (white Piedmont truffle)	-2.61278	6.11681
0.00359333	A0A292Q2V6	A0A292Q2V6_9PEZI	CsbD domain-containing protein	GSTUAT00001849001	Tuber aestivum (summer truffle)	-2.60771	6.09535
0.00026513	A0A292PLV3	A0A292PLV3_9PEZI	RRM domain-containing protein (Fragment)	GSTUAT00008441001	Tuber aestivum (summer truffle)	-2.5825	5.98977
0	A0A317SFX4	A0A317SFX4_9PEZI	GST C-terminal domain-containing protein	C7212DRAFT_333980	Tuber magnatum (white Piedmont truffle)	-2.58019	5.98018
0	A0A317SL63	A0A317SL63_9PEZI	Isocitrate dehydrogenase [NAD] subunit, mitochondrial	C7212DRAFT_329135	Tuber magnatum (white Piedmont truffle)	-2.56469	5.91628
0.000511057	A0A317SWW6	A0A317SWW6_9PEZI	Glutathione peroxidase	C7212DRAFT_323630	Tuber magnatum (white Piedmont truffle)	-2.54394	5.83179
0.000222997	A0A317STU6	A0A317STU6_9PEZI	Uncharacterized protein (Fragment)	C7212DRAFT_362447	Tuber magnatum (white Piedmont truffle)	-2.54245	5.82578
2.07254e-05	A0A317SSR1	A0A317SSR1_9PEZI	Uncharacterized protein	C7212DRAFT_356971	Tuber magnatum (white Piedmont truffle)	-2.53944	5.81363
0.000406091	A0A317SWV7	A0A317SWV7_9PEZI	Sulfate permease	C7212DRAFT_288696	Tuber magnatum (white Piedmont truffle)	-2.52404	5.75191
8.13008e-05	D5G6L6	D5G6L6_TUBMM	Uncharacterized protein	GSTUM_00002097001	Tuber melanosporum (strain Mel28) (Perigord black truffle)	-2.52347	5.74963
2.48447e-05	D5G9C6	D5G9C6_TUBMM	Aspartate aminotransferase (EC 2.6.1.1)	GSTUM_00003243001	Tuber melanosporum (strain Mel28) (Perigord black truffle)	-2.52013	5.73634
8.03213e-05	A0A317SZ33	A0A317SZ33_9PEZI	Serine/threonine-protein phosphatase (EC 3.1.3.16)	C7212DRAFT_362269	Tuber magnatum (white Piedmont truffle)	-2.51751	5.72593
0.00522692	A0A292PRE7	A0A292PRE7_9PEZI	Class E vacuolar protein-sorting machinery protein HSE1 (Class E vacuolar protein-sorting machinery protein hse1)	GSTUAT00006870001	Tuber aestivum (summer truffle)	-2.50072	5.65968
0.000273292	A0A317SDV3	A0A317SDV3_9PEZI	Actin-depolymerizing factor 1 (Cofilin) (Fragment)	C7212DRAFT_226045	Tuber magnatum (white Piedmont truffle)	-2.49131	5.62288
2.51572e-05	A0A317T4M7	A0A317T4M7_9PEZI	Tyrosinase (EC 1.14.18.1)	C7212DRAFT_172472	Tuber magnatum (white Piedmont truffle)	-2.48993	5.61751
0	A0A317SWU4	A0A317SWU4_9PEZI	Uncharacterized protein	C7212DRAFT_166732	Tuber magnatum (white Piedmont truffle)	-2.46519	5.522
0	A0A317SPN1	A0A317SPN1_9PEZI	Uncharacterized protein	C7212DRAFT_326297	Tuber magnatum (white Piedmont truffle)	-2.46248	5.51163
0	A0A317SXW3	A0A317SXW3_9PEZI	Cytidine deaminase (EC 3.5.4.5) (Cytidine aminohydrolase)	C7212DRAFT_272853	Tuber magnatum (white Piedmont truffle)	-2.45583	5.48629
0.000271845	A0A317SKU8	A0A317SKU8_9PEZI	C3H1-type domain-containing protein	C7212DRAFT_346191	Tuber magnatum (white Piedmont truffle)	-2.44447	5.44326
0.00285714	A0A317SS04	A0A317SS04_9PEZI	AAA domain-containing protein	C7212DRAFT_362855	Tuber magnatum (white Piedmont truffle)	-2.43957	5.4248
0.000270096	A0A317SVE8	A0A317SVE8_9PEZI	Nudix hydrolase domain-containing protein	C7212DRAFT_183054	Tuber magnatum (white Piedmont truffle)	-2.43722	5.41597
0.00022695	A0A317SLC6	A0A317SLC6_9PEZI	Anthranilate phosphoribosyltransferase	C7212DRAFT_296439	Tuber magnatum (white Piedmont truffle)	-2.42657	5.37614
0	A0A317SIE9	A0A317SIE9_9PEZI	Uncharacterized protein (Fragment)	C7212DRAFT_330499	Tuber magnatum (white Piedmont truffle)	-2.4243	5.36768
6.86695e-05	A0A317SWA5	A0A317SWA5_9PEZI	Uncharacterized protein	C7212DRAFT_313682	Tuber magnatum (white Piedmont truffle)	-2.42335	5.36415
0.000216949	D5GH13	D5GH13_TUBMM	Fe2OG dioxygenase domain-containing protein	GSTUM_00007651001	Tuber melanosporum (strain Mel28) (Perigord black truffle)	-2.4153	5.3343
0.00580704	A0A317STM6	A0A317STM6_9PEZI	NAD(P)-binding protein	C7212DRAFT_313832	Tuber magnatum (white Piedmont truffle)	-2.41475	5.33227
0.000584906	A0A317SZC0	A0A317SZC0_9PEZI	Uncharacterized protein	C7212DRAFT_340139	Tuber magnatum (white Piedmont truffle)	-2.41449	5.33131
0.000509804	A0A317SRF5	A0A317SRF5_9PEZI	Uncharacterized protein	C7212DRAFT_351625	Tuber magnatum (white Piedmont truffle)	-2.40519	5.29705
2.68456e-05	A0A317SIR9	A0A317SIR9_9PEZI	Glucose-6-phosphate isomerase (EC 5.3.1.9)	C7212DRAFT_329003	Tuber magnatum (white Piedmont truffle)	-2.39906	5.27459
0.000854626	D5GBV6	D5GBV6_TUBMM	Glyoxalase-like_dom domain-containing protein	GSTUM_00005604001	Tuber melanosporum (strain Mel28) (Perigord black truffle)	-2.39807	5.27098
0.00608145	D5GGH1	D5GGH1_TUBMM	Translation machinery-associated protein 22	GSTUM_00007381001	Tuber melanosporum (strain Mel28) (Perigord black truffle)	-2.38583	5.22645
0.000228188	A0A292Q4F2	A0A292Q4F2_9PEZI	Uncharacterized protein	GSTUAT00001614001	Tuber aestivum (summer truffle)	-2.36797	5.16214
0	A0A317SM17	A0A317SM17_9PEZI	Succinate--CoA ligase [ADP-forming] subunit beta, mitochondrial (EC 6.2.1.5) (Succinyl-CoA synthetase beta chain) (SCS-beta)	C7212DRAFT_358094	Tuber magnatum (white Piedmont truffle)	-2.36201	5.14086
0.00407237	A0A317SKB7	A0A317SKB7_9PEZI	Alpha/beta-hydrolase	C7212DRAFT_212512	Tuber magnatum (white Piedmont truffle)	-2.36163	5.13951
0	A0A317SPK3	A0A317SPK3_9PEZI	Succinate dehydrogenase [ubiquinone] flavoprotein subunit, mitochondrial (EC 1.3.5.1)	C7212DRAFT_297636	Tuber magnatum (white Piedmont truffle)	-2.35953	5.13203
0	A0A317SN53	A0A317SN53_9PEZI	Elongation factor 2	C7212DRAFT_297859	Tuber magnatum (white Piedmont truffle)	-2.35666	5.12183
2.01005e-05	A0A317SSJ4	A0A317SSJ4_9PEZI	Protein disulfide-isomerase (EC 5.3.4.1)	C7212DRAFT_292246	Tuber magnatum (white Piedmont truffle)	-2.35551	5.11775
0.00129485	A0A292Q2R5	A0A292Q2R5_9PEZI	Uncharacterized protein	GSTUAT00001862001	Tuber aestivum (summer truffle)	-2.34469	5.07951
0.00224776	A0A317SBQ3	A0A317SBQ3_9PEZI	Glycoside Hydrolase Family 25 protein	C7212DRAFT_287293	Tuber magnatum (white Piedmont truffle)	-2.34154	5.06843
0.00254609	A0A317SWT6	A0A317SWT6_9PEZI	Uncharacterized protein	C7212DRAFT_341515	Tuber magnatum (white Piedmont truffle)	-2.33974	5.06211
0.00247619	A0A317SJ87	A0A317SJ87_9PEZI	Uncharacterized protein	C7212DRAFT_331521	Tuber magnatum (white Piedmont truffle)	-2.31629	4.9805
3.25203e-05	A0A317SH13	A0A317SH13_9PEZI	Nucleic acid-binding protein	C7212DRAFT_360058	Tuber magnatum (white Piedmont truffle)	-2.30589	4.94472
0.000640371	A0A292PKP1	A0A292PKP1_9PEZI	40S ribosomal protein S8	GSTUAT00008855001	Tuber aestivum (summer truffle)	-2.30422	4.939
0.000142857	A0A317SSP3	A0A317SSP3_9PEZI	NAD-specific glutamate dehydrogenase (EC 1.4.1.2)	C7212DRAFT_174162	Tuber magnatum (white Piedmont truffle)	-2.29852	4.91953
0.00181538	A0A317STN3	A0A317STN3_9PEZI	Putative UbiE/COQ5 family methyltransferase	C7212DRAFT_278820	Tuber magnatum (white Piedmont truffle)	-2.29806	4.91796
0.00252007	D5GJC8	D5GJC8_TUBMM	Aminotran_1_2 domain-containing protein	GSTUM_00008941001	Tuber melanosporum (strain Mel28) (Perigord black truffle)	-2.29536	4.90876
6.83761e-05	A0A317SFD2	A0A317SFD2_9PEZI	Tyrosinase (EC 1.14.18.1)	C7212DRAFT_359685	Tuber magnatum (white Piedmont truffle)	-2.29328	4.90169
0	A0A292PSK3	A0A292PSK3_9PEZI	GDP-mannose pyrophosphorylase (EC 2.7.7.13) (GTP-mannose-1-phosphate guanylyltransferase) (Mannose-1-phosphate guanyltransferase)	GSTUAT00005370001	Tuber aestivum (summer truffle)	-2.28388	4.86986
3.55556e-05	A0A317SXY3	A0A317SXY3_9PEZI	Uncharacterized protein	C7212DRAFT_275071	Tuber magnatum (white Piedmont truffle)	-2.28204	4.86365
0.000555024	A0A317SGU3	A0A317SGU3_9PEZI	Sorting nexin-3	C7212DRAFT_225775	Tuber magnatum (white Piedmont truffle)	-2.27827	4.85096
0.00484579	A0A317T1S2	A0A317T1S2_9PEZI	Nuclear transport factor 2	C7212DRAFT_305098	Tuber magnatum (white Piedmont truffle)	-2.27652	4.84508
0	A0A292Q447	A0A292Q447_9PEZI	AMP_N domain-containing protein	GSTUAT00002163001	Tuber aestivum (summer truffle)	-2.26868	4.81882
3.68664e-05	A0A317SHF8	A0A317SHF8_9PEZI	40S ribosomal protein S6	C7212DRAFT_213861	Tuber magnatum (white Piedmont truffle)	-2.26629	4.81084
0.000414508	A0A292Q9X5	A0A292Q9X5_9PEZI	Cupin_2 domain-containing protein	GSTUAT00000243001	Tuber aestivum (summer truffle)	-2.26206	4.79676
0.000967603	D5GMM8	D5GMM8_TUBMM	Methylenetetrahydrofolate reductase (EC 1.5.1.20)	GSTUM_00010817001	Tuber melanosporum (strain Mel28) (Perigord black truffle)	-2.24823	4.751
0.00094577	A0A317SPC1	A0A317SPC1_9PEZI	40S ribosomal protein S24	C7212DRAFT_322060	Tuber magnatum (white Piedmont truffle)	-2.23554	4.70939
0.000588785	A0A317SFC6	A0A317SFC6_9PEZI	Mitogen-activated protein kinase (EC 2.7.11.24)	C7212DRAFT_220473	Tuber magnatum (white Piedmont truffle)	-2.22628	4.67926
2.03046e-05	D5GNQ7	D5GNQ7_TUBMM	SGL domain-containing protein	GSTUM_00011430001	Tuber melanosporum (strain Mel28) (Perigord black truffle)	-2.1988	4.59097
0.000267516	D5GDW8	D5GDW8_TUBMM	Serine hydroxymethyltransferase (EC 2.1.2.1)	GSTUM_00006315001	Tuber melanosporum (strain Mel28) (Perigord black truffle)	-2.19707	4.58547
0.00252448	A0A292PYG3	A0A292PYG3_9PEZI	Uncharacterized protein	GSTUAT00004373001	Tuber aestivum (summer truffle)	-2.19646	4.58353
0.000118519	D5GCE3	D5GCE3_TUBMM	Alpha-1,4 glucan phosphorylase (EC 2.4.1.1)	GSTUM_00005850001	Tuber melanosporum (strain Mel28) (Perigord black truffle)	-2.18626	4.55124
0.00130346	A0A317SN42	A0A317SN42_9PEZI	Pyruvate kinase (EC 2.7.1.40)	C7212DRAFT_325901	Tuber magnatum (white Piedmont truffle)	-2.17605	4.51915
0.000264151	A0A317SSE2	A0A317SSE2_9PEZI	Saccharopine dehydrogenase	C7212DRAFT_317034	Tuber magnatum (white Piedmont truffle)	-2.17147	4.50482
0.00193645	A0A317SB41	A0A317SB41_9PEZI	Pyruvate decarboxylase (EC 4.1.1.1)	C7212DRAFT_338258	Tuber magnatum (white Piedmont truffle)	-2.16204	4.47547
0.000118081	A0A317SUY0	A0A317SUY0_9PEZI	Alkaline phosphatase (EC 3.1.3.1)	C7212DRAFT_351109	Tuber magnatum (white Piedmont truffle)	-2.15606	4.45696
0.000269113	A0A292Q3C7	A0A292Q3C7_9PEZI	Uncharacterized protein	GSTUAT00001991001	Tuber aestivum (summer truffle)	-2.15225	4.44521
2.32558e-05	A0A317SDI2	A0A317SDI2_9PEZI	Uncharacterized protein	C7212DRAFT_360565	Tuber magnatum (white Piedmont truffle)	-2.14957	4.43696
0	A0A317SPJ8	A0A317SPJ8_9PEZI	N-terminal nucleophile aminohydrolase	C7212DRAFT_196785	Tuber magnatum (white Piedmont truffle)	-2.13742	4.39975
0.000266667	D5GLH4	D5GLH4_TUBMM	Endonuclease (EC 3.1.30.-)	GSTUM_00010203001	Tuber melanosporum (strain Mel28) (Perigord black truffle)	-2.13574	4.39462
0.00998636	A0A292PSJ2	A0A292PSJ2_9PEZI	Cytidine deaminase (EC 3.5.4.5) (Cytidine aminohydrolase)	GSTUAT00005416001	Tuber aestivum (summer truffle)	-2.13458	4.39109
3.125e-05	A0A317SID0	A0A317SID0_9PEZI	NAD(P)-binding protein	C7212DRAFT_359203	Tuber magnatum (white Piedmont truffle)	-2.12937	4.37526
0.00214493	A0A317SIB6	A0A317SIB6_9PEZI	Uncharacterized protein	C7212DRAFT_328287	Tuber magnatum (white Piedmont truffle)	-2.10714	4.30836
8.19672e-05	A0A317SL52	A0A317SL52_9PEZI	DUF1960-domain-containing protein	C7212DRAFT_326023	Tuber magnatum (white Piedmont truffle)	-2.08306	4.23705
0.000350685	A0A292PTK9	A0A292PTK9_9PEZI	Kynureninase (EC 3.7.1.3) (Biosynthesis of nicotinic acid protein 5) (L-kynurenine hydrolase)	BNA5 GSTUAT00005018001	Tuber aestivum (summer truffle)	-2.07456	4.21216
0.00808487	D5GLW3	D5GLW3_TUBMM	KH type-2 domain-containing protein	GSTUM_00010444001	Tuber melanosporum (strain Mel28) (Perigord black truffle)	-2.05462	4.15434
0	A0A317SY04	A0A317SY04_9PEZI	Uncharacterized protein	C7212DRAFT_288411	Tuber magnatum (white Piedmont truffle)	-2.05029	4.14189
0.00176311	A0A317SK65	A0A317SK65_9PEZI	Uncharacterized protein	C7212DRAFT_329695	Tuber magnatum (white Piedmont truffle)	-2.04167	4.11722
0.00662908	A0A317SZS6	A0A317SZS6_9PEZI	Glycine cleavage system H protein	C7212DRAFT_309992	Tuber magnatum (white Piedmont truffle)	-2.03137	4.08793
0.000508557	A0A317SFT1	A0A317SFT1_9PEZI	Cell division/GTP binding protein	C7212DRAFT_336195	Tuber magnatum (white Piedmont truffle)	-2.02493	4.06972
0.000542373	A0A317SYF6	A0A317SYF6_9PEZI	NAD(P)-binding protein	C7212DRAFT_310094	Tuber magnatum (white Piedmont truffle)	-2.02378	4.06648
0.00113319	A0A317SGZ6	A0A317SGZ6_9PEZI	Glycoside hydrolase/deacetylase	C7212DRAFT_332699	Tuber magnatum (white Piedmont truffle)	-2.02165	4.06048
0.000302521	A0A317SJY0	A0A317SJY0_9PEZI	Uncharacterized protein	C7212DRAFT_346241	Tuber magnatum (white Piedmont truffle)	-2.0214	4.05978
2.12766e-05	A0A317SJ24	A0A317SJ24_9PEZI	40S ribosomal protein S7	C7212DRAFT_331974	Tuber magnatum (white Piedmont truffle)	-2.00719	4.01998
0.000417755	D5G8F0	D5G8F0_TUBMM	Peptide-methionine (S)-S-oxide reductase (EC 1.8.4.11)	GSTUM_00004791001	Tuber melanosporum (strain Mel28) (Perigord black truffle)	-1.99476	3.9855
3.75587e-05	A0A317SFB1	A0A317SFB1_9PEZI	Succinyl-CoA:3-ketoacid-coenzyme A transferase (EC 2.8.3.5)	C7212DRAFT_334885	Tuber magnatum (white Piedmont truffle)	-1.98186	3.95002
2.89855e-05	A0A317SJ64	A0A317SJ64_9PEZI	Uncharacterized protein	C7212DRAFT_353789	Tuber magnatum (white Piedmont truffle)	-1.97612	3.93434
0.000637413	A0A317T0J5	A0A317T0J5_9PEZI	Inorganic diphosphatase (EC 3.6.1.1)	C7212DRAFT_349687	Tuber magnatum (white Piedmont truffle)	-1.97136	3.92138
3.84615e-05	A0A317SLA7	A0A317SLA7_9PEZI	WSC-domain-containing protein	C7212DRAFT_200863	Tuber magnatum (white Piedmont truffle)	-1.96962	3.91665
0.000129964	A0A317SNC8	A0A317SNC8_9PEZI	Carbohydrate Esterase Family 4 protein	C7212DRAFT_280472	Tuber magnatum (white Piedmont truffle)	-1.96836	3.91323
2.43902e-05	A0A292PQT2	A0A292PQT2_9PEZI	Uncharacterized protein	GSTUAT00006927001	Tuber aestivum (summer truffle)	-1.96689	3.90924
0.000228956	A0A317SY00	A0A317SY00_9PEZI	COX5B-domain-containing protein	C7212DRAFT_288257	Tuber magnatum (white Piedmont truffle)	-1.96653	3.90827
0.00541835	D5GLK7	D5GLK7_TUBMM	Coronin	GSTUM_00010251001	Tuber melanosporum (strain Mel28) (Perigord black truffle)	-1.96616	3.90727
2.31214e-05	A0A292PSV6	A0A292PSV6_9PEZI	Serine hydroxymethyltransferase (EC 2.1.2.1)	GSTUAT00006265001	Tuber aestivum (summer truffle)	-1.95329	3.87257
0.00225	A0A317SQ35	A0A317SQ35_9PEZI	26S proteasome regulatory subunit RPN1	C7212DRAFT_295024	Tuber magnatum (white Piedmont truffle)	-1.94825	3.85906
0.000583529	A0A317SQN0	A0A317SQN0_9PEZI	Adenosylhomocysteinase (EC 3.3.1.1)	C7212DRAFT_321234	Tuber magnatum (white Piedmont truffle)	-1.93709	3.82932
0.00147117	A0A292PRL9	A0A292PRL9_9PEZI	DNA helicase (EC 3.6.4.12)	GSTUAT00005652001	Tuber aestivum (summer truffle)	-1.93048	3.81182
0.00662704	D5G970	D5G970_TUBMM	Glyoxalase domain-containing protein	GSTUM_00003177001	Tuber melanosporum (strain Mel28) (Perigord black truffle)	-1.93011	3.81084
0.0030274	A0A317SFP9	A0A317SFP9_9PEZI	Uncharacterized protein	C7212DRAFT_360242	Tuber magnatum (white Piedmont truffle)	-1.92316	3.79253
2.5974e-05	A0A292PR18	A0A292PR18_9PEZI	5-methyltetrahydropteroyltriglutamate--homocysteine S-methyltransferase (EC 2.1.1.14)	GSTUAT00006763001	Tuber aestivum (summer truffle)	-1.90364	3.74156
0.00948556	A0A317SFH6	A0A317SFH6_9PEZI	Uncharacterized protein	C7212DRAFT_354843	Tuber magnatum (white Piedmont truffle)	-1.90312	3.74021
0	D5G788	D5G788_TUBMM	Uncharacterized protein	GSTUM_00002514001	Tuber melanosporum (strain Mel28) (Perigord black truffle)	-1.89332	3.71489
0	A0A292Q2E7	A0A292Q2E7_9PEZI	Alpha-glucosidase (EC 3.2.1.20)	GSTUAT00001904001	Tuber aestivum (summer truffle)	-1.8805	3.68203
3.00752e-05	A0A317ST64	A0A317ST64_9PEZI	6-hydroxymethyl-7,8-dihydropterin pyrophosphokinase (EC 2.5.1.15) (EC 2.7.6.3) (7,8-dihydro-6-hydroxymethylpterin-pyrophosphokinase) (Dihydropteroate synthase)	C7212DRAFT_295357	Tuber magnatum (white Piedmont truffle)	-1.87337	3.66387
0.00316469	A0A317SSL3	A0A317SSL3_9PEZI	GMP synthase [glutamine-hydrolyzing] (EC 6.3.5.2) (GMP synthetase) (Glutamine amidotransferase)	C7212DRAFT_314587	Tuber magnatum (white Piedmont truffle)	-1.86728	3.64844
0	A0A292Q6E2	A0A292Q6E2_9PEZI	Uncharacterized protein	GSTUAT00001166001	Tuber aestivum (summer truffle)	-1.86232	3.63592
0.0019631	A0A292PQP2	A0A292PQP2_9PEZI	Uncharacterized protein	GSTUAT00006997001	Tuber aestivum (summer truffle)	-1.86206	3.63526
0.000222222	A0A317SGR5	A0A317SGR5_9PEZI	Phosphotransferase (EC 2.7.1.-)	C7212DRAFT_214519	Tuber magnatum (white Piedmont truffle)	-1.84741	3.59854
0.00739884	A0A317SVY4	A0A317SVY4_9PEZI	Terpene cyclase/mutase family member (EC 5.4.99.-)	C7212DRAFT_312046	Tuber magnatum (white Piedmont truffle)	-1.82016	3.5312
2.15054e-05	A0A292PQI8	A0A292PQI8_9PEZI	DFP domain-containing protein	GSTUAT00007191001	Tuber aestivum (summer truffle)	-1.80973	3.50577
2.66667e-05	A0A292Q021	A0A292Q021_9PEZI	Dihydrolipoamide acetyltransferase component of pyruvate dehydrogenase complex (EC 2.3.1.-)	GSTUAT00003177001	Tuber aestivum (summer truffle)	-1.79053	3.45942
0.00419544	A0A317SFS8	A0A317SFS8_9PEZI	Uncharacterized protein	C7212DRAFT_228569	Tuber magnatum (white Piedmont truffle)	-1.79025	3.45875
0.00056057	A0A317ST06	A0A317ST06_9PEZI	Calcipressin	C7212DRAFT_362727	Tuber magnatum (white Piedmont truffle)	-1.78513	3.4465
0	A0A317SN75	A0A317SN75_9PEZI	5-aminoimidazole-4-carboxamide ribonucleotide formyltransferase (EC 2.1.2.3) (EC 3.5.4.10) (AICAR transformylase) (IMP synthase) (Inosinicase) (Phosphoribosylaminoimidazolecarboxamide formyltransferase)	C7212DRAFT_324285	Tuber magnatum (white Piedmont truffle)	-1.78368	3.44303
0.002	A0A317SNJ4	A0A317SNJ4_9PEZI	Aspartate aminotransferase (EC 2.6.1.1)	C7212DRAFT_280081	Tuber magnatum (white Piedmont truffle)	-1.77916	3.43226
0.00967442	D5G4D3	D5G4D3_TUBMM	Uncharacterized protein	GSTUM_00004058001	Tuber melanosporum (strain Mel28) (Perigord black truffle)	-1.77619	3.4252
0.0088	D5GE86	D5GE86_TUBMM	5'-deoxynucleotidase (EC 3.1.3.89)	GSTUM_00006427001	Tuber melanosporum (strain Mel28) (Perigord black truffle)	-1.76509	3.39895
0.00336807	A0A317SMI0	A0A317SMI0_9PEZI	Methylenetetrahydrofolate reductase (EC 1.5.1.20)	C7212DRAFT_209253	Tuber magnatum (white Piedmont truffle)	-1.76465	3.39792
0	D5GMP1	D5GMP1_TUBMM	Alpha-glucosidase (EC 3.2.1.20)	GSTUM_00010862001	Tuber melanosporum (strain Mel28) (Perigord black truffle)	-1.75841	3.38325
3.72093e-05	A0A292PPN9	A0A292PPN9_9PEZI	Uncharacterized protein	GSTUAT00007310001	Tuber aestivum (summer truffle)	-1.75838	3.38318
7.90514e-05	A0A317SKC2	A0A317SKC2_9PEZI	ATP synthase subunit beta (EC 7.1.2.2)	C7212DRAFT_326570	Tuber magnatum (white Piedmont truffle)	-1.7498	3.36312
0.000812362	A0A317SCU2	A0A317SCU2_9PEZI	Assimilatory sulfite reductase (NADPH) (EC 1.8.1.2)	C7212DRAFT_233155	Tuber magnatum (white Piedmont truffle)	-1.74444	3.35065
0.00178378	A0A317SHV0	A0A317SHV0_9PEZI	Glyceraldehyde-3-phosphate dehydrogenase (EC 1.2.1.12)	C7212DRAFT_329617	Tuber magnatum (white Piedmont truffle)	-1.74417	3.35002
0.000358696	A0A317SCG1	A0A317SCG1_9PEZI	Phosphomannomutase (EC 5.4.2.8)	C7212DRAFT_339004	Tuber magnatum (white Piedmont truffle)	-1.73964	3.33952
0.000637813	D5G7H7	D5G7H7_TUBMM	Dolichyl-phosphate-mannose--protein mannosyltransferase (EC 2.4.1.109)	GSTUM_00002470001	Tuber melanosporum (strain Mel28) (Perigord black truffle)	-1.73438	3.32736
2.05128e-05	D5GNP5	D5GNP5_TUBMM	Adenosylhomocysteinase (EC 3.3.1.1)	GSTUM_00011415001	Tuber melanosporum (strain Mel28) (Perigord black truffle)	-1.73363	3.32564
3.52423e-05	A0A317SDU9	A0A317SDU9_9PEZI	ATP synthase subunit d, mitochondrial	C7212DRAFT_354841	Tuber magnatum (white Piedmont truffle)	-1.72919	3.31542
0.000423174	A0A317SNY5	A0A317SNY5_9PEZI	S-adenosyl-L-methionine-dependent methyltransferase	C7212DRAFT_321419	Tuber magnatum (white Piedmont truffle)	-1.72239	3.29983
0.00570724	A0A317SM41	A0A317SM41_9PEZI	Peptidase M18, aminopeptidase I	C7212DRAFT_202324	Tuber magnatum (white Piedmont truffle)	-1.71901	3.2921
0.00637481	A0A317T3D7	A0A317T3D7_9PEZI	Tryptophanyl-tRNA synthetase (EC 6.1.1.2)	C7212DRAFT_274434	Tuber magnatum (white Piedmont truffle)	-1.70795	3.26696
0.000677201	A0A317ST53	A0A317ST53_9PEZI	Cytochrome c	C7212DRAFT_277582	Tuber magnatum (white Piedmont truffle)	-1.70281	3.25534
8.26446e-05	A0A317SY18	A0A317SY18_9PEZI	AhpC-TSA-domain-containing protein	C7212DRAFT_275142	Tuber magnatum (white Piedmont truffle)	-1.70015	3.24935
0.00377521	A0A292Q2S5	A0A292Q2S5_9PEZI	CTP synthase (EC 6.3.4.2) (UTP--ammonia ligase)	GSTUAT00002848001	Tuber aestivum (summer truffle)	-1.68603	3.2177
0.000357724	A0A317SNX9	A0A317SNX9_9PEZI	Eukaryotic translation initiation factor 3 subunit A (eIF3a) (Eukaryotic translation initiation factor 3 110 kDa subunit homolog) (eIF3 p110) (Translation initiation factor eIF3, p110 subunit homolog)	TIF32 C7212DRAFT_345323	Tuber magnatum (white Piedmont truffle)	-1.68166	3.20797
0.000580796	A0A317SGU1	A0A317SGU1_9PEZI	Bicupin, oxalate decarboxylase/oxidase	C7212DRAFT_359369	Tuber magnatum (white Piedmont truffle)	-1.6774	3.19851
8.33333e-05	A0A292Q7I1	A0A292Q7I1_9PEZI	Glutathione reductase (EC 1.8.1.7)	GSTUAT00001172001	Tuber aestivum (summer truffle)	-1.66006	3.1603
0.00283448	A0A317SQM6	A0A317SQM6_9PEZI	Glucose-6-phosphate 1-epimerase (EC 5.1.3.15)	C7212DRAFT_279483	Tuber magnatum (white Piedmont truffle)	-1.64667	3.1311
0	A0A317SVY7	A0A317SVY7_9PEZI	H(+)-transporting two-sector ATPase (EC 7.1.2.2)	C7212DRAFT_177443	Tuber magnatum (white Piedmont truffle)	-1.63915	3.11482
0.000118959	A0A317SK45	A0A317SK45_9PEZI	Heat shock protein 70	C7212DRAFT_346532	Tuber magnatum (white Piedmont truffle)	-1.63251	3.10052
0.00415008	A0A317SQ60	A0A317SQ60_9PEZI	Uncharacterized protein	C7212DRAFT_320737	Tuber magnatum (white Piedmont truffle)	-1.63072	3.09668
1.96078e-05	A0A317SF98	A0A317SF98_9PEZI	Uncharacterized protein	C7212DRAFT_360359	Tuber magnatum (white Piedmont truffle)	-1.62161	3.07718
0	A0A317SHI7	A0A317SHI7_9PEZI	High mobility group box (Fragment)	C7212DRAFT_213094	Tuber magnatum (white Piedmont truffle)	-1.62071	3.07526
0.000421053	A0A317SN26	A0A317SN26_9PEZI	ARM repeat-containing protein	C7212DRAFT_363990	Tuber magnatum (white Piedmont truffle)	-1.61054	3.05366
0.00613534	A0A292Q3D6	A0A292Q3D6_9PEZI	UBC core domain-containing protein	GSTUAT00002001001	Tuber aestivum (summer truffle)	-1.60316	3.03808
0.00408525	A0A317SUC9	A0A317SUC9_9PEZI	Mannitol_dh_C domain-containing protein	C7212DRAFT_312854	Tuber magnatum (white Piedmont truffle)	-1.59843	3.02814
3.80952e-05	A0A317T0G9	A0A317T0G9_9PEZI	Fasciclin-domain-containing protein	C7212DRAFT_361113	Tuber magnatum (white Piedmont truffle)	-1.59499	3.02092
0.00030854	A0A317SBV7	A0A317SBV7_9PEZI	zf-CHCC domain-containing protein	C7212DRAFT_287371	Tuber magnatum (white Piedmont truffle)	-1.5905	3.01154
0.00064186	A0A317SXM7	A0A317SXM7_9PEZI	UTP--glucose-1-phosphate uridylyltransferase (EC 2.7.7.9)	C7212DRAFT_272517	Tuber magnatum (white Piedmont truffle)	-1.5771	2.98369
8.47458e-05	D5GA85	D5GA85_TUBMM	Malate dehydrogenase (EC 1.1.1.37)	GSTUM_00005180001	Tuber melanosporum (strain Mel28) (Perigord black truffle)	-1.5757	2.9808
0.000120755	A0A317SUZ9	A0A317SUZ9_9PEZI	Coatomer subunit epsilon	C7212DRAFT_323439	Tuber magnatum (white Piedmont truffle)	-1.57413	2.97756
0.00326102	A0A317SQB4	A0A317SQB4_9PEZI	Ketol-acid reductoisomerase, mitochondrial (EC 1.1.1.86) (Acetohydroxy-acid reductoisomerase) (Alpha-keto-beta-hydroxylacyl reductoisomerase)	C7212DRAFT_294882	Tuber magnatum (white Piedmont truffle)	-1.56794	2.96481
0.00131174	A0A317SQK4	A0A317SQK4_9PEZI	HTH La-type RNA-binding domain-containing protein	C7212DRAFT_352140	Tuber magnatum (white Piedmont truffle)	-1.56792	2.96477
0.00145817	A0A317T354	A0A317T354_9PEZI	NAD(P)-binding protein	C7212DRAFT_273536	Tuber magnatum (white Piedmont truffle)	-1.56426	2.95726
0.000221453	A0A292Q189	A0A292Q189_9PEZI	Alpha-carbonic anhydrase domain-containing protein	GSTUAT00003435001	Tuber aestivum (summer truffle)	-1.55973	2.94799
0.00199632	D5GLI7	D5GLI7_TUBMM	AB hydrolase-1 domain-containing protein	GSTUM_00010225001	Tuber melanosporum (strain Mel28) (Perigord black truffle)	-1.55606	2.9405
0.000634033	A0A292PYR1	A0A292PYR1_9PEZI	Fes1 domain-containing protein	GSTUAT00003979001	Tuber aestivum (summer truffle)	-1.55498	2.9383
0.00177176	A0A317SSB4	A0A317SSB4_9PEZI	Uncharacterized protein	C7212DRAFT_295460	Tuber magnatum (white Piedmont truffle)	-1.55028	2.92874
0.00123591	A0A317SBB2	A0A317SBB2_9PEZI	Piwi-domain-containing protein	C7212DRAFT_231922	Tuber magnatum (white Piedmont truffle)	-1.54494	2.91792
0.00756897	A0A317SWD8	A0A317SWD8_9PEZI	Nuclear protein localization protein 4	C7212DRAFT_340342	Tuber magnatum (white Piedmont truffle)	-1.53967	2.90728
0.000274143	D5GPK8	D5GPK8_TUBMM	SHSP domain-containing protein	GSTUM_00011894001	Tuber melanosporum (strain Mel28) (Perigord black truffle)	-1.52884	2.88554
0.00214882	A0A292PLE1	A0A292PLE1_9PEZI	BSD domain-containing protein	GSTUAT00007552001	Tuber aestivum (summer truffle)	-1.52489	2.87765
0.0018119	A0A292Q6E0	A0A292Q6E0_9PEZI	Aldedh domain-containing protein	GSTUAT00001537001	Tuber aestivum (summer truffle)	-1.51639	2.86074
0.000116364	A0A317SYA0	A0A317SYA0_9PEZI	Aminoacylproline aminopeptidase (EC 3.4.11.9) (Probable Xaa-Pro aminopeptidase P) (Prolidase)	C7212DRAFT_183337	Tuber magnatum (white Piedmont truffle)	-1.51443	2.85686
0.000640732	A0A317SN84	A0A317SN84_9PEZI	Proteasome subunit beta (EC 3.4.25.1)	C7212DRAFT_324298	Tuber magnatum (white Piedmont truffle)	-1.49491	2.81847
0.00337268	A0A292PS79	A0A292PS79_9PEZI	Uncharacterized protein	GSTUAT00005914001	Tuber aestivum (summer truffle)	-1.47053	2.77124
0.000351648	A0A317SWW9	A0A317SWW9_9PEZI	Putative Xaa-Pro aminopeptidase	C7212DRAFT_350843	Tuber magnatum (white Piedmont truffle)	-1.46524	2.76109
0.00240989	A0A317SF84	A0A317SF84_9PEZI	Proteasome subunit alpha type	C7212DRAFT_284889	Tuber magnatum (white Piedmont truffle)	-1.46311	2.75702
0.000143369	D5G5H0	D5G5H0_TUBMM	Aldedh domain-containing protein	GSTUM_00004330001	Tuber melanosporum (strain Mel28) (Perigord black truffle)	-1.45874	2.74868
0.00026361	A0A292PY80	A0A292PY80_9PEZI	Uncharacterized protein	GSTUAT00004447001	Tuber aestivum (summer truffle)	-1.45397	2.73961
0.00125572	A0A292PST1	A0A292PST1_9PEZI	HD_domain domain-containing protein	GSTUAT00006403001	Tuber aestivum (summer truffle)	-1.45225	2.73634
0.00224687	A0A317SKG6	A0A317SKG6_9PEZI	NADH-quinone oxidoreductase	C7212DRAFT_282442	Tuber magnatum (white Piedmont truffle)	-1.44006	2.71332
0.005275	A0A317SVW2	A0A317SVW2_9PEZI	S-adenosyl-L-methionine-dependent methyltransferase	C7212DRAFT_277865	Tuber magnatum (white Piedmont truffle)	-1.43994	2.7131
2.27273e-05	A0A317SQ36	A0A317SQ36_9PEZI	Proteasome endopeptidase complex (EC 3.4.25.1)	C7212DRAFT_319760	Tuber magnatum (white Piedmont truffle)	-1.43949	2.71225
8.29876e-05	A0A292Q4Y1	A0A292Q4Y1_9PEZI	Adenosylhomocysteinase (EC 3.3.1.1)	GSTUAT00001975001	Tuber aestivum (summer truffle)	-1.42959	2.6937
0.00429268	A0A292PXB1	A0A292PXB1_9PEZI	3-deoxy-7-phosphoheptulonate synthase (EC 2.5.1.54)	GSTUAT00004229001	Tuber aestivum (summer truffle)	-1.42896	2.69253
0.0055	A0A317SKP7	A0A317SKP7_9PEZI	Homogentisate 1,2-dioxygenase (EC 1.13.11.5) (Homogentisate oxygenase) (Homogentisic acid oxidase) (Homogentisicase)	C7212DRAFT_299169	Tuber magnatum (white Piedmont truffle)	-1.41164	2.66039
0.000268371	D5GFC3	D5GFC3_TUBMM	Cysteinyl-tRNA synthetase (EC 6.1.1.16)	GSTUM_00006820001	Tuber melanosporum (strain Mel28) (Perigord black truffle)	-1.40416	2.64664
2.22222e-05	A0A317T5T2	A0A317T5T2_9PEZI	YjgF-like protein	C7212DRAFT_340960	Tuber magnatum (white Piedmont truffle)	-1.40251	2.64361
0.000411311	A0A317STP8	A0A317STP8_9PEZI	Cytochrome b-c1 complex subunit Rieske, mitochondrial (EC 7.1.1.8) (Fragment)	C7212DRAFT_277157	Tuber magnatum (white Piedmont truffle)	-1.37456	2.59289
0.000764444	A0A292Q424	A0A292Q424_9PEZI	CENP-V/GFA domain-containing protein	GSTUAT00002421001	Tuber aestivum (summer truffle)	-1.34221	2.53539
0	A0A317SWF5	A0A317SWF5_9PEZI	6,7-dimethyl-8-ribityllumazine synthase (DMRL synthase) (EC 2.5.1.78)	C7212DRAFT_342624	Tuber magnatum (white Piedmont truffle)	-1.3405	2.53239
0.000545012	A0A317T299	A0A317T299_9PEZI	DUF500-domain-containing protein	C7212DRAFT_307019	Tuber magnatum (white Piedmont truffle)	-1.33585	2.52424
0.000639269	A0A317SBW6	A0A317SBW6_9PEZI	Uncharacterized protein	C7212DRAFT_348590	Tuber magnatum (white Piedmont truffle)	-1.33388	2.5208
0.00405272	A0A317SGD9	A0A317SGD9_9PEZI	DNA helicase (EC 3.6.4.12)	C7212DRAFT_301901	Tuber magnatum (white Piedmont truffle)	-1.32965	2.51342
0.00718486	A0A292PVB8	A0A292PVB8_9PEZI	Epimerase domain-containing protein	GSTUAT00005281001	Tuber aestivum (summer truffle)	-1.32897	2.51223
3.77358e-05	D5GL90	D5GL90_TUBMM	Uncharacterized protein	GSTUM_00010075001	Tuber melanosporum (strain Mel28) (Perigord black truffle)	-1.31938	2.49559
0.00874965	A0A317SCI0	A0A317SCI0_9PEZI	Ras GEF	C7212DRAFT_229388	Tuber magnatum (white Piedmont truffle)	-1.31072	2.48065
0.00792624	A0A317SFV4	A0A317SFV4_9PEZI	Amine oxidase (EC 1.4.3.-)	C7212DRAFT_300863	Tuber magnatum (white Piedmont truffle)	-1.29711	2.45736
0.00128953	A0A317SE34	A0A317SE34_9PEZI	RING-type domain-containing protein	C7212DRAFT_359916	Tuber magnatum (white Piedmont truffle)	-1.29187	2.44845
0.000304225	A0A317SUD0	A0A317SUD0_9PEZI	AAA domain-containing protein	C7212DRAFT_312681	Tuber magnatum (white Piedmont truffle)	-1.28553	2.43772
0.00574501	A0A317SSG7	A0A317SSG7_9PEZI	DUF2235 domain-containing protein	C7212DRAFT_314392	Tuber magnatum (white Piedmont truffle)	-1.27561	2.42101
0.000885965	A0A317SYX9	A0A317SYX9_9PEZI	PRTase-like protein	C7212DRAFT_291554	Tuber magnatum (white Piedmont truffle)	-1.2691	2.41011
0.00569846	D5G6D1	D5G6D1_TUBMM	Mitochondrial genome maintenance protein MGM101	GSTUM_00004428001	Tuber melanosporum (strain Mel28) (Perigord black truffle)	-1.2676	2.40761
0.00026506	A0A317SQT3	A0A317SQT3_9PEZI	Phosphoglycerate mutase (2,3-diphosphoglycerate-independent) (EC 5.4.2.12)	C7212DRAFT_324211	Tuber magnatum (white Piedmont truffle)	-1.26552	2.40414
0	A0A317SHG9	A0A317SHG9_9PEZI	Chaperonin GroL	C7212DRAFT_366567	Tuber magnatum (white Piedmont truffle)	-1.25098	2.38003
0.000943723	A0A317T620	A0A317T620_9PEZI	RRM domain-containing protein	C7212DRAFT_307496	Tuber magnatum (white Piedmont truffle)	-1.23878	2.35999
0.0022766	D5GCF2	D5GCF2_TUBMM	Associated with spindles and kinetochores protein 1 (DASH complex subunit ASK1) (Outer kinetochore protein ASK1)	GSTUM_00005863001	Tuber melanosporum (strain Mel28) (Perigord black truffle)	-1.23568	2.35492
0.000353887	D5GGK4	D5GGK4_TUBMM	Pyruvate dehydrogenase E1 component subunit beta (EC 1.2.4.1)	GSTUM_00007537001	Tuber melanosporum (strain Mel28) (Perigord black truffle)	-1.21768	2.32572
0.00457605	A0A292PV00	A0A292PV00_9PEZI	Uncharacterized protein	GSTUAT00005570001	Tuber aestivum (summer truffle)	-1.21435	2.32036
0.000109375	A0A292PM52	A0A292PM52_9PEZI	Uncharacterized protein	GSTUAT00008241001	Tuber aestivum (summer truffle)	-1.21097	2.31493
0.00195933	D5G7I0	D5G7I0_TUBMM	ATP synthase subunit beta (EC 7.1.2.2)	GSTUM_00002474001	Tuber melanosporum (strain Mel28) (Perigord black truffle)	-1.20939	2.3124
8.43882e-05	A0A317SFL3	A0A317SFL3_9PEZI	Protein phosphatase 2C	C7212DRAFT_231598	Tuber magnatum (white Piedmont truffle)	-1.20698	2.30854
0.0015604	A0A317SKA6	A0A317SKA6_9PEZI	Aminopeptidase (EC 3.4.11.-)	C7212DRAFT_358712	Tuber magnatum (white Piedmont truffle)	-1.20029	2.29786
0.00680412	A0A292PZL9	A0A292PZL9_9PEZI	Phosphoenolpyruvate carboxykinase (ATP) (EC 4.1.1.49)	GSTUAT00002947001	Tuber aestivum (summer truffle)	-1.19376	2.28748
3.66972e-05	A0A317SHJ3	A0A317SHJ3_9PEZI	Acetyltransferase component of pyruvate dehydrogenase complex (EC 2.3.1.12)	C7212DRAFT_353573	Tuber magnatum (white Piedmont truffle)	-1.18218	2.26919
0.000272446	A0A317SZR8	A0A317SZR8_9PEZI	Succinate dehydrogenase [ubiquinone] iron-sulfur subunit, mitochondrial (EC 1.3.5.1)	C7212DRAFT_307754	Tuber magnatum (white Piedmont truffle)	-1.17927	2.26462
0.000412371	A0A292Q627	A0A292Q627_9PEZI	PARP-type domain-containing protein	GSTUAT00001704001	Tuber aestivum (summer truffle)	-1.16646	2.2446
0.000408163	A0A317SM21	A0A317SM21_9PEZI	Catalase (EC 1.11.1.6)	C7212DRAFT_328608	Tuber magnatum (white Piedmont truffle)	-1.15911	2.2332
0.000974138	A0A292PY06	A0A292PY06_9PEZI	Uncharacterized protein	GSTUAT00004584001	Tuber aestivum (summer truffle)	-1.15304	2.22382
0.000264984	D5GBY0	D5GBY0_TUBMM	Phosphogluconate dehydrogenase (NADP(+)-dependent, decarboxylating) (EC 1.1.1.44)	GSTUM_00005638001	Tuber melanosporum (strain Mel28) (Perigord black truffle)	-1.13489	2.19602
0	D5G639	D5G639_TUBMM	Septin-type G domain-containing protein	GSTUM_00001755001	Tuber melanosporum (strain Mel28) (Perigord black truffle)	-1.13159	2.191
0.00663111	A0A317SQT1	A0A317SQT1_9PEZI	Protein-ribulosamine 3-kinase (EC 2.7.1.172)	C7212DRAFT_320070	Tuber magnatum (white Piedmont truffle)	-1.12716	2.18428
0.00132525	A0A292PMQ9	A0A292PMQ9_9PEZI	Ribose-phosphate diphosphokinase (EC 2.7.6.1)	GSTUAT00008175001	Tuber aestivum (summer truffle)	-1.12215	2.17671
0.00641916	A0A292Q561	A0A292Q561_9PEZI	D-3-phosphoglycerate dehydrogenase (EC 1.1.1.399) (EC 1.1.1.95)	GSTUAT00001032001	Tuber aestivum (summer truffle)	-1.11922	2.17229
0.00187786	A0A292PZ16	A0A292PZ16_9PEZI	40S ribosomal protein S12	GSTUAT00003082001	Tuber aestivum (summer truffle)	-1.1001	2.1437
0.000643991	A0A292PUR3	A0A292PUR3_9PEZI	Uncharacterized protein	GSTUAT00005385001	Tuber aestivum (summer truffle)	-1.09528	2.13655
0.00522835	A0A292PM86	A0A292PM86_9PEZI	Uncharacterized protein	GSTUAT00008313001	Tuber aestivum (summer truffle)	-1.09508	2.13625
0.00299656	A0A292PNI6	A0A292PNI6_9PEZI	Uncharacterized protein (Fragment)	GSTUAT00006823001	Tuber aestivum (summer truffle)	-1.03299	2.04626
0.0025193	A0A292Q569	A0A292Q569_9PEZI	Uncharacterized protein	GSTUAT00002071001	Tuber aestivum (summer truffle)	-1.0245	2.03425
0.00654925	A0A317SXK3	A0A317SXK3_9PEZI	DNase I-like protein	C7212DRAFT_361832	Tuber magnatum (white Piedmont truffle)	-1.02175	2.03038
0.000262687	A0A317SP50	A0A317SP50_9PEZI	Ubiquitin-conjugating enzyme	C7212DRAFT_321403	Tuber magnatum (white Piedmont truffle)	-1.01555	2.02167

## Sheet: GOA proteins up T. albidum
GO ID	GO Description	p-val	corrected p-val	Cluster frequency	Total frequency	Genes
44281	small molecule metabolic process	8.9292e-11	7.7417e-08	53/183 28.9%	1195/10365 11.5%	A0A292PW09 A0A292PPK3 A0A292Q6M5 A0A292Q254 D5GB83 D5GMF0 A0A292PYZ6 A0A292Q4Z0 A0A317SQN7 D5GB43 A0A292PP75 D5GGL2 A0A292PSF6 D5G6F8 A0A317SMX0 D5G983 D5G620 A0A292Q7P5 A0A292PWJ0 D5GIC4 D5GMC3 D5G7L2 A0A292PMS8 A0A292Q6S1 A0A292Q181 A0A292Q1Y3 D5GCX5 A0A292QA47 D5G3Z0 D5GAE7 A0A317SRB4 A0A292Q0G0 A0A292PR07 D5GPW5 A0A292PNR5 A0A292PTZ8 A0A317SRV7 A0A292PKT0 A0A292PWC3 A0A292PRA7 A0A292Q591 A0A3…
6082	organic acid metabolic process	1.7389e-09	5.4845e-07	37/183 20.2%	710/10365 6.8%	A0A317SRB4 A0A292PPK3 A0A292Q0G0 A0A292Q6M5 A0A292Q254 D5GB83 A0A292PNR5 A0A292PTZ8 D5GMF0 A0A292PYZ6 A0A292PKT0 A0A292PRA7 A0A292Q4Z0 A0A317SQN7 A0A317SVR7 A0A292PN55 A0A292PP75 D5GQ51 A0A292PSF6 A0A317SMX0 A0A292PW35 D5G983 D5G620 D5G637 A0A292PRS1 A0A292PK05 D5GMC3 D5G7L2 A0A292PMS8 A0A292Q6S1 D5GDG9 A0A292Q325 A0A292Q181 A0A292Q1Y3 D5G6L5 D5GAV4 D5GCX5
19752	carboxylic acid metabolic process	1.8977e-09	5.4845e-07	36/183 19.6%	679/10365 6.5%	A0A317SRB4 A0A292PPK3 A0A292Q0G0 A0A292Q6M5 A0A292Q254 D5GB83 A0A292PNR5 A0A292PTZ8 D5GMF0 A0A292PYZ6 A0A292PRA7 A0A292Q4Z0 A0A317SQN7 A0A317SVR7 A0A292PN55 A0A292PP75 D5GQ51 A0A292PSF6 A0A317SMX0 A0A292PW35 D5G983 D5G620 D5G637 A0A292PRS1 A0A292PK05 D5GMC3 D5G7L2 A0A292PMS8 A0A292Q6S1 D5GDG9 A0A292Q325 A0A292Q181 A0A292Q1Y3 D5G6L5 D5GAV4 D5GCX5
43436	oxoacid metabolic process	3.2832e-09	7.1164e-07	36/183 19.6%	693/10365 6.6%	A0A317SRB4 A0A292PPK3 A0A292Q0G0 A0A292Q6M5 A0A292Q254 D5GB83 A0A292PNR5 A0A292PTZ8 D5GMF0 A0A292PYZ6 A0A292PRA7 A0A292Q4Z0 A0A317SQN7 A0A317SVR7 A0A292PN55 A0A292PP75 D5GQ51 A0A292PSF6 A0A317SMX0 A0A292PW35 D5G983 D5G620 D5G637 A0A292PRS1 A0A292PK05 D5GMC3 D5G7L2 A0A292PMS8 A0A292Q6S1 D5GDG9 A0A292Q325 A0A292Q181 A0A292Q1Y3 D5G6L5 D5GAV4 D5GCX5
15980	energy derivation by oxidation of organic compounds	1.5385e-06	0.00026678	11/183 6.0%	101/10365 0.9%	A0A292PLB5 A0A292PRS1 D5GQ51 D5G6F8 D5GK85 A0A292PNZ5 D5G620 A0A292PW69 D5G3W8 A0A292PWL1 A0A292PP75
45333	cellular respiration	2.29e-06	0.00033091	10/183 5.4%	85/10365 0.8%	A0A292PRS1 D5GQ51 D5G6F8 D5GK85 A0A292PNZ5 D5G620 A0A292PW69 D5G3W8 A0A292PWL1 A0A292PP75
6091	generation of precursor metabolites and energy	2.9525e-06	0.00036569	16/183 8.7%	230/10365 2.2%	A0A292PLB5 D5GQ51 D5G6F8 D5GK85 D5G620 A0A292PW69 D5G3W8 A0A292PWL1 A0A292PRS1 A0A292Q254 A0A292PMS8 A0A292PVE6 A0A292PNZ5 D5GMH9 D5GB43 A0A292PP75
55086	nucleobase-containing small molecule metabolic process	3.136e-05	0.0027005	20/183 10.9%	406/10365 3.9%	A0A292PW09 D5GGL2 A0A292PSF6 A0A292QA47 D5G3Z0 D5G6F8 D5GAE7 A0A292Q7P5 D5GPW5 A0A292PWJ0 A0A292PK05 A0A292Q254 D5GIC4 A0A292PMS8 A0A317SRV7 A0A292PWC3 D5GFX4 D5GAV4 A0A292Q591 A0A317SVR7
72521	purine-containing compound metabolic process	3.2476e-05	0.0027005	14/183 7.6%	219/10365 2.1%	A0A292PW09 A0A292PSF6 A0A292QA47 D5G3Z0 D5G6F8 D5GAE7 A0A292Q7P5 A0A292Q254 D5GIC4 A0A292PMS8 A0A317SRV7 A0A292PWC3 D5GFX4 D5GAV4
19693	ribose phosphate metabolic process	3.2476e-05	0.0027005	14/183 7.6%	219/10365 2.1%	A0A292PW09 A0A292PSF6 A0A292QA47 D5G3Z0 D5G6F8 D5GAE7 A0A292Q7P5 D5GPW5 A0A292Q254 D5GIC4 A0A292PMS8 A0A317SRV7 A0A292PWC3 D5GFX4
9150	purine ribonucleotide metabolic process	3.4435e-05	0.0027005	13/183 7.1%	192/10365 1.8%	A0A292PW09 A0A292PSF6 A0A292QA47 D5G3Z0 D5G6F8 D5GAE7 A0A292Q7P5 A0A292Q254 D5GIC4 A0A292PMS8 A0A317SRV7 A0A292PWC3 D5GFX4
6520	cellular amino acid metabolic process	3.8448e-05	0.0027005	22/183 12.0%	481/10365 4.6%	A0A317SRB4 A0A292PPK3 A0A292Q0G0 A0A317SMX0 A0A292PW35 D5G983 A0A292Q6M5 A0A292PK05 D5GMC3 A0A292PNR5 A0A292PTZ8 D5GMF0 A0A292Q6S1 D5GDG9 A0A292Q325 A0A292PYZ6 A0A292PRA7 A0A292Q181 D5GAV4 A0A317SVR7 A0A292PN55 D5GCX5
6163	purine nucleotide metabolic process	4.0492e-05	0.0027005	13/183 7.1%	195/10365 1.8%	A0A292PW09 A0A292PSF6 A0A292QA47 D5G3Z0 D5G6F8 D5GAE7 A0A292Q7P5 A0A292Q254 D5GIC4 A0A292PMS8 A0A317SRV7 A0A292PWC3 D5GFX4
8152	metabolic process	4.4637e-05	0.0027343	152/183 83.0%	7285/10365 70.2%	A0A292Q5G2 D5GM60 D5GBI0 D5GBQ8 A0A292PMI7 A0A292PYQ6 D5GB83 D5GA61 A0A292Q4V5 D5GMF0 A0A292PYZ5 A0A292PYZ6 A0A292PPX1 D5GFY7 A0A317SY56 A0A317SQN7 A0A292PP75 D5GKT3 D5GGL2 D5G5Y0 A0A292PSF6 A0A292PXH6 A0A317SH51 A0A317SMX0 D5GDF7 D5G983 D5G620 D5GLV9 D5GQ76 A0A292Q1Q1 D5G736 D5G7L2 A0A292PMS8 D5GLE5 A0A292Q6S1 A0A292Q588 A0A292PPQ6 A0A292PWW6 A0A292PP80 A0A292Q181 A0A292PNU1 A0A292Q1Y3 A0A292QA4…
9060	aerobic respiration	4.7306e-05	0.0027343	7/183 3.8%	55/10365 0.5%	A0A292PRS1 D5GQ51 D5G6F8 D5G620 A0A292PW69 D5G3W8 A0A292PP75
55114	oxidation-reduction process	6.6261e-05	0.0035905	45/183 24.5%	1438/10365 13.8%	D5GI47 D5GK85 D5GLQ7 A0A292PW69 D5GH06 A0A292PYQ6 D5GIM5 D5GIM4 A0A292PNR5 A0A292PJN7 D5GMF0 A0A317SWX4 A0A292PKT0 A0A292PVE6 D5GB67 D5G4K9 A0A292PNZ5 A0A317SJL9 D5GG85 D5GFY7 A0A292PL97 D5GMH9 D5GB43 A0A317SVR7 A0A292PP75 A0A292PLB5 D5GJ34 D5GKT3 D5GQ51 D5G5Y0 D5G6F8 D5G620 D5GIL7 D5G3W8 A0A292PWL1 D5GM35 D5GQ76 A0A292Q1Q1 D5G736 A0A292PRS1 D5G635 D5G657 A0A317STQ4 D5G6L5 A0A292Q120
6753	nucleoside phosphate metabolic process	0.00010501	0.0050578	16/183 8.7%	307/10365 2.9%	A0A292PW09 D5GGL2 A0A292PSF6 A0A292QA47 D5G3Z0 D5G6F8 D5GAE7 A0A292Q7P5 D5GPW5 A0A292Q254 D5GIC4 A0A292PMS8 A0A317SRV7 A0A292PWC3 D5GFX4 A0A317SVR7
9117	nucleotide metabolic process	0.00010501	0.0050578	16/183 8.7%	307/10365 2.9%	A0A292PW09 D5GGL2 A0A292PSF6 A0A292QA47 D5G3Z0 D5G6F8 D5GAE7 A0A292Q7P5 D5GPW5 A0A292Q254 D5GIC4 A0A292PMS8 A0A317SRV7 A0A292PWC3 D5GFX4 A0A317SVR7
9259	ribonucleotide metabolic process	0.00011548	0.0052696	13/183 7.1%	216/10365 2.0%	A0A292PW09 A0A292PSF6 A0A292QA47 D5G3Z0 D5G6F8 D5GAE7 A0A292Q7P5 A0A292Q254 D5GIC4 A0A292PMS8 A0A317SRV7 A0A292PWC3 D5GFX4
43648	dicarboxylic acid metabolic process	0.00013991	0.006065	7/183 3.8%	65/10365 0.6%	A0A292PRS1 D5G7L2 D5GMF0 A0A292Q181 A0A292Q4Z0 D5G620 A0A317SVR7
6637	acyl-CoA metabolic process	0.00025806	0.0097936	5/183 2.7%	33/10365 0.3%	A0A292PSF6 D5G6F8 A0A292PWC3 D5GAE7 D5GFX4
35383	thioester metabolic process	0.00025806	0.0097936	5/183 2.7%	33/10365 0.3%	A0A292PSF6 D5G6F8 A0A292PWC3 D5GAE7 D5GFX4
6099	tricarboxylic acid cycle	0.00025981	0.0097936	6/183 3.2%	51/10365 0.4%	A0A292PRS1 D5GQ51 D5G6F8 D5G620 A0A292PW69 A0A292PP75
1901605	alpha-amino acid metabolic process	0.00052037	0.018798	14/183 7.6%	285/10365 2.7%	A0A317SRB4 A0A317SMX0 A0A292PW35 D5G983 A0A292Q6M5 A0A292PK05 A0A292PNR5 A0A292PTZ8 D5GMF0 A0A292Q6S1 D5GDG9 D5GAV4 A0A317SVR7 D5GCX5
42773	ATP synthesis coupled electron transport	0.00064022	0.022203	4/183 2.1%	23/10365 0.2%	D5GK85 A0A292PNZ5 D5G3W8 A0A292PWL1
33865	nucleoside bisphosphate metabolic process	0.00081356	0.024153	5/183 2.7%	42/10365 0.4%	A0A292PSF6 D5G6F8 A0A292PWC3 D5GAE7 D5GFX4
33875	ribonucleoside bisphosphate metabolic process	0.00081356	0.024153	5/183 2.7%	42/10365 0.4%	A0A292PSF6 D5G6F8 A0A292PWC3 D5GAE7 D5GFX4
34032	purine nucleoside bisphosphate metabolic process	0.00081356	0.024153	5/183 2.7%	42/10365 0.4%	A0A292PSF6 D5G6F8 A0A292PWC3 D5GAE7 D5GFX4
6498	N-terminal protein lipidation	0.00091931	0.024153	2/183 1.0%	3/10365 0.0%	A0A292Q3P8 D5GLC6
6499	N-terminal protein myristoylation	0.00091931	0.024153	2/183 1.0%	3/10365 0.0%	A0A292Q3P8 D5GLC6
33609	oxalate metabolic process	0.00091931	0.024153	2/183 1.0%	3/10365 0.0%	D5G7L2 A0A292Q4Z0
18377	protein myristoylation	0.00091931	0.024153	2/183 1.0%	3/10365 0.0%	A0A292Q3P8 D5GLC6
6097	glyoxylate cycle	0.00091931	0.024153	2/183 1.0%	3/10365 0.0%	D5GQ51 A0A292PP75
6084	acetyl-CoA metabolic process	0.0012009	0.030623	4/183 2.1%	27/10365 0.2%	A0A292PSF6 A0A292PWC3 D5GAE7 D5GFX4
46034	ATP metabolic process	0.0012657	0.031353	8/183 4.3%	120/10365 1.1%	A0A292Q254 D5GIC4 A0A292PMS8 D5GK85 A0A292Q405 A0A292PNZ5 D5G3W8 A0A292PWL1
46487	glyoxylate metabolic process	0.0018172	0.043765	2/183 1.0%	4/10365 0.0%	D5GQ51 A0A292PP75
22904	respiratory electron transport chain	0.0020379	0.046497	4/183 2.1%	31/10365 0.2%	D5GK85 A0A292PNZ5 D5G3W8 A0A292PWL1
6119	oxidative phosphorylation	0.0020379	0.046497	4/183 2.1%	31/10365 0.2%	D5GK85 A0A292PNZ5 D5G3W8 A0A292PWL1
16053	organic acid biosynthetic process	0.0022475	0.049964	14/183 7.6%	332/10365 3.2%	A0A317SRB4 A0A317SMX0 D5GB83 A0A292PTZ8 D5GMF0 A0A292Q6S1 D5GDG9 A0A292PYZ6 A0A292PKT0 A0A292Q181 D5G6L5 D5GAV4 A0A317SVR7 D5GCX5

## Sheet: GOA proteins up T. magnatum
GO ID	GO Description	p-val	corrected p-val	Cluster frequency	Total frequency	Genes
44281	small molecule metabolic process	4.6659e-16	3.4854e-13	75/246 30.4%	1195/10365 11.5%	A0A292Q6E2 D5G9C6 A0A292PTK9 A0A317SQB4 A0A317T3D7 A0A317SWF5 A0A317SDU9 D5GGK4 A0A292PM13 A0A317SN75 A0A292PSV6 A0A317SIR9 A0A317T2R2 D5GBY0 A0A317SQN0 D5GC22 A0A317SW11 D5GD88 A0A317SWR4 A0A317SHV0 A0A317SXM7 A0A292PSJ2 A0A317SCG1 A0A317SUC9 A0A317SN42 A0A292Q2S5 A0A317SVY7 A0A317SUS3 A0A292PZL9 A0A317SFE8 A0A317SXU7 A0A317SKC2 A0A317SGU1 A0A292PSK3 A0A317SG47 A0A317SYC6 A0A317SQT3 A0A292PNR8 A…
6082	organic acid metabolic process	4.8093e-13	1.7963e-10	51/246 20.7%	710/10365 6.8%	A0A292Q6E2 D5G9C6 A0A292PTK9 A0A317SQB4 A0A317T3D7 D5GGK4 A0A292PSV6 A0A317SIR9 A0A317T2R2 D5GBY0 D5GC22 A0A317SW11 D5GD88 A0A317SWR4 A0A317SHV0 A0A317SN42 A0A292Q2S5 A0A317SFE8 A0A317SGU1 A0A317SYC6 A0A317SQT3 A0A292PNR8 A0A317SHJ3 A0A317SKP7 A0A317SID0 A0A317SSP3 D5GDW8 A0A317SCU2 A0A317SNJ4 A0A292PL55 D5GA85 A0A317SSL3 A0A317T4I2 D5GJ78 A0A317SZS6 A0A317SLC6 A0A317SDT5 A0A292PR18 A0A317SG98 D5…
19752	carboxylic acid metabolic process	4.8024e-12	1.1958e-09	48/246 19.5%	679/10365 6.5%	A0A292Q6E2 D5G9C6 A0A292PTK9 A0A317SGU1 A0A317SQB4 A0A317T3D7 D5GGK4 A0A317SYC6 A0A292PSV6 A0A317SQT3 A0A317SIR9 A0A292PNR8 A0A317SHJ3 D5GBY0 A0A317SKP7 A0A317SID0 A0A317SSP3 D5GDW8 A0A317SW11 D5GD88 A0A317SCU2 A0A317SNJ4 A0A317SWR4 A0A292PL55 D5GA85 A0A317SSL3 A0A317T4I2 D5GJ78 A0A317SZS6 A0A317SLC6 A0A317SHV0 A0A317SDT5 A0A292PR18 A0A317SG98 D5GAF9 A0A317SIV6 A0A317SGR5 A0A292PLB4 A0A292Q561 A0…
43436	oxoacid metabolic process	1.0005e-11	1.8398e-09	48/246 19.5%	693/10365 6.6%	A0A292Q6E2 D5G9C6 A0A292PTK9 A0A317SGU1 A0A317SQB4 A0A317T3D7 D5GGK4 A0A317SYC6 A0A292PSV6 A0A317SQT3 A0A317SIR9 A0A292PNR8 A0A317SHJ3 D5GBY0 A0A317SKP7 A0A317SID0 A0A317SSP3 D5GDW8 A0A317SW11 D5GD88 A0A317SCU2 A0A317SNJ4 A0A317SWR4 A0A292PL55 D5GA85 A0A317SSL3 A0A317T4I2 D5GJ78 A0A317SZS6 A0A317SLC6 A0A317SHV0 A0A317SDT5 A0A292PR18 A0A317SG98 D5GAF9 A0A317SIV6 A0A317SGR5 A0A292PLB4 A0A292Q561 A0…
8152	metabolic process	1.2315e-11	1.8398e-09	217/246 88.2%	7285/10365 70.2%	A0A317SSJ4 A0A317T5L9 A0A292PUI8 A0A292Q3C7 A0A292Q569 A0A317SYF6 A0A292PSV6 A0A292Q2R5 D5GBY0 A0A317SW11 A0A317SWR4 A0A292Q4F2 A0A317STM6 A0A317SHV0 A0A317SI77 D5GMP1 A0A292Q2S5 D5G8F0 A0A317SHE3 A0A317SVQ2 D5GNA2 A0A317SXU7 D5GF29 A0A317SK85 A0A317SJ64 A0A292Q7I1 A0A317SYC6 A0A292PST1 A0A317SQT1 A0A292PQP2 A0A317SQT3 A0A317SQ36 A0A317SID0 A0A317SQ38 A0A292PL55 D5GA85 A0A317T4I2 A0A292PZ16 A0A31…
55114	oxidation-reduction process	4.5743e-10	5.695e-08	71/246 28.8%	1438/10365 13.8%	A0A317STP8 D5GJU6 D5GPY3 A0A292Q6E0 A0A317SY18 A0A292PTC3 A0A317SBD7 A0A317SQB4 A0A292Q569 A0A317SYF6 D5GGK4 D5GBY0 A0A317SM17 A0A317SFD2 D5GA24 A0A317SWR4 A0A317STM6 D5GH13 A0A317SHV0 A0A317SNE9 A0A317T2C5 A0A317SFV4 A0A292PMN9 A0A317SWG9 A0A317SRA8 A0A317SUC9 A0A317SM21 A0A317SSW0 A0A317SDI2 A0A317SP86 D5G5H0 A0A317SMS9 D5G8F0 A0A317SWW6 D5GNA2 A0A317SFE8 A0A317SKG6 A0A317SZR8 A0A317SK85 A0A317…
1901605	alpha-amino acid metabolic process	7.3524e-10	7.8461e-08	27/246 10.9%	285/10365 2.7%	A0A292Q6E2 A0A292PTK9 A0A317SQB4 A0A317SYC6 A0A292PSV6 A0A292PNR8 A0A317SKP7 A0A317SSP3 D5GDW8 A0A317SW11 D5GD88 A0A317SCU2 A0A317SSL3 D5GJ78 A0A317SZS6 A0A317SLC6 A0A317SDT5 A0A292PR18 D5GAF9 A0A292PLB4 A0A292Q561 A0A292Q2S5 D5G7Z9 D5GMM8 A0A317SMI0 A0A317SQI0 A0A317SFE8
1901564	organonitrogen compound metabolic process	4.7762e-09	4.4598e-07	122/246 49.5%	3314/10365 31.9%	A0A317SSJ4 A0A317SKB7 A0A292PUI8 A0A317SF84 A0A317SDU9 A0A317SN84 D5GGK4 A0A292PM13 A0A317SN75 A0A317SNX9 A0A292PSV6 A0A317SBQ3 D5GC22 A0A317SFH6 A0A317SW11 A0A317SWR4 A0A317SHV0 A0A317SF98 A0A317SI77 A0A292Q2S5 A0A292Q743 A0A317SVY7 A0A317SVQ2 A0A317SKC2 A0A317SQL8 D5GF29 A0A317SPJ8 A0A292PYG3 D5GLW3 A0A317SM41 A0A292Q7I1 A0A317SYC6 A0A317SN53 A0A317SQT1 A0A317SQT3 A0A292PNR8 A0A317SHJ3 A0A317SK…
6730	one-carbon metabolic process	6.9836e-09	5.7964e-07	10/246 4.0%	36/10365 0.3%	D5GJ78 A0A292PSV6 A0A317SQN0 D5GMM8 D5GNP5 A0A317SMI0 D5GDW8 A0A292Q4Y1 A0A317SG47 A0A292PLB4
6575	cellular modified amino acid metabolic process	2.3162e-08	1.7218e-06	15/246 6.0%	105/10365 1.0%	A0A292PPI9 D5GF29 A0A292PUI8 A0A317SFX4 A0A292Q7I1 A0A292PLB4 A0A292PSV6 A0A317T0U6 A0A292Q743 A0A317ST64 D5GMM8 A0A317SL19 A0A317SMI0 D5GDW8 D5GD88
6091	generation of precursor metabolites and energy	2.5355e-08	1.7218e-06	22/246 8.9%	230/10365 2.2%	A0A317T4I2 A0A317STP8 A0A317SZR8 A0A317SHV0 A0A317SG98 A0A317SIV6 A0A317SL63 A0A317SGR5 D5GCE3 A0A317SN42 A0A317SQT3 A0A317SIR9 D5GBY0 A0A317ST53 A0A317SM17 A0A317SMS9 A0A317SFB1 A0A317SPK3 D5GA85 D5G7I0 A0A317SY00 A0A317SKG6
6520	cellular amino acid metabolic process	3.3078e-08	2.0591e-06	33/246 13.4%	481/10365 4.6%	A0A292Q6E2 D5G9C6 A0A292PTK9 A0A317SQB4 A0A317T3D7 A0A317SYC6 A0A292PSV6 A0A292PNR8 A0A317SKP7 A0A317SSP3 D5GDW8 A0A317SW11 D5GD88 A0A317SCU2 A0A317SNJ4 A0A317SWR4 A0A292PL55 A0A317SSL3 D5GJ78 A0A317SZS6 A0A317SLC6 A0A317SDT5 A0A292PR18 D5GAF9 A0A292PLB4 A0A292Q561 A0A292Q2S5 D5GFC3 D5G7Z9 D5GMM8 A0A317SMI0 A0A317SQI0 A0A317SFE8
6790	sulfur compound metabolic process	1.1164e-07	6.4152e-06	20/246 8.1%	209/10365 2.0%	D5GJ78 A0A292PPI9 D5GF29 A0A292PUI8 A0A317SFX4 A0A292PR18 D5GAF9 A0A317SG47 A0A292Q7I1 A0A292PLB4 D5GGK4 A0A317SYC6 A0A317T0U6 D5G7Z9 A0A292Q743 D5GMM8 A0A317SL19 A0A317SMI0 A0A317SW11 A0A317SCU2
96	sulfur amino acid metabolic process	1.4709e-06	7.8482e-05	10/246 4.0%	61/10365 0.5%	A0A317SYC6 D5GJ78 D5G7Z9 D5GMM8 A0A317SMI0 A0A292PR18 A0A317SW11 A0A317SCU2 D5GAF9 A0A292PLB4
6090	pyruvate metabolic process	3.6774e-06	0.00018314	9/246 3.6%	53/10365 0.5%	A0A317SN42 A0A317SQT3 A0A317SIR9 A0A317SHJ3 A0A317SHV0 A0A317SG98 A0A317SIV6 A0A317SGR5 D5GGK4
46653	tetrahydrofolate metabolic process	4.9728e-06	0.00022304	7/246 2.8%	30/10365 0.2%	A0A292PSV6 A0A317ST64 D5GMM8 A0A317SMI0 D5GDW8 D5GD88 A0A292PLB4
46034	ATP metabolic process	5.0759e-06	0.00022304	13/246 5.2%	120/10365 1.1%	A0A317SHV0 A0A317SG98 A0A317SDU9 A0A317SIV6 A0A317SGR5 A0A317SN42 A0A317SQT3 A0A317SIR9 A0A317SVY7 A0A317SXZ8 D5G7I0 A0A317SKC2 A0A317SKG6
55086	nucleobase-containing small molecule metabolic process	1.1797e-05	0.00048958	25/246 10.1%	406/10365 3.9%	A0A292PTK9 A0A317SDU9 A0A292PSK3 D5GGK4 A0A292PM13 A0A317SN75 A0A317SQT3 A0A317SIR9 A0A317SXZ8 D5G7I0 A0A317SSL3 A0A317SYX9 A0A317SHV0 A0A317SXM7 A0A317SG98 A0A292PSJ2 A0A317SIV6 A0A317SGR5 A0A317SCG1 A0A317SN42 A0A292Q2S5 A0A292PMQ9 A0A317SXW3 A0A317SVY7 A0A317SKC2
6749	glutathione metabolic process	1.7467e-05	0.00067442	8/246 3.2%	49/10365 0.4%	A0A292PPI9 D5GF29 A0A317T0U6 A0A292PUI8 A0A292Q743 A0A317SFX4 A0A317SL19 A0A292Q7I1
6760	folic acid-containing compound metabolic process	1.8057e-05	0.00067442	7/246 2.8%	36/10365 0.3%	A0A292PSV6 A0A317ST64 D5GMM8 A0A317SMI0 D5GDW8 D5GD88 A0A292PLB4
35999	tetrahydrofolate interconversion	2.5497e-05	0.00090695	5/246 2.0%	16/10365 0.1%	A0A292PSV6 D5GMM8 A0A317SMI0 D5GDW8 A0A292PLB4
6555	methionine metabolic process	3.1311e-05	0.0010169	7/246 2.8%	39/10365 0.3%	D5GJ78 D5G7Z9 D5GMM8 A0A317SMI0 A0A292PR18 A0A317SW11 A0A292PLB4
42558	pteridine-containing compound metabolic process	3.1311e-05	0.0010169	7/246 2.8%	39/10365 0.3%	A0A292PSV6 A0A317ST64 D5GMM8 A0A317SMI0 D5GDW8 D5GD88 A0A292PLB4
44237	cellular metabolic process	3.588e-05	0.0011168	168/246 68.2%	5788/10365 55.8%	A0A317SSJ4 A0A317SKB7 A0A292PUI8 A0A317SF84 A0A292Q3C7 A0A317SDU9 A0A317SN84 D5GGK4 A0A292PM13 A0A317SN75 A0A317SNX9 A0A292PSV6 A0A292Q2R5 D5GBY0 A0A317SBQ3 A0A317SQN0 D5GC22 A0A317SFH6 A0A317SW11 A0A317SWR4 A0A317T0J5 A0A292Q4F2 A0A292PRL9 A0A317SHV0 A0A317SXM7 A0A317SI77 D5GMP1 A0A292Q2S5 A0A317SVY4 A0A292Q743 A0A317SVY7 A0A317SVQ2 A0A317SXU7 A0A317SKC2 A0A317SQL8 D5GF29 A0A317SPJ8 A0A292PYG3 D…
6757	ATP generation from ADP	4.3952e-05	0.0012628	7/246 2.8%	41/10365 0.3%	A0A317SN42 A0A317SQT3 A0A317SIR9 A0A317SHV0 A0A317SG98 A0A317SIV6 A0A317SGR5
6096	glycolytic process	4.3952e-05	0.0012628	7/246 2.8%	41/10365 0.3%	A0A317SN42 A0A317SQT3 A0A317SIR9 A0A317SHV0 A0A317SG98 A0A317SIV6 A0A317SGR5
9150	purine ribonucleotide metabolic process	5.1365e-05	0.0014211	15/246 6.0%	192/10365 1.8%	A0A317SHV0 A0A317SG98 A0A317SDU9 A0A317SIV6 A0A317SGR5 D5GGK4 A0A317SN42 A0A317SN75 A0A317SQT3 A0A317SIR9 A0A317SVY7 A0A317SXZ8 D5G7I0 A0A317SSL3 A0A317SKC2
9259	ribonucleotide metabolic process	5.5103e-05	0.0014701	16/246 6.5%	216/10365 2.0%	A0A317SHV0 A0A317SG98 A0A317SDU9 A0A317SIV6 A0A317SGR5 D5GGK4 A0A317SN42 A0A317SN75 A0A292Q2S5 A0A317SQT3 A0A317SIR9 A0A317SVY7 A0A317SXZ8 D5G7I0 A0A317SSL3 A0A317SKC2
6163	purine nucleotide metabolic process	6.1382e-05	0.0015665	15/246 6.0%	195/10365 1.8%	A0A317SHV0 A0A317SG98 A0A317SDU9 A0A317SIV6 A0A317SGR5 D5GGK4 A0A317SN42 A0A317SN75 A0A317SQT3 A0A317SIR9 A0A317SVY7 A0A317SXZ8 D5G7I0 A0A317SSL3 A0A317SKC2
19693	ribose phosphate metabolic process	6.501e-05	0.0015665	16/246 6.5%	219/10365 2.1%	A0A317SHV0 A0A317SG98 A0A317SDU9 A0A317SIV6 A0A317SGR5 D5GGK4 A0A317SN42 A0A317SN75 A0A292Q2S5 A0A317SQT3 A0A317SIR9 A0A317SVY7 A0A317SXZ8 D5G7I0 A0A317SSL3 A0A317SKC2
72521	purine-containing compound metabolic process	6.501e-05	0.0015665	16/246 6.5%	219/10365 2.1%	A0A317SHV0 A0A317SG98 A0A317SDU9 A0A317SIV6 A0A317SGR5 D5GGK4 A0A317SN42 A0A292PM13 A0A317SN75 A0A317SQT3 A0A317SIR9 A0A317SVY7 A0A317SXZ8 D5G7I0 A0A317SSL3 A0A317SKC2
6165	nucleoside diphosphate phosphorylation	7.0511e-05	0.0015961	7/246 2.8%	44/10365 0.4%	A0A317SN42 A0A317SQT3 A0A317SIR9 A0A317SHV0 A0A317SG98 A0A317SIV6 A0A317SGR5
46939	nucleotide phosphorylation	7.0511e-05	0.0015961	7/246 2.8%	44/10365 0.4%	A0A317SN42 A0A317SQT3 A0A317SIR9 A0A317SHV0 A0A317SG98 A0A317SIV6 A0A317SGR5
1901607	alpha-amino acid biosynthetic process	8.5058e-05	0.0018688	14/246 5.6%	178/10365 1.7%	A0A292Q6E2 A0A317SLC6 A0A317SQB4 A0A292PR18 D5GAF9 A0A292Q561 A0A292PSV6 D5G7Z9 A0A292PNR8 D5GDW8 A0A317SW11 A0A317SCU2 A0A317SQI0 A0A317SFE8
46031	ADP metabolic process	9.4589e-05	0.0020188	7/246 2.8%	46/10365 0.4%	A0A317SN42 A0A317SQT3 A0A317SIR9 A0A317SHV0 A0A317SG98 A0A317SIV6 A0A317SGR5
9069	serine family amino acid metabolic process	0.00010039	0.0020832	8/246 3.2%	62/10365 0.5%	A0A317SYC6 A0A292Q561 A0A317SZS6 A0A292PSV6 D5G7Z9 D5GDW8 A0A317SCU2 D5GAF9
44283	small molecule biosynthetic process	0.00012269	0.002477	25/246 10.1%	468/10365 4.5%	A0A292Q6E2 A0A292PTK9 A0A317SQB4 A0A317SWF5 A0A292PSV6 A0A317SIR9 A0A292PNR8 D5GDW8 A0A317SW11 D5GD88 A0A317SCU2 A0A317SSL3 A0A317SLC6 A0A292PR18 D5GAF9 A0A317SIV6 A0A292Q561 D5G7Z9 A0A317ST64 A0A317SUS3 A0A292PZL9 A0A292PXB1 A0A317SQI0 A0A317SFE8 A0A317SXU7
6006	glucose metabolic process	0.00013679	0.002689	5/246 2.0%	22/10365 0.2%	A0A317SQT3 A0A317SIR9 A0A317SHV0 A0A292PZL9 A0A317SIV6
9135	purine nucleoside diphosphate metabolic process	0.00018497	0.0033701	7/246 2.8%	51/10365 0.4%	A0A317SN42 A0A317SQT3 A0A317SIR9 A0A317SHV0 A0A317SG98 A0A317SIV6 A0A317SGR5
6099	tricarboxylic acid cycle	0.00018497	0.0033701	7/246 2.8%	51/10365 0.4%	A0A317T4I2 A0A317SZR8 A0A317SM17 A0A317SMS9 A0A317SPK3 D5GA85 A0A317SL63
9179	purine ribonucleoside diphosphate metabolic process	0.00018497	0.0033701	7/246 2.8%	51/10365 0.4%	A0A317SN42 A0A317SQT3 A0A317SIR9 A0A317SHV0 A0A317SG98 A0A317SIV6 A0A317SGR5
9185	ribonucleoside diphosphate metabolic process	0.00023654	0.0042071	7/246 2.8%	53/10365 0.5%	A0A317SN42 A0A317SQT3 A0A317SIR9 A0A317SHV0 A0A317SG98 A0A317SIV6 A0A317SGR5
9060	aerobic respiration	0.00029912	0.0051963	7/246 2.8%	55/10365 0.5%	A0A317T4I2 A0A317SZR8 A0A317SM17 A0A317SMS9 A0A317SPK3 D5GA85 A0A317SL63
6753	nucleoside phosphate metabolic process	0.00037448	0.0061172	18/246 7.3%	307/10365 2.9%	A0A292PTK9 A0A317SHV0 A0A317SG98 A0A317SDU9 A0A317SIV6 A0A317SGR5 D5GGK4 A0A317SN42 A0A317SN75 A0A292Q2S5 A0A317SQT3 A0A317SIR9 A0A292PMQ9 A0A317SVY7 A0A317SXZ8 D5G7I0 A0A317SSL3 A0A317SKC2
9117	nucleotide metabolic process	0.00037448	0.0061172	18/246 7.3%	307/10365 2.9%	A0A292PTK9 A0A317SHV0 A0A317SG98 A0A317SDU9 A0A317SIV6 A0A317SGR5 D5GGK4 A0A317SN42 A0A317SN75 A0A292Q2S5 A0A317SQT3 A0A317SIR9 A0A292PMQ9 A0A317SVY7 A0A317SXZ8 D5G7I0 A0A317SSL3 A0A317SKC2
9070	serine family amino acid biosynthetic process	0.00037669	0.0061172	6/246 2.4%	41/10365 0.3%	A0A292Q561 A0A292PSV6 D5G7Z9 D5GDW8 A0A317SCU2 D5GAF9
43603	cellular amide metabolic process	0.00042959	0.0064351	35/246 14.2%	816/10365 7.8%	A0A292PPI9 A0A317SQL8 D5GF29 A0A292PUI8 A0A292PYG3 D5GLW3 A0A317T3D7 A0A292Q7I1 D5GGK4 A0A292PM13 A0A317SN53 A0A317SNT4 A0A317SNX9 D5G788 A0A317SFH6 A0A317SL19 A0A317SNL3 D5GD88 D5GK81 A0A292PKP1 A0A317SHF8 A0A292PZ16 A0A317SPC1 A0A317SFX4 A0A317SI51 A0A317SZC0 D5GGH1 A0A317T481 A0A317SJ24 A0A317T0U6 D5GFC3 A0A292Q743 A0A317ST64 A0A317SP69 A0A317SVQ2
46189	phenol-containing compound biosynthetic process	0.00043073	0.0064351	3/246 1.2%	7/10365 0.0%	A0A317T4M7 A0A317SBD7 A0A317SFD2
6582	melanin metabolic process	0.00043073	0.0064351	3/246 1.2%	7/10365 0.0%	A0A317T4M7 A0A317SBD7 A0A317SFD2
42438	melanin biosynthetic process	0.00043073	0.0064351	3/246 1.2%	7/10365 0.0%	A0A317T4M7 A0A317SBD7 A0A317SFD2
9066	aspartate family amino acid metabolic process	0.00046025	0.0066652	8/246 3.2%	77/10365 0.7%	D5GJ78 D5G7Z9 D5GMM8 A0A317SMI0 A0A292PR18 A0A317SW11 A0A317SFE8 A0A292PLB4
9132	nucleoside diphosphate metabolic process	0.00046398	0.0066652	7/246 2.8%	59/10365 0.5%	A0A317SN42 A0A317SQT3 A0A317SIR9 A0A317SHV0 A0A317SG98 A0A317SIV6 A0A317SGR5
1901566	organonitrogen compound biosynthetic process	0.00048127	0.0067832	55/246 22.3%	1496/10365 14.4%	A0A292Q6E2 A0A292PTK9 A0A292PUI8 A0A317SQB4 A0A317T3D7 A0A317SWF5 A0A317SDU9 D5GGK4 A0A317SN75 A0A317SNT4 A0A317SNX9 A0A292PSV6 A0A317SFH6 A0A317SNL3 A0A317SW11 D5GD88 D5G7H7 D5GGH1 A0A292Q2S5 A0A317SVY7 A0A317SUS3 A0A317SVQ2 A0A317SFE8 A0A317SKC2 A0A317SQL8 A0A292PYG3 D5GLW3 A0A317SN53 D5G788 A0A292PNR8 A0A317SXZ8 D5GDW8 D5GK81 A0A317SCU2 A0A292PKP1 D5G7I0 A0A317SHF8 A0A317SSL3 A0A292PZ16 A0A317…
5975	carbohydrate metabolic process	0.00049113	0.0067939	23/246 9.3%	454/10365 4.3%	A0A317T4I2 A0A292Q2E7 D5GFU5 A0A317SHV0 A0A317SBD7 A0A317SNC8 A0A317SGZ6 A0A317SG98 D5GMP1 A0A317SIV6 A0A317SGR5 D5GCE3 A0A317SUC9 A0A317SN42 A0A317SQT3 A0A317SIR9 D5GBY0 A0A292PZL9 A0A317SHE3 A0A317SQ38 D5GA85 A0A317SXU7 A0A317SQM6
6414	translational elongation	0.00063045	0.0085626	6/246 2.4%	45/10365 0.4%	A0A317SN53 A0A317SQL8 A0A317T0U6 A0A292PUI8 A0A317SI51 A0A317SZC0
15980	energy derivation by oxidation of organic compounds	0.00064487	0.0086021	9/246 3.6%	101/10365 0.9%	A0A317T4I2 A0A317SZR8 A0A317SM17 A0A317SMS9 A0A317SPK3 D5GA85 A0A317SL63 D5GCE3 A0A317SKG6
32787	monocarboxylic acid metabolic process	0.00068973	0.0090391	12/246 4.8%	169/10365 1.6%	A0A317SN42 A0A292PTK9 A0A317SQT3 A0A317SIR9 A0A317SHJ3 D5GBY0 A0A317SHV0 A0A317SID0 A0A317SG98 A0A317SIV6 A0A317SGR5 D5GGK4
98869	cellular oxidant detoxification	0.00076415	0.0098417	7/246 2.8%	64/10365 0.6%	A0A317SM21 A0A317SP86 A0A317SY18 A0A317SWW6 A0A317SKL8 A0A317SED8 A0A292Q7I1
43648	dicarboxylic acid metabolic process	0.00083936	0.010627	7/246 2.8%	65/10365 0.6%	A0A317T4I2 A0A292PTK9 A0A317ST64 A0A317SGU1 A0A317SSP3 D5GD88 D5GA85
45333	cellular respiration	0.00089472	0.011139	8/246 3.2%	85/10365 0.8%	A0A317T4I2 A0A317SZR8 A0A317SM17 A0A317SMS9 A0A317SPK3 D5GA85 A0A317SL63 A0A317SKG6
16053	organic acid biosynthetic process	0.00093959	0.011506	18/246 7.3%	332/10365 3.2%	A0A292Q6E2 A0A317SLC6 A0A292PTK9 A0A317SQB4 A0A292PR18 D5GAF9 A0A292Q561 A0A292PSV6 D5G7Z9 A0A292PNR8 A0A317ST64 A0A292PXB1 D5GDW8 A0A317SW11 D5GD88 A0A317SCU2 A0A317SQI0 A0A317SFE8
9201	ribonucleoside triphosphate biosynthetic process	0.0010002	0.01205	6/246 2.4%	49/10365 0.4%	A0A292Q2S5 A0A317SVY7 A0A317SXZ8 A0A317SDU9 D5G7I0 A0A317SKC2
6518	peptide metabolic process	0.0010305	0.012219	31/246 12.6%	727/10365 7.0%	A0A292PPI9 A0A317SQL8 D5GF29 A0A292PUI8 A0A292PYG3 D5GLW3 A0A317T3D7 A0A292Q7I1 A0A317SN53 A0A317SNT4 A0A317SNX9 D5G788 A0A317SFH6 A0A317SL19 A0A317SNL3 D5GK81 A0A292PKP1 A0A317SHF8 A0A292PZ16 A0A317SPC1 A0A317SFX4 A0A317SI51 A0A317SZC0 D5GGH1 A0A317T481 A0A317SJ24 A0A317T0U6 D5GFC3 A0A292Q743 A0A317SP69 A0A317SVQ2
1990748	cellular detoxification	0.0012005	0.013385	7/246 2.8%	69/10365 0.6%	A0A317SM21 A0A317SP86 A0A317SY18 A0A317SWW6 A0A317SKL8 A0A317SED8 A0A292Q7I1
9636	response to toxic substance	0.0012005	0.013385	7/246 2.8%	69/10365 0.6%	A0A317SM21 A0A317SP86 A0A317SY18 A0A317SWW6 A0A317SKL8 A0A317SED8 A0A292Q7I1
98754	detoxification	0.0012005	0.013385	7/246 2.8%	69/10365 0.6%	A0A317SM21 A0A317SP86 A0A317SY18 A0A317SWW6 A0A317SKL8 A0A317SED8 A0A292Q7I1
97237	cellular response to toxic substance	0.0012005	0.013385	7/246 2.8%	69/10365 0.6%	A0A317SM21 A0A317SP86 A0A317SY18 A0A317SWW6 A0A317SKL8 A0A317SED8 A0A292Q7I1
9199	ribonucleoside triphosphate metabolic process	0.0013724	0.015077	6/246 2.4%	52/10365 0.5%	A0A292Q2S5 A0A317SVY7 A0A317SXZ8 A0A317SDU9 D5G7I0 A0A317SKC2
9142	nucleoside triphosphate biosynthetic process	0.0015175	0.016428	6/246 2.4%	53/10365 0.5%	A0A292Q2S5 A0A317SVY7 A0A317SXZ8 A0A317SDU9 D5G7I0 A0A317SKC2
8652	cellular amino acid biosynthetic process	0.0015499	0.01654	14/246 5.6%	237/10365 2.2%	A0A292Q6E2 A0A317SLC6 A0A317SQB4 A0A292PR18 D5GAF9 A0A292Q561 A0A292PSV6 D5G7Z9 A0A292PNR8 D5GDW8 A0A317SW11 A0A317SCU2 A0A317SQI0 A0A317SFE8
9439	cyanate metabolic process	0.0016567	0.017189	2/246 0.8%	3/10365 0.0%	A0A317T2R2 D5GC22
9972	cytidine deamination	0.0016567	0.017189	2/246 0.8%	3/10365 0.0%	A0A317SXW3 A0A292PSJ2
44272	sulfur compound biosynthetic process	0.0017244	0.017646	8/246 3.2%	94/10365 0.9%	D5GJ78 D5G7Z9 A0A292PR18 A0A317SW11 A0A317SCU2 D5GAF9 A0A317SG47 D5GGK4
1901135	carbohydrate derivative metabolic process	0.001846	0.018635	26/246 10.5%	594/10365 5.7%	A0A317SDU9 A0A292PSK3 D5GGK4 A0A317SN75 A0A317SQT3 A0A317SIR9 D5GBY0 A0A317SBQ3 A0A317SXZ8 D5G7I0 A0A317SSL3 A0A317SYX9 D5G7H7 A0A317SHV0 A0A317SXM7 A0A317SG98 A0A292PSJ2 A0A317SIV6 A0A317SGR5 A0A317SCG1 A0A317SN42 A0A292Q2S5 A0A292PMQ9 A0A317SXW3 A0A317SVY7 A0A317SKC2
18958	phenol-containing compound metabolic process	0.0018923	0.018847	3/246 1.2%	11/10365 0.1%	A0A317T4M7 A0A317SBD7 A0A317SFD2
46394	carboxylic acid biosynthetic process	0.0019673	0.019337	17/246 6.9%	326/10365 3.1%	A0A292Q6E2 A0A317SLC6 A0A292PTK9 A0A317SQB4 A0A292PR18 D5GAF9 A0A292Q561 A0A292PSV6 D5G7Z9 A0A292PNR8 A0A317ST64 D5GDW8 A0A317SW11 D5GD88 A0A317SCU2 A0A317SQI0 A0A317SFE8
46364	monosaccharide biosynthetic process	0.0024791	0.023441	3/246 1.2%	12/10365 0.1%	A0A317SIR9 A0A292PZL9 A0A317SIV6
19319	hexose biosynthetic process	0.0024791	0.023441	3/246 1.2%	12/10365 0.1%	A0A317SIR9 A0A292PZL9 A0A317SIV6
6094	gluconeogenesis	0.0024791	0.023441	3/246 1.2%	12/10365 0.1%	A0A317SIR9 A0A292PZL9 A0A317SIV6
6541	glutamine metabolic process	0.0030034	0.027368	5/246 2.0%	42/10365 0.4%	A0A292Q2S5 A0A317SDT5 D5GD88 A0A317SQI0 A0A317SSL3
9141	nucleoside triphosphate metabolic process	0.0031359	0.027368	6/246 2.4%	61/10365 0.5%	A0A292Q2S5 A0A317SVY7 A0A317SXZ8 A0A317SDU9 D5G7I0 A0A317SKC2
46087	cytidine metabolic process	0.0032616	0.027368	2/246 0.8%	4/10365 0.0%	A0A317SXW3 A0A292PSJ2
46131	pyrimidine ribonucleoside metabolic process	0.0032616	0.027368	2/246 0.8%	4/10365 0.0%	A0A317SXW3 A0A292PSJ2
46133	pyrimidine ribonucleoside catabolic process	0.0032616	0.027368	2/246 0.8%	4/10365 0.0%	A0A317SXW3 A0A292PSJ2
46135	pyrimidine nucleoside catabolic process	0.0032616	0.027368	2/246 0.8%	4/10365 0.0%	A0A317SXW3 A0A292PSJ2
6213	pyrimidine nucleoside metabolic process	0.0032616	0.027368	2/246 0.8%	4/10365 0.0%	A0A317SXW3 A0A292PSJ2
6216	cytidine catabolic process	0.0032616	0.027368	2/246 0.8%	4/10365 0.0%	A0A317SXW3 A0A292PSJ2
6754	ATP biosynthetic process	0.003334	0.027368	5/246 2.0%	43/10365 0.4%	A0A317SVY7 A0A317SXZ8 A0A317SDU9 D5G7I0 A0A317SKC2
15985	energy coupled proton transport, down electrochemical gradient	0.003334	0.027368	5/246 2.0%	43/10365 0.4%	A0A317SVY7 A0A317SXZ8 A0A317SDU9 D5G7I0 A0A317SKC2
15986	ATP synthesis coupled proton transport	0.003334	0.027368	5/246 2.0%	43/10365 0.4%	A0A317SVY7 A0A317SXZ8 A0A317SDU9 D5G7I0 A0A317SKC2
19318	hexose metabolic process	0.003334	0.027368	5/246 2.0%	43/10365 0.4%	A0A317SQT3 A0A317SIR9 A0A317SHV0 A0A292PZL9 A0A317SIV6
44282	small molecule catabolic process	0.0037592	0.030523	9/246 3.6%	130/10365 1.2%	A0A317SZS6 A0A292PTK9 A0A317SQT3 A0A317SKP7 A0A317SXW3 A0A317SID0 A0A317SFB1 A0A317SSP3 A0A292PSJ2
19748	secondary metabolic process	0.0039603	0.031471	3/246 1.2%	14/10365 0.1%	A0A317T4M7 A0A317SBD7 A0A317SFD2
44550	secondary metabolite biosynthetic process	0.0039603	0.031471	3/246 1.2%	14/10365 0.1%	A0A317T4M7 A0A317SBD7 A0A317SFD2
6563	L-serine metabolic process	0.0040493	0.03184	4/246 1.6%	28/10365 0.2%	A0A292Q561 A0A292PSV6 D5GDW8 D5GAF9
9145	purine nucleoside triphosphate biosynthetic process	0.0044823	0.034519	5/246 2.0%	46/10365 0.4%	A0A317SVY7 A0A317SXZ8 A0A317SDU9 D5G7I0 A0A317SKC2
9206	purine ribonucleoside triphosphate biosynthetic process	0.0044823	0.034519	5/246 2.0%	46/10365 0.4%	A0A317SVY7 A0A317SXZ8 A0A317SDU9 D5G7I0 A0A317SKC2
16052	carbohydrate catabolic process	0.0048203	0.036743	9/246 3.6%	135/10365 1.3%	A0A317SN42 A0A317SQT3 A0A317SIR9 D5GFU5 A0A317SHV0 A0A317SG98 A0A317SIV6 A0A317SGR5 D5GCE3
97	sulfur amino acid biosynthetic process	0.0049208	0.03713	5/246 2.0%	47/10365 0.4%	D5G7Z9 A0A292PR18 A0A317SW11 A0A317SCU2 D5GAF9
1901658	glycosyl compound catabolic process	0.005351	0.038807	2/246 0.8%	5/10365 0.0%	A0A317SXW3 A0A292PSJ2
42454	ribonucleoside catabolic process	0.005351	0.038807	2/246 0.8%	5/10365 0.0%	A0A317SXW3 A0A292PSJ2
34656	nucleobase-containing small molecule catabolic process	0.005351	0.038807	2/246 0.8%	5/10365 0.0%	A0A317SXW3 A0A292PSJ2
9164	nucleoside catabolic process	0.005351	0.038807	2/246 0.8%	5/10365 0.0%	A0A317SXW3 A0A292PSJ2
43604	amide biosynthetic process	0.0058869	0.041491	28/246 11.3%	714/10365 6.8%	A0A317SQL8 A0A292PUI8 A0A292PYG3 D5GLW3 A0A317T3D7 D5GGK4 A0A317SN53 A0A317SNT4 A0A317SNX9 D5G788 A0A317SFH6 A0A317SNL3 D5GD88 D5GK81 A0A292PKP1 A0A317SHF8 A0A292PZ16 A0A317SPC1 A0A317SI51 A0A317SZC0 D5GGH1 A0A317T481 A0A317SJ24 A0A317T0U6 D5GFC3 A0A317ST64 A0A317SP69 A0A317SVQ2
9144	purine nucleoside triphosphate metabolic process	0.0058877	0.041491	5/246 2.0%	49/10365 0.4%	A0A317SVY7 A0A317SXZ8 A0A317SDU9 D5G7I0 A0A317SKC2
9205	purine ribonucleoside triphosphate metabolic process	0.0058877	0.041491	5/246 2.0%	49/10365 0.4%	A0A317SVY7 A0A317SXZ8 A0A317SDU9 D5G7I0 A0A317SKC2
9260	ribonucleotide biosynthetic process	0.0061011	0.042594	9/246 3.6%	140/10365 1.3%	A0A317SN75 A0A292Q2S5 A0A317SVY7 A0A317SXZ8 A0A317SDU9 D5G7I0 A0A317SSL3 A0A317SKC2 D5GGK4
6534	cysteine metabolic process	0.0066046	0.045682	4/246 1.6%	32/10365 0.3%	A0A317SYC6 D5G7Z9 A0A317SCU2 D5GAF9
46390	ribose phosphate biosynthetic process	0.0066812	0.045788	9/246 3.6%	142/10365 1.3%	A0A317SN75 A0A292Q2S5 A0A317SVY7 A0A317SXZ8 A0A317SDU9 D5G7I0 A0A317SSL3 A0A317SKC2 D5GGK4
5996	monosaccharide metabolic process	0.0069811	0.046993	5/246 2.0%	51/10365 0.4%	A0A317SQT3 A0A317SIR9 A0A317SHV0 A0A292PZL9 A0A317SIV6
9152	purine ribonucleotide biosynthetic process	0.0069828	0.046993	8/246 3.2%	118/10365 1.1%	A0A317SN75 A0A317SVY7 A0A317SXZ8 A0A317SDU9 D5G7I0 A0A317SSL3 A0A317SKC2 D5GGK4
