# Supplementary material for: Investigation of the Proteomes of the Truffles Tuber albidum pico, T. aestivum, T. indicum, T. magnatum, and T. melanosporum
Source: Int J Mol Sci. 2021 Nov 30;22(23):12999. doi: 10.3390/ijms222312999 (PMC8658033; doi:10.3390/ijms222312999)
Supplement: Supplementary file 1 [file ijms-22-12999-s001.zip › Supplemental Information/Comparison Tuber indicum vs T melanosporum.xlsx]

## Sheet: Upregulated in T. indicum
T-Test Tuber indicum vs Tuber melanosporum
1 % FDR, min. 2fold change
Proteins upregulated in Tuber indicum
N: Student's T-test q-value Tuber indicum_Tuber melanosporum	Protein	Protein	Protein names	Gene names	Organism	N: Student's T-test Difference Tuber indicum_Tuber melanosporum	fold change
0	A0A317SIM4	A0A317SIM4_9PEZI	Carbonic anhydrase	C7212DRAFT_285467	Tuber magnatum (white Piedmont truffle)	4.66555	25.3788
0	A0A292PXH7	A0A292PXH7_9PEZI	Uncharacterized protein	GSTUAT00003638001	Tuber aestivum (summer truffle)	4.56625	23.6907
0.0037824	A0A292PV57	A0A292PV57_9PEZI	Uncharacterized protein	GSTUAT00004881001	Tuber aestivum (summer truffle)	4.48913	22.4576
2.36686e-05	A0A292Q736	A0A292Q736_9PEZI	Pyrid_ox_like domain-containing protein	GSTUAT00000252001	Tuber aestivum (summer truffle)	4.35187	20.4194
0.000964912	A0A317SCH3	A0A317SCH3_9PEZI	Ubiquitin carboxyl-terminal hydrolase (EC 3.4.19.12)	C7212DRAFT_338994	Tuber magnatum (white Piedmont truffle)	4.10499	17.2078
0	A0A292PVB6	A0A292PVB6_9PEZI	VWFA domain-containing protein	GSTUAT00005514001	Tuber aestivum (summer truffle)	3.94923	15.4467
0.00688515	A0A317SFC6	A0A317SFC6_9PEZI	Mitogen-activated protein kinase (EC 2.7.11.24)	C7212DRAFT_220473	Tuber magnatum (white Piedmont truffle)	3.83119	14.2332
0.00241577	A0A317SZQ5	A0A317SZQ5_9PEZI	Uncharacterized protein	C7212DRAFT_361389	Tuber magnatum (white Piedmont truffle)	3.82406	14.163
2.33918e-05	D5GJZ4	D5GJZ4_TUBMM	Uncharacterized protein	GSTUM_00009283001	Tuber melanosporum (strain Mel28) (Perigord black truffle)	3.76103	13.5576
0	A0A317SR87	A0A317SR87_9PEZI	Phosphoacetylglucosamine mutase (PAGM) (EC 5.4.2.3) (Acetylglucosamine phosphomutase) (N-acetylglucosamine-phosphate mutase)	C7212DRAFT_280301	Tuber magnatum (white Piedmont truffle)	3.76056	13.5532
0	D5GI86	D5GI86_TUBMM	Gal_mutarotas_2 domain-containing protein	GSTUM_00008333001	Tuber melanosporum (strain Mel28) (Perigord black truffle)	3.7151	13.1328
0	A0A292Q1M5	A0A292Q1M5_9PEZI	Gal_mutarotas_2 domain-containing protein	GSTUAT00003051001	Tuber aestivum (summer truffle)	3.70192	13.0133
2.5641e-05	A0A317SUK2	A0A317SUK2_9PEZI	UV excision repair protein RAD23	C7212DRAFT_183454	Tuber magnatum (white Piedmont truffle)	3.62677	12.3528
0	A0A292PNU5	A0A292PNU5_9PEZI	Uncharacterized protein	GSTUAT00007451001	Tuber aestivum (summer truffle)	3.57055	11.8807
0	A0A292PVD4	A0A292PVD4_9PEZI	AMP_N domain-containing protein	GSTUAT00005301001	Tuber aestivum (summer truffle)	3.4032	10.5795
0.0019313	A0A292Q120	A0A292Q120_9PEZI	Uncharacterized protein	GSTUAT00002437001	Tuber aestivum (summer truffle)	3.35697	10.2459
4.21053e-05	A0A292PMX7	A0A292PMX7_9PEZI	Uncharacterized protein	GSTUAT00007474001	Tuber aestivum (summer truffle)	3.31768	9.9706
0.000825688	A0A317SM17	A0A317SM17_9PEZI	Succinate--CoA ligase [ADP-forming] subunit beta, mitochondrial (EC 6.2.1.5) (Succinyl-CoA synthetase beta chain) (SCS-beta)	C7212DRAFT_358094	Tuber magnatum (white Piedmont truffle)	3.30418	9.87773
0	A0A292PWW6	A0A292PWW6_9PEZI	Uncharacterized protein (Fragment)	GSTUAT00004306001	Tuber aestivum (summer truffle)	3.07583	8.43174
0.000807425	A0A317SDG5	A0A317SDG5_9PEZI	Scavenger mRNA decapping enzyme	C7212DRAFT_338987	Tuber magnatum (white Piedmont truffle)	3.06797	8.38593
0.00266667	A0A292Q217	A0A292Q217_9PEZI	FAD-binding FR-type domain-containing protein (Fragment)	GSTUAT00002930001	Tuber aestivum (summer truffle)	3.06689	8.37965
0.00160792	A0A292PWY5	A0A292PWY5_9PEZI	Ubiquitin carboxyl-terminal hydrolase (EC 3.4.19.12)	GSTUAT00004261001	Tuber aestivum (summer truffle)	2.93647	7.65536
9.375e-05	A0A292Q7E9	A0A292Q7E9_9PEZI	AUDH_Cupin domain-containing protein	GSTUAT00000905001	Tuber aestivum (summer truffle)	2.91795	7.55771
0.00124898	D5GDV4	D5GDV4_TUBMM	Succinyl-CoA:3-ketoacid-coenzyme A transferase (EC 2.8.3.5)	GSTUM_00006290001	Tuber melanosporum (strain Mel28) (Perigord black truffle)	2.8653	7.28687
0.00562225	A0A292PUG9	A0A292PUG9_9PEZI	Uncharacterized protein	GSTUAT00004679001	Tuber aestivum (summer truffle)	2.86492	7.28495
2.18579e-05	A0A317SJ46	A0A317SJ46_9PEZI	Uncharacterized protein	C7212DRAFT_283678	Tuber magnatum (white Piedmont truffle)	2.84622	7.19114
0	D5G9J4	D5G9J4_TUBMM	Methylenetetrahydrofolate reductase (EC 1.5.1.20)	GSTUM_00003351001	Tuber melanosporum (strain Mel28) (Perigord black truffle)	2.80781	7.00221
3.10078e-05	A0A317T0J5	A0A317T0J5_9PEZI	Pyrophosphatase-domain-containing protein	C7212DRAFT_349687	Tuber magnatum (white Piedmont truffle)	2.75285	6.74047
3.1746e-05	A0A292Q5C3	A0A292Q5C3_9PEZI	Uncharacterized protein	GSTUAT00001957001	Tuber aestivum (summer truffle)	2.74901	6.72256
0.000144737	A0A292Q370	A0A292Q370_9PEZI	Uncharacterized protein	GSTUAT00002840001	Tuber aestivum (summer truffle)	2.73365	6.65136
0.00195472	A0A292PKS6	A0A292PKS6_9PEZI	Uncharacterized protein	GSTUAT00008698001	Tuber aestivum (summer truffle)	2.7251	6.61206
0.00056	A0A292Q0A2	A0A292Q0A2_9PEZI	Eukaryotic translation initiation factor 3 subunit J (eIF3j) (Eukaryotic translation initiation factor 3 30 kDa subunit homolog) (eIF-3 30 kDa subunit homolog)	HCR1 GSTUAT00002686001	Tuber aestivum (summer truffle)	2.72288	6.60189
0.000124138	A0A317SM86	A0A317SM86_9PEZI	Uncharacterized protein	C7212DRAFT_344856	Tuber magnatum (white Piedmont truffle)	2.68555	6.43326
2.8777e-05	A0A317SZH3	A0A317SZH3_9PEZI	Uncharacterized protein	C7212DRAFT_360933	Tuber magnatum (white Piedmont truffle)	2.67387	6.38139
0.000136519	A0A292Q038	A0A292Q038_9PEZI	NmrA domain-containing protein	GSTUAT00002700001	Tuber aestivum (summer truffle)	2.62262	6.15868
0.000650485	A0A317SXE9	A0A317SXE9_9PEZI	Uncharacterized protein	C7212DRAFT_350823	Tuber magnatum (white Piedmont truffle)	2.57478	5.9578
0.0046758	A0A317SUQ0	A0A317SUQ0_9PEZI	Uncharacterized protein	C7212DRAFT_363451	Tuber magnatum (white Piedmont truffle)	2.555	5.87667
0	A0A317SV26	A0A317SV26_9PEZI	V-type proton ATPase subunit H	C7212DRAFT_296907	Tuber magnatum (white Piedmont truffle)	2.54413	5.83256
2.96296e-05	A0A317SUZ0	A0A317SUZ0_9PEZI	Piwi-domain-containing protein	C7212DRAFT_296696	Tuber magnatum (white Piedmont truffle)	2.53743	5.80554
0	A0A292PPN5	A0A292PPN5_9PEZI	Probable electron transfer flavoprotein subunit alpha	GSTUAT00006798001	Tuber aestivum (summer truffle)	2.5331	5.78814
2.29885e-05	A0A292Q522	A0A292Q522_9PEZI	Uncharacterized protein (Fragment)	GSTUAT00002064001	Tuber aestivum (summer truffle)	2.52209	5.74414
8.16327e-05	A0A317SRP2	A0A317SRP2_9PEZI	RNA-binding domain-containing protein	C7212DRAFT_293973	Tuber magnatum (white Piedmont truffle)	2.45784	5.49394
0.00272165	A0A292Q2U0	A0A292Q2U0_9PEZI	U6 snRNA-associated Sm-like protein LSm8	LSM8 GSTUAT00002524001	Tuber aestivum (summer truffle)	2.44106	5.43041
0.00313388	A0A292PMT4	A0A292PMT4_9PEZI	Mitogen-activated protein kinase (EC 2.7.11.24)	GSTUAT00007035001	Tuber aestivum (summer truffle)	2.39409	5.25645
9.04977e-05	A0A317SQ60	A0A317SQ60_9PEZI	Uncharacterized protein	C7212DRAFT_320737	Tuber magnatum (white Piedmont truffle)	2.35135	5.10302
0.000126761	A0A292PQC0	A0A292PQC0_9PEZI	Uncharacterized protein (Fragment)	GSTUAT00007244001	Tuber aestivum (summer truffle)	2.29671	4.91336
9.56175e-05	A0A317SXG9	A0A317SXG9_9PEZI	Putative 60S ribosomal protein L2	C7212DRAFT_316678	Tuber magnatum (white Piedmont truffle)	2.28615	4.87753
2.7972e-05	A0A292PMZ8	A0A292PMZ8_9PEZI	Uncharacterized protein	GSTUAT00006869001	Tuber aestivum (summer truffle)	2.27498	4.83991
9.13242e-05	A0A317T117	A0A317T117_9PEZI	Transcription elongation factor 1 homolog (Fragment)	C7212DRAFT_311608	Tuber magnatum (white Piedmont truffle)	2.26363	4.80198
0.00011985	A0A317T0G9	A0A317T0G9_9PEZI	Fasciclin-domain-containing protein	C7212DRAFT_361113	Tuber magnatum (white Piedmont truffle)	2.25617	4.77722
0.0015825	A0A292PSR3	A0A292PSR3_9PEZI	Na_H_Exchanger domain-containing protein	GSTUAT00006225001	Tuber aestivum (summer truffle)	2.25517	4.77391
0.00859438	A0A317SYP5	A0A317SYP5_9PEZI	Thioredoxin domain-containing protein	C7212DRAFT_323693	Tuber magnatum (white Piedmont truffle)	2.24233	4.73161
0.00200746	A0A292PXN5	A0A292PXN5_9PEZI	Amidohydro-rel domain-containing protein	GSTUAT00004667001	Tuber aestivum (summer truffle)	2.23184	4.69733
0.000167203	A0A317SDC8	A0A317SDC8_9PEZI	5-hydroxyisourate hydrolase (HIU hydrolase) (HIUHase) (EC 3.5.2.17)	C7212DRAFT_338595	Tuber magnatum (white Piedmont truffle)	2.22904	4.68822
0.00319212	A0A317SDE0	A0A317SDE0_9PEZI	Uncharacterized protein	C7212DRAFT_338601	Tuber magnatum (white Piedmont truffle)	2.19535	4.58001
0.000531969	A0A292PY08	A0A292PY08_9PEZI	Tyrosinase_Cu-bd domain-containing protein	GSTUAT00003447001	Tuber aestivum (summer truffle)	2.19174	4.56856
0.000120755	D5G698	D5G698_TUBMM	Uncharacterized protein	GSTUM_00001670001	Tuber melanosporum (strain Mel28) (Perigord black truffle)	2.18534	4.54834
0.0014303	A0A292PMR3	A0A292PMR3_9PEZI	Aldo_ket_red domain-containing protein	GSTUAT00007480001	Tuber aestivum (summer truffle)	2.15963	4.468
0	D5GKK3	D5GKK3_TUBMM	Uncharacterized protein	GSTUM_00009607001	Tuber melanosporum (strain Mel28) (Perigord black truffle)	2.15403	4.45069
3.125e-05	A0A292Q1M9	A0A292Q1M9_9PEZI	Actin-related protein 2	GSTUAT00002241001	Tuber aestivum (summer truffle)	2.14653	4.42762
0.00528783	A0A317SJY3	A0A317SJY3_9PEZI	Uncharacterized protein	C7212DRAFT_220995	Tuber magnatum (white Piedmont truffle)	2.11946	4.34531
0.000129496	A0A292Q788	A0A292Q788_9PEZI	BRO1 domain-containing protein	GSTUAT00001093001	Tuber aestivum (summer truffle)	2.11159	4.32167
0.000166667	D5GAC1	D5GAC1_TUBMM	Ribosomal_L2_C domain-containing protein	GSTUM_00005228001	Tuber melanosporum (strain Mel28) (Perigord black truffle)	2.11127	4.32071
0	D5GL03	D5GL03_TUBMM	Ornithine aminotransferase (EC 2.6.1.13)	GSTUM_00009859001	Tuber melanosporum (strain Mel28) (Perigord black truffle)	2.07603	4.21645
9.17431e-05	A0A292PNL5	A0A292PNL5_9PEZI	Hydrolase_4 domain-containing protein	GSTUAT00006668001	Tuber aestivum (summer truffle)	2.07163	4.20361
0	A0A292Q2Y0	A0A292Q2Y0_9PEZI	Uncharacterized protein	GSTUAT00002750001	Tuber aestivum (summer truffle)	2.06477	4.18367
0.00195455	D5GKK4	D5GKK4_TUBMM	Uncharacterized protein	GSTUM_00009609001	Tuber melanosporum (strain Mel28) (Perigord black truffle)	2.04153	4.11682
0.000126316	A0A317T1F9	A0A317T1F9_9PEZI	Eukaryotic translation initiation factor 3 subunit G (eIF3g) (Eukaryotic translation initiation factor 3 RNA-binding subunit) (eIF-3 RNA-binding subunit) (Translation initiation factor eIF3 p33 subunit homolog) (eIF3 p33 homolog)	TIF35 C7212DRAFT_274789	Tuber magnatum (white Piedmont truffle)	2.02487	4.06955
0	A0A317T5G7	A0A317T5G7_9PEZI	NHL repeat-containing protein	C7212DRAFT_274938	Tuber magnatum (white Piedmont truffle)	1.99702	3.99175
0.00544282	D5GPN3	D5GPN3_TUBMM	Uncharacterized protein	GSTUM_00011945001	Tuber melanosporum (strain Mel28) (Perigord black truffle)	1.99643	3.99011
0.00755007	D5GIE5	D5GIE5_TUBMM	USP domain-containing protein	GSTUM_00008451001	Tuber melanosporum (strain Mel28) (Perigord black truffle)	1.99491	3.98591
8.88889e-05	D5GE75	D5GE75_TUBMM	RanBD1 domain-containing protein	GSTUM_00006410001	Tuber melanosporum (strain Mel28) (Perigord black truffle)	1.99259	3.97951
0.00456968	D5GQ76	D5GQ76_TUBMM	LigB domain-containing protein	GSTUM_00012229001	Tuber melanosporum (strain Mel28) (Perigord black truffle)	1.98136	3.94865
3.33333e-05	D5GBP9	D5GBP9_TUBMM	Ubiquitin-like modifier-activating enzyme ATG7 (Autophagy-related protein 7)	GSTUM_00005517001	Tuber melanosporum (strain Mel28) (Perigord black truffle)	1.97468	3.93041
0.0011073	A0A292PSX0	A0A292PSX0_9PEZI	L-type lectin-like domain-containing protein	GSTUAT00006027001	Tuber aestivum (summer truffle)	1.94071	3.83895
0.000497409	A0A317STC1	A0A317STC1_9PEZI	Uncharacterized protein	C7212DRAFT_314768	Tuber magnatum (white Piedmont truffle)	1.93947	3.83565
0	A0A292PR06	A0A292PR06_9PEZI	Uncharacterized protein	GSTUAT00006979001	Tuber aestivum (summer truffle)	1.90701	3.75031
0.000178914	A0A317SZF9	A0A317SZF9_9PEZI	Uncharacterized protein	C7212DRAFT_355588	Tuber magnatum (white Piedmont truffle)	1.89659	3.72332
0.000360656	D5GI79	D5GI79_TUBMM	Uncharacterized protein	GSTUM_00008323001	Tuber melanosporum (strain Mel28) (Perigord black truffle)	1.89505	3.71935
7.58294e-05	A0A317STJ0	A0A317STJ0_9PEZI	Kinase (EC 2.7.-.-)	C7212DRAFT_292629	Tuber magnatum (white Piedmont truffle)	1.89308	3.71427
0	D5GKR8	D5GKR8_TUBMM	Hydrolase_4 domain-containing protein	GSTUM_00009734001	Tuber melanosporum (strain Mel28) (Perigord black truffle)	1.89114	3.70928
0.000155844	A0A292Q1K7	A0A292Q1K7_9PEZI	Nup188_C domain-containing protein	GSTUAT00002247001	Tuber aestivum (summer truffle)	1.8829	3.68816
0.000248521	A0A292Q1M1	A0A292Q1M1_9PEZI	Uncharacterized protein (Fragment)	GSTUAT00002563001	Tuber aestivum (summer truffle)	1.87882	3.67774
0.00624571	A0A317STU6	A0A317STU6_9PEZI	Uncharacterized protein (Fragment)	C7212DRAFT_362447	Tuber magnatum (white Piedmont truffle)	1.8755	3.66929
0	A0A317SGL5	A0A317SGL5_9PEZI	Heme peroxidase	C7212DRAFT_339907	Tuber magnatum (white Piedmont truffle)	1.86956	3.65421
0.00479514	A0A292PQ19	A0A292PQ19_9PEZI	SGL domain-containing protein	GSTUAT00007090001	Tuber aestivum (summer truffle)	1.8501	3.60525
0.000238095	A0A292Q0X4	A0A292Q0X4_9PEZI	Uncharacterized protein	GSTUAT00003633001	Tuber aestivum (summer truffle)	1.84197	3.58499
4.10256e-05	A0A292PMR2	A0A292PMR2_9PEZI	Ribonucleoside-diphosphate reductase (EC 1.17.4.1)	GSTUAT00007929001	Tuber aestivum (summer truffle)	1.83705	3.57279
0.00012766	A0A317SLD4	A0A317SLD4_9PEZI	Uncharacterized protein	C7212DRAFT_298639	Tuber magnatum (white Piedmont truffle)	1.82831	3.55121
0.00179497	A0A292PWP2	A0A292PWP2_9PEZI	Uncharacterized protein (Fragment)	GSTUAT00003890001	Tuber aestivum (summer truffle)	1.82001	3.53084
0.000430446	A0A292Q4V5	A0A292Q4V5_9PEZI	TFIID_20kDa domain-containing protein	GSTUAT00001861001	Tuber aestivum (summer truffle)	1.81466	3.51777
0.000431579	A0A292Q057	A0A292Q057_9PEZI	Uncharacterized protein	GSTUAT00003491001	Tuber aestivum (summer truffle)	1.80286	3.48911
2.53165e-05	A0A292PNU1	A0A292PNU1_9PEZI	NodB homology domain-containing protein (Fragment)	GSTUAT00006699001	Tuber aestivum (summer truffle)	1.8022	3.48752
0.00588099	A0A292PLE1	A0A292PLE1_9PEZI	BSD domain-containing protein	GSTUAT00007552001	Tuber aestivum (summer truffle)	1.80037	3.4831
0.000221538	A0A292Q5I5	A0A292Q5I5_9PEZI	Uncharacterized protein	GSTUAT00001641001	Tuber aestivum (summer truffle)	1.79956	3.48114
0.000682692	A0A317SIA3	A0A317SIA3_9PEZI	Uncharacterized protein	C7212DRAFT_365474	Tuber magnatum (white Piedmont truffle)	1.7989	3.47955
2.39521e-05	A0A292Q6E0	A0A292Q6E0_9PEZI	Aldedh domain-containing protein	GSTUAT00001537001	Tuber aestivum (summer truffle)	1.77924	3.43245
4.16667e-05	D5GDE2	D5GDE2_TUBMM	Uncharacterized protein	GSTUM_00006169001	Tuber melanosporum (strain Mel28) (Perigord black truffle)	1.77294	3.4175
0.000724706	A0A292PKL3	A0A292PKL3_9PEZI	RRM domain-containing protein	GSTUAT00008892001	Tuber aestivum (summer truffle)	1.74782	3.35851
0.000716981	A0A317SWT6	A0A317SWT6_9PEZI	Uncharacterized protein	C7212DRAFT_341515	Tuber magnatum (white Piedmont truffle)	1.7456	3.35334
0.000210526	A0A317SY87	A0A317SY87_9PEZI	AAA ATPase	C7212DRAFT_361902	Tuber magnatum (white Piedmont truffle)	1.73069	3.31887
0.00523626	A0A317SMS9	A0A317SMS9_9PEZI	Succinate--CoA ligase [ADP-forming] subunit alpha, mitochondrial (EC 6.2.1.5) (Succinyl-CoA synthetase subunit alpha) (SCS-alpha)	C7212DRAFT_281578	Tuber magnatum (white Piedmont truffle)	1.72793	3.31252
0.00156487	A0A317SNQ0	A0A317SNQ0_9PEZI	Heterokaryon incompatibility Het-C (Fragment)	C7212DRAFT_195490	Tuber magnatum (white Piedmont truffle)	1.71565	3.28445
0.00273756	D5GMP7	D5GMP7_TUBMM	Uncharacterized protein	GSTUM_00010871001	Tuber melanosporum (strain Mel28) (Perigord black truffle)	1.70619	3.26298
0	A0A292PUG0	A0A292PUG0_9PEZI	Uncharacterized protein	GSTUAT00004669001	Tuber aestivum (summer truffle)	1.70532	3.26101
0.000619165	A0A317T1Y7	A0A317T1Y7_9PEZI	NADH dehydrogenase subunit C	C7212DRAFT_289718	Tuber magnatum (white Piedmont truffle)	1.69487	3.23748
0.000247788	A0A317SN51	A0A317SN51_9PEZI	Uncharacterized protein	C7212DRAFT_282581	Tuber magnatum (white Piedmont truffle)	1.68828	3.22272
0.000496124	A0A317SHW9	A0A317SHW9_9PEZI	1,2-dihydroxy-3-keto-5-methylthiopentene dioxygenase (EC 1.13.11.54) (Acireductone dioxygenase (Fe(2+)-requiring)) (ARD) (Fe-ARD)	ADI1 C7212DRAFT_214339	Tuber magnatum (white Piedmont truffle)	1.68696	3.21978
0.0078585	A0A292PPG5	A0A292PPG5_9PEZI	Fe-S cluster assembly protein DRE2 (Anamorsin homolog)	DRE2 GSTUAT00007432001	Tuber aestivum (summer truffle)	1.68499	3.21538
0.00753846	A0A292Q2T9	A0A292Q2T9_9PEZI	Uncharacterized protein	GSTUAT00002269001	Tuber aestivum (summer truffle)	1.67827	3.20044
0.00186564	A0A292PYD5	A0A292PYD5_9PEZI	J domain-containing protein	GSTUAT00004432001	Tuber aestivum (summer truffle)	1.67179	3.1861
0.00443344	A0A292PSM5	A0A292PSM5_9PEZI	ATP synthase subunit d, mitochondrial	GSTUAT00005248001	Tuber aestivum (summer truffle)	1.66079	3.1619
0	A0A317SNE9	A0A317SNE9_9PEZI	GMC oxidoreductase	C7212DRAFT_323947	Tuber magnatum (white Piedmont truffle)	1.6507	3.13986
4.25532e-05	A0A292Q588	A0A292Q588_9PEZI	Glyco_hydro_63 domain-containing protein	GSTUAT00000979001	Tuber aestivum (summer truffle)	1.64807	3.13414
0.000198758	D5GH99	D5GH99_TUBMM	Uncharacterized protein	GSTUM_00007713001	Tuber melanosporum (strain Mel28) (Perigord black truffle)	1.64681	3.1314
9.33852e-05	A0A292PQ03	A0A292PQ03_9PEZI	Uncharacterized protein	GSTUAT00006270001	Tuber aestivum (summer truffle)	1.63814	3.11264
0.00284746	A0A317SIV6	A0A317SIV6_9PEZI	Triosephosphate isomerase (EC 5.3.1.1)	C7212DRAFT_333101	Tuber magnatum (white Piedmont truffle)	1.62482	3.08404
0.001552	A0A292PUN1	A0A292PUN1_9PEZI	Thioredox_DsbH domain-containing protein	GSTUAT00004589001	Tuber aestivum (summer truffle)	1.62425	3.08282
0.000587065	A0A292PUD2	A0A292PUD2_9PEZI	Actin-related protein 2/3 complex subunit 5	GSTUAT00004758001	Tuber aestivum (summer truffle)	1.62379	3.08184
0	A0A317SI99	A0A317SI99_9PEZI	Glycosyltransferase Family 4 protein	C7212DRAFT_299786	Tuber magnatum (white Piedmont truffle)	1.62373	3.08171
0.00337864	A0A292PPU0	A0A292PPU0_9PEZI	Uncharacterized protein	GSTUAT00006347001	Tuber aestivum (summer truffle)	1.62307	3.0803
0.00198874	A0A292PX14	A0A292PX14_9PEZI	Uncharacterized protein	GSTUAT00003877001	Tuber aestivum (summer truffle)	1.61884	3.07128
0.000740047	A0A292PLP1	A0A292PLP1_9PEZI	VWFA domain-containing protein	GSTUAT00008510001	Tuber aestivum (summer truffle)	1.61192	3.05658
0.000218845	D5GG56	D5GG56_TUBMM	Nudix hydrolase domain-containing protein	GSTUM_00007204001	Tuber melanosporum (strain Mel28) (Perigord black truffle)	1.60119	3.03393
0.0017456	A0A292PSF9	A0A292PSF9_9PEZI	Uncharacterized protein	GSTUAT00006452001	Tuber aestivum (summer truffle)	1.60043	3.03234
0.000378378	A0A292PPT6	A0A292PPT6_9PEZI	WD_REPEATS_REGION domain-containing protein	GSTUAT00007273001	Tuber aestivum (summer truffle)	1.59549	3.02197
0.000424403	A0A292Q698	A0A292Q698_9PEZI	NADH dehydrogenase [ubiquinone] flavoprotein 1, mitochondrial (EC 1.6.99.3) (EC 7.1.1.2)	GSTUAT00000563001	Tuber aestivum (summer truffle)	1.58819	3.00672
0.00927704	A0A317T4V5	A0A317T4V5_9PEZI	CS-domain-containing protein	C7212DRAFT_171206	Tuber magnatum (white Piedmont truffle)	1.58663	3.00347
0.000544081	A0A317SPL3	A0A317SPL3_9PEZI	Uncharacterized protein	C7212DRAFT_317629	Tuber magnatum (white Piedmont truffle)	1.58464	2.99933
2.28571e-05	A0A317T3G3	A0A317T3G3_9PEZI	FAD-binding domain-containing protein	C7212DRAFT_289739	Tuber magnatum (white Piedmont truffle)	1.57767	2.98487
0.00691469	A0A317SG24	A0A317SG24_9PEZI	Asparaginyl-tRNA synthetase	C7212DRAFT_301638	Tuber magnatum (white Piedmont truffle)	1.57527	2.97991
0.0060977	A0A317T3D7	A0A317T3D7_9PEZI	Tryptophanyl-tRNA synthetase	C7212DRAFT_274434	Tuber magnatum (white Piedmont truffle)	1.5748	2.97894
0.000217523	D5GPF6	D5GPF6_TUBMM	Uncharacterized protein	GSTUM_00011823001	Tuber melanosporum (strain Mel28) (Perigord black truffle)	1.56913	2.96726
0.000145215	D5GD80	D5GD80_TUBMM	Uncharacterized protein	GSTUM_00006084001	Tuber melanosporum (strain Mel28) (Perigord black truffle)	1.56456	2.95787
0	A0A292PU51	A0A292PU51_9PEZI	MPN domain-containing protein	GSTUAT00005725001	Tuber aestivum (summer truffle)	1.5628	2.95427
0.000143791	D5GKL1	D5GKL1_TUBMM	Chorismate mutase (EC 5.4.99.5)	GSTUM_00009619001	Tuber melanosporum (strain Mel28) (Perigord black truffle)	1.55343	2.93514
0.00740884	A0A292Q4M8	A0A292Q4M8_9PEZI	Rab-GAP TBC domain-containing protein	GSTUAT00001281001	Tuber aestivum (summer truffle)	1.54345	2.91491
0.000133333	A0A292PSY3	A0A292PSY3_9PEZI	RPOLD domain-containing protein	GSTUAT00006374001	Tuber aestivum (summer truffle)	1.54189	2.91176
8.47458e-05	A0A292PTZ1	A0A292PTZ1_9PEZI	Cyclin-dependent kinases regulatory subunit	GSTUAT00004870001	Tuber aestivum (summer truffle)	1.54094	2.90984
0.00561988	A0A317SZ33	A0A317SZ33_9PEZI	Serine/threonine-protein phosphatase (EC 3.1.3.16)	C7212DRAFT_362269	Tuber magnatum (white Piedmont truffle)	1.54049	2.90893
0	D5GE49	D5GE49_TUBMM	3-isopropylmalate dehydrogenase (EC 1.1.1.85)	GSTUM_00006378001	Tuber melanosporum (strain Mel28) (Perigord black truffle)	1.53481	2.8975
0.00499248	A0A292PZ53	A0A292PZ53_9PEZI	Importin N-terminal domain-containing protein	GSTUAT00003956001	Tuber aestivum (summer truffle)	1.52913	2.88612
0.00767213	A0A292PNV9	A0A292PNV9_9PEZI	PUA domain-containing protein	GSTUAT00006665001	Tuber aestivum (summer truffle)	1.52391	2.87569
0.000904656	A0A317SJL9	A0A317SJL9_9PEZI	NAD(P)-binding protein	C7212DRAFT_208988	Tuber magnatum (white Piedmont truffle)	1.51951	2.86694
0.000275862	A0A292PJN8	A0A292PJN8_9PEZI	Uncharacterized protein	GSTUAT00008201001	Tuber aestivum (summer truffle)	1.51127	2.85061
0.00194307	A0A292PWX5	A0A292PWX5_9PEZI	STAS domain-containing protein	GSTUAT00004316001	Tuber aestivum (summer truffle)	1.50099	2.83037
8.29876e-05	D5GI12	D5GI12_TUBMM	Uncharacterized protein	GSTUM_00008224001	Tuber melanosporum (strain Mel28) (Perigord black truffle)	1.4999	2.82823
0.00142742	A0A317SPC1	A0A317SPC1_9PEZI	40S ribosomal protein S24	C7212DRAFT_322060	Tuber magnatum (white Piedmont truffle)	1.49038	2.80963
0	A0A292PLN4	A0A292PLN4_9PEZI	3-isopropylmalate dehydrogenase (EC 1.1.1.85)	GSTUAT00007492001	Tuber aestivum (summer truffle)	1.48597	2.80105
0	D5GBH3	D5GBH3_TUBMM	Uncharacterized protein	GSTUM_00000499001	Tuber melanosporum (strain Mel28) (Perigord black truffle)	1.46	2.75108
0.00979793	A0A317T2B4	A0A317T2B4_9PEZI	AA_TRNA_LIGASE_II domain-containing protein	C7212DRAFT_305587	Tuber magnatum (white Piedmont truffle)	1.45539	2.74231
0.00772715	A0A292PXI5	A0A292PXI5_9PEZI	PfkB domain-containing protein	GSTUAT00004443001	Tuber aestivum (summer truffle)	1.45412	2.73989
2.48447e-05	A0A292Q1Z3	A0A292Q1Z3_9PEZI	Uncharacterized protein	GSTUAT00002073001	Tuber aestivum (summer truffle)	1.44946	2.73106
0.00258947	A0A317T096	A0A317T096_9PEZI	Uncharacterized protein	C7212DRAFT_310451	Tuber magnatum (white Piedmont truffle)	1.44107	2.71522
0.00406279	D5GF82	D5GF82_TUBMM	Uncharacterized protein	GSTUM_00006769001	Tuber melanosporum (strain Mel28) (Perigord black truffle)	1.43599	2.70568
0.00482655	A0A292PLT9	A0A292PLT9_9PEZI	Peptide hydrolase (EC 3.4.-.-)	GSTUAT00007848001	Tuber aestivum (summer truffle)	1.42676	2.68842
0.00225641	A0A292Q966	A0A292Q966_9PEZI	Uncharacterized protein	GSTUAT00000428001	Tuber aestivum (summer truffle)	1.4118	2.66069
0.00745931	A0A317SKV0	A0A317SKV0_9PEZI	Glutaredoxin	C7212DRAFT_325948	Tuber magnatum (white Piedmont truffle)	1.40745	2.65268
0.00649432	A0A317T0R2	A0A317T0R2_9PEZI	S10_plectin domain-containing protein	C7212DRAFT_306194	Tuber magnatum (white Piedmont truffle)	1.40632	2.6506
0.000216867	A0A317SHK3	A0A317SHK3_9PEZI	Zincin	C7212DRAFT_213362	Tuber magnatum (white Piedmont truffle)	1.4047	2.64763
0.00649645	D5GPW5	D5GPW5_TUBMM	Pribosyltran_N domain-containing protein	GSTUM_00012078001	Tuber melanosporum (strain Mel28) (Perigord black truffle)	1.40169	2.64211
0.00675668	A0A317SKP7	A0A317SKP7_9PEZI	Homogentisate 1,2-dioxygenase	C7212DRAFT_299169	Tuber magnatum (white Piedmont truffle)	1.3885	2.61806
0.0052381	A0A317SWW6	A0A317SWW6_9PEZI	Glutathione peroxidase	C7212DRAFT_323630	Tuber magnatum (white Piedmont truffle)	1.37976	2.60225
0.000901786	A0A292Q9Y1	A0A292Q9Y1_9PEZI	Uncharacterized protein	GSTUAT00000220001	Tuber aestivum (summer truffle)	1.3731	2.59027
0.000458333	A0A292PW44	A0A292PW44_9PEZI	Uncharacterized protein	GSTUAT00004224001	Tuber aestivum (summer truffle)	1.36666	2.57873
0	A0A292Q4S6	A0A292Q4S6_9PEZI	M20_dimer domain-containing protein	GSTUAT00001054001	Tuber aestivum (summer truffle)	1.34969	2.54857
0.000335196	D5GA93	D5GA93_TUBMM	RAI1 domain-containing protein	GSTUM_00005189001	Tuber melanosporum (strain Mel28) (Perigord black truffle)	1.34486	2.54006
0	A0A292Q5C4	A0A292Q5C4_9PEZI	UBIQUITIN_CONJUGAT_2 domain-containing protein	GSTUAT00001688001	Tuber aestivum (summer truffle)	1.34137	2.53392
0.000130909	A0A317SLH0	A0A317SLH0_9PEZI	Ornithine carbamoyltransferase	C7212DRAFT_296482	Tuber magnatum (white Piedmont truffle)	1.31139	2.48181
8e-05	A0A292Q7A9	A0A292Q7A9_9PEZI	Uncharacterized protein	GSTUAT00001113001	Tuber aestivum (summer truffle)	1.30986	2.47917
0.0019661	D5GM59	D5GM59_TUBMM	A_deaminase domain-containing protein	GSTUM_00010538001	Tuber melanosporum (strain Mel28) (Perigord black truffle)	1.30825	2.47641
0.00840915	D5G8M5	D5G8M5_TUBMM	MR_MLE domain-containing protein	GSTUM_00003020001	Tuber melanosporum (strain Mel28) (Perigord black truffle)	1.30679	2.4739
9.7561e-05	A0A292Q242	A0A292Q242_9PEZI	PHB domain-containing protein	GSTUAT00001949001	Tuber aestivum (summer truffle)	1.30491	2.47068
0.00739142	A0A292PSJ2	A0A292PSJ2_9PEZI	Cytidine deaminase (EC 3.5.4.5) (Cytidine aminohydrolase)	GSTUAT00005416001	Tuber aestivum (summer truffle)	1.30292	2.46728
0.000267442	A0A292Q1A0	A0A292Q1A0_9PEZI	Uncharacterized protein	GSTUAT00002288001	Tuber aestivum (summer truffle)	1.30133	2.46456
0.00663083	A0A292Q022	A0A292Q022_9PEZI	Structural maintenance of chromosomes protein	GSTUAT00003931001	Tuber aestivum (summer truffle)	1.29939	2.46125
2.83688e-05	A0A292Q5S5	A0A292Q5S5_9PEZI	GTP-binding nuclear protein	GSTUAT00000762001	Tuber aestivum (summer truffle)	1.29927	2.46104
0.00608921	A0A292PIS2	A0A292PIS2_9PEZI	TPR_REGION domain-containing protein	GSTUAT00008598001	Tuber aestivum (summer truffle)	1.29383	2.45178
0.00146693	D5GNZ8	D5GNZ8_TUBMM	Uncharacterized protein	GSTUM_00011601001	Tuber melanosporum (strain Mel28) (Perigord black truffle)	1.29211	2.44886
0.000594059	A0A292Q773	A0A292Q773_9PEZI	Uncharacterized protein	GSTUAT00000365001	Tuber aestivum (summer truffle)	1.28938	2.44423
9.41176e-05	A0A317SM21	A0A317SM21_9PEZI	Catalase (EC 1.11.1.6)	C7212DRAFT_328608	Tuber magnatum (white Piedmont truffle)	1.28291	2.43329
0.00236396	A0A292PWX0	A0A292PWX0_9PEZI	Urease (EC 3.5.1.5) (Urea amidohydrolase)	GSTUAT00003834001	Tuber aestivum (summer truffle)	1.27974	2.42795
0.00854765	A0A292PJB4	A0A292PJB4_9PEZI	Uncharacterized protein	GSTUAT00008302001	Tuber aestivum (summer truffle)	1.27818	2.42533
9.44882e-05	A0A292PK96	A0A292PK96_9PEZI	Alkaline phosphatase (EC 3.1.3.1)	GSTUAT00008363001	Tuber aestivum (summer truffle)	1.2685	2.40911
0.00456881	A0A317STK2	A0A317STK2_9PEZI	Ubiquitin-activating enzyme E1	C7212DRAFT_362541	Tuber magnatum (white Piedmont truffle)	1.25763	2.39103
2.72109e-05	A0A292Q2Z6	A0A292Q2Z6_9PEZI	Phosphoacetylglucosamine mutase (PAGM) (EC 5.4.2.3) (Acetylglucosamine phosphomutase) (N-acetylglucosamine-phosphate mutase)	GSTUAT00001672001	Tuber aestivum (summer truffle)	1.24624	2.37222
8.92857e-05	A0A292PPN2	A0A292PPN2_9PEZI	Formate dehydrogenase (FDH) (EC 1.17.1.9) (NAD-dependent formate dehydrogenase)	GSTUAT00007156001	Tuber aestivum (summer truffle)	1.23943	2.36105
0.00981113	A0A292PUW9	A0A292PUW9_9PEZI	Dolichyl-phosphate-mannose--protein mannosyltransferase (EC 2.4.1.109)	GSTUAT00004613001	Tuber aestivum (summer truffle)	1.23638	2.35607
0.00175439	A0A292PI38	A0A292PI38_9PEZI	Uncharacterized protein	GSTUAT00009051001	Tuber aestivum (summer truffle)	1.22574	2.33875
2.73973e-05	A0A292Q325	A0A292Q325_9PEZI	AA_TRNA_LIGASE_II domain-containing protein	GSTUAT00002813001	Tuber aestivum (summer truffle)	1.21955	2.32874
0.000334262	D5G507	D5G507_TUBMM	Peptide hydrolase (EC 3.4.-.-)	GSTUM_00000227001	Tuber melanosporum (strain Mel28) (Perigord black truffle)	1.21792	2.32611
0.00917086	D5GJT6	D5GJT6_TUBMM	Uncharacterized protein	GSTUM_00009186001	Tuber melanosporum (strain Mel28) (Perigord black truffle)	1.21717	2.3249
8.0402e-05	A0A292Q4B3	A0A292Q4B3_9PEZI	PLCXc domain-containing protein	GSTUAT00001958001	Tuber aestivum (summer truffle)	1.21616	2.32328
0.00124846	A0A292PSN6	A0A292PSN6_9PEZI	Uncharacterized protein	GSTUAT00006437001	Tuber aestivum (summer truffle)	1.21298	2.31816
0.00767715	A0A292Q175	A0A292Q175_9PEZI	Uncharacterized protein	GSTUAT00002356001	Tuber aestivum (summer truffle)	1.20791	2.31003
0.000108527	A0A292QA47	A0A292QA47_9PEZI	Uncharacterized protein	GSTUAT00000115001	Tuber aestivum (summer truffle)	1.20211	2.30076
0.00988387	A0A292PVS3	A0A292PVS3_9PEZI	Uncharacterized protein	GSTUAT00005324001	Tuber aestivum (summer truffle)	1.20178	2.30023
0.00416301	A0A292PHU1	A0A292PHU1_9PEZI	Uncharacterized protein	GSTUAT00009181001	Tuber aestivum (summer truffle)	1.20054	2.29826
0.00974545	A0A317SKT0	A0A317SKT0_9PEZI	Uncharacterized protein	C7212DRAFT_353085	Tuber magnatum (white Piedmont truffle)	1.19484	2.28919
0.0095718	A0A292PNI7	A0A292PNI7_9PEZI	Uncharacterized protein	GSTUAT00007245001	Tuber aestivum (summer truffle)	1.18985	2.28129
0.00932983	D5GGU1	D5GGU1_TUBMM	Uncharacterized protein	GSTUM_00007513001	Tuber melanosporum (strain Mel28) (Perigord black truffle)	1.18523	2.274
0.0011453	A0A317SDI3	A0A317SDI3_9PEZI	Peptide-methionine (R)-S-oxide reductase (EC 1.8.4.12)	C7212DRAFT_286104	Tuber magnatum (white Piedmont truffle)	1.18413	2.27226
0.000541353	D5GFJ1	D5GFJ1_TUBMM	AB hydrolase-1 domain-containing protein	GSTUM_00006929001	Tuber melanosporum (strain Mel28) (Perigord black truffle)	1.18142	2.268
0	D5G4S7	D5G4S7_TUBMM	Uncharacterized protein	GSTUM_00000081001	Tuber melanosporum (strain Mel28) (Perigord black truffle)	1.16911	2.24873
0.000219512	D5GGL0	D5GGL0_TUBMM	Uncharacterized protein	GSTUM_00007543001	Tuber melanosporum (strain Mel28) (Perigord black truffle)	1.16638	2.24448
0.00112206	A0A292PKM6	A0A292PKM6_9PEZI	6-phosphogluconolactonase (6PGL) (EC 3.1.1.31)	GSTUAT00008875001	Tuber aestivum (summer truffle)	1.16442	2.24143
0.00193524	A0A317SYC6	A0A317SYC6_9PEZI	Uncharacterized protein	C7212DRAFT_349256	Tuber magnatum (white Piedmont truffle)	1.16395	2.2407
0.008563	A0A317T2Y9	A0A317T2Y9_9PEZI	Actin-like ATPase domain-containing protein	C7212DRAFT_273440	Tuber magnatum (white Piedmont truffle)	1.15174	2.22182
0.000723005	D5GI59	D5GI59_TUBMM	Peptide hydrolase (EC 3.4.-.-)	GSTUM_00008292001	Tuber melanosporum (strain Mel28) (Perigord black truffle)	1.14539	2.21206
2.16216e-05	A0A317T2V8	A0A317T2V8_9PEZI	Subtilisin-like protein	C7212DRAFT_273389	Tuber magnatum (white Piedmont truffle)	1.14532	2.21195
0.0095634	A0A292Q7P5	A0A292Q7P5_9PEZI	Adenylosuccinate synthetase (AMPSase) (AdSS) (EC 6.3.4.4) (IMP--aspartate ligase)	GSTUAT00000109001	Tuber aestivum (summer truffle)	1.14063	2.20477
0.00119835	A0A317SU28	A0A317SU28_9PEZI	NADH dehydrogenase I, D subunit	C7212DRAFT_351451	Tuber magnatum (white Piedmont truffle)	1.13958	2.20317
0.00281154	A0A292Q409	A0A292Q409_9PEZI	Uncharacterized protein	GSTUAT00002388001	Tuber aestivum (summer truffle)	1.13367	2.19416
0.00397476	D5GKT8	D5GKT8_TUBMM	SBDS domain-containing protein	GSTUM_00009766001	Tuber melanosporum (strain Mel28) (Perigord black truffle)	1.12926	2.18747
8.96861e-05	D5GLQ2	D5GLQ2_TUBMM	Catalase (EC 1.11.1.6)	GSTUM_00010313001	Tuber melanosporum (strain Mel28) (Perigord black truffle)	1.12777	2.18521
0.00309635	A0A292PS93	A0A292PS93_9PEZI	Uncharacterized protein	GSTUAT00006545001	Tuber aestivum (summer truffle)	1.1176	2.16986
0.000143322	A0A292PXM1	A0A292PXM1_9PEZI	Uncharacterized protein	GSTUAT00004021001	Tuber aestivum (summer truffle)	1.11059	2.15934
0.00505547	D5GFH8	D5GFH8_TUBMM	FK506-binding protein (EC 5.2.1.8)	GSTUM_00006906001	Tuber melanosporum (strain Mel28) (Perigord black truffle)	1.0938	2.13435
0.00600866	D5GAB4	D5GAB4_TUBMM	NADH-cytochrome b5 reductase (EC 1.6.2.2)	GSTUM_00005221001	Tuber melanosporum (strain Mel28) (Perigord black truffle)	1.089	2.12727
0.00447604	A0A292Q611	A0A292Q611_9PEZI	FCP1 homology domain-containing protein	GSTUAT00000656001	Tuber aestivum (summer truffle)	1.08625	2.12321
0.0015873	A0A317SK39	A0A317SK39_9PEZI	Peptide hydrolase (EC 3.4.-.-)	C7212DRAFT_283414	Tuber magnatum (white Piedmont truffle)	1.07979	2.11373
0.000148148	A0A317SNY5	A0A317SNY5_9PEZI	S-adenosyl-L-methionine-dependent methyltransferase	C7212DRAFT_321419	Tuber magnatum (white Piedmont truffle)	1.06872	2.09757
0.00105172	A0A292PJN7	A0A292PJN7_9PEZI	S5A_REDUCTASE domain-containing protein	GSTUAT00009214001	Tuber aestivum (summer truffle)	1.06643	2.09424
0.00116949	D5GIA9	D5GIA9_TUBMM	Uncharacterized protein	GSTUM_00008390001	Tuber melanosporum (strain Mel28) (Perigord black truffle)	1.06365	2.09021
0.00116456	A0A292PJB7	A0A292PJB7_9PEZI	Uncharacterized protein	GSTUAT00008150001	Tuber aestivum (summer truffle)	1.04553	2.06412
0.00588953	D5GPU0	D5GPU0_TUBMM	Aha1_N domain-containing protein	GSTUM_00012030001	Tuber melanosporum (strain Mel28) (Perigord black truffle)	1.04442	2.06254
0	A0A292Q5S2	A0A292Q5S2_9PEZI	Importin N-terminal domain-containing protein	GSTUAT00001605001	Tuber aestivum (summer truffle)	1.04332	2.06096
0.00807557	A0A292PIS1	A0A292PIS1_9PEZI	ML domain-containing protein	GSTUAT00008657001	Tuber aestivum (summer truffle)	1.04304	2.06057
0.00670986	A0A317SJ25	A0A317SJ25_9PEZI	Putative 60S ribosomal protein L11	C7212DRAFT_329126	Tuber magnatum (white Piedmont truffle)	1.03564	2.05002
0.0039748	A0A292PTZ8	A0A292PTZ8_9PEZI	GHMP_kinases_N domain-containing protein	GSTUAT00004883001	Tuber aestivum (summer truffle)	1.03239	2.04541
0.00379553	A0A292Q2P1	A0A292Q2P1_9PEZI	Flavin_Reduct domain-containing protein	GSTUAT00002580001	Tuber aestivum (summer truffle)	1.0302	2.04231
2.43902e-05	D5GE81	D5GE81_TUBMM	AMP-binding domain-containing protein	GSTUM_00006417001	Tuber melanosporum (strain Mel28) (Perigord black truffle)	1.02937	2.04113
0.00278705	A0A292PY06	A0A292PY06_9PEZI	Uncharacterized protein	GSTUAT00004584001	Tuber aestivum (summer truffle)	1.01835	2.0256
0.000292958	A0A317SRG4	A0A317SRG4_9PEZI	Ml domain-containing protein	C7212DRAFT_320994	Tuber magnatum (white Piedmont truffle)	1.01362	2.01897
0.000293785	A0A317SDK0	A0A317SDK0_9PEZI	But2 domain-containing protein	C7212DRAFT_287833	Tuber magnatum (white Piedmont truffle)	1.01298	2.01808
0.00062439	A0A292PRL2	A0A292PRL2_9PEZI	Glucosamine 6-phosphate N-acetyltransferase (EC 2.3.1.4)	GSTUAT00006453001	Tuber aestivum (summer truffle)	1.00427	2.00593
0.000831409	D5GE86	D5GE86_TUBMM	HD domain-containing protein	GSTUM_00006427001	Tuber melanosporum (strain Mel28) (Perigord black truffle)	1.00206	2.00286

## Sheet: Upregulated in T. melanosporum
T-Test Tuber indicum vs Tuber melanosporum
1 % FDR, min. 2fold change
Proteins upregulated in Tuber melanosporum
N: Student's T-test q-value Tuber indicum_Tuber melanosporum	UniProt Accession	ID	Protein names	Gene names	Organism	N: Student's T-test Difference Tuber indicum_Tuber melanosporum	fold change
0	D5G725	D5G725_TUBMM	But2 domain-containing protein	GSTUM_00004570001	Tuber melanosporum (strain Mel28) (Perigord black truffle)	-7.06589	133.982
0	A0A292PPX3	A0A292PPX3_9PEZI	Phosphate transporter	GSTUAT00007441001	Tuber aestivum (summer truffle)	-5.64924	50.1869
0	D5G506	D5G506_TUBMM	Uncharacterized protein	GSTUM_00000226001	Tuber melanosporum (strain Mel28) (Perigord black truffle)	-5.59984	48.4976
0	D5GPW6	D5GPW6_TUBMM	Methyltransf_2 domain-containing protein	GSTUM_00012080001	Tuber melanosporum (strain Mel28) (Perigord black truffle)	-5.3813	41.6805
0	A0A317SSY1	A0A317SSY1_9PEZI	HIG1 domain-containing protein	C7212DRAFT_344196	Tuber magnatum (white Piedmont truffle)	-4.99685	31.9302
0	A0A317SIH5	A0A317SIH5_9PEZI	Glyoxalase domain-containing protein	C7212DRAFT_330731	Tuber magnatum (white Piedmont truffle)	-4.89496	29.7529
0	D5GAS6	D5GAS6_TUBMM	Uncharacterized protein	GSTUM_00005280001	Tuber melanosporum (strain Mel28) (Perigord black truffle)	-4.6525	25.1502
7.61905e-05	A0A317SDS9	A0A317SDS9_9PEZI	Fungal_trans domain-containing protein	C7212DRAFT_354685	Tuber magnatum (white Piedmont truffle)	-4.48153	22.3396
0	D5G4L2	D5G4L2_TUBMM	Uncharacterized protein	GSTUM_00004208001	Tuber melanosporum (strain Mel28) (Perigord black truffle)	-4.46507	22.0861
0	D5GG88	D5GG88_TUBMM	Uncharacterized protein	GSTUM_00002002001	Tuber melanosporum (strain Mel28) (Perigord black truffle)	-4.33801	20.2242
0	D5GKJ2	D5GKJ2_TUBMM	Uncharacterized protein	GSTUM_00009589001	Tuber melanosporum (strain Mel28) (Perigord black truffle)	-4.16678	17.9608
0	D5GIB0	D5GIB0_TUBMM	Uncharacterized protein	GSTUM_00008393001	Tuber melanosporum (strain Mel28) (Perigord black truffle)	-4.16424	17.9292
0	A0A317SK65	A0A317SK65_9PEZI	Uncharacterized protein	C7212DRAFT_329695	Tuber magnatum (white Piedmont truffle)	-4.1302	17.5111
0	D5G6V8	D5G6V8_TUBMM	Uncharacterized protein	GSTUM_00002301001	Tuber melanosporum (strain Mel28) (Perigord black truffle)	-4.02687	16.3008
0	D5GM30	D5GM30_TUBMM	Peptidylprolyl isomerase (EC 5.2.1.8)	GSTUM_00010499001	Tuber melanosporum (strain Mel28) (Perigord black truffle)	-3.94912	15.4456
3.4188e-05	A0A317SHF6	A0A317SHF6_9PEZI	Uncharacterized protein	C7212DRAFT_218866	Tuber magnatum (white Piedmont truffle)	-3.94684	15.4212
0	D5G499	D5G499_TUBMM	YCII domain-containing protein	GSTUM_00004015001	Tuber melanosporum (strain Mel28) (Perigord black truffle)	-3.93264	15.2701
0	D5GFX5	D5GFX5_TUBMM	HMG_CoA_synt_C domain-containing protein	GSTUM_00001924001	Tuber melanosporum (strain Mel28) (Perigord black truffle)	-3.91679	15.1033
0	D5GFS5	D5GFS5_TUBMM	Uncharacterized protein	GSTUM_00007051001	Tuber melanosporum (strain Mel28) (Perigord black truffle)	-3.90578	14.9885
0	D5G7R7	D5G7R7_TUBMM	Uncharacterized protein	GSTUM_00004694001	Tuber melanosporum (strain Mel28) (Perigord black truffle)	-3.88766	14.8014
0	D5GFN1	D5GFN1_TUBMM	Uncharacterized protein	GSTUM_00006994001	Tuber melanosporum (strain Mel28) (Perigord black truffle)	-3.86382	14.5588
0	D5G8F0	D5G8F0_TUBMM	PMSR domain-containing protein	GSTUM_00004791001	Tuber melanosporum (strain Mel28) (Perigord black truffle)	-3.74099	13.3706
0	D5G718	D5G718_TUBMM	Uncharacterized protein	GSTUM_00004558001	Tuber melanosporum (strain Mel28) (Perigord black truffle)	-3.69184	12.9227
0	A0A292Q2U1	A0A292Q2U1_9PEZI	Aminotran_1_2 domain-containing protein	GSTUAT00002892001	Tuber aestivum (summer truffle)	-3.67806	12.7999
8.33333e-05	D5GI42	D5GI42_TUBMM	Uncharacterized protein	GSTUM_00008260001	Tuber melanosporum (strain Mel28) (Perigord black truffle)	-3.63083	12.3876
0	A0A292PZN7	A0A292PZN7_9PEZI	Uncharacterized protein	GSTUAT00003876001	Tuber aestivum (summer truffle)	-3.6148	12.2508
0.000591133	D5GGX7	D5GGX7_TUBMM	Uncharacterized protein	GSTUM_00007602001	Tuber melanosporum (strain Mel28) (Perigord black truffle)	-3.57792	11.9416
2.1978e-05	D5GM33	D5GM33_TUBMM	Carrier domain-containing protein	GSTUM_00010502001	Tuber melanosporum (strain Mel28) (Perigord black truffle)	-3.52551	11.5155
0.00892553	A0A292Q7V2	A0A292Q7V2_9PEZI	Peptidase_M24 domain-containing protein	GSTUAT00000919001	Tuber aestivum (summer truffle)	-3.51197	11.408
0.00115745	D5G505	D5G505_TUBMM	Uncharacterized protein	GSTUM_00000225001	Tuber melanosporum (strain Mel28) (Perigord black truffle)	-3.4772	11.1363
0	D5GFX4	D5GFX4_TUBMM	Uncharacterized protein	GSTUM_00001923001	Tuber melanosporum (strain Mel28) (Perigord black truffle)	-3.47686	11.1337
0	D5G9B7	D5G9B7_TUBMM	Uncharacterized protein	GSTUM_00003300001	Tuber melanosporum (strain Mel28) (Perigord black truffle)	-3.44545	10.8939
2.68456e-05	D5GKI9	D5GKI9_TUBMM	NMO domain-containing protein	GSTUM_00009584001	Tuber melanosporum (strain Mel28) (Perigord black truffle)	-3.44048	10.8564
0	A0A292PMN9	A0A292PMN9_9PEZI	PMSR domain-containing protein	GSTUAT00007141001	Tuber aestivum (summer truffle)	-3.42076	10.7091
0	D5G7Z9	D5G7Z9_TUBMM	Sulfate adenylyltransferase (EC 2.7.7.4) (ATP-sulfurylase) (Sulfate adenylate transferase) (SAT)	MET3 GSTUM_00002747001	Tuber melanosporum (strain Mel28) (Perigord black truffle)	-3.3783	10.3985
0.00373676	A0A292PWH2	A0A292PWH2_9PEZI	NADH-cytochrome b5 reductase (EC 1.6.2.2)	GSTUAT00004426001	Tuber aestivum (summer truffle)	-3.33723	10.1066
2.46914e-05	A0A317SXZ8	A0A317SXZ8_9PEZI	ATP synthase subunit alpha	C7212DRAFT_304320	Tuber magnatum (white Piedmont truffle)	-3.22723	9.36468
0	D5G450	D5G450_TUBMM	Glutathione reductase (EC 1.8.1.7)	GSTUM_00003950001	Tuber melanosporum (strain Mel28) (Perigord black truffle)	-3.12213	8.70672
0.000146179	D5G970	D5G970_TUBMM	Glyoxalase domain-containing protein	GSTUM_00003177001	Tuber melanosporum (strain Mel28) (Perigord black truffle)	-3.09443	8.54115
0	A0A292PTM2	A0A292PTM2_9PEZI	Carrier domain-containing protein	GSTUAT00005928001	Tuber aestivum (summer truffle)	-3.04175	8.23489
2.54777e-05	D5GB57	D5GB57_TUBMM	Uncharacterized protein	GSTUM_00005461001	Tuber melanosporum (strain Mel28) (Perigord black truffle)	-3.02559	8.14317
0	A0A292Q7C8	A0A292Q7C8_9PEZI	Uncharacterized protein	GSTUAT00000885001	Tuber aestivum (summer truffle)	-2.91049	7.51874
0	D5G9Y3	D5G9Y3_TUBMM	Uncharacterized protein	GSTUM_00003447001	Tuber melanosporum (strain Mel28) (Perigord black truffle)	-2.86089	7.26463
0	D5GDW8	D5GDW8_TUBMM	Serine hydroxymethyltransferase (EC 2.1.2.1)	GSTUM_00006315001	Tuber melanosporum (strain Mel28) (Perigord black truffle)	-2.84555	7.1878
0	D5GB33	D5GB33_TUBMM	DUF1932 domain-containing protein	GSTUM_00005424001	Tuber melanosporum (strain Mel28) (Perigord black truffle)	-2.81126	7.01897
0.000880899	D5GE10	D5GE10_TUBMM	Uncharacterized protein	GSTUM_00001146001	Tuber melanosporum (strain Mel28) (Perigord black truffle)	-2.80636	6.99517
0.000147651	D5G8G2	D5G8G2_TUBMM	PKS_ER domain-containing protein	GSTUM_00002851001	Tuber melanosporum (strain Mel28) (Perigord black truffle)	-2.79886	6.9589
3.14961e-05	D5G7P4	D5G7P4_TUBMM	Uncharacterized protein	GSTUM_00004665001	Tuber melanosporum (strain Mel28) (Perigord black truffle)	-2.79879	6.95857
3.36134e-05	A0A292Q256	A0A292Q256_9PEZI	cobW domain-containing protein	GSTUAT00002735001	Tuber aestivum (summer truffle)	-2.78549	6.89471
0.00125153	A0A317SCR3	A0A317SCR3_9PEZI	Aquaporin-like protein	C7212DRAFT_360407	Tuber magnatum (white Piedmont truffle)	-2.77999	6.86848
2.98507e-05	D5GHZ6	D5GHZ6_TUBMM	cobW domain-containing protein	GSTUM_00008207001	Tuber melanosporum (strain Mel28) (Perigord black truffle)	-2.76168	6.78186
0.000144262	A0A292PQX0	A0A292PQX0_9PEZI	ANK_REP_REGION domain-containing protein	GSTUAT00005889001	Tuber aestivum (summer truffle)	-2.75965	6.77232
0	D5GDX3	D5GDX3_TUBMM	Uncharacterized protein	GSTUM_00006321001	Tuber melanosporum (strain Mel28) (Perigord black truffle)	-2.74171	6.68863
0	A0A317SVX1	A0A317SVX1_9PEZI	Superoxide dismutase (EC 1.15.1.1)	C7212DRAFT_294074	Tuber magnatum (white Piedmont truffle)	-2.71431	6.56279
2.22222e-05	D5GC66	D5GC66_TUBMM	Uncharacterized protein	GSTUM_00000604001	Tuber melanosporum (strain Mel28) (Perigord black truffle)	-2.71071	6.54644
0	D5GHW8	D5GHW8_TUBMM	Peroxiredoxin (EC 1.11.1.15)	GSTUM_00008154001	Tuber melanosporum (strain Mel28) (Perigord black truffle)	-2.69322	6.46755
8.08081e-05	D5GJ78	D5GJ78_TUBMM	S-adenosylmethionine synthase (EC 2.5.1.6)	GSTUM_00008874001	Tuber melanosporum (strain Mel28) (Perigord black truffle)	-2.67687	6.39467
0	D5GFY7	D5GFY7_TUBMM	Uncharacterized protein	GSTUM_00001952001	Tuber melanosporum (strain Mel28) (Perigord black truffle)	-2.67605	6.39104
2.32558e-05	D5GP67	D5GP67_TUBMM	WD_REPEATS_REGION domain-containing protein	GSTUM_00011728001	Tuber melanosporum (strain Mel28) (Perigord black truffle)	-2.67081	6.36787
0.000131387	D5G4L4	D5G4L4_TUBMM	Uncharacterized protein	GSTUM_00004210001	Tuber melanosporum (strain Mel28) (Perigord black truffle)	-2.67054	6.36667
0	D5GNG6	D5GNG6_TUBMM	Fumarylacetoacetase (EC 3.7.1.2) (Fumarylacetoacetate hydrolase)	GSTUM_00011282001	Tuber melanosporum (strain Mel28) (Perigord black truffle)	-2.66151	6.32695
3.38983e-05	A0A292Q7J1	A0A292Q7J1_9PEZI	Uncharacterized protein	GSTUAT00000855001	Tuber aestivum (summer truffle)	-2.63128	6.19575
0.00122062	D5G930	D5G930_TUBMM	Cytochrome b-c1 complex subunit 7	GSTUM_00004960001	Tuber melanosporum (strain Mel28) (Perigord black truffle)	-2.61543	6.12806
0.000149153	D5G5J4	D5G5J4_TUBMM	Glyco_hydro_15 domain-containing protein	GSTUM_00004366001	Tuber melanosporum (strain Mel28) (Perigord black truffle)	-2.61453	6.12424
0.000890909	A0A317SM75	A0A317SM75_9PEZI	Uncharacterized protein	C7212DRAFT_328995	Tuber magnatum (white Piedmont truffle)	-2.58925	6.01786
0	A0A292PTB5	A0A292PTB5_9PEZI	Uncharacterized protein	GSTUAT00006260001	Tuber aestivum (summer truffle)	-2.57019	5.93888
9.63855e-05	D5GM64	D5GM64_TUBMM	Uncharacterized protein	GSTUM_00010543001	Tuber melanosporum (strain Mel28) (Perigord black truffle)	-2.56065	5.89973
0.00295798	D5GAQ8	D5GAQ8_TUBMM	Adenylyl-sulfate kinase (EC 2.7.1.25)	GSTUM_00003745001	Tuber melanosporum (strain Mel28) (Perigord black truffle)	-2.5567	5.8836
0	D5GK30	D5GK30_TUBMM	Carrier domain-containing protein	GSTUM_00009337001	Tuber melanosporum (strain Mel28) (Perigord black truffle)	-2.52734	5.76508
0.00158566	D5GA33	D5GA33_TUBMM	Uncharacterized protein	GSTUM_00003549001	Tuber melanosporum (strain Mel28) (Perigord black truffle)	-2.52598	5.75965
3.25203e-05	A0A292PNQ3	A0A292PNQ3_9PEZI	Protein kinase domain-containing protein	GSTUAT00007568001	Tuber aestivum (summer truffle)	-2.52216	5.74442
0.00259402	A0A292Q9X5	A0A292Q9X5_9PEZI	Cupin_2 domain-containing protein	GSTUAT00000243001	Tuber aestivum (summer truffle)	-2.52148	5.74171
9.6e-05	D5G8K3	D5G8K3_TUBMM	Uncharacterized protein	GSTUM_00002982001	Tuber melanosporum (strain Mel28) (Perigord black truffle)	-2.51682	5.72319
2.66667e-05	A0A292QAE4	A0A292QAE4_9PEZI	Uncharacterized protein (Fragment)	GSTUAT00000037001	Tuber aestivum (summer truffle)	-2.49911	5.65337
0	D5GE05	D5GE05_TUBMM	Peptide hydrolase (EC 3.4.-.-)	GSTUM_00001164001	Tuber melanosporum (strain Mel28) (Perigord black truffle)	-2.49357	5.6317
0.000132841	A0A317SFH6	A0A317SFH6_9PEZI	Uncharacterized protein	C7212DRAFT_354843	Tuber magnatum (white Piedmont truffle)	-2.47681	5.56665
0	D5G4T8	D5G4T8_TUBMM	Uncharacterized protein	GSTUM_00000195001	Tuber melanosporum (strain Mel28) (Perigord black truffle)	-2.47059	5.5427
0	D5G4F8	D5G4F8_TUBMM	GST C-terminal domain-containing protein	GSTUM_00004090001	Tuber melanosporum (strain Mel28) (Perigord black truffle)	-2.44462	5.44382
8.84956e-05	D5G418	D5G418_TUBMM	Uncharacterized protein	GSTUM_00003907001	Tuber melanosporum (strain Mel28) (Perigord black truffle)	-2.42576	5.37312
2.89855e-05	D5GA24	D5GA24_TUBMM	FAD-binding PCMH-type domain-containing protein	GSTUM_00003538001	Tuber melanosporum (strain Mel28) (Perigord black truffle)	-2.41752	5.34252
7.47664e-05	A0A317SRM6	A0A317SRM6_9PEZI	Uncharacterized protein (Fragment)	C7212DRAFT_21464	Tuber magnatum (white Piedmont truffle)	-2.40834	5.30863
0	A0A292PQB4	A0A292PQB4_9PEZI	Sulfate adenylyltransferase (EC 2.7.7.4) (ATP-sulfurylase) (Sulfate adenylate transferase) (SAT)	MET3 GSTUAT00007093001	Tuber aestivum (summer truffle)	-2.39783	5.2701
0	A0A317SFX4	A0A317SFX4_9PEZI	GST C-terminal domain-containing protein	C7212DRAFT_333980	Tuber magnatum (white Piedmont truffle)	-2.39681	5.26637
0.000120301	A0A317ST34	A0A317ST34_9PEZI	Acetyl-coenzyme A synthetase (EC 6.2.1.1)	C7212DRAFT_277549	Tuber magnatum (white Piedmont truffle)	-2.37811	5.19855
0	D5GCM7	D5GCM7_TUBMM	Uncharacterized protein	GSTUM_00000734001	Tuber melanosporum (strain Mel28) (Perigord black truffle)	-2.37774	5.19722
2.63158e-05	A0A317SMZ1	A0A317SMZ1_9PEZI	Uncharacterized protein	C7212DRAFT_195992	Tuber magnatum (white Piedmont truffle)	-2.34902	5.09478
0	A0A292PSV6	A0A292PSV6_9PEZI	Serine hydroxymethyltransferase (EC 2.1.2.1)	GSTUAT00006265001	Tuber aestivum (summer truffle)	-2.30439	4.93959
0.00324183	A0A317SRN3	A0A317SRN3_9PEZI	Uncharacterized protein (Fragment)	C7212DRAFT_316910	Tuber magnatum (white Piedmont truffle)	-2.29972	4.92362
0	A0A292PNT1	A0A292PNT1_9PEZI	Lysophospholipase (EC 3.1.1.5)	GSTUAT00007662001	Tuber aestivum (summer truffle)	-2.29793	4.91752
0.000121673	D5GLQ7	D5GLQ7_TUBMM	Uncharacterized protein	GSTUM_00010358001	Tuber melanosporum (strain Mel28) (Perigord black truffle)	-2.29751	4.91609
0.00509581	D5GBD9	D5GBD9_TUBMM	Uncharacterized protein	GSTUM_00000479001	Tuber melanosporum (strain Mel28) (Perigord black truffle)	-2.29709	4.91465
2.45399e-05	D5G611	D5G611_TUBMM	Uncharacterized protein	GSTUM_00001719001	Tuber melanosporum (strain Mel28) (Perigord black truffle)	-2.29266	4.89959
0.000595533	D5GAN4	D5GAN4_TUBMM	Uncharacterized protein	GSTUM_00003650001	Tuber melanosporum (strain Mel28) (Perigord black truffle)	-2.28222	4.86426
0	D5G5Z3	D5G5Z3_TUBMM	Ribokinase (RK) (EC 2.7.1.15)	GSTUM_00001691001	Tuber melanosporum (strain Mel28) (Perigord black truffle)	-2.25896	4.78646
0	D5GAY4	D5GAY4_TUBMM	Uncharacterized protein	GSTUM_00005358001	Tuber melanosporum (strain Mel28) (Perigord black truffle)	-2.252	4.76343
0	A0A292PTL7	A0A292PTL7_9PEZI	Uncharacterized protein	GSTUAT00004983001	Tuber aestivum (summer truffle)	-2.24599	4.74363
2.23464e-05	D5GQ02	D5GQ02_TUBMM	6-phosphogluconolactonase (6PGL) (EC 3.1.1.31)	GSTUM_00012117001	Tuber melanosporum (strain Mel28) (Perigord black truffle)	-2.24363	4.73587
0	D5G3Y0	D5G3Y0_TUBMM	Uncharacterized protein	GSTUM_00003850001	Tuber melanosporum (strain Mel28) (Perigord black truffle)	-2.22285	4.66815
3.22581e-05	A0A292Q1X5	A0A292Q1X5_9PEZI	UBX domain-containing protein	GSTUAT00002150001	Tuber aestivum (summer truffle)	-2.22227	4.66627
0	D5GMW1	D5GMW1_TUBMM	VWFA domain-containing protein	GSTUM_00010963001	Tuber melanosporum (strain Mel28) (Perigord black truffle)	-2.21479	4.64214
0	A0A317SGR5	A0A317SGR5_9PEZI	Phosphotransferase (EC 2.7.1.-)	C7212DRAFT_214519	Tuber magnatum (white Piedmont truffle)	-2.19377	4.57499
2.15054e-05	D5G7X3	D5G7X3_TUBMM	Uncharacterized protein	GSTUM_00002616001	Tuber melanosporum (strain Mel28) (Perigord black truffle)	-2.18862	4.55869
0.000129964	D5GIF2	D5GIF2_TUBMM	Uncharacterized protein	GSTUM_00008462001	Tuber melanosporum (strain Mel28) (Perigord black truffle)	-2.18522	4.54796
0	A0A317SSG7	A0A317SSG7_9PEZI	DUF2235 domain-containing protein	C7212DRAFT_314392	Tuber magnatum (white Piedmont truffle)	-2.17797	4.52516
3.07692e-05	D5G7D9	D5G7D9_TUBMM	Cytochrome b5 heme-binding domain-containing protein	GSTUM_00002177001	Tuber melanosporum (strain Mel28) (Perigord black truffle)	-2.17619	4.51958
0	A0A292Q7I1	A0A292Q7I1_9PEZI	Uncharacterized protein	GSTUAT00001172001	Tuber aestivum (summer truffle)	-2.17132	4.50435
0.000432718	A0A292Q254	A0A292Q254_9PEZI	Pyruvate kinase (EC 2.7.1.40)	GSTUAT00003063001	Tuber aestivum (summer truffle)	-2.14631	4.42694
0.00534904	A0A292PKA1	A0A292PKA1_9PEZI	Uncharacterized protein	GSTUAT00007846001	Tuber aestivum (summer truffle)	-2.13935	4.40564
0.0009163	D5GC69	D5GC69_TUBMM	Serine/threonine-protein phosphatase 2A activator (EC 5.2.1.8) (Phosphotyrosyl phosphatase activator)	GSTUM_00000607001	Tuber melanosporum (strain Mel28) (Perigord black truffle)	-2.13516	4.39286
8.19672e-05	D5GEA0	D5GEA0_TUBMM	DJ-1_PfpI domain-containing protein	GSTUM_00001215001	Tuber melanosporum (strain Mel28) (Perigord black truffle)	-2.13074	4.37942
0.00287838	D5GCL9	D5GCL9_TUBMM	Uncharacterized protein	GSTUM_00000722001	Tuber melanosporum (strain Mel28) (Perigord black truffle)	-2.10159	4.29182
0.00115499	A0A317SKI9	A0A317SKI9_9PEZI	Dihydrolipoyl dehydrogenase (EC 1.8.1.4)	C7212DRAFT_326813	Tuber magnatum (white Piedmont truffle)	-2.09664	4.27712
0.00319079	A0A317T0Z0	A0A317T0Z0_9PEZI	PRTase-like protein	C7212DRAFT_311607	Tuber magnatum (white Piedmont truffle)	-2.08988	4.25713
2.40964e-05	D5GNG5	D5GNG5_TUBMM	Cupin_2 domain-containing protein	GSTUM_00011281001	Tuber melanosporum (strain Mel28) (Perigord black truffle)	-2.07717	4.21979
0.000132353	D5GFH0	D5GFH0_TUBMM	DUF2235 domain-containing protein	GSTUM_00006890001	Tuber melanosporum (strain Mel28) (Perigord black truffle)	-2.06692	4.18991
0	A0A292PLF4	A0A292PLF4_9PEZI	PKS_ER domain-containing protein	GSTUAT00007944001	Tuber aestivum (summer truffle)	-2.05927	4.16775
0.0056292	A0A292Q3F1	A0A292Q3F1_9PEZI	Peptidyl-prolyl cis-trans isomerase (PPIase) (EC 5.2.1.8)	GSTUAT00002687001	Tuber aestivum (summer truffle)	-2.05698	4.16114
0.000148649	D5G7U2	D5G7U2_TUBMM	Aldo_ket_red domain-containing protein	GSTUM_00002653001	Tuber melanosporum (strain Mel28) (Perigord black truffle)	-2.04302	4.12107
0.000220859	D5GGH1	D5GGH1_TUBMM	Uncharacterized protein	GSTUM_00007381001	Tuber melanosporum (strain Mel28) (Perigord black truffle)	-2.02307	4.06448
0.000266667	D5G903	D5G903_TUBMM	Uncharacterized protein	GSTUM_00004922001	Tuber melanosporum (strain Mel28) (Perigord black truffle)	-1.98695	3.96398
0.00186154	A0A292PIZ6	A0A292PIZ6_9PEZI	Uncharacterized protein	GSTUAT00008864001	Tuber aestivum (summer truffle)	-1.97819	3.93998
0.00240288	D5GFE3	D5GFE3_TUBMM	Uncharacterized protein	GSTUM_00006853001	Tuber melanosporum (strain Mel28) (Perigord black truffle)	-1.97438	3.92959
0.000684337	D5GBX8	D5GBX8_TUBMM	Mitochondrial pyruvate carrier	GSTUM_00005635001	Tuber melanosporum (strain Mel28) (Perigord black truffle)	-1.96742	3.91068
8.65801e-05	A0A317STP8	A0A317STP8_9PEZI	Cytochrome b-c1 complex subunit Rieske, mitochondrial (EC 7.1.1.8) (Fragment)	C7212DRAFT_277157	Tuber magnatum (white Piedmont truffle)	-1.96069	3.89248
2.8169e-05	D5GME4	D5GME4_TUBMM	Uncharacterized protein	GSTUM_00010671001	Tuber melanosporum (strain Mel28) (Perigord black truffle)	-1.93831	3.83256
3.0303e-05	A0A292PL15	A0A292PL15_9PEZI	ADF-H domain-containing protein	GSTUAT00007674001	Tuber aestivum (summer truffle)	-1.92755	3.80409
0.00711544	A0A317SXV3	A0A317SXV3_9PEZI	Uncharacterized protein	C7212DRAFT_355347	Tuber magnatum (white Piedmont truffle)	-1.92479	3.79682
0.00186207	D5GQ66	D5GQ66_TUBMM	Uncharacterized protein	GSTUM_00012218001	Tuber melanosporum (strain Mel28) (Perigord black truffle)	-1.9238	3.79421
0.00198502	D5GFP0	D5GFP0_TUBMM	Trehalose-6-phosphate synthase (EC 2.4.1.15) (UDP-glucose-glucosephosphate glucosyltransferase)	GSTUM_00001845001	Tuber melanosporum (strain Mel28) (Perigord black truffle)	-1.90748	3.75153
0.00206667	D5G4I2	D5G4I2_TUBMM	Cytochrome c domain-containing protein	GSTUM_00004116001	Tuber melanosporum (strain Mel28) (Perigord black truffle)	-1.89559	3.72074
3.30579e-05	D5G5R4	D5G5R4_TUBMM	Fructose-bisphosphate aldolase (FBP aldolase) (EC 4.1.2.13)	GSTUM_00001447001	Tuber melanosporum (strain Mel28) (Perigord black truffle)	-1.88975	3.70571
0.000118959	D5GDP8	D5GDP8_TUBMM	CRAL-TRIO domain-containing protein	GSTUM_00006218001	Tuber melanosporum (strain Mel28) (Perigord black truffle)	-1.88569	3.6953
0.00264808	A0A317SXU5	A0A317SXU5_9PEZI	WD40 repeat-like protein	C7212DRAFT_355312	Tuber magnatum (white Piedmont truffle)	-1.88318	3.68887
2.64901e-05	D5GH40	D5GH40_TUBMM	Uncharacterized protein	GSTUM_00007691001	Tuber melanosporum (strain Mel28) (Perigord black truffle)	-1.87788	3.67535
3.2e-05	D5GEK6	D5GEK6_TUBMM	Aldo_ket_red domain-containing protein	GSTUM_00006538001	Tuber melanosporum (strain Mel28) (Perigord black truffle)	-1.86808	3.65046
0.00442791	A0A317SHI7	A0A317SHI7_9PEZI	High mobility group box (Fragment)	C7212DRAFT_213094	Tuber magnatum (white Piedmont truffle)	-1.86341	3.63867
7.72947e-05	D5GG97	D5GG97_TUBMM	Amino_oxidase domain-containing protein	GSTUM_00007281001	Tuber melanosporum (strain Mel28) (Perigord black truffle)	-1.86253	3.63645
0	D5G745	D5G745_TUBMM	Uncharacterized protein	GSTUM_00002338001	Tuber melanosporum (strain Mel28) (Perigord black truffle)	-1.85051	3.60628
9.48617e-05	D5G5K7	D5G5K7_TUBMM	Kinase (EC 2.7.-.-)	GSTUM_00004386001	Tuber melanosporum (strain Mel28) (Perigord black truffle)	-1.84845	3.60113
8.12183e-05	A0A292PPP9	A0A292PPP9_9PEZI	Phosphoribosylaminoimidazole carboxylase (EC 4.1.1.21)	GSTUAT00007470001	Tuber aestivum (summer truffle)	-1.84023	3.58067
0	D5GCR6	D5GCR6_TUBMM	Uncharacterized protein	GSTUM_00005989001	Tuber melanosporum (strain Mel28) (Perigord black truffle)	-1.83811	3.57541
0.000238806	A0A292PJ80	A0A292PJ80_9PEZI	Splicing factor subunit	GSTUAT00008337001	Tuber aestivum (summer truffle)	-1.83746	3.5738
0	A0A292PR18	A0A292PR18_9PEZI	Uncharacterized protein	GSTUAT00006763001	Tuber aestivum (summer truffle)	-1.82673	3.54732
0.00304348	A0A292PZJ4	A0A292PZJ4_9PEZI	Uncharacterized protein	GSTUAT00002927001	Tuber aestivum (summer truffle)	-1.82604	3.54563
0.000911504	A0A292PNQ2	A0A292PNQ2_9PEZI	Uncharacterized protein	GSTUAT00007783001	Tuber aestivum (summer truffle)	-1.81879	3.52785
4.14508e-05	D5GHU9	D5GHU9_TUBMM	Uncharacterized protein	GSTUM_00008128001	Tuber melanosporum (strain Mel28) (Perigord black truffle)	-1.78633	3.44936
3.44828e-05	D5GMH9	D5GMH9_TUBMM	Cytochrome b-c1 complex subunit Rieske, mitochondrial (EC 7.1.1.8)	GSTUM_00010736001	Tuber melanosporum (strain Mel28) (Perigord black truffle)	-1.78585	3.44822
8.3682e-05	A0A292Q3Z4	A0A292Q3Z4_9PEZI	Uncharacterized protein	GSTUAT00001429001	Tuber aestivum (summer truffle)	-1.78234	3.43984
0.000592593	A0A292Q0Z0	A0A292Q0Z0_9PEZI	Uncharacterized protein	GSTUAT00003563001	Tuber aestivum (summer truffle)	-1.77296	3.41754
0.000127208	D5GMP5	D5GMP5_TUBMM	TauD domain-containing protein	GSTUM_00010867001	Tuber melanosporum (strain Mel28) (Perigord black truffle)	-1.77279	3.41714
0.00101961	A0A292Q8K0	A0A292Q8K0_9PEZI	BTB domain-containing protein	GSTUAT00000921001	Tuber aestivum (summer truffle)	-1.76256	3.393
0	D5GE88	D5GE88_TUBMM	MaoC-like domain-containing protein	GSTUM_00006429001	Tuber melanosporum (strain Mel28) (Perigord black truffle)	-1.75876	3.38407
7.69231e-05	D5G7S7	D5G7S7_TUBMM	Uncharacterized protein	GSTUM_00004707001	Tuber melanosporum (strain Mel28) (Perigord black truffle)	-1.75329	3.37126
2.5974e-05	D5GC70	D5GC70_TUBMM	FAD-binding PCMH-type domain-containing protein	GSTUM_00000608001	Tuber melanosporum (strain Mel28) (Perigord black truffle)	-1.75307	3.37075
0	A0A317ST51	A0A317ST51_9PEZI	GroES-like protein	C7212DRAFT_314659	Tuber magnatum (white Piedmont truffle)	-1.73566	3.33032
0.00604035	A0A317SGI9	A0A317SGI9_9PEZI	Uncharacterized protein	C7212DRAFT_359382	Tuber magnatum (white Piedmont truffle)	-1.73478	3.32829
0.00521791	D5GP10	D5GP10_TUBMM	Flavin_Reduct domain-containing protein	GSTUM_00011616001	Tuber melanosporum (strain Mel28) (Perigord black truffle)	-1.72536	3.30663
0	D5GDR4	D5GDR4_TUBMM	Peptidase A1 domain-containing protein	GSTUM_00006237001	Tuber melanosporum (strain Mel28) (Perigord black truffle)	-1.72093	3.29649
9.09091e-05	D5GKT3	D5GKT3_TUBMM	Uncharacterized protein	GSTUM_00009757001	Tuber melanosporum (strain Mel28) (Perigord black truffle)	-1.70832	3.2678
7.54717e-05	A0A292Q301	A0A292Q301_9PEZI	But2 domain-containing protein	GSTUAT00001699001	Tuber aestivum (summer truffle)	-1.70742	3.26576
0	A0A292Q561	A0A292Q561_9PEZI	D-3-phosphoglycerate dehydrogenase (EC 1.1.1.399) (EC 1.1.1.95)	GSTUAT00001032001	Tuber aestivum (summer truffle)	-1.70516	3.26065
7.76699e-05	D5G820	D5G820_TUBMM	Lysine--tRNA ligase (EC 6.1.1.6) (Lysyl-tRNA synthetase)	GSTUM_00002716001	Tuber melanosporum (strain Mel28) (Perigord black truffle)	-1.69662	3.24141
0.000534704	A0A317SGD6	A0A317SGD6_9PEZI	HSP20-like chaperone	C7212DRAFT_223557	Tuber magnatum (white Piedmont truffle)	-1.69588	3.23974
0	A0A292PW35	A0A292PW35_9PEZI	Uncharacterized protein	GSTUAT00004621001	Tuber aestivum (summer truffle)	-1.69124	3.22934
3.27869e-05	D5GBG3	D5GBG3_TUBMM	Uncharacterized protein	GSTUM_00000460001	Tuber melanosporum (strain Mel28) (Perigord black truffle)	-1.68533	3.21614
0.000122605	D5G657	D5G657_TUBMM	FMN hydroxy acid dehydrogenase domain-containing protein	GSTUM_00001781001	Tuber melanosporum (strain Mel28) (Perigord black truffle)	-1.67626	3.19598
0.000128114	D5G5K9	D5G5K9_TUBMM	Uncharacterized protein	GSTUM_00004391001	Tuber melanosporum (strain Mel28) (Perigord black truffle)	-1.66834	3.17849
0.008896	D5G564	D5G564_TUBMM	Lipoyl-binding domain-containing protein	GSTUM_00000274001	Tuber melanosporum (strain Mel28) (Perigord black truffle)	-1.65964	3.15938
0	A0A292PLA9	A0A292PLA9_9PEZI	Peripheral subunit-binding (PSBD) domain-containing protein	GSTUAT00008654001	Tuber aestivum (summer truffle)	-1.65502	3.14928
0	D5GA95	D5GA95_TUBMM	Uncharacterized protein	GSTUM_00005193001	Tuber melanosporum (strain Mel28) (Perigord black truffle)	-1.64383	3.12494
0.000128571	A0A317SPK3	A0A317SPK3_9PEZI	Succinate dehydrogenase [ubiquinone] flavoprotein subunit, mitochondrial (EC 1.3.5.1)	C7212DRAFT_297636	Tuber magnatum (white Piedmont truffle)	-1.64268	3.12245
4.27807e-05	A0A292PVG2	A0A292PVG2_9PEZI	Uncharacterized protein	GSTUAT00005427001	Tuber aestivum (summer truffle)	-1.63983	3.11629
0	D5G5B0	D5G5B0_TUBMM	Uncharacterized protein	GSTUM_00004253001	Tuber melanosporum (strain Mel28) (Perigord black truffle)	-1.62965	3.09438
0.000121212	D5G494	D5G494_TUBMM	PPM-type phosphatase domain-containing protein	GSTUM_00004009001	Tuber melanosporum (strain Mel28) (Perigord black truffle)	-1.62172	3.07742
2.51572e-05	D5GIU8	D5GIU8_TUBMM	Uncharacterized protein	GSTUM_00008695001	Tuber melanosporum (strain Mel28) (Perigord black truffle)	-1.6172	3.06779
0.000827586	A0A317SFF0	A0A317SFF0_9PEZI	GMC oxidoreductase (Fragment)	C7212DRAFT_223849	Tuber magnatum (white Piedmont truffle)	-1.61129	3.05525
0.000342541	A0A292PL58	A0A292PL58_9PEZI	Uncharacterized protein	GSTUAT00008675001	Tuber aestivum (summer truffle)	-1.6002	3.03185
0.000203175	A0A292PNG0	A0A292PNG0_9PEZI	Uncharacterized protein	GSTUAT00007893001	Tuber aestivum (summer truffle)	-1.59904	3.02942
2.94118e-05	D5GM55	D5GM55_TUBMM	Cytidine deaminase (EC 3.5.4.5) (Cytidine aminohydrolase)	GSTUM_00010534001	Tuber melanosporum (strain Mel28) (Perigord black truffle)	-1.58391	2.99781
0.00186513	A0A292PSQ9	A0A292PSQ9_9PEZI	GFA domain-containing protein	GSTUAT00006383001	Tuber aestivum (summer truffle)	-1.58382	2.99763
0.000131868	A0A317SQZ9	A0A317SQZ9_9PEZI	Allantoicase	C7212DRAFT_357502	Tuber magnatum (white Piedmont truffle)	-1.58184	2.99351
4.2328e-05	A0A292Q5G6	A0A292Q5G6_9PEZI	Lactamase_B domain-containing protein	GSTUAT00001878001	Tuber aestivum (summer truffle)	-1.57633	2.9821
0.00621777	A0A292PZ82	A0A292PZ82_9PEZI	Uncharacterized protein	GSTUAT00003038001	Tuber aestivum (summer truffle)	-1.57198	2.97312
0.00053944	D5GNL8	D5GNL8_TUBMM	Uncharacterized protein	GSTUM_00011357001	Tuber melanosporum (strain Mel28) (Perigord black truffle)	-1.56169	2.95199
0.000125	A0A292PKR5	A0A292PKR5_9PEZI	SAC domain-containing protein	GSTUAT00008837001	Tuber aestivum (summer truffle)	-1.56108	2.95075
0	A0A317SI74	A0A317SI74_9PEZI	Malate dehydrogenase (EC 1.1.1.37)	C7212DRAFT_299277	Tuber magnatum (white Piedmont truffle)	-1.5527	2.93366
0.000227545	D5GIQ2	D5GIQ2_TUBMM	D-3-phosphoglycerate dehydrogenase (EC 1.1.1.399) (EC 1.1.1.95)	GSTUM_00008606001	Tuber melanosporum (strain Mel28) (Perigord black truffle)	-1.54429	2.9166
0	D5G7G9	D5G7G9_TUBMM	Uncharacterized protein	GSTUM_00002459001	Tuber melanosporum (strain Mel28) (Perigord black truffle)	-1.53962	2.90718
0.00242274	D5GMH0	D5GMH0_TUBMM	Uncharacterized protein	GSTUM_00010709001	Tuber melanosporum (strain Mel28) (Perigord black truffle)	-1.5394	2.90674
2.35294e-05	D5G757	D5G757_TUBMM	Uncharacterized protein	GSTUM_00002352001	Tuber melanosporum (strain Mel28) (Perigord black truffle)	-1.53227	2.89241
8.40336e-05	D5GIC4	D5GIC4_TUBMM	ATP synthase subunit gamma	GSTUM_00008424001	Tuber melanosporum (strain Mel28) (Perigord black truffle)	-1.52955	2.88696
0.00478788	D5G5J5	D5G5J5_TUBMM	Uncharacterized protein	GSTUM_00004368001	Tuber melanosporum (strain Mel28) (Perigord black truffle)	-1.52318	2.87424
0	D5GL47	D5GL47_TUBMM	Phosphomannomutase (EC 5.4.2.8)	GSTUM_00009989001	Tuber melanosporum (strain Mel28) (Perigord black truffle)	-1.52053	2.86896
0.000107692	D5GBI0	D5GBI0_TUBMM	Uncharacterized protein	GSTUM_00000507001	Tuber melanosporum (strain Mel28) (Perigord black truffle)	-1.515	2.85799
0.000125874	D5G5M8	D5G5M8_TUBMM	Uncharacterized protein	GSTUM_00001491001	Tuber melanosporum (strain Mel28) (Perigord black truffle)	-1.51071	2.8495
0	A0A317STK0	A0A317STK0_9PEZI	Thioredoxin-domain-containing protein	C7212DRAFT_342621	Tuber magnatum (white Piedmont truffle)	-1.50882	2.84577
0.000558603	D5GFF3	D5GFF3_TUBMM	Uncharacterized protein	GSTUM_00006867001	Tuber melanosporum (strain Mel28) (Perigord black truffle)	-1.49218	2.81314
2.25989e-05	D5G800	D5G800_TUBMM	DAO domain-containing protein	GSTUM_00002749001	Tuber melanosporum (strain Mel28) (Perigord black truffle)	-1.49176	2.81232
0.00278498	D5GCK3	D5GCK3_TUBMM	Uncharacterized protein	GSTUM_00000686001	Tuber melanosporum (strain Mel28) (Perigord black truffle)	-1.47776	2.78516
0.000679426	D5GNI0	D5GNI0_TUBMM	Purine nucleoside phosphorylase (EC 2.4.2.1) (Inosine-guanosine phosphorylase)	GSTUM_00011298001	Tuber melanosporum (strain Mel28) (Perigord black truffle)	-1.476	2.78176
0.00067619	A0A317SBQ5	A0A317SBQ5_9PEZI	Serine hydroxymethyltransferase (EC 2.1.2.1)	C7212DRAFT_231913	Tuber magnatum (white Piedmont truffle)	-1.46841	2.76717
0.00164892	A0A317SKS0	A0A317SKS0_9PEZI	Asp-domain-containing protein	C7212DRAFT_326638	Tuber magnatum (white Piedmont truffle)	-1.46498	2.7606
0.00286294	D5G4M0	D5G4M0_TUBMM	Uncharacterized protein	GSTUM_00000005001	Tuber melanosporum (strain Mel28) (Perigord black truffle)	-1.46049	2.75202
0.000886878	A0A292PKX1	A0A292PKX1_9PEZI	Uncharacterized protein	GSTUAT00007623001	Tuber aestivum (summer truffle)	-1.45671	2.74482
0.000285714	D5GIK3	D5GIK3_TUBMM	Aldo_ket_red domain-containing protein	GSTUM_00008536001	Tuber melanosporum (strain Mel28) (Perigord black truffle)	-1.45352	2.73875
0.00181467	D5GJI7	D5GJI7_TUBMM	Uncharacterized protein	GSTUM_00009033001	Tuber melanosporum (strain Mel28) (Perigord black truffle)	-1.45314	2.73803
0.00586975	D5GC68	D5GC68_TUBMM	Uncharacterized protein	GSTUM_00000606001	Tuber melanosporum (strain Mel28) (Perigord black truffle)	-1.4522	2.73625
2.91971e-05	A0A317SMI0	A0A317SMI0_9PEZI	Methylenetetrahydrofolate reductase (EC 1.5.1.20)	C7212DRAFT_209253	Tuber magnatum (white Piedmont truffle)	-1.45008	2.73223
0	A0A292PKM0	A0A292PKM0_9PEZI	Uncharacterized protein	GSTUAT00008600001	Tuber aestivum (summer truffle)	-1.44486	2.72236
0.00200372	D5GD97	D5GD97_TUBMM	Uncharacterized protein	GSTUM_00006110001	Tuber melanosporum (strain Mel28) (Perigord black truffle)	-1.44398	2.7207
0.000833333	A0A317T0U6	A0A317T0U6_9PEZI	EEF1-gamma domain-containing protein	C7212DRAFT_276193	Tuber magnatum (white Piedmont truffle)	-1.43999	2.71319
0	D5GB90	D5GB90_TUBMM	Uncharacterized protein	GSTUM_00003797001	Tuber melanosporum (strain Mel28) (Perigord black truffle)	-1.43919	2.71169
0.000736597	D5GB41	D5GB41_TUBMM	Ribulose-phosphate 3-epimerase (EC 5.1.3.1)	GSTUM_00005438001	Tuber melanosporum (strain Mel28) (Perigord black truffle)	-1.43514	2.70408
8.62069e-05	D5GMM8	D5GMM8_TUBMM	Methylenetetrahydrofolate reductase (EC 1.5.1.20)	GSTUM_00010817001	Tuber melanosporum (strain Mel28) (Perigord black truffle)	-1.42852	2.6917
0.000200627	A0A317SFB2	A0A317SFB2_9PEZI	Heat shock protein 70	C7212DRAFT_360108	Tuber magnatum (white Piedmont truffle)	-1.42523	2.68557
0	D5GMI7	D5GMI7_TUBMM	Uncharacterized protein	GSTUM_00010746001	Tuber melanosporum (strain Mel28) (Perigord black truffle)	-1.42432	2.68388
2.38095e-05	D5G8M7	D5G8M7_TUBMM	Uncharacterized protein	GSTUM_00003022001	Tuber melanosporum (strain Mel28) (Perigord black truffle)	-1.42109	2.67788
0.00117992	D5GPD1	D5GPD1_TUBMM	Serine/threonine-protein phosphatase (EC 3.1.3.16)	GSTUM_00011677001	Tuber melanosporum (strain Mel28) (Perigord black truffle)	-1.42019	2.67621
0.000341598	A0A292Q026	A0A292Q026_9PEZI	GLTP domain-containing protein	GSTUAT00003871001	Tuber aestivum (summer truffle)	-1.41908	2.67415
2.42424e-05	D5GC43	D5GC43_TUBMM	BAR domain-containing protein	GSTUM_00000555001	Tuber melanosporum (strain Mel28) (Perigord black truffle)	-1.41828	2.67267
0	D5GA85	D5GA85_TUBMM	Malate dehydrogenase (EC 1.1.1.37)	GSTUM_00005180001	Tuber melanosporum (strain Mel28) (Perigord black truffle)	-1.40844	2.6545
0.0010131	D5G706	D5G706_TUBMM	Phosphoacetylglucosamine mutase (PAGM) (EC 5.4.2.3) (Acetylglucosamine phosphomutase) (N-acetylglucosamine-phosphate mutase)	GSTUM_00004532001	Tuber melanosporum (strain Mel28) (Perigord black truffle)	-1.40344	2.64532
7.88177e-05	A0A292PLH8	A0A292PLH8_9PEZI	S-adenosylmethionine synthase (EC 2.5.1.6)	GSTUAT00008566001	Tuber aestivum (summer truffle)	-1.40319	2.64486
8.81057e-05	D5G9X7	D5G9X7_TUBMM	Methyltransf_2 domain-containing protein	GSTUM_00003422001	Tuber melanosporum (strain Mel28) (Perigord black truffle)	-1.39487	2.62965
3.00752e-05	D5GNP5	D5GNP5_TUBMM	Adenosylhomocysteinase (EC 3.3.1.1)	GSTUM_00011415001	Tuber melanosporum (strain Mel28) (Perigord black truffle)	-1.39392	2.62792
0.00230965	A0A317T220	A0A317T220_9PEZI	GroES-like protein	C7212DRAFT_306853	Tuber magnatum (white Piedmont truffle)	-1.38944	2.61977
0	A0A292Q1C0	A0A292Q1C0_9PEZI	Uncharacterized protein	GSTUAT00002661001	Tuber aestivum (summer truffle)	-1.38775	2.6167
0.000129032	D5GQ43	D5GQ43_TUBMM	Uncharacterized protein	GSTUM_00012191001	Tuber melanosporum (strain Mel28) (Perigord black truffle)	-1.38374	2.60944
0.00169412	A0A292Q059	A0A292Q059_9PEZI	DNA replication licensing factor MCM7 (EC 3.6.4.12)	MCM7 GSTUAT00002669001	Tuber aestivum (summer truffle)	-1.38188	2.60608
0.00843548	D5GAA7	D5GAA7_TUBMM	J domain-containing protein	GSTUM_00005206001	Tuber melanosporum (strain Mel28) (Perigord black truffle)	-1.38144	2.60528
0.000718676	A0A317ST53	A0A317ST53_9PEZI	Cytochrome c	C7212DRAFT_277582	Tuber magnatum (white Piedmont truffle)	-1.38097	2.60443
0.000209877	D5GIY8	D5GIY8_TUBMM	Uncharacterized protein	GSTUM_00008743001	Tuber melanosporum (strain Mel28) (Perigord black truffle)	-1.37332	2.59066
0.000790698	D5GPF4	D5GPF4_TUBMM	Kynurenine formamidase (KFA) (KFase) (EC 3.5.1.9) (Arylformamidase) (N-formylkynurenine formamidase) (FKF)	GSTUM_00011808001	Tuber melanosporum (strain Mel28) (Perigord black truffle)	-1.36736	2.57998
0.00297315	D5GKJ6	D5GKJ6_TUBMM	Peptidyl-prolyl cis-trans isomerase (PPIase) (EC 5.2.1.8)	GSTUM_00009594001	Tuber melanosporum (strain Mel28) (Perigord black truffle)	-1.35822	2.56369
0.000218182	A0A317SJQ9	A0A317SJQ9_9PEZI	FMN-dependent alpha-hydroxy acid dehydrogenase	C7212DRAFT_283869	Tuber magnatum (white Piedmont truffle)	-1.35303	2.55448
2.27273e-05	A0A292Q2G2	A0A292Q2G2_9PEZI	Uncharacterized protein	GSTUAT00001931001	Tuber aestivum (summer truffle)	-1.3501	2.5493
2.77778e-05	D5GGU4	D5GGU4_TUBMM	Na_H_Exchanger domain-containing protein	GSTUM_00007516001	Tuber melanosporum (strain Mel28) (Perigord black truffle)	-1.3455	2.54118
0.00501502	D5GI16	D5GI16_TUBMM	PKS_ER domain-containing protein	GSTUM_00008228001	Tuber melanosporum (strain Mel28) (Perigord black truffle)	-1.34104	2.53334
0.000918322	D5G5Y2	D5G5Y2_TUBMM	Uncharacterized protein	GSTUM_00001623001	Tuber melanosporum (strain Mel28) (Perigord black truffle)	-1.33635	2.52512
0.00116211	A0A292PUJ5	A0A292PUJ5_9PEZI	Uncharacterized protein	GSTUAT00005778001	Tuber aestivum (summer truffle)	-1.32916	2.51256
0.000269795	D5GMR8	D5GMR8_TUBMM	Uncharacterized protein	GSTUM_00010901001	Tuber melanosporum (strain Mel28) (Perigord black truffle)	-1.32447	2.50441
0.000425532	A0A317T5L9	A0A317T5L9_9PEZI	PLP-dependent transferase	C7212DRAFT_161415	Tuber magnatum (white Piedmont truffle)	-1.32182	2.49981
0.00705292	D5GMC3	D5GMC3_TUBMM	AA_TRNA_LIGASE_II domain-containing protein	GSTUM_00010648001	Tuber melanosporum (strain Mel28) (Perigord black truffle)	-1.32009	2.49682
0.00378846	A0A317SE34	A0A317SE34_9PEZI	RING-type domain-containing protein	C7212DRAFT_359916	Tuber magnatum (white Piedmont truffle)	-1.31946	2.49573
0	A0A292Q321	A0A292Q321_9PEZI	Delta-aminolevulinic acid dehydratase (EC 4.2.1.24)	GSTUAT00002399001	Tuber aestivum (summer truffle)	-1.29875	2.46016
6.12245e-05	D5GNL1	D5GNL1_TUBMM	Uncharacterized protein	GSTUM_00011349001	Tuber melanosporum (strain Mel28) (Perigord black truffle)	-1.28513	2.43704
0.00115139	D5G5M5	D5G5M5_TUBMM	AA_permease domain-containing protein	GSTUM_00001488001	Tuber melanosporum (strain Mel28) (Perigord black truffle)	-1.28357	2.43441
0.00535894	D5GER4	D5GER4_TUBMM	Uncharacterized protein	GSTUM_00001342001	Tuber melanosporum (strain Mel28) (Perigord black truffle)	-1.27827	2.42548
0.00195841	A0A292Q560	A0A292Q560_9PEZI	V-SNARE coiled-coil homology domain-containing protein	GSTUAT00002061001	Tuber aestivum (summer truffle)	-1.27809	2.42518
0.0012541	D5GKZ8	D5GKZ8_TUBMM	RRM domain-containing protein	GSTUM_00009853001	Tuber melanosporum (strain Mel28) (Perigord black truffle)	-1.2759	2.4215
0.00300838	D5GD45	D5GD45_TUBMM	Branched-chain-amino-acid aminotransferase (EC 2.6.1.42)	GSTUM_00000969001	Tuber melanosporum (strain Mel28) (Perigord black truffle)	-1.27419	2.41863
0.00237818	A0A292PYG3	A0A292PYG3_9PEZI	Uncharacterized protein	GSTUAT00004373001	Tuber aestivum (summer truffle)	-1.26848	2.40908
0.000467532	A0A292PJR3	A0A292PJR3_9PEZI	SUI1 domain-containing protein	GSTUAT00009185001	Tuber aestivum (summer truffle)	-1.2676	2.40761
0.00394286	A0A292PXM9	A0A292PXM9_9PEZI	FK506-binding protein (EC 5.2.1.8)	GSTUAT00003555001	Tuber aestivum (summer truffle)	-1.26532	2.40381
0.00807568	D5GI43	D5GI43_TUBMM	PHB domain-containing protein	GSTUM_00008261001	Tuber melanosporum (strain Mel28) (Perigord black truffle)	-1.26126	2.39705
0.00267128	A0A292PIS7	A0A292PIS7_9PEZI	RRM domain-containing protein	GSTUAT00008459001	Tuber aestivum (summer truffle)	-1.24955	2.37767
0.00142455	A0A317SG98	A0A317SG98_9PEZI	Fructose-bisphosphate aldolase (FBP aldolase) (EC 4.1.2.13)	C7212DRAFT_333098	Tuber magnatum (white Piedmont truffle)	-1.24731	2.37398
0.00543906	A0A292Q353	A0A292Q353_9PEZI	MPN domain-containing protein	GSTUAT00002494001	Tuber aestivum (summer truffle)	-1.23046	2.34642
0.000294618	D5GLW3	D5GLW3_TUBMM	KH type-2 domain-containing protein	GSTUM_00010444001	Tuber melanosporum (strain Mel28) (Perigord black truffle)	-1.22515	2.3378
0.00535503	A0A292PSW8	A0A292PSW8_9PEZI	Uncharacterized protein	GSTUAT00006371001	Tuber aestivum (summer truffle)	-1.22343	2.33501
0.0007109	D5GJ50	D5GJ50_TUBMM	Uncharacterized protein	GSTUM_00008839001	Tuber melanosporum (strain Mel28) (Perigord black truffle)	-1.2225	2.33351
0.00125203	A0A292PSF6	A0A292PSF6_9PEZI	Acetyl-coenzyme A synthetase (EC 6.2.1.1)	GSTUAT00006359001	Tuber aestivum (summer truffle)	-1.21853	2.32709
0.00976913	D5GES7	D5GES7_TUBMM	Alpha-carbonic anhydrase domain-containing protein	GSTUM_00001352001	Tuber melanosporum (strain Mel28) (Perigord black truffle)	-1.2175	2.32543
0	D5GAV0	D5GAV0_TUBMM	AA_TRNA_LIGASE_II domain-containing protein	GSTUM_00005319001	Tuber melanosporum (strain Mel28) (Perigord black truffle)	-1.21681	2.32432
0	D5GPG5	D5GPG5_TUBMM	Ketol-acid reductoisomerase, mitochondrial (EC 1.1.1.86) (Acetohydroxy-acid reductoisomerase) (Alpha-keto-beta-hydroxylacyl reductoisomerase)	GSTUM_00011835001	Tuber melanosporum (strain Mel28) (Perigord black truffle)	-1.2098	2.31306
7.84314e-05	A0A292Q4Y1	A0A292Q4Y1_9PEZI	Adenosylhomocysteinase (EC 3.3.1.1)	GSTUAT00001975001	Tuber aestivum (summer truffle)	-1.20957	2.31269
2.31214e-05	D5GL57	D5GL57_TUBMM	Flavodoxin-like domain-containing protein	GSTUM_00010016001	Tuber melanosporum (strain Mel28) (Perigord black truffle)	-1.2095	2.31257
0.00483384	D5GKJ7	D5GKJ7_TUBMM	Eukaryotic translation initiation factor 3 subunit J (eIF3j) (Eukaryotic translation initiation factor 3 30 kDa subunit homolog) (eIF-3 30 kDa subunit homolog)	HCR1 GSTUM_00009595001	Tuber melanosporum (strain Mel28) (Perigord black truffle)	-1.20863	2.31118
0.00443478	D5G6Q4	D5G6Q4_TUBMM	ATP-synt_DE_N domain-containing protein	GSTUM_00002166001	Tuber melanosporum (strain Mel28) (Perigord black truffle)	-1.20719	2.30887
0.000125436	D5GC56	D5GC56_TUBMM	DAO domain-containing protein	GSTUM_00000571001	Tuber melanosporum (strain Mel28) (Perigord black truffle)	-1.19789	2.29404
9.25926e-05	D5G5R9	D5G5R9_TUBMM	Cytochrome b5 heme-binding domain-containing protein	GSTUM_00001452001	Tuber melanosporum (strain Mel28) (Perigord black truffle)	-1.19668	2.29212
0.000430108	D5GJS6	D5GJS6_TUBMM	Pyruvate carboxyltransferase domain-containing protein	GSTUM_00009173001	Tuber melanosporum (strain Mel28) (Perigord black truffle)	-1.18585	2.27497
8.69565e-05	A0A317SN42	A0A317SN42_9PEZI	Pyruvate kinase (EC 2.7.1.40)	C7212DRAFT_325901	Tuber magnatum (white Piedmont truffle)	-1.18025	2.26616
0.00241429	D5GLU2	D5GLU2_TUBMM	mRNA stability protein	GSTUM_00010420001	Tuber melanosporum (strain Mel28) (Perigord black truffle)	-1.17941	2.26484
2.24719e-05	D5GAV4	D5GAV4_TUBMM	Uncharacterized protein	GSTUM_00005323001	Tuber melanosporum (strain Mel28) (Perigord black truffle)	-1.17637	2.26007
0.00222468	D5G802	D5G802_TUBMM	SGL domain-containing protein	GSTUM_00002751001	Tuber melanosporum (strain Mel28) (Perigord black truffle)	-1.17448	2.25712
0.000124567	D5GLV9	D5GLV9_TUBMM	Uncharacterized protein	GSTUM_00010440001	Tuber melanosporum (strain Mel28) (Perigord black truffle)	-1.17396	2.2563
2.17391e-05	A0A292PJW0	A0A292PJW0_9PEZI	Aminomethyltransferase (EC 2.1.2.10) (Glycine cleavage system T protein)	GSTUAT00008931001	Tuber aestivum (summer truffle)	-1.16619	2.24418
0.00956975	D5GM66	D5GM66_TUBMM	Uncharacterized protein	GSTUM_00010545001	Tuber melanosporum (strain Mel28) (Perigord black truffle)	-1.16598	2.24386
0.000344444	A0A292Q3C9	A0A292Q3C9_9PEZI	t-SNARE coiled-coil homology domain-containing protein	GSTUAT00002680001	Tuber aestivum (summer truffle)	-1.16317	2.23949
0	D5GAE7	D5GAE7_TUBMM	Diphosphomevalonate decarboxylase (EC 4.1.1.33)	GSTUM_00005252001	Tuber melanosporum (strain Mel28) (Perigord black truffle)	-1.16025	2.23496
9.21659e-05	D5GC22	D5GC22_TUBMM	Cyanate hydratase (Cyanase) (EC 4.2.1.104) (Cyanate hydrolase) (Cyanate lyase)	cyn1 GSTUM_00005779001	Tuber melanosporum (strain Mel28) (Perigord black truffle)	-1.15873	2.23261
2.85714e-05	A0A292PLB4	A0A292PLB4_9PEZI	Methylenetetrahydrofolate reductase (EC 1.5.1.20)	GSTUAT00008621001	Tuber aestivum (summer truffle)	-1.15386	2.22508
0.000896861	A0A292Q179	A0A292Q179_9PEZI	CS domain-containing protein	GSTUAT00002302001	Tuber aestivum (summer truffle)	-1.14905	2.21768
8.73362e-05	D5GI33	D5GI33_TUBMM	Peroxiredoxin (EC 1.11.1.15)	GSTUM_00008248001	Tuber melanosporum (strain Mel28) (Perigord black truffle)	-1.14677	2.21418
8.23045e-05	D5GBI9	D5GBI9_TUBMM	Uncharacterized protein	GSTUM_00005655001	Tuber melanosporum (strain Mel28) (Perigord black truffle)	-1.141	2.20534
0.000681055	D5GBV6	D5GBV6_TUBMM	Glyoxalase-like_dom domain-containing protein	GSTUM_00005604001	Tuber melanosporum (strain Mel28) (Perigord black truffle)	-1.13225	2.192
0.00794038	A0A292Q0V5	A0A292Q0V5_9PEZI	Protein kinase domain-containing protein	GSTUAT00002394001	Tuber aestivum (summer truffle)	-1.12835	2.18609
0.000270588	A0A292PWM3	A0A292PWM3_9PEZI	1-acyl-sn-glycerol-3-phosphate acyltransferase (EC 2.3.1.51)	GSTUAT00003926001	Tuber aestivum (summer truffle)	-1.12503	2.18106
0.000201893	D5GLE5	D5GLE5_TUBMM	Uncharacterized protein	GSTUM_00010158001	Tuber melanosporum (strain Mel28) (Perigord black truffle)	-1.11309	2.16308
3.05344e-05	A0A292Q2F4	A0A292Q2F4_9PEZI	BHLH domain-containing protein	GSTUAT00002006001	Tuber aestivum (summer truffle)	-1.11017	2.15871
0.000533333	D5GI99	D5GI99_TUBMM	Glutaredoxin domain-containing protein	GSTUM_00008355001	Tuber melanosporum (strain Mel28) (Perigord black truffle)	-1.09889	2.1419
8.58369e-05	A0A292PZG4	A0A292PZG4_9PEZI	Peptidylprolyl isomerase (EC 5.2.1.8)	GSTUAT00004127001	Tuber aestivum (summer truffle)	-1.09833	2.14107
0.0002	A0A292PYG4	A0A292PYG4_9PEZI	Beta-hexosaminidase (EC 3.2.1.52)	GSTUAT00003228001	Tuber aestivum (summer truffle)	-1.09532	2.1366
0.00993814	D5GBQ9	D5GBQ9_TUBMM	Replication protein A subunit	GSTUM_00005528001	Tuber melanosporum (strain Mel28) (Perigord black truffle)	-1.09411	2.13481
2.75862e-05	A0A292PLH2	A0A292PLH2_9PEZI	Uncharacterized protein	GSTUAT00008563001	Tuber aestivum (summer truffle)	-1.08507	2.12148
0.00463415	A0A317SCG1	A0A317SCG1_9PEZI	Phosphomannomutase (EC 5.4.2.8)	C7212DRAFT_339004	Tuber magnatum (white Piedmont truffle)	-1.08265	2.11792
0.00244681	A0A292PKA9	A0A292PKA9_9PEZI	Phytase-like domain-containing protein	GSTUAT00008701001	Tuber aestivum (summer truffle)	-1.08042	2.11465
0.00398104	A0A292Q4W7	A0A292Q4W7_9PEZI	TauD domain-containing protein	GSTUAT00001907001	Tuber aestivum (summer truffle)	-1.07564	2.10766
0.000137457	D5GKH7	D5GKH7_TUBMM	Uncharacterized protein	GSTUM_00009564001	Tuber melanosporum (strain Mel28) (Perigord black truffle)	-1.07333	2.10428
2.61438e-05	D5GNQ0	D5GNQ0_TUBMM	TPR_REGION domain-containing protein	GSTUM_00011422001	Tuber melanosporum (strain Mel28) (Perigord black truffle)	-1.07313	2.10399
0.000625917	A0A292PQU6	A0A292PQU6_9PEZI	Fip1 domain-containing protein (Fragment)	GSTUAT00007063001	Tuber aestivum (summer truffle)	-1.0714	2.10147
0.00271256	D5GJB2	D5GJB2_TUBMM	Cytochrome b5 heme-binding domain-containing protein	GSTUM_00008920001	Tuber melanosporum (strain Mel28) (Perigord black truffle)	-1.07111	2.10105
0.000108108	D5GNW3	D5GNW3_TUBMM	Uncharacterized protein	GSTUM_00011542001	Tuber melanosporum (strain Mel28) (Perigord black truffle)	-1.07005	2.09951
0.000359673	A0A292PP80	A0A292PP80_9PEZI	Peptidase A1 domain-containing protein	GSTUAT00007608001	Tuber aestivum (summer truffle)	-1.06961	2.09887
0.000268222	D5GK33	D5GK33_TUBMM	Uncharacterized protein	GSTUM_00009341001	Tuber melanosporum (strain Mel28) (Perigord black truffle)	-1.06403	2.09076
0.00434891	D5G4D3	D5G4D3_TUBMM	Uncharacterized protein	GSTUM_00004058001	Tuber melanosporum (strain Mel28) (Perigord black truffle)	-1.06096	2.08632
0.00381499	A0A292PQ74	A0A292PQ74_9PEZI	Uncharacterized protein	GSTUAT00007275001	Tuber aestivum (summer truffle)	-1.06047	2.08561
0.00265739	D5G6D1	D5G6D1_TUBMM	Uncharacterized protein	GSTUM_00004428001	Tuber melanosporum (strain Mel28) (Perigord black truffle)	-1.05926	2.08386
0.00671368	D5GI98	D5GI98_TUBMM	Uncharacterized protein	GSTUM_00008354001	Tuber melanosporum (strain Mel28) (Perigord black truffle)	-1.05727	2.08099
0.000154839	A0A292PN23	A0A292PN23_9PEZI	Amidase domain-containing protein	GSTUAT00007438001	Tuber aestivum (summer truffle)	-1.05165	2.0729
0.000136054	A0A292Q0M4	A0A292Q0M4_9PEZI	Uncharacterized protein	GSTUAT00002879001	Tuber aestivum (summer truffle)	-1.05143	2.07258
0.00177864	D5GAZ4	D5GAZ4_TUBMM	3'-5' exonuclease domain-containing protein	GSTUM_00005371001	Tuber melanosporum (strain Mel28) (Perigord black truffle)	-1.05073	2.07158
0.000249258	D5GJS7	D5GJS7_TUBMM	Vesicular-fusion protein SEC18 (EC 3.6.4.6)	GSTUM_00009174001	Tuber melanosporum (strain Mel28) (Perigord black truffle)	-1.04873	2.06871
0	A0A292PWC3	A0A292PWC3_9PEZI	Diphosphomevalonate decarboxylase (EC 4.1.1.33)	GSTUAT00004959001	Tuber aestivum (summer truffle)	-1.04863	2.06856
0.000276657	A0A292PW37	A0A292PW37_9PEZI	Uncharacterized protein	GSTUAT00005121001	Tuber aestivum (summer truffle)	-1.0485	2.06838
0.00660057	D5G4A0	D5G4A0_TUBMM	Uncharacterized protein	GSTUM_00004016001	Tuber melanosporum (strain Mel28) (Perigord black truffle)	-1.04521	2.06367
0.00337662	A0A317SWB4	A0A317SWB4_9PEZI	HTH APSES-type domain-containing protein	C7212DRAFT_277039	Tuber magnatum (white Piedmont truffle)	-1.0452	2.06365
0.00104536	D5G8K9	D5G8K9_TUBMM	Uncharacterized protein	GSTUM_00002994001	Tuber melanosporum (strain Mel28) (Perigord black truffle)	-1.04124	2.058
8.77193e-05	D5G828	D5G828_TUBMM	RRM domain-containing protein	GSTUM_00002784001	Tuber melanosporum (strain Mel28) (Perigord black truffle)	-1.03928	2.0552
0.000429319	D5GPP3	D5GPP3_TUBMM	14_3_3 domain-containing protein	GSTUM_00011958001	Tuber melanosporum (strain Mel28) (Perigord black truffle)	-1.0386	2.05423
0.00576419	A0A317SRR9	A0A317SRR9_9PEZI	Zf-PARP-domain-containing protein	C7212DRAFT_357931	Tuber magnatum (white Piedmont truffle)	-1.0376	2.05281
0.00169745	A0A292PKX7	A0A292PKX7_9PEZI	Glycine cleavage system P protein (EC 1.4.4.2)	GSTUAT00008115001	Tuber aestivum (summer truffle)	-1.03442	2.04829
0.000882883	A0A292PTT2	A0A292PTT2_9PEZI	Flavodoxin-like domain-containing protein	GSTUAT00005748001	Tuber aestivum (summer truffle)	-1.03237	2.04538
0.000202532	D5GK81	D5GK81_TUBMM	40S ribosomal protein S21	GSTUM_00009419001	Tuber melanosporum (strain Mel28) (Perigord black truffle)	-1.0292	2.04089
0.00515994	A0A292PQ87	A0A292PQ87_9PEZI	Fumarylacetoacetase (EC 3.7.1.2) (Fumarylacetoacetate hydrolase)	GSTUAT00006092001	Tuber aestivum (summer truffle)	-1.02502	2.03499
0.000130435	A0A292PZ88	A0A292PZ88_9PEZI	RmlD_sub_bind domain-containing protein	GSTUAT00004110001	Tuber aestivum (summer truffle)	-1.02394	2.03346
0.00237387	D5G400	D5G400_TUBMM	Thioredoxin domain-containing protein	GSTUM_00003883001	Tuber melanosporum (strain Mel28) (Perigord black truffle)	-1.02238	2.03127
9.00901e-05	D5GGY1	D5GGY1_TUBMM	Aldo_ket_red domain-containing protein	GSTUM_00007611001	Tuber melanosporum (strain Mel28) (Perigord black truffle)	-1.02145	2.02996
0	D5G637	D5G637_TUBMM	Acetyltransferase component of pyruvate dehydrogenase complex (EC 2.3.1.12)	GSTUM_00001753001	Tuber melanosporum (strain Mel28) (Perigord black truffle)	-1.01917	2.02675
0.000426667	D5GDG9	D5GDG9_TUBMM	Glutamine synthetase (EC 6.3.1.2)	GSTUM_00001013001	Tuber melanosporum (strain Mel28) (Perigord black truffle)	-1.01513	2.02109
0.00288215	D5GNP9	D5GNP9_TUBMM	SGTA_dimer domain-containing protein	GSTUM_00011421001	Tuber melanosporum (strain Mel28) (Perigord black truffle)	-1.0087	2.0121
0.00969051	D5GKW1	D5GKW1_TUBMM	GLTP domain-containing protein	GSTUM_00009791001	Tuber melanosporum (strain Mel28) (Perigord black truffle)	-1.00105	2.00146
0.000216216	A0A292Q640	A0A292Q640_9PEZI	Uncharacterized protein	GSTUAT00001867001	Tuber aestivum (summer truffle)	-1.00047	2.00065

## Sheet: GOA Proteins up T. indicum
GO ID	GO Description	p-val	corrected p-val	Cluster frequency	Total frequency	Genes
8152	metabolic process	6.2455e-06	0.0033476	124/144 86.1%	7285/10365 70.2%	A0A292PY08 D5GKK3 A0A292Q966 A0A292PSM5 A0A317SG24 D5GDE2 A0A317SNY5 A0A292PPG5 A0A292Q057 A0A292Q4V5 A0A292Q698 D5GFH8 A0A292Q611 A0A317T2V8 A0A317T0J5 A0A292PMR2 A0A292Q2Z6 D5GFJ1 A0A292PVD4 A0A292Q217 A0A292PRL2 D5GMP7 A0A292PSN6 D5GQ76 D5GKL1 A0A317SR87 A0A292Q588 A0A292PWW6 D5GDV4 A0A292PNU1 D5GI86 A0A292QA47 A0A292PUW9 A0A292Q1M5 A0A317SCH3 D5GPW5 A0A292PUG0 A0A317SYC6 D5G507 A0A292PLN4 A0A…
44281	small molecule metabolic process	7.43e-05	0.019574	33/144 22.9%	1195/10365 11.5%	D5GE49 A0A292PXI5 A0A292QA47 A0A317T2B4 A0A317T3D7 D5GL03 A0A292PSM5 A0A317SG24 D5GPW5 A0A317SHW9 A0A317SYC6 A0A292PWX0 A0A292PLN4 A0A292PTZ8 A0A292PPN2 A0A317SKP7 A0A317SLH0 A0A317STJ0 A0A292Q2Z6 A0A292PJB7 A0A292PRL2 A0A292PSN6 A0A292PSJ2 A0A292Q7P5 A0A317SIV6 D5GM59 D5GKL1 A0A317SR87 A0A292Q522 A0A292Q325 D5G9J4 D5GDV4 A0A317SDC8
55114	oxidation-reduction process	0.00010955	0.019574	37/144 25.6%	1438/10365 13.8%	A0A292Q6E0 D5GE49 A0A292Q5I5 D5GLQ2 A0A292PY08 A0A292Q5C3 A0A317SHW9 D5GDE2 A0A292PPG5 A0A292PLN4 A0A292PJN7 A0A317SGL5 A0A292Q698 A0A292PPN2 A0A317SKP7 A0A317SM17 A0A317SJL9 A0A292PMR2 A0A317T3G3 D5GJT6 A0A317SNE9 A0A292Q217 A0A292PPN5 D5GAB4 A0A317SKV0 D5GMP7 D5GQ76 A0A317SM21 A0A317T1Y7 A0A317SDI3 A0A292PKM6 A0A317SMS9 D5G9J4 A0A317SWW6 D5GIA9 A0A317SU28 A0A292Q120

## Sheet: GOA proteins up T. melanosporum
GO ID	GO Description	p-val	corrected p-val	Cluster frequency	Total frequency	Genes
44281	small molecule metabolic process	7.5152e-20	6.9741e-17	74/210 35.2%	1195/10365 11.5%	A0A292PVG2 D5GNI0 D5GL47 A0A292Q254 A0A292PSV6 A0A317SBQ5 D5G6Q4 D5G800 D5GC22 A0A317ST34 D5GD45 D5G5K7 D5GM33 A0A292PQB4 A0A292PSF6 D5GFN1 D5G9Y3 A0A292PPP9 A0A317SI74 A0A292PLH8 D5GL57 A0A317SCG1 A0A317SN42 D5GIC4 D5GMC3 D5GHZ6 D5GNW3 D5GIQ2 D5GJS6 D5GI42 D5GAQ8 D5GAE7 D5G5Z3 A0A292Q2G2 A0A292PL58 D5G706 D5G820 A0A292PWC3 A0A317SXZ8 D5GDW8 D5GE88 A0A317SRN3 A0A292PKX7 D5GA85 D5GPF4 D5GJ78 D5GM5…
6790	sulfur compound metabolic process	1.0254e-14	4.7579e-12	27/210 12.8%	209/10365 2.0%	D5GAQ8 D5GAE7 D5G450 A0A292Q7I1 A0A292PL58 A0A292PWC3 A0A317ST34 D5GGY1 D5GJ78 A0A292PQB4 A0A292PSF6 D5G4F8 A0A317SFX4 D5GFN1 D5G564 A0A292PR18 A0A292PW35 A0A292PLH8 D5GL57 A0A292PLB4 A0A317T0U6 D5G7Z9 D5GMM8 D5GFX5 A0A317SMI0 D5GFX4 D5GAV4
1901605	alpha-amino acid metabolic process	5.2125e-13	1.6124e-10	29/210 13.8%	285/10365 2.7%	D5GIQ2 D5GJS6 D5GAQ8 A0A292PL58 A0A292PSV6 A0A317SBQ5 D5G800 D5GDW8 A0A292PKX7 D5GPF4 D5GJ78 D5GM33 A0A292PQB4 A0A292PJW0 D5G564 A0A292PR18 A0A292PW35 A0A292PW37 D5GL57 A0A292PLB4 A0A292Q561 A0A292PQ87 D5GNG6 D5G7Z9 D5GDG9 D5GMM8 A0A317SMI0 D5GAV4 D5GPG5
55114	oxidation-reduction process	1.1558e-12	2.6815e-10	69/210 32.8%	1438/10365 13.8%	D5GCK3 A0A317STP8 A0A292PVG2 D5GLQ7 D5G450 D5GIK3 A0A292Q1C0 D5GEK6 D5G4I2 A0A292PTT2 A0A317SVX1 D5G800 D5GA24 D5G5K9 D5GFY7 D5GB41 A0A292PTL7 D5GKT3 D5GM33 D5GI33 D5GMP5 A0A292PMN9 A0A317SI74 D5GL57 D5GCL9 D5GC70 A0A317T220 A0A292Q4W7 A0A292PZ82 D5G930 A0A317SJQ9 D5G6V8 D5G657 D5G8F0 D5GNW3 D5GIQ2 D5GHW8 D5GAQ8 D5GQ02 A0A292Q2G2 A0A292Q7I1 A0A317SFF0 A0A317ST51 A0A317ST53 D5G8G2 D5GE88 A0A292PKX…
19752	carboxylic acid metabolic process	3.0858e-12	5.5265e-10	44/210 20.9%	679/10365 6.5%	D5GIQ2 D5GJS6 D5GAQ8 A0A292PL58 A0A292Q254 A0A292PSV6 A0A317SBQ5 D5G820 D5G800 A0A317ST34 D5GD45 D5GDW8 D5GE88 A0A292PKX7 D5GA85 D5GPF4 D5GJ78 D5GM33 A0A292PQB4 A0A292PSF6 A0A292PJW0 D5G564 A0A317SI74 A0A292PR18 A0A292PW35 A0A317SG98 A0A292PW37 D5GL57 A0A317SGR5 A0A292PLB4 A0A292Q561 A0A317SN42 D5GAV0 D5G637 A0A292PQ87 D5GMC3 D5GNG6 D5G5R4 D5G7Z9 D5GDG9 D5GMM8 A0A317SMI0 D5GAV4 D5GPG5
6082	organic acid metabolic process	3.5732e-12	5.5265e-10	45/210 21.4%	710/10365 6.8%	D5GIQ2 D5GJS6 D5GAQ8 A0A292PL58 A0A292Q254 A0A292PSV6 A0A317SBQ5 D5G820 D5G800 D5GC22 A0A317ST34 D5GD45 D5GDW8 D5GE88 A0A292PKX7 D5GA85 D5GPF4 D5GJ78 D5GM33 A0A292PQB4 A0A292PSF6 A0A292PJW0 D5G564 A0A317SI74 A0A292PR18 A0A292PW35 A0A317SG98 A0A292PW37 D5GL57 A0A317SGR5 A0A292PLB4 A0A292Q561 A0A317SN42 D5GAV0 D5G637 A0A292PQ87 D5GMC3 D5GNG6 D5G5R4 D5G7Z9 D5GDG9 D5GMM8 A0A317SMI0 D5GAV4 D5GPG5
43436	oxoacid metabolic process	6.169e-12	8.1783e-10	44/210 20.9%	693/10365 6.6%	D5GIQ2 D5GJS6 D5GAQ8 A0A292PL58 A0A292Q254 A0A292PSV6 A0A317SBQ5 D5G820 D5G800 A0A317ST34 D5GD45 D5GDW8 D5GE88 A0A292PKX7 D5GA85 D5GPF4 D5GJ78 D5GM33 A0A292PQB4 A0A292PSF6 A0A292PJW0 D5G564 A0A317SI74 A0A292PR18 A0A292PW35 A0A317SG98 A0A292PW37 D5GL57 A0A317SGR5 A0A292PLB4 A0A292Q561 A0A317SN42 D5GAV0 D5G637 A0A292PQ87 D5GMC3 D5GNG6 D5G5R4 D5G7Z9 D5GDG9 D5GMM8 A0A317SMI0 D5GAV4 D5GPG5
9069	serine family amino acid metabolic process	1.5717e-11	1.8231e-09	14/210 6.6%	62/10365 0.5%	D5GIQ2 A0A292PQB4 A0A292PJW0 D5GAQ8 A0A292PW35 D5GL57 A0A292PL58 A0A292Q561 A0A292PSV6 D5G7Z9 A0A317SBQ5 D5GDW8 A0A292PKX7 D5GAV4
6730	one-carbon metabolic process	7.0081e-11	7.2262e-09	11/210 5.2%	36/10365 0.3%	D5GJ78 A0A292PVG2 A0A292PSV6 A0A317SBQ5 D5GMM8 D5GNP5 A0A317SMI0 D5GDW8 A0A292Q4Y1 A0A292PLH8 A0A292PLB4
6520	cellular amino acid metabolic process	5.6626e-10	5.2549e-08	33/210 15.7%	481/10365 4.6%	D5GIQ2 D5GJS6 D5GAQ8 A0A292PL58 A0A292PSV6 A0A317SBQ5 D5G820 D5G800 D5GD45 D5GDW8 A0A292PKX7 D5GPF4 D5GJ78 D5GM33 A0A292PQB4 A0A292PJW0 D5G564 A0A292PR18 A0A292PW35 A0A292PW37 D5GL57 A0A292PLB4 A0A292Q561 D5GAV0 A0A292PQ87 D5GMC3 D5GNG6 D5G7Z9 D5GDG9 D5GMM8 A0A317SMI0 D5GAV4 D5GPG5
96	sulfur amino acid metabolic process	2.5453e-09	2.1473e-07	12/210 5.7%	61/10365 0.5%	A0A292PL58 D5GJ78 A0A292PQB4 D5G7Z9 D5GAQ8 D5GMM8 A0A317SMI0 A0A292PR18 A0A292PW35 D5GAV4 D5GL57 A0A292PLB4
9066	aspartate family amino acid metabolic process	3.9255e-09	3.0357e-07	13/210 6.1%	77/10365 0.7%	D5GJ78 D5GM33 D5GJS6 A0A292PQB4 D5GAQ8 D5G564 A0A292PR18 A0A292PW37 A0A292PLB4 D5G7Z9 D5GMM8 A0A317SMI0 D5GAV4
35999	tetrahydrofolate interconversion	1.2428e-08	8.872e-07	7/210 3.3%	16/10365 0.1%	A0A292PVG2 A0A292PSV6 A0A317SBQ5 D5GMM8 A0A317SMI0 D5GDW8 A0A292PLB4
8152	metabolic process	3.984e-08	2.6408e-06	181/210 86.1%	7285/10365 70.2%	D5GCK3 D5GBQ9 A0A317T5L9 D5GBI0 D5GNI0 D5G450 D5GL47 A0A317SKS0 A0A292PWM3 D5GPD1 A0A317SVX1 A0A292PSV6 D5GKJ6 A0A292Q059 A0A317SBQ5 D5G6Q4 D5GKJ7 A0A292PLH2 A0A317SFH6 D5GC22 A0A317ST34 D5GD45 D5GFY7 A0A292PNT1 A0A292Q0V5 D5GKT3 A0A292PQB4 A0A292PSF6 D5G4F8 D5G9Y3 D5GMP5 A0A292PPP9 A0A317SI74 D5GLV9 A0A292PLH8 D5GL57 D5GCL9 D5GLE5 A0A292Q4W7 A0A317SJQ9 D5G9X7 D5G8F0 A0A292PP80 A0A292PIS7 D5GE05 …
55086	nucleobase-containing small molecule metabolic process	4.7272e-08	2.9246e-06	27/210 12.8%	406/10365 3.9%	D5GAE7 D5GNI0 D5GL47 A0A292Q254 D5G706 D5G6Q4 A0A292PWC3 A0A317ST34 A0A317SXZ8 A0A317SRN3 D5GPF4 D5GM55 A0A292PSF6 D5G564 A0A317T0Z0 A0A292PPP9 A0A317SG98 A0A317SGR5 A0A317SCG1 A0A317SN42 D5GIC4 D5GA95 D5G5R4 D5G4T8 D5GFX5 D5GFX4 D5GAV4
6555	methionine metabolic process	6.0642e-08	3.5172e-06	9/210 4.2%	39/10365 0.3%	D5GJ78 A0A292PQB4 D5G7Z9 D5GAQ8 D5GMM8 A0A317SMI0 A0A292PR18 D5GAV4 A0A292PLB4
72521	purine-containing compound metabolic process	9.1205e-08	4.9787e-06	19/210 9.0%	219/10365 2.1%	A0A292PSF6 D5G564 D5GAE7 A0A292PPP9 A0A317SG98 A0A317SGR5 A0A317SN42 A0A292Q254 D5GIC4 D5GA95 D5G5R4 D5G6Q4 D5GFX5 A0A292PWC3 D5GFX4 A0A317ST34 A0A317SXZ8 A0A317SRN3 D5GAV4
9070	serine family amino acid biosynthetic process	9.6793e-08	4.9902e-06	9/210 4.2%	41/10365 0.3%	A0A292Q561 D5GIQ2 A0A292PSV6 A0A292PQB4 D5G7Z9 A0A317SBQ5 D5GAQ8 D5GDW8 D5GL57
6575	cellular modified amino acid metabolic process	1.8114e-07	8.8471e-06	13/210 6.1%	105/10365 1.0%	A0A292PVG2 D5G4F8 A0A317SFX4 D5G450 A0A292Q7I1 A0A292PLB4 A0A292PSV6 A0A317T0U6 A0A317SBQ5 D5GMM8 A0A317SMI0 D5GDW8 D5GGY1
6091	generation of precursor metabolites and energy	1.9787e-07	9.1814e-06	19/210 9.0%	230/10365 2.2%	A0A317STP8 D5GI99 D5G564 D5GQ02 A0A317SI74 A0A317SG98 A0A317SGR5 A0A292Q1C0 D5GCL9 A0A317SN42 A0A292Q254 D5G4I2 D5G5R4 D5G930 A0A317ST53 A0A317SPK3 D5GB41 D5GA85 D5GMH9
9150	purine ribonucleotide metabolic process	3.3414e-07	1.4766e-05	17/210 8.0%	192/10365 1.8%	A0A292PSF6 D5G564 D5GAE7 A0A292PPP9 A0A317SG98 A0A317SGR5 A0A317SN42 A0A292Q254 D5GIC4 D5GA95 D5G5R4 D5G6Q4 D5GFX5 A0A292PWC3 D5GFX4 A0A317ST34 A0A317SXZ8
6163	purine nucleotide metabolic process	4.1702e-07	1.7591e-05	17/210 8.0%	195/10365 1.8%	A0A292PSF6 D5G564 D5GAE7 A0A292PPP9 A0A317SG98 A0A317SGR5 A0A317SN42 A0A292Q254 D5GIC4 D5GA95 D5G5R4 D5G6Q4 D5GFX5 A0A292PWC3 D5GFX4 A0A317ST34 A0A317SXZ8
1901607	alpha-amino acid biosynthetic process	6.121e-07	2.4697e-05	16/210 7.6%	178/10365 1.7%	D5GIQ2 D5GM33 D5GJS6 A0A292PQB4 D5GAQ8 A0A292PR18 A0A292PW37 D5GL57 A0A292Q561 A0A292PSV6 D5G7Z9 A0A317SBQ5 D5GDG9 D5GDW8 D5GAV4 D5GPG5
6084	acetyl-CoA metabolic process	7.9802e-07	3.0857e-05	7/210 3.3%	27/10365 0.2%	A0A292PSF6 D5G564 D5GFX5 A0A292PWC3 D5GAE7 D5GFX4 A0A317ST34
46653	tetrahydrofolate metabolic process	1.7373e-06	6.2542e-05	7/210 3.3%	30/10365 0.2%	A0A292PVG2 A0A292PSV6 A0A317SBQ5 D5GMM8 A0A317SMI0 D5GDW8 A0A292PLB4
9259	ribonucleotide metabolic process	1.7522e-06	6.2542e-05	17/210 8.0%	216/10365 2.0%	A0A292PSF6 D5G564 D5GAE7 A0A292PPP9 A0A317SG98 A0A317SGR5 A0A317SN42 A0A292Q254 D5GIC4 D5GA95 D5G5R4 D5G6Q4 D5GFX5 A0A292PWC3 D5GFX4 A0A317ST34 A0A317SXZ8
19693	ribose phosphate metabolic process	2.1189e-06	7.2828e-05	17/210 8.0%	219/10365 2.1%	A0A292PSF6 D5G564 D5GAE7 A0A292PPP9 A0A317SG98 A0A317SGR5 A0A317SN42 A0A292Q254 D5GIC4 D5GA95 D5G5R4 D5G6Q4 D5GFX5 A0A292PWC3 D5GFX4 A0A317ST34 A0A317SXZ8
44272	sulfur compound biosynthetic process	2.8799e-06	9.5449e-05	11/210 5.2%	94/10365 0.9%	D5GJ78 A0A292PQB4 A0A292PSF6 D5G7Z9 D5GAQ8 A0A317ST34 A0A292PR18 D5GGY1 D5GAV4 A0A292PLH8 D5GL57
6637	acyl-CoA metabolic process	3.4622e-06	0.0001071	7/210 3.3%	33/10365 0.3%	A0A292PSF6 D5G564 D5GFX5 A0A292PWC3 D5GAE7 D5GFX4 A0A317ST34
35383	thioester metabolic process	3.4622e-06	0.0001071	7/210 3.3%	33/10365 0.3%	A0A292PSF6 D5G564 D5GFX5 A0A292PWC3 D5GAE7 D5GFX4 A0A317ST34
8652	cellular amino acid biosynthetic process	6.1835e-06	0.00018511	17/210 8.0%	237/10365 2.2%	D5GIQ2 D5GM33 D5GJS6 A0A292PQB4 D5GAQ8 A0A292PR18 A0A292PW37 D5GL57 A0A292Q561 A0A292PSV6 D5G7Z9 A0A317SBQ5 D5GDG9 D5GD45 D5GDW8 D5GAV4 D5GPG5
6760	folic acid-containing compound metabolic process	6.425e-06	0.00018633	7/210 3.3%	36/10365 0.3%	A0A292PVG2 A0A292PSV6 A0A317SBQ5 D5GMM8 A0A317SMI0 D5GDW8 A0A292PLB4
45454	cell redox homeostasis	1.0756e-05	0.00030247	4/210 1.9%	8/10365 0.0%	D5GI33 D5G450 A0A292Q7I1 A0A317SKI9
42558	pteridine-containing compound metabolic process	1.1243e-05	0.00030688	7/210 3.3%	39/10365 0.3%	A0A292PVG2 A0A292PSV6 A0A317SBQ5 D5GMM8 A0A317SMI0 D5GDW8 A0A292PLB4
33865	nucleoside bisphosphate metabolic process	1.873e-05	0.00046978	7/210 3.3%	42/10365 0.4%	A0A292PSF6 D5G564 D5GFX5 A0A292PWC3 D5GAE7 D5GFX4 A0A317ST34
33875	ribonucleoside bisphosphate metabolic process	1.873e-05	0.00046978	7/210 3.3%	42/10365 0.4%	A0A292PSF6 D5G564 D5GFX5 A0A292PWC3 D5GAE7 D5GFX4 A0A317ST34
34032	purine nucleoside bisphosphate metabolic process	1.873e-05	0.00046978	7/210 3.3%	42/10365 0.4%	A0A292PSF6 D5G564 D5GFX5 A0A292PWC3 D5GAE7 D5GFX4 A0A317ST34
6544	glycine metabolic process	3.0027e-05	0.0007333	5/210 2.3%	19/10365 0.1%	A0A292PSV6 A0A292PJW0 A0A317SBQ5 D5GDW8 A0A292PKX7
6534	cysteine metabolic process	3.7576e-05	0.00089412	6/210 2.8%	32/10365 0.3%	A0A292PL58 A0A292PQB4 D5G7Z9 D5GAQ8 A0A292PW35 D5GL57
6753	nucleoside phosphate metabolic process	5.0796e-05	0.0011497	18/210 8.5%	307/10365 2.9%	A0A292PSF6 D5G564 D5GAE7 A0A292PPP9 A0A317SG98 A0A317SGR5 A0A317SN42 A0A292Q254 D5GIC4 D5GA95 D5G5R4 D5G6Q4 D5GFX5 A0A292PWC3 D5GFX4 A0A317ST34 A0A317SXZ8 D5GPF4
9117	nucleotide metabolic process	5.0796e-05	0.0011497	18/210 8.5%	307/10365 2.9%	A0A292PSF6 D5G564 D5GAE7 A0A292PPP9 A0A317SG98 A0A317SGR5 A0A317SN42 A0A292Q254 D5GIC4 D5GA95 D5G5R4 D5G6Q4 D5GFX5 A0A292PWC3 D5GFX4 A0A317ST34 A0A317SXZ8 D5GPF4
9067	aspartate family amino acid biosynthetic process	5.8075e-05	0.0012832	8/210 3.8%	67/10365 0.6%	D5GM33 D5GJS6 A0A292PQB4 D5G7Z9 D5GAQ8 A0A292PR18 A0A292PW37 D5GAV4
70813	hydrogen sulfide metabolic process	7.1349e-05	0.0015048	4/210 1.9%	12/10365 0.1%	A0A292PQB4 D5G7Z9 D5GAQ8 D5GL57
70814	hydrogen sulfide biosynthetic process	7.1349e-05	0.0015048	4/210 1.9%	12/10365 0.1%	A0A292PQB4 D5G7Z9 D5GAQ8 D5GL57
1901135	carbohydrate derivative metabolic process	0.00016494	0.0034015	26/210 12.3%	594/10365 5.7%	D5GQ02 D5GAE7 D5GNI0 D5GL47 A0A292Q254 D5G706 D5G6Q4 A0A292PWC3 A0A317ST34 A0A317SXZ8 D5GB41 D5GM55 A0A292PSF6 D5G564 A0A317T0Z0 A0A292PPP9 A0A317SG98 A0A317SGR5 A0A317SCG1 A0A317SN42 D5GIC4 D5GA95 D5G5R4 D5G4T8 D5GFX5 D5GFX4
1901564	organonitrogen compound metabolic process	0.00018703	0.0037732	92/210 43.8%	3314/10365 31.9%	A0A292PVG2 D5GC69 D5GNI0 D5G450 A0A317SKS0 D5G494 A0A292Q254 D5GPD1 A0A292PSV6 D5GKJ6 A0A317SQZ9 A0A317SBQ5 D5G6Q4 D5GKJ7 A0A292PLH2 D5G800 A0A317SFH6 D5GC22 A0A317ST34 A0A292PZG4 D5GD45 A0A292Q0V5 D5GM30 D5GM33 A0A292PQB4 A0A292PSF6 D5GDR4 D5G4F8 A0A292PPP9 D5GL57 D5GGH1 A0A317SN42 A0A292PNQ3 D5GIC4 D5GMC3 D5GLE5 A0A292PP80 D5GJ50 D5GHZ6 D5GE05 D5GIQ2 D5GJS6 A0A292PXM9 D5GAQ8 A0A292PYG3 D5GLW3 D…
6563	L-serine metabolic process	0.00021876	0.0043194	5/210 2.3%	28/10365 0.2%	A0A292Q561 D5GIQ2 A0A292PSV6 A0A317SBQ5 D5GDW8
19264	glycine biosynthetic process from serine	0.00027023	0.0052244	3/210 1.4%	7/10365 0.0%	A0A292PSV6 A0A317SBQ5 D5GDW8
44282	small molecule catabolic process	0.00030242	0.0057275	10/210 4.7%	130/10365 1.2%	A0A292PQ87 D5GM55 D5GNG6 A0A292PJW0 D5GFN1 D5G564 D5GE88 A0A292PKX7 D5GPF4 D5G5Z3
46394	carboxylic acid biosynthetic process	0.00033576	0.0062318	17/210 8.0%	326/10365 3.1%	D5GIQ2 D5GM33 D5GJS6 A0A292PQB4 D5GAQ8 A0A292PR18 A0A292PW37 D5GL57 A0A292Q561 A0A292PSV6 D5G7Z9 A0A317SBQ5 D5GDG9 D5GD45 D5GDW8 D5GAV4 D5GPG5
97	sulfur amino acid biosynthetic process	0.00034577	0.0062487	6/210 2.8%	47/10365 0.4%	A0A292PQB4 D5G7Z9 D5GAQ8 A0A292PR18 D5GAV4 D5GL57
5975	carbohydrate metabolic process	0.00035014	0.0062487	21/210 10.0%	454/10365 4.3%	D5GNW3 D5GI42 D5GFP0 A0A292Q0Z0 A0A292PYG4 D5GFN1 D5GQ02 A0A317SI74 A0A317SG98 D5G5Z3 A0A292Q2G2 A0A317SGR5 A0A292Q1C0 A0A317SN42 A0A292Q254 D5G706 D5G4L4 D5G5R4 D5G5J4 D5GB41 D5GA85
19427	acetyl-CoA biosynthetic process from acetate	0.00040857	0.0069945	2/210 0.9%	2/10365 0.0%	A0A292PSF6 A0A317ST34
6083	acetate metabolic process	0.00040857	0.0069945	2/210 0.9%	2/10365 0.0%	A0A292PSF6 A0A317ST34
16053	organic acid biosynthetic process	0.00041455	0.0069945	17/210 8.0%	332/10365 3.2%	D5GIQ2 D5GM33 D5GJS6 A0A292PQB4 D5GAQ8 A0A292PR18 A0A292PW37 D5GL57 A0A292Q561 A0A292PSV6 D5G7Z9 A0A317SBQ5 D5GDG9 D5GD45 D5GDW8 D5GAV4 D5GPG5
6749	glutathione metabolic process	0.00043542	0.0072155	6/210 2.8%	49/10365 0.4%	A0A317T0U6 D5G4F8 A0A317SFX4 D5GGY1 D5G450 A0A292Q7I1
9086	methionine biosynthetic process	0.00048657	0.0079217	5/210 2.3%	33/10365 0.3%	A0A292PQB4 D5G7Z9 D5GAQ8 A0A292PR18 D5GAV4
6545	glycine biosynthetic process	0.00062934	0.0098987	3/210 1.4%	9/10365 0.0%	A0A292PSV6 A0A317SBQ5 D5GDW8
19722	calcium-mediated signaling	0.00062934	0.0098987	3/210 1.4%	9/10365 0.0%	D5GPD1 A0A292PSW8 D5G757
6090	pyruvate metabolic process	0.0006684	0.010338	6/210 2.8%	53/10365 0.5%	A0A317SN42 D5G637 A0A292Q254 D5G5R4 A0A317SG98 A0A317SGR5
46034	ATP metabolic process	0.00072629	0.011049	9/210 4.2%	120/10365 1.1%	A0A317SN42 A0A292Q254 D5GIC4 D5G5R4 D5G930 D5G6Q4 A0A317SXZ8 A0A317SG98 A0A317SGR5
19344	cysteine biosynthetic process	0.00074755	0.011189	4/210 1.9%	21/10365 0.2%	A0A292PQB4 D5G7Z9 D5GAQ8 D5GL57
46395	carboxylic acid catabolic process	0.00078365	0.011543	7/210 3.3%	75/10365 0.7%	A0A292PQ87 D5GNG6 A0A292PJW0 D5G564 D5GE88 A0A292PKX7 D5GPF4
1901606	alpha-amino acid catabolic process	0.00081617	0.011835	6/210 2.8%	55/10365 0.5%	A0A292PQ87 D5GNG6 A0A292PJW0 D5G564 A0A292PKX7 D5GPF4
16054	organic acid catabolic process	0.00099114	0.01415	7/210 3.3%	78/10365 0.7%	A0A292PQ87 D5GNG6 A0A292PJW0 D5G564 D5GE88 A0A292PKX7 D5GPF4
43603	cellular amide metabolic process	0.001007	0.014159	30/210 14.2%	816/10365 7.8%	A0A292PYG3 D5GLW3 D5GAE7 D5G450 A0A292Q7I1 A0A317SQZ9 D5G820 D5GKJ7 A0A292PLH2 A0A317SFH6 A0A292PWC3 A0A317ST34 A0A317SRN3 D5GK81 A0A292PJR3 D5GGY1 A0A292PSF6 D5G4F8 A0A317SFX4 D5G564 D5GGH1 D5GAV0 D5GMC3 A0A317T0U6 D5GAA7 D5GFX5 D5GFX4 D5GJ50 D5GE10 D5GHZ6
103	sulfate assimilation	0.0011997	0.016264	3/210 1.4%	11/10365 0.1%	A0A292PQB4 D5G7Z9 D5GAQ8
19594	mannitol metabolic process	0.0012093	0.016264	2/210 0.9%	3/10365 0.0%	D5GNW3 A0A292Q2G2
6059	hexitol metabolic process	0.0012093	0.016264	2/210 0.9%	3/10365 0.0%	D5GNW3 A0A292Q2G2
19637	organophosphate metabolic process	0.0012619	0.01673	24/210 11.4%	607/10365 5.8%	A0A292PSF6 D5GFN1 D5G564 D5GQ02 D5GAE7 A0A292PPP9 A0A317SG98 A0A317SGR5 A0A292PWM3 A0A317SN42 A0A292Q254 D5GIC4 D5GA95 D5G5R4 D5G6Q4 D5GFX5 A0A292PWC3 D5GFX4 A0A317ST34 A0A317SXZ8 A0A292PNT1 D5GB41 D5GPF4 D5G5K7
44283	small molecule biosynthetic process	0.0012952	0.016929	20/210 9.5%	468/10365 4.5%	D5GIQ2 D5GM33 D5GJS6 A0A292PQB4 D5GAQ8 D5G9Y3 A0A292PR18 A0A292PW37 D5GL57 A0A292Q561 D5GA95 A0A292PSV6 D5G7Z9 A0A317SBQ5 D5GDG9 D5GD45 D5GDW8 D5GAV4 D5GPG5 D5G5K7
6757	ATP generation from ADP	0.0013474	0.017129	5/210 2.3%	41/10365 0.3%	A0A317SN42 A0A292Q254 D5G5R4 A0A317SG98 A0A317SGR5
6096	glycolytic process	0.0013474	0.017129	5/210 2.3%	41/10365 0.3%	A0A317SN42 A0A292Q254 D5G5R4 A0A317SG98 A0A317SGR5
9063	cellular amino acid catabolic process	0.0014138	0.01773	6/210 2.8%	61/10365 0.5%	A0A292PQ87 D5GNG6 A0A292PJW0 D5G564 A0A292PKX7 D5GPF4
19932	second-messenger-mediated signaling	0.0015758	0.019497	3/210 1.4%	12/10365 0.1%	D5GPD1 A0A292PSW8 D5G757
98869	cellular oxidant detoxification	0.0018156	0.021839	6/210 2.8%	64/10365 0.6%	A0A317SVX1 D5GHW8 D5GI33 D5G400 D5G450 A0A292Q7I1
19725	cellular homeostasis	0.0018156	0.021839	6/210 2.8%	64/10365 0.6%	D5GI33 D5GMR8 D5G450 A0A317SGR5 A0A292Q7I1 A0A317SKI9
6165	nucleoside diphosphate phosphorylation	0.0018591	0.021839	5/210 2.3%	44/10365 0.4%	A0A317SN42 A0A292Q254 D5G5R4 A0A317SG98 A0A317SGR5
46939	nucleotide phosphorylation	0.0018591	0.021839	5/210 2.3%	44/10365 0.4%	A0A317SN42 A0A292Q254 D5G5R4 A0A317SG98 A0A317SGR5
413	protein peptidyl-prolyl isomerization	0.001967	0.022818	6/210 2.8%	65/10365 0.6%	D5GM30 D5GKJ6 A0A292PXM9 D5GC69 A0A292PZG4 A0A292Q3F1
18208	peptidyl-proline modification	0.0021279	0.024379	6/210 2.8%	66/10365 0.6%	D5GM30 D5GKJ6 A0A292PXM9 D5GC69 A0A292PZG4 A0A292Q3F1
46031	ADP metabolic process	0.0022711	0.025703	5/210 2.3%	46/10365 0.4%	A0A317SN42 A0A292Q254 D5G5R4 A0A317SG98 A0A317SGR5
1902767	isoprenoid biosynthetic process via mevalonate	0.0023863	0.026053	2/210 0.9%	4/10365 0.0%	D5GFX5 D5GFX4
51101	regulation of DNA binding	0.0023863	0.026053	2/210 0.9%	4/10365 0.0%	D5GBQ9 D5GMR8
10142	farnesyl diphosphate biosynthetic process, mevalonate pathway	0.0023863	0.026053	2/210 0.9%	4/10365 0.0%	D5GFX5 D5GFX4
1990748	cellular detoxification	0.0026704	0.027844	6/210 2.8%	69/10365 0.6%	A0A317SVX1 D5GHW8 D5GI33 D5G400 D5G450 A0A292Q7I1
98754	detoxification	0.0026704	0.027844	6/210 2.8%	69/10365 0.6%	A0A317SVX1 D5GHW8 D5GI33 D5G400 D5G450 A0A292Q7I1
97237	cellular response to toxic substance	0.0026704	0.027844	6/210 2.8%	69/10365 0.6%	A0A317SVX1 D5GHW8 D5GI33 D5G400 D5G450 A0A292Q7I1
9636	response to toxic substance	0.0026704	0.027844	6/210 2.8%	69/10365 0.6%	A0A317SVX1 D5GHW8 D5GI33 D5G400 D5G450 A0A292Q7I1
9092	homoserine metabolic process	0.003116	0.03213	3/210 1.4%	15/10365 0.1%	A0A292PL58 A0A292PW35 D5GAV4
9135	purine nucleoside diphosphate metabolic process	0.0035872	0.036184	5/210 2.3%	51/10365 0.4%	A0A317SN42 A0A292Q254 D5G5R4 A0A317SG98 A0A317SGR5
9179	purine ribonucleoside diphosphate metabolic process	0.0035872	0.036184	5/210 2.3%	51/10365 0.4%	A0A317SN42 A0A292Q254 D5G5R4 A0A317SG98 A0A317SGR5
44262	cellular carbohydrate metabolic process	0.0038558	0.038333	8/210 3.8%	125/10365 1.2%	D5GNW3 D5GI42 D5GFP0 D5GFN1 D5G5Z3 A0A292Q2G2 A0A317SGR5 A0A292Q1C0
45337	farnesyl diphosphate biosynthetic process	0.0039242	0.038333	2/210 0.9%	5/10365 0.0%	D5GFX5 D5GFX4
45338	farnesyl diphosphate metabolic process	0.0039242	0.038333	2/210 0.9%	5/10365 0.0%	D5GFX5 D5GFX4
9185	ribonucleoside diphosphate metabolic process	0.0042418	0.041004	5/210 2.3%	53/10365 0.5%	A0A317SN42 A0A292Q254 D5G5R4 A0A317SG98 A0A317SGR5
15980	energy derivation by oxidation of organic compounds	0.0043681	0.04179	7/210 3.3%	101/10365 0.9%	D5G930 D5G564 A0A317SI74 A0A317SPK3 D5GA85 A0A292Q1C0 D5GCL9
19751	polyol metabolic process	0.0047169	0.044666	4/210 1.9%	34/10365 0.3%	D5GNW3 D5GFN1 A0A292Q2G2 D5G5K7
9060	aerobic respiration	0.0049775	0.046658	5/210 2.3%	55/10365 0.5%	D5G564 A0A317SI74 A0A317SPK3 D5GA85 D5GCL9
