# Supplementary material for: Investigation of the Proteomes of the Truffles Tuber albidum pico, T. aestivum, T. indicum, T. magnatum, and T. melanosporum
Source: Int J Mol Sci. 2021 Nov 30;22(23):12999. doi: 10.3390/ijms222312999 (PMC8658033; doi:10.3390/ijms222312999)
Supplement: Supplementary file 1 [file ijms-22-12999-s001.zip › Supplemental Information/Comparison Tuber magnatum vs Tuber melanosporum.xlsx]

## Sheet: Upregulated in T. magnatum
T-Test Tuber melanosporum vs Tuber magnatum
1 % FDR, min. 2fold change
Proteins upregulated in Tuber magnatum
N: Student's T-test q-value Tuber magnatum_Tuber melanosporum	UniProt Accession	ID	Protein names	Gene names	Organism	N: Student's T-test Difference Tuber magnatum_Tuber melanosporum	fold change
0	A0A317SIJ8	A0A317SIJ8_9PEZI	Carbonic anhydrase	C7212DRAFT_331839	Tuber magnatum (white Piedmont truffle)	8.21054	296.223
0	A0A317SR34	A0A317SR34_9PEZI	CFEM domain-containing protein	C7212DRAFT_364071	Tuber magnatum (white Piedmont truffle)	6.19241	73.1309
0	A0A317SNT4	A0A317SNT4_9PEZI	Putative 40S ribosomal protein S17	C7212DRAFT_345779	Tuber magnatum (white Piedmont truffle)	6.18434	72.723
0	A0A292PXP3	A0A292PXP3_9PEZI	MFS domain-containing protein	GSTUAT00003568001	Tuber aestivum (summer truffle)	5.84874	57.6297
0	A0A317SLD4	A0A317SLD4_9PEZI	Uncharacterized protein	C7212DRAFT_298639	Tuber magnatum (white Piedmont truffle)	5.73316	53.1928
0	A0A317SDR6	A0A317SDR6_9PEZI	Uncharacterized protein	C7212DRAFT_366576	Tuber magnatum (white Piedmont truffle)	5.59753	48.42
0	A0A317SFQ2	A0A317SFQ2_9PEZI	Uncharacterized protein	C7212DRAFT_365785	Tuber magnatum (white Piedmont truffle)	5.56543	47.3545
0	A0A292PMG3	A0A292PMG3_9PEZI	Uncharacterized protein	GSTUAT00007193001	Tuber aestivum (summer truffle)	5.45192	43.7715
0	A0A317SIM4	A0A317SIM4_9PEZI	Carbonic anhydrase	C7212DRAFT_285467	Tuber magnatum (white Piedmont truffle)	5.42887	43.0777
0	A0A317SRA8	A0A317SRA8_9PEZI	Glucooligosaccharide oxidase	C7212DRAFT_278867	Tuber magnatum (white Piedmont truffle)	5.40914	42.4926
0	A0A317SDG9	A0A317SDG9_9PEZI	Peptidylprolyl isomerase (EC 5.2.1.8)	C7212DRAFT_336247	Tuber magnatum (white Piedmont truffle)	5.35683	40.9795
0	D5GHU1	D5GHU1_TUBMM	GFA domain-containing protein	GSTUM_00008111001	Tuber melanosporum (strain Mel28) (Perigord black truffle)	5.31569	39.8274
0	A0A317SWL6	A0A317SWL6_9PEZI	GFA domain-containing protein	C7212DRAFT_308913	Tuber magnatum (white Piedmont truffle)	5.29229	39.1866
0	A0A292PIQ1	A0A292PIQ1_9PEZI	PCI domain-containing protein	GSTUAT00008688001	Tuber aestivum (summer truffle)	5.27121	38.6182
0	A0A317SNN1	A0A317SNN1_9PEZI	Cerato-platanin	C7212DRAFT_280312	Tuber magnatum (white Piedmont truffle)	5.24203	37.845
0	A0A317SVE3	A0A317SVE3_9PEZI	Uncharacterized protein	C7212DRAFT_315651	Tuber magnatum (white Piedmont truffle)	5.20818	36.9674
0	A0A317T148	A0A317T148_9PEZI	TPR-like protein	C7212DRAFT_360628	Tuber magnatum (white Piedmont truffle)	5.13077	35.0361
0	A0A317SM86	A0A317SM86_9PEZI	Uncharacterized protein	C7212DRAFT_344856	Tuber magnatum (white Piedmont truffle)	5.08501	33.9422
0	A0A317T0R2	A0A317T0R2_9PEZI	S10_plectin domain-containing protein	C7212DRAFT_306194	Tuber magnatum (white Piedmont truffle)	5.07702	33.7548
0	A0A317SL63	A0A317SL63_9PEZI	Isocitrate dehydrogenase [NAD] subunit, mitochondrial	C7212DRAFT_329135	Tuber magnatum (white Piedmont truffle)	5.06663	33.5126
0	A0A317SPH2	A0A317SPH2_9PEZI	GroES-like protein	C7212DRAFT_326032	Tuber magnatum (white Piedmont truffle)	5.05417	33.2244
0	A0A292PNK3	A0A292PNK3_9PEZI	Uncharacterized protein	GSTUAT00006658001	Tuber aestivum (summer truffle)	5.03707	32.8329
0	A0A317SHE3	A0A317SHE3_9PEZI	Alpha-1,4 glucan phosphorylase (EC 2.4.1.1)	C7212DRAFT_300389	Tuber magnatum (white Piedmont truffle)	4.90234	29.9055
0	A0A317SPM0	A0A317SPM0_9PEZI	SGL-domain-containing protein	C7212DRAFT_352044	Tuber magnatum (white Piedmont truffle)	4.83921	28.6251
0	A0A317STN7	A0A317STN7_9PEZI	Uncharacterized protein	C7212DRAFT_315070	Tuber magnatum (white Piedmont truffle)	4.83026	28.4481
0	A0A292Q2G7	A0A292Q2G7_9PEZI	Dolichyl-diphosphooligosaccharide--protein glycosyltransferase subunit WBP1 (Oligosaccharyl transferase subunit WBP1)	GSTUAT00001762001	Tuber aestivum (summer truffle)	4.8177	28.2015
0	A0A317SK37	A0A317SK37_9PEZI	PHB domain-containing protein	C7212DRAFT_328811	Tuber magnatum (white Piedmont truffle)	4.7809	27.4912
0	A0A317SI77	A0A317SI77_9PEZI	Vacuolar serine protease	C7212DRAFT_330593	Tuber magnatum (white Piedmont truffle)	4.7223	26.397
0	A0A292Q242	A0A292Q242_9PEZI	PHB domain-containing protein	GSTUAT00001949001	Tuber aestivum (summer truffle)	4.69968	25.9863
0	A0A317SIV6	A0A317SIV6_9PEZI	Triosephosphate isomerase (EC 5.3.1.1)	C7212DRAFT_333101	Tuber magnatum (white Piedmont truffle)	4.68231	25.6753
0	A0A317SSL3	A0A317SSL3_9PEZI	GMP synthase	C7212DRAFT_314587	Tuber magnatum (white Piedmont truffle)	4.67335	25.5163
0	A0A317SHC1	A0A317SHC1_9PEZI	ATP-dependent molecular chaperone HSC82	C7212DRAFT_334453	Tuber magnatum (white Piedmont truffle)	4.66838	25.4286
0	A0A317T1P3	A0A317T1P3_9PEZI	Mitochondrial glyco protein	C7212DRAFT_350026	Tuber magnatum (white Piedmont truffle)	4.66427	25.3563
0	A0A317SQL8	A0A317SQL8_9PEZI	Elongation factor 1-beta	C7212DRAFT_351834	Tuber magnatum (white Piedmont truffle)	4.63491	24.8455
0	A0A317SRG4	A0A317SRG4_9PEZI	Ml domain-containing protein	C7212DRAFT_320994	Tuber magnatum (white Piedmont truffle)	4.60937	24.4095
0	A0A292PPI9	A0A292PPI9_9PEZI	Uncharacterized protein	GSTUAT00007546001	Tuber aestivum (summer truffle)	4.60687	24.3672
0	A0A317SMH4	A0A317SMH4_9PEZI	Uncharacterized protein	C7212DRAFT_320648	Tuber magnatum (white Piedmont truffle)	4.50577	22.7181
0	A0A317SKN7	A0A317SKN7_9PEZI	1,3-beta-glucanosyltransferase (EC 2.4.1.-)	C7212DRAFT_215820	Tuber magnatum (white Piedmont truffle)	4.50537	22.7118
0	A0A317SL19	A0A317SL19_9PEZI	Uncharacterized protein	C7212DRAFT_330914	Tuber magnatum (white Piedmont truffle)	4.49184	22.4998
0	A0A317STR0	A0A317STR0_9PEZI	Adenylyl-sulfate kinase (EC 2.7.1.25)	C7212DRAFT_318198	Tuber magnatum (white Piedmont truffle)	4.48446	22.385
0	A0A317T4M7	A0A317T4M7_9PEZI	Di-copper centre-containing protein	C7212DRAFT_172472	Tuber magnatum (white Piedmont truffle)	4.44947	21.8486
0	A0A317SXE9	A0A317SXE9_9PEZI	Uncharacterized protein	C7212DRAFT_350823	Tuber magnatum (white Piedmont truffle)	4.44355	21.7591
0	A0A317SQ38	A0A317SQ38_9PEZI	Glycoside Hydrolase Family 78 protein	C7212DRAFT_317967	Tuber magnatum (white Piedmont truffle)	4.44329	21.7552
0	A0A317SDI3	A0A317SDI3_9PEZI	Peptide-methionine (R)-S-oxide reductase (EC 1.8.4.12)	C7212DRAFT_286104	Tuber magnatum (white Piedmont truffle)	4.40531	21.19
0	A0A317SYC6	A0A317SYC6_9PEZI	Uncharacterized protein	C7212DRAFT_349256	Tuber magnatum (white Piedmont truffle)	4.36247	20.57
0	A0A292PQG1	A0A292PQG1_9PEZI	Uncharacterized protein	GSTUAT00007184001	Tuber aestivum (summer truffle)	4.34807	20.3657
0	A0A317SBD7	A0A317SBD7_9PEZI	Di-copper centre-containing protein	C7212DRAFT_367230	Tuber magnatum (white Piedmont truffle)	4.29417	19.6189
0	A0A317SG47	A0A317SG47_9PEZI	S-adenosylmethionine synthase (EC 2.5.1.6)	C7212DRAFT_332263	Tuber magnatum (white Piedmont truffle)	4.23437	18.8223
0	A0A317T159	A0A317T159_9PEZI	VWFA domain-containing protein	C7212DRAFT_291249	Tuber magnatum (white Piedmont truffle)	4.21864	18.6182
0	A0A317SE35	A0A317SE35_9PEZI	Uncharacterized protein	C7212DRAFT_360487	Tuber magnatum (white Piedmont truffle)	4.20099	18.3918
0	A0A317T2C5	A0A317T2C5_9PEZI	PMSR-domain-containing protein	C7212DRAFT_307169	Tuber magnatum (white Piedmont truffle)	4.193	18.2902
0	A0A317SVH5	A0A317SVH5_9PEZI	Uncharacterized protein	C7212DRAFT_183252	Tuber magnatum (white Piedmont truffle)	4.16693	17.9627
0	A0A317SQZ6	A0A317SQZ6_9PEZI	ECH-domain-containing protein	C7212DRAFT_280810	Tuber magnatum (white Piedmont truffle)	4.15914	17.8659
0	D5G4Q2	D5G4Q2_TUBMM	Uncharacterized protein	GSTUM_00000038001	Tuber melanosporum (strain Mel28) (Perigord black truffle)	4.13521	17.572
0	A0A317SP69	A0A317SP69_9PEZI	40S ribosomal protein S8	C7212DRAFT_322076	Tuber magnatum (white Piedmont truffle)	4.12367	17.432
0	A0A317SM21	A0A317SM21_9PEZI	Catalase (EC 1.11.1.6)	C7212DRAFT_328608	Tuber magnatum (white Piedmont truffle)	4.11819	17.366
0	A0A317T481	A0A317T481_9PEZI	Ribosomal protein S3	C7212DRAFT_306291	Tuber magnatum (white Piedmont truffle)	4.11398	17.3154
0	A0A292PLV3	A0A292PLV3_9PEZI	RRM domain-containing protein (Fragment)	GSTUAT00008441001	Tuber aestivum (summer truffle)	4.10275	17.1811
0	A0A317SH84	A0A317SH84_9PEZI	Cytochrome P450	C7212DRAFT_353597	Tuber magnatum (white Piedmont truffle)	4.03032	16.3398
0	A0A317SKL1	A0A317SKL1_9PEZI	Aldo/keto reductase	C7212DRAFT_330237	Tuber magnatum (white Piedmont truffle)	4.02849	16.3191
0	A0A317SE59	A0A317SE59_9PEZI	Peptidyl-prolyl cis-trans isomerase (PPIase) (EC 5.2.1.8)	C7212DRAFT_337110	Tuber magnatum (white Piedmont truffle)	4.02309	16.2581
0	A0A317SRM0	A0A317SRM0_9PEZI	14-3-3 protein	C7212DRAFT_344722	Tuber magnatum (white Piedmont truffle)	3.98992	15.8886
0	A0A317SHY5	A0A317SHY5_9PEZI	DUF2235 domain-containing protein	C7212DRAFT_367289	Tuber magnatum (white Piedmont truffle)	3.97602	15.7363
0	A0A317SQI0	A0A317SQI0_9PEZI	Glutamine synthetase (EC 6.3.1.2)	C7212DRAFT_319295	Tuber magnatum (white Piedmont truffle)	3.97253	15.6982
0	A0A317SKV0	A0A317SKV0_9PEZI	Glutaredoxin	C7212DRAFT_325948	Tuber magnatum (white Piedmont truffle)	3.93912	15.3389
0	A0A317SVQ2	A0A317SVQ2_9PEZI	Ribosomal_L14e domain-containing protein	C7212DRAFT_293512	Tuber magnatum (white Piedmont truffle)	3.93312	15.2752
0	A0A317SZS6	A0A317SZS6_9PEZI	Glycine cleavage system H protein	C7212DRAFT_309992	Tuber magnatum (white Piedmont truffle)	3.92978	15.2399
0	A0A317SSJ4	A0A317SSJ4_9PEZI	Protein disulfide-isomerase (EC 5.3.4.1)	C7212DRAFT_292246	Tuber magnatum (white Piedmont truffle)	3.92518	15.1914
0	A0A317SWT6	A0A317SWT6_9PEZI	Uncharacterized protein	C7212DRAFT_341515	Tuber magnatum (white Piedmont truffle)	3.90115	14.9404
0	A0A292PP33	A0A292PP33_9PEZI	Uncharacterized protein	GSTUAT00007455001	Tuber aestivum (summer truffle)	3.88808	14.8057
0	A0A317SK39	A0A317SK39_9PEZI	Peptide hydrolase (EC 3.4.-.-)	C7212DRAFT_283414	Tuber magnatum (white Piedmont truffle)	3.88635	14.7879
0	A0A317SEI9	A0A317SEI9_9PEZI	Peptidyl-prolyl cis-trans isomerase (PPIase) (EC 5.2.1.8)	C7212DRAFT_336925	Tuber magnatum (white Piedmont truffle)	3.85846	14.5048
0	A0A317T0J5	A0A317T0J5_9PEZI	Pyrophosphatase-domain-containing protein	C7212DRAFT_349687	Tuber magnatum (white Piedmont truffle)	3.85466	14.4667
0	A0A317SW11	A0A317SW11_9PEZI	Cobalamin-independent methionine synthase	C7212DRAFT_312258	Tuber magnatum (white Piedmont truffle)	3.83867	14.3072
0	D5GD88	D5GD88_TUBMM	Glutamine amidotransferase type-1 domain-containing protein	GSTUM_00006093001	Tuber melanosporum (strain Mel28) (Perigord black truffle)	3.8386	14.3065
0	A0A317SHK3	A0A317SHK3_9PEZI	Zincin	C7212DRAFT_213362	Tuber magnatum (white Piedmont truffle)	3.82312	14.1538
0	A0A317SF00	A0A317SF00_9PEZI	Uncharacterized protein (Fragment)	C7212DRAFT_228907	Tuber magnatum (white Piedmont truffle)	3.81023	14.0279
0	A0A317SNE9	A0A317SNE9_9PEZI	GMC oxidoreductase	C7212DRAFT_323947	Tuber magnatum (white Piedmont truffle)	3.78734	13.8071
0	A0A317SED8	A0A317SED8_9PEZI	Peroxiredoxin (EC 1.11.1.15)	C7212DRAFT_335278	Tuber magnatum (white Piedmont truffle)	3.77365	13.6767
0	A0A317SXW3	A0A317SXW3_9PEZI	Cytidine deaminase (EC 3.5.4.5) (Cytidine aminohydrolase)	C7212DRAFT_272853	Tuber magnatum (white Piedmont truffle)	3.76447	13.59
0	A0A317SWW6	A0A317SWW6_9PEZI	Glutathione peroxidase	C7212DRAFT_323630	Tuber magnatum (white Piedmont truffle)	3.74583	13.4155
0	A0A317SS04	A0A317SS04_9PEZI	AAA domain-containing protein	C7212DRAFT_362855	Tuber magnatum (white Piedmont truffle)	3.71858	13.1645
0	A0A317SH21	A0A317SH21_9PEZI	Mitochondrial carrier	C7212DRAFT_331970	Tuber magnatum (white Piedmont truffle)	3.70975	13.0842
3.05677e-05	A0A317SGR4	A0A317SGR4_9PEZI	Ribosomal protein L13e	C7212DRAFT_331525	Tuber magnatum (white Piedmont truffle)	3.6991	12.9879
0	A0A317SSE2	A0A317SSE2_9PEZI	Saccharopine dehydrogenase	C7212DRAFT_317034	Tuber magnatum (white Piedmont truffle)	3.69176	12.922
0	A0A292PNR8	A0A292PNR8_9PEZI	Pyrroline-5-carboxylate reductase (EC 1.5.1.2) (Fragment)	GSTUAT00007810001	Tuber aestivum (summer truffle)	3.6898	12.9045
0	A0A317SXG9	A0A317SXG9_9PEZI	Putative 60S ribosomal protein L2	C7212DRAFT_316678	Tuber magnatum (white Piedmont truffle)	3.68714	12.8807
0	A0A317SDT5	A0A317SDT5_9PEZI	Class I glutamine amidotransferase-like protein	C7212DRAFT_354929	Tuber magnatum (white Piedmont truffle)	3.68565	12.8674
0.000105263	A0A292PLI6	A0A292PLI6_9PEZI	Uncharacterized protein (Fragment)	GSTUAT00007545001	Tuber aestivum (summer truffle)	3.66495	12.6841
0	A0A317SZA7	A0A317SZA7_9PEZI	60S acidic ribosomal protein P0	C7212DRAFT_273099	Tuber magnatum (white Piedmont truffle)	3.658	12.6231
0	A0A317SRP2	A0A317SRP2_9PEZI	RNA-binding domain-containing protein	C7212DRAFT_293973	Tuber magnatum (white Piedmont truffle)	3.65688	12.6134
0	A0A317T5L9	A0A317T5L9_9PEZI	PLP-dependent transferase	C7212DRAFT_161415	Tuber magnatum (white Piedmont truffle)	3.65166	12.5678
0	A0A317SIS3	A0A317SIS3_9PEZI	Carbohydrate Esterase Family 4 protein	C7212DRAFT_353347	Tuber magnatum (white Piedmont truffle)	3.5847	11.9978
0	A0A292PKP1	A0A292PKP1_9PEZI	40S ribosomal protein S8	GSTUAT00008855001	Tuber aestivum (summer truffle)	3.56777	11.8578
0	A0A317SSR1	A0A317SSR1_9PEZI	Uncharacterized protein	C7212DRAFT_356971	Tuber magnatum (white Piedmont truffle)	3.56374	11.8248
0	A0A292PW44	A0A292PW44_9PEZI	Uncharacterized protein	GSTUAT00004224001	Tuber aestivum (summer truffle)	3.56236	11.8135
0	A0A292Q8Z4	A0A292Q8Z4_9PEZI	Thioredoxin domain-containing protein	GSTUAT00000667001	Tuber aestivum (summer truffle)	3.55957	11.7906
0	A0A292PSM5	A0A292PSM5_9PEZI	ATP synthase subunit d, mitochondrial	GSTUAT00005248001	Tuber aestivum (summer truffle)	3.5138	11.4224
0	A0A317SI51	A0A317SI51_9PEZI	Eukaryotic translation initiation factor 5A (eIF-5A)	C7212DRAFT_332458	Tuber magnatum (white Piedmont truffle)	3.50746	11.3724
0	A0A317SPL3	A0A317SPL3_9PEZI	Uncharacterized protein	C7212DRAFT_317629	Tuber magnatum (white Piedmont truffle)	3.48051	11.1619
0	A0A317SKL8	A0A317SKL8_9PEZI	Superoxide dismutase [Cu-Zn] (EC 1.15.1.1)	C7212DRAFT_330602	Tuber magnatum (white Piedmont truffle)	3.47532	11.1218
0	A0A317T620	A0A317T620_9PEZI	RRM domain-containing protein	C7212DRAFT_307496	Tuber magnatum (white Piedmont truffle)	3.46488	11.0416
0	A0A317SDV3	A0A317SDV3_9PEZI	ADF-H domain-containing protein (Fragment)	C7212DRAFT_226045	Tuber magnatum (white Piedmont truffle)	3.45276	10.9492
0	A0A317SKA6	A0A317SKA6_9PEZI	Aminopeptidase (EC 3.4.11.-)	C7212DRAFT_358712	Tuber magnatum (white Piedmont truffle)	3.44107	10.8609
0	A0A317SEY3	A0A317SEY3_9PEZI	CHZ domain-containing protein	C7212DRAFT_337107	Tuber magnatum (white Piedmont truffle)	3.44011	10.8537
0	A0A292PZC8	A0A292PZC8_9PEZI	Uncharacterized protein	GSTUAT00004212001	Tuber aestivum (summer truffle)	3.43584	10.8216
0	A0A317SFJ3	A0A317SFJ3_9PEZI	Uncharacterized protein	C7212DRAFT_300217	Tuber magnatum (white Piedmont truffle)	3.43539	10.8182
0	A0A317SUS3	A0A317SUS3_9PEZI	Vitamin B6 biosynthesis protein	C7212DRAFT_316603	Tuber magnatum (white Piedmont truffle)	3.43513	10.8163
0	A0A317SRJ0	A0A317SRJ0_9PEZI	PH_6 domain-containing protein	C7212DRAFT_188431	Tuber magnatum (white Piedmont truffle)	3.35477	10.2303
0	A0A317SU42	A0A317SU42_9PEZI	Putative isoflavone reductase like protein P3	C7212DRAFT_312620	Tuber magnatum (white Piedmont truffle)	3.30088	9.85516
0	A0A317SFB1	A0A317SFB1_9PEZI	Succinyl-CoA:3-ketoacid-coenzyme A transferase (EC 2.8.3.5)	C7212DRAFT_334885	Tuber magnatum (white Piedmont truffle)	3.28844	9.77055
0	A0A317SBQ3	A0A317SBQ3_9PEZI	Glycoside Hydrolase Family 25 protein	C7212DRAFT_287293	Tuber magnatum (white Piedmont truffle)	3.27419	9.67452
0	A0A317SYF2	A0A317SYF2_9PEZI	Nascent polypeptide-associated complex, alpha subunit	C7212DRAFT_277988	Tuber magnatum (white Piedmont truffle)	3.27137	9.65563
0	A0A292PVC7	A0A292PVC7_9PEZI	Redoxin domain-containing protein (Fragment)	GSTUAT00005524001	Tuber aestivum (summer truffle)	3.26016	9.58089
0	A0A317SGA5	A0A317SGA5_9PEZI	Ribosomal_S13_N domain-containing protein	C7212DRAFT_286161	Tuber magnatum (white Piedmont truffle)	3.24898	9.50693
0	A0A317SEK4	A0A317SEK4_9PEZI	Peptidyl-tRNA hydrolase II	C7212DRAFT_233381	Tuber magnatum (white Piedmont truffle)	3.24004	9.4482
0	A0A317SW83	A0A317SW83_9PEZI	Aldehyde dehydrogenase	C7212DRAFT_178106	Tuber magnatum (white Piedmont truffle)	3.23034	9.38489
0	A0A317SMS9	A0A317SMS9_9PEZI	Succinate--CoA ligase [ADP-forming] subunit alpha, mitochondrial (EC 6.2.1.5) (Succinyl-CoA synthetase subunit alpha) (SCS-alpha)	C7212DRAFT_281578	Tuber magnatum (white Piedmont truffle)	3.22848	9.3728
0	A0A317SFE8	A0A317SFE8_9PEZI	Saccharopine dehydrogenase [NAD(+), L-lysine-forming] (SDH) (EC 1.5.1.7) (Lysine--2-oxoglutarate reductase)	C7212DRAFT_300381	Tuber magnatum (white Piedmont truffle)	3.22465	9.34795
0	A0A292PL55	A0A292PL55_9PEZI	Aspartate aminotransferase (EC 2.6.1.1)	GSTUAT00008058001	Tuber aestivum (summer truffle)	3.22194	9.33041
0	D5GFU5	D5GFU5_TUBMM	Glyco_hydro_3 domain-containing protein	GSTUM_00007083001	Tuber melanosporum (strain Mel28) (Perigord black truffle)	3.21924	9.31296
0	A0A317SGU3	A0A317SGU3_9PEZI	Phox-like protein	C7212DRAFT_225775	Tuber magnatum (white Piedmont truffle)	3.21213	9.26718
0	A0A292PVT3	A0A292PVT3_9PEZI	Uncharacterized protein	GSTUAT00004273001	Tuber aestivum (summer truffle)	3.19189	9.13807
0	A0A317T2F2	A0A317T2F2_9PEZI	HAD-superfamily hydrolase	C7212DRAFT_361395	Tuber magnatum (white Piedmont truffle)	3.17649	9.04105
0	A0A317SFA8	A0A317SFA8_9PEZI	Putative farnesyl-diphosphate synthetase	C7212DRAFT_302772	Tuber magnatum (white Piedmont truffle)	3.17171	9.01114
0	A0A317SCH3	A0A317SCH3_9PEZI	Ubiquitin carboxyl-terminal hydrolase (EC 3.4.19.12)	C7212DRAFT_338994	Tuber magnatum (white Piedmont truffle)	3.16738	8.98414
0	A0A317SPP4	A0A317SPP4_9PEZI	TauD-domain-containing protein	C7212DRAFT_317558	Tuber magnatum (white Piedmont truffle)	3.14432	8.84168
0	A0A317T2R2	A0A317T2R2_9PEZI	Cyanate hydratase (Cyanase) (EC 4.2.1.104) (Cyanate hydrolase) (Cyanate lyase)	cyn1 C7212DRAFT_311105	Tuber magnatum (white Piedmont truffle)	3.13378	8.77732
0	A0A292PKZ2	A0A292PKZ2_9PEZI	Uncharacterized protein	GSTUAT00007687001	Tuber aestivum (summer truffle)	3.1309	8.75981
0	A0A317T2V8	A0A317T2V8_9PEZI	Subtilisin-like protein	C7212DRAFT_273389	Tuber magnatum (white Piedmont truffle)	3.13032	8.75629
0	A0A317SLA7	A0A317SLA7_9PEZI	WSC-domain-containing protein	C7212DRAFT_200863	Tuber magnatum (white Piedmont truffle)	3.12701	8.73622
0	D5G3X0	D5G3X0_TUBMM	Vps54 domain-containing protein	GSTUM_00003836001	Tuber melanosporum (strain Mel28) (Perigord black truffle)	3.11931	8.68972
0	A0A292Q500	A0A292Q500_9PEZI	BAR domain-containing protein	GSTUAT00001141001	Tuber aestivum (summer truffle)	3.10355	8.59531
0	A0A317SPC1	A0A317SPC1_9PEZI	40S ribosomal protein S24	C7212DRAFT_322060	Tuber magnatum (white Piedmont truffle)	3.09663	8.55418
0	A0A317SFI6	A0A317SFI6_9PEZI	Carboxypeptidase (EC 3.4.16.-)	C7212DRAFT_337348	Tuber magnatum (white Piedmont truffle)	3.09461	8.54221
0	A0A317SB41	A0A317SB41_9PEZI	Pyruvate decarboxylase	C7212DRAFT_338258	Tuber magnatum (white Piedmont truffle)	3.09057	8.51833
0	A0A317SR71	A0A317SR71_9PEZI	Uncharacterized protein	C7212DRAFT_282034	Tuber magnatum (white Piedmont truffle)	3.08042	8.45861
0	A0A317SNC8	A0A317SNC8_9PEZI	Carbohydrate Esterase Family 4 protein	C7212DRAFT_280472	Tuber magnatum (white Piedmont truffle)	3.01789	8.09982
0	A0A317SXU7	A0A317SXU7_9PEZI	Myo-inositol-1-phosphate synthase	C7212DRAFT_323626	Tuber magnatum (white Piedmont truffle)	3.01492	8.08316
0	A0A317SNC1	A0A317SNC1_9PEZI	Phosphoglycerate kinase (EC 2.7.2.3)	C7212DRAFT_344456	Tuber magnatum (white Piedmont truffle)	3.00405	8.02249
0	A0A317SSE3	A0A317SSE3_9PEZI	Cerato-platanin	C7212DRAFT_319755	Tuber magnatum (white Piedmont truffle)	2.97336	7.85363
0	A0A317SN75	A0A317SN75_9PEZI	AICARFT/IMPCHase bienzyme	C7212DRAFT_324285	Tuber magnatum (white Piedmont truffle)	2.97322	7.85287
0	A0A317SYM4	A0A317SYM4_9PEZI	Clavaminate synthase-like protein	C7212DRAFT_168609	Tuber magnatum (white Piedmont truffle)	2.97176	7.84493
1.89573e-05	A0A292Q7R0	A0A292Q7R0_9PEZI	Uncharacterized protein (Fragment)	GSTUAT00000495001	Tuber aestivum (summer truffle)	2.96633	7.81546
0.000108632	A0A317SMF0	A0A317SMF0_9PEZI	DNA damage checkpoint protein Rad24	C7212DRAFT_205143	Tuber magnatum (white Piedmont truffle)	2.96228	7.79355
0	A0A292PM13	A0A292PM13_9PEZI	Uncharacterized protein	GSTUAT00008258001	Tuber aestivum (summer truffle)	2.96085	7.78583
0	A0A317SLR4	A0A317SLR4_9PEZI	Uncharacterized protein	C7212DRAFT_352732	Tuber magnatum (white Piedmont truffle)	2.9546	7.75217
0	A0A292PKJ1	A0A292PKJ1_9PEZI	1,3-beta-glucanosyltransferase (EC 2.4.1.-)	GSTUAT00007886001	Tuber aestivum (summer truffle)	2.95368	7.74723
0	A0A317SHF8	A0A317SHF8_9PEZI	40S ribosomal protein S6	C7212DRAFT_213861	Tuber magnatum (white Piedmont truffle)	2.94745	7.71384
0	A0A317SFU6	A0A317SFU6_9PEZI	Eukaryotic translation initiation factor 3 subunit J (eIF3j) (Eukaryotic translation initiation factor 3 30 kDa subunit homolog) (eIF-3 30 kDa subunit homolog)	HCR1 C7212DRAFT_360214	Tuber magnatum (white Piedmont truffle)	2.9359	7.65233
0	A0A317SQB4	A0A317SQB4_9PEZI	Ketol-acid reductoisomerase, mitochondrial (EC 1.1.1.86) (Acetohydroxy-acid reductoisomerase) (Alpha-keto-beta-hydroxylacyl reductoisomerase)	C7212DRAFT_294882	Tuber magnatum (white Piedmont truffle)	2.92897	7.61566
0	A0A317SWQ3	A0A317SWQ3_9PEZI	Carbohydrate-Binding Module Family 18/Copper radical oxidase	C7212DRAFT_351099	Tuber magnatum (white Piedmont truffle)	2.92288	7.58358
0	A0A317SGL5	A0A317SGL5_9PEZI	Heme peroxidase	C7212DRAFT_339907	Tuber magnatum (white Piedmont truffle)	2.9216	7.57686
0	A0A292PY50	A0A292PY50_9PEZI	Uncharacterized protein	GSTUAT00003346001	Tuber aestivum (summer truffle)	2.89684	7.44793
0	A0A317STN0	A0A317STN0_9PEZI	Creatinase/aminopeptidase	C7212DRAFT_313386	Tuber magnatum (white Piedmont truffle)	2.89351	7.43076
0	A0A317T4I2	A0A317T4I2_9PEZI	Malate dehydrogenase (EC 1.1.1.37)	C7212DRAFT_311367	Tuber magnatum (white Piedmont truffle)	2.88745	7.39961
0	A0A317SDC8	A0A317SDC8_9PEZI	5-hydroxyisourate hydrolase (HIU hydrolase) (HIUHase) (EC 3.5.2.17)	C7212DRAFT_338595	Tuber magnatum (white Piedmont truffle)	2.88212	7.37233
0	A0A317T1J3	A0A317T1J3_9PEZI	Di-copper centre-containing protein	C7212DRAFT_274667	Tuber magnatum (white Piedmont truffle)	2.87483	7.33517
0	A0A317SY04	A0A317SY04_9PEZI	Uncharacterized protein	C7212DRAFT_288411	Tuber magnatum (white Piedmont truffle)	2.86872	7.30417
0	A0A317SNL3	A0A317SNL3_9PEZI	60S ribosomal protein L27	C7212DRAFT_328836	Tuber magnatum (white Piedmont truffle)	2.86805	7.30078
0	A0A317T1F9	A0A317T1F9_9PEZI	Eukaryotic translation initiation factor 3 subunit G (eIF3g) (Eukaryotic translation initiation factor 3 RNA-binding subunit) (eIF-3 RNA-binding subunit) (Translation initiation factor eIF3 p33 subunit homolog) (eIF3 p33 homolog)	TIF35 C7212DRAFT_274789	Tuber magnatum (white Piedmont truffle)	2.84819	7.20096
0	A0A317SN18	A0A317SN18_9PEZI	Reticulon-like protein (Fragment)	C7212DRAFT_209511	Tuber magnatum (white Piedmont truffle)	2.84529	7.1865
0	A0A292PSJ2	A0A292PSJ2_9PEZI	Cytidine deaminase (EC 3.5.4.5) (Cytidine aminohydrolase)	GSTUAT00005416001	Tuber aestivum (summer truffle)	2.84103	7.16531
0	A0A292PTC3	A0A292PTC3_9PEZI	Uncharacterized protein	GSTUAT00005556001	Tuber aestivum (summer truffle)	2.82885	7.10508
0	D5G9C6	D5G9C6_TUBMM	Aspartate aminotransferase (EC 2.6.1.1)	GSTUM_00003243001	Tuber melanosporum (strain Mel28) (Perigord black truffle)	2.82333	7.07794
0	A0A292PQM3	A0A292PQM3_9PEZI	Uncharacterized protein	GSTUAT00007138001	Tuber aestivum (summer truffle)	2.81823	7.05297
0	A0A317SR87	A0A317SR87_9PEZI	Phosphoacetylglucosamine mutase (PAGM) (EC 5.4.2.3) (Acetylglucosamine phosphomutase) (N-acetylglucosamine-phosphate mutase)	C7212DRAFT_280301	Tuber magnatum (white Piedmont truffle)	2.8177	7.05038
4.22833e-05	D5GDJ5	D5GDJ5_TUBMM	6PF2K domain-containing protein	GSTUM_00001050001	Tuber melanosporum (strain Mel28) (Perigord black truffle)	2.79628	6.94647
0	A0A292Q1M1	A0A292Q1M1_9PEZI	Uncharacterized protein (Fragment)	GSTUAT00002563001	Tuber aestivum (summer truffle)	2.79043	6.91836
0	A0A317SUN6	A0A317SUN6_9PEZI	Ubiquitin-conjugating enzyme	C7212DRAFT_281181	Tuber magnatum (white Piedmont truffle)	2.78781	6.90581
0	A0A317SH13	A0A317SH13_9PEZI	Nucleic acid-binding protein	C7212DRAFT_360058	Tuber magnatum (white Piedmont truffle)	2.78365	6.88592
0	A0A317T503	A0A317T503_9PEZI	Dihydrolipoamide succinyltransferase	C7212DRAFT_290334	Tuber magnatum (white Piedmont truffle)	2.78272	6.88149
0	A0A292PYH5	A0A292PYH5_9PEZI	Tubulin-specific chaperone A	GSTUAT00003716001	Tuber aestivum (summer truffle)	2.78195	6.87781
0	A0A317SN53	A0A317SN53_9PEZI	Elongation factor 2	C7212DRAFT_297859	Tuber magnatum (white Piedmont truffle)	2.77822	6.86005
0	A0A317SVY7	A0A317SVY7_9PEZI	Vacuolar ATP synthase catalytic subunit A	C7212DRAFT_177443	Tuber magnatum (white Piedmont truffle)	2.77308	6.83566
0	A0A292PWY5	A0A292PWY5_9PEZI	Ubiquitin carboxyl-terminal hydrolase (EC 3.4.19.12)	GSTUAT00004261001	Tuber aestivum (summer truffle)	2.76392	6.79239
0	D5GFU6	D5GFU6_TUBMM	Fn3_like domain-containing protein	GSTUM_00007084001	Tuber melanosporum (strain Mel28) (Perigord black truffle)	2.76067	6.77711
0	A0A317STP9	A0A317STP9_9PEZI	Uncharacterized protein	C7212DRAFT_313919	Tuber magnatum (white Piedmont truffle)	2.75753	6.76237
0	A0A292PWX0	A0A292PWX0_9PEZI	Urease (EC 3.5.1.5) (Urea amidohydrolase)	GSTUAT00003834001	Tuber aestivum (summer truffle)	2.75079	6.73086
0	D5G4A0	D5G4A0_TUBMM	Uncharacterized protein	GSTUM_00004016001	Tuber melanosporum (strain Mel28) (Perigord black truffle)	2.74998	6.72708
0	A0A317SQM6	A0A317SQM6_9PEZI	Glucose-6-phosphate 1-epimerase (EC 5.1.3.15)	C7212DRAFT_279483	Tuber magnatum (white Piedmont truffle)	2.74864	6.72083
0	A0A292Q769	A0A292Q769_9PEZI	Peptidyl-prolyl cis-trans isomerase (PPIase) (EC 5.2.1.8)	GSTUAT00001001001	Tuber aestivum (summer truffle)	2.74317	6.6954
0.000438938	A0A317SUK2	A0A317SUK2_9PEZI	UV excision repair protein RAD23	C7212DRAFT_183454	Tuber magnatum (white Piedmont truffle)	2.73245	6.64583
0	A0A317STN3	A0A317STN3_9PEZI	Putative UbiE/COQ5 family methyltransferase	C7212DRAFT_278820	Tuber magnatum (white Piedmont truffle)	2.72188	6.59732
0.000140417	D5GMF5	D5GMF5_TUBMM	CTP synthase (EC 6.3.4.2) (UTP--ammonia ligase)	GSTUM_00010683001	Tuber melanosporum (strain Mel28) (Perigord black truffle)	2.69121	6.45855
1.92077e-05	A0A317SK85	A0A317SK85_9PEZI	NAD(P)-binding protein	C7212DRAFT_326453	Tuber magnatum (white Piedmont truffle)	2.68892	6.44831
0	A0A317SDI9	A0A317SDI9_9PEZI	Acyl-CoA dehydrogenase NM domain-like protein	C7212DRAFT_354673	Tuber magnatum (white Piedmont truffle)	2.68313	6.42248
0	A0A292Q2V6	A0A292Q2V6_9PEZI	CsbD domain-containing protein	GSTUAT00001849001	Tuber aestivum (summer truffle)	2.66984	6.36359
0	A0A317SQ95	A0A317SQ95_9PEZI	Uncharacterized protein	C7212DRAFT_351778	Tuber magnatum (white Piedmont truffle)	2.66575	6.34557
0	A0A292PY08	A0A292PY08_9PEZI	Tyrosinase_Cu-bd domain-containing protein	GSTUAT00003447001	Tuber aestivum (summer truffle)	2.66162	6.32743
0	A0A317T0F0	A0A317T0F0_9PEZI	Uncharacterized protein	C7212DRAFT_361740	Tuber magnatum (white Piedmont truffle)	2.66101	6.32476
0	A0A317SWA5	A0A317SWA5_9PEZI	Uncharacterized protein	C7212DRAFT_313682	Tuber magnatum (white Piedmont truffle)	2.64446	6.25262
0	A0A317SQL3	A0A317SQL3_9PEZI	Replication protein A subunit	C7212DRAFT_321612	Tuber magnatum (white Piedmont truffle)	2.64321	6.2472
0	A0A292PXB0	A0A292PXB0_9PEZI	Uncharacterized protein	GSTUAT00003708001	Tuber aestivum (summer truffle)	2.63378	6.2065
0	D5GF29	D5GF29_TUBMM	Uncharacterized protein	GSTUM_00006718001	Tuber melanosporum (strain Mel28) (Perigord black truffle)	2.63131	6.19588
0	A0A317SLY7	A0A317SLY7_9PEZI	Uncharacterized protein	C7212DRAFT_365174	Tuber magnatum (white Piedmont truffle)	2.63046	6.19223
0	A0A317SPN1	A0A317SPN1_9PEZI	Uncharacterized protein	C7212DRAFT_326297	Tuber magnatum (white Piedmont truffle)	2.62783	6.18096
0	A0A317SFP9	A0A317SFP9_9PEZI	Uncharacterized protein	C7212DRAFT_360242	Tuber magnatum (white Piedmont truffle)	2.59348	6.03553
0	A0A317SGZ6	A0A317SGZ6_9PEZI	Glycoside hydrolase/deacetylase	C7212DRAFT_332699	Tuber magnatum (white Piedmont truffle)	2.58522	6.00107
0	A0A317SBW6	A0A317SBW6_9PEZI	Uncharacterized protein	C7212DRAFT_348590	Tuber magnatum (white Piedmont truffle)	2.57906	5.9755
0	A0A317SYF6	A0A317SYF6_9PEZI	NAD(P)-binding protein	C7212DRAFT_310094	Tuber magnatum (white Piedmont truffle)	2.57552	5.96086
0	A0A292PU91	A0A292PU91_9PEZI	CRAL-TRIO domain-containing protein	GSTUAT00005886001	Tuber aestivum (summer truffle)	2.55904	5.89315
0	A0A317SG76	A0A317SG76_9PEZI	6-phosphogluconate dehydrogenase, decarboxylating (EC 1.1.1.44)	C7212DRAFT_331966	Tuber magnatum (white Piedmont truffle)	2.55123	5.86134
0	A0A317SWF7	A0A317SWF7_9PEZI	Peptidase_S9 domain-containing protein	C7212DRAFT_340312	Tuber magnatum (white Piedmont truffle)	2.54557	5.83839
0	A0A317SLC6	A0A317SLC6_9PEZI	Anthranilate phosphoribosyltransferase	C7212DRAFT_296439	Tuber magnatum (white Piedmont truffle)	2.53905	5.81206
0	A0A317SRW7	A0A317SRW7_9PEZI	4-aminobutyrate aminotransferase	C7212DRAFT_316726	Tuber magnatum (white Piedmont truffle)	2.53702	5.80389
0	A0A317SXY3	A0A317SXY3_9PEZI	Uncharacterized protein	C7212DRAFT_275071	Tuber magnatum (white Piedmont truffle)	2.52514	5.75629
0	A0A317SU28	A0A317SU28_9PEZI	NADH dehydrogenase I, D subunit	C7212DRAFT_351451	Tuber magnatum (white Piedmont truffle)	2.51943	5.73356
0	A0A317SYN7	A0A317SYN7_9PEZI	Uncharacterized protein	C7212DRAFT_170124	Tuber magnatum (white Piedmont truffle)	2.51893	5.73157
0	A0A292PY06	A0A292PY06_9PEZI	Uncharacterized protein	GSTUAT00004584001	Tuber aestivum (summer truffle)	2.51841	5.7295
0.000567474	A0A292Q0D5	A0A292Q0D5_9PEZI	FAD_binding_3 domain-containing protein	GSTUAT00002541001	Tuber aestivum (summer truffle)	2.51568	5.71867
0	A0A317STM6	A0A317STM6_9PEZI	NAD(P)-binding protein	C7212DRAFT_313832	Tuber magnatum (white Piedmont truffle)	2.51141	5.70177
0	A0A292PNW7	A0A292PNW7_9PEZI	T-complex protein 1 subunit eta (TCP-1-eta) (CCT-eta)	GSTUAT00007531001	Tuber aestivum (summer truffle)	2.51053	5.69829
0	A0A292QA11	A0A292QA11_9PEZI	Ribos_L4_asso_C domain-containing protein	GSTUAT00000102001	Tuber aestivum (summer truffle)	2.48859	5.61229
0.000552563	A0A317T191	A0A317T191_9PEZI	SANT domain-containing protein (Fragment)	C7212DRAFT_360654	Tuber magnatum (white Piedmont truffle)	2.4836	5.59291
0	A0A317SJ24	A0A317SJ24_9PEZI	40S ribosomal protein S7	C7212DRAFT_331974	Tuber magnatum (white Piedmont truffle)	2.47981	5.57824
0	A0A317SVW2	A0A317SVW2_9PEZI	S-adenosyl-L-methionine-dependent methyltransferase	C7212DRAFT_277865	Tuber magnatum (white Piedmont truffle)	2.46336	5.515
0	A0A317SBB2	A0A317SBB2_9PEZI	Piwi-domain-containing protein	C7212DRAFT_231922	Tuber magnatum (white Piedmont truffle)	2.46288	5.51316
3.06346e-05	A0A317T1S2	A0A317T1S2_9PEZI	Nuclear transport factor 2	C7212DRAFT_305098	Tuber magnatum (white Piedmont truffle)	2.45975	5.50121
0	A0A317SNX9	A0A317SNX9_9PEZI	Eukaryotic translation initiation factor 3 subunit A (eIF3a) (Eukaryotic translation initiation factor 3 110 kDa subunit homolog) (eIF3 p110) (Translation initiation factor eIF3, p110 subunit homolog)	TIF32 C7212DRAFT_345323	Tuber magnatum (white Piedmont truffle)	2.45464	5.48176
3.09392e-05	A0A317SDE0	A0A317SDE0_9PEZI	Uncharacterized protein	C7212DRAFT_338601	Tuber magnatum (white Piedmont truffle)	2.44589	5.44862
0.00435354	A0A317T1Q8	A0A317T1Q8_9PEZI	H15 domain-containing protein	C7212DRAFT_349983	Tuber magnatum (white Piedmont truffle)	2.44499	5.44522
0	A0A292Q743	A0A292Q743_9PEZI	Uncharacterized protein	GSTUAT00000262001	Tuber aestivum (summer truffle)	2.43462	5.40622
0	A0A317SQA0	A0A317SQA0_9PEZI	Carbon-nitrogen hydrolase	C7212DRAFT_281985	Tuber magnatum (white Piedmont truffle)	2.42814	5.38199
0	A0A292Q0J9	A0A292Q0J9_9PEZI	Pterin-binding domain-containing protein (Fragment)	GSTUAT00002578001	Tuber aestivum (summer truffle)	2.42653	5.37599
0	A0A317ST29	A0A317ST29_9PEZI	Rho guanidine dissociation inhibitor	C7212DRAFT_313708	Tuber magnatum (white Piedmont truffle)	2.41827	5.3453
0	A0A317SSZ8	A0A317SSZ8_9PEZI	Coronin	C7212DRAFT_178461	Tuber magnatum (white Piedmont truffle)	2.41801	5.34433
0	A0A317SHZ3	A0A317SHZ3_9PEZI	Rhodanese-like protein	C7212DRAFT_333700	Tuber magnatum (white Piedmont truffle)	2.41486	5.33268
0	A0A317SP96	A0A317SP96_9PEZI	Amino acid permease	C7212DRAFT_189106	Tuber magnatum (white Piedmont truffle)	2.4118	5.32138
0	A0A292PL43	A0A292PL43_9PEZI	Uncharacterized protein	GSTUAT00007653001	Tuber aestivum (summer truffle)	2.39933	5.27558
0	A0A317SL52	A0A317SL52_9PEZI	DUF1960-domain-containing protein	C7212DRAFT_326023	Tuber magnatum (white Piedmont truffle)	2.39868	5.2732
0	A0A317SQ60	A0A317SQ60_9PEZI	Uncharacterized protein	C7212DRAFT_320737	Tuber magnatum (white Piedmont truffle)	2.39742	5.2686
0.00870035	D5GJZ4	D5GJZ4_TUBMM	Uncharacterized protein	GSTUM_00009283001	Tuber melanosporum (strain Mel28) (Perigord black truffle)	2.39219	5.24954
1.82232e-05	A0A317SBE2	A0A317SBE2_9PEZI	Uncharacterized protein	C7212DRAFT_360371	Tuber magnatum (white Piedmont truffle)	2.38598	5.22699
0	A0A292PP21	A0A292PP21_9PEZI	Uncharacterized protein	GSTUAT00007040001	Tuber aestivum (summer truffle)	2.37962	5.204
0	D5G4J8	D5G4J8_TUBMM	Uncharacterized protein	GSTUM_00004141001	Tuber melanosporum (strain Mel28) (Perigord black truffle)	2.35757	5.12506
0	A0A317SL35	A0A317SL35_9PEZI	Uncharacterized protein	C7212DRAFT_297719	Tuber magnatum (white Piedmont truffle)	2.35122	5.10256
0	A0A317T1T8	A0A317T1T8_9PEZI	Putative transporter	C7212DRAFT_289666	Tuber magnatum (white Piedmont truffle)	2.34944	5.09626
0	A0A292PU82	A0A292PU82_9PEZI	Peptidase_S9 domain-containing protein (Fragment)	GSTUAT00005755001	Tuber aestivum (summer truffle)	2.34387	5.07663
0	A0A317SIE9	A0A317SIE9_9PEZI	Uncharacterized protein (Fragment)	C7212DRAFT_330499	Tuber magnatum (white Piedmont truffle)	2.3428	5.07286
0.000105366	A0A317SKU2	A0A317SKU2_9PEZI	GroES-like protein	C7212DRAFT_366095	Tuber magnatum (white Piedmont truffle)	2.34254	5.07195
0	A0A317SJ40	A0A317SJ40_9PEZI	Calreticulin-domain-containing protein	C7212DRAFT_298633	Tuber magnatum (white Piedmont truffle)	2.34251	5.07184
0	D5G6L6	D5G6L6_TUBMM	Uncharacterized protein	GSTUM_00002097001	Tuber melanosporum (strain Mel28) (Perigord black truffle)	2.33365	5.04079
0	A0A292Q6E0	A0A292Q6E0_9PEZI	Aldedh domain-containing protein	GSTUAT00001537001	Tuber aestivum (summer truffle)	2.33284	5.03796
0	A0A317SIH5	A0A317SIH5_9PEZI	Glyoxalase domain-containing protein	C7212DRAFT_330731	Tuber magnatum (white Piedmont truffle)	2.32711	5.01799
0	A0A317SGC7	A0A317SGC7_9PEZI	Aldo/keto reductase	C7212DRAFT_331454	Tuber magnatum (white Piedmont truffle)	2.32611	5.01451
0	A0A317SWV7	A0A317SWV7_9PEZI	Sulfate permease	C7212DRAFT_288696	Tuber magnatum (white Piedmont truffle)	2.31788	4.98599
0	A0A317SN38	A0A317SN38_9PEZI	Inosine monophosphate dehydrogenase	C7212DRAFT_201828	Tuber magnatum (white Piedmont truffle)	2.31425	4.97346
0	A0A317STK2	A0A317STK2_9PEZI	Ubiquitin-activating enzyme E1	C7212DRAFT_362541	Tuber magnatum (white Piedmont truffle)	2.30853	4.95378
0	A0A292PWX5	A0A292PWX5_9PEZI	STAS domain-containing protein	GSTUAT00004316001	Tuber aestivum (summer truffle)	2.30174	4.93052
0	A0A317SSM9	A0A317SSM9_9PEZI	FAD/NAD(P)-binding domain-containing protein	C7212DRAFT_362635	Tuber magnatum (white Piedmont truffle)	2.30096	4.92786
5.72597e-05	A0A317SL66	A0A317SL66_9PEZI	Uncharacterized protein (Fragment)	C7212DRAFT_325175	Tuber magnatum (white Piedmont truffle)	2.29883	4.92059
0	A0A317T0Z6	A0A317T0Z6_9PEZI	WD40 repeat-like protein	C7212DRAFT_350580	Tuber magnatum (white Piedmont truffle)	2.29544	4.90904
1.81406e-05	A0A317SJY3	A0A317SJY3_9PEZI	Uncharacterized protein	C7212DRAFT_220995	Tuber magnatum (white Piedmont truffle)	2.29117	4.89453
0	A0A317SJB7	A0A317SJB7_9PEZI	AAA domain-containing protein	C7212DRAFT_365847	Tuber magnatum (white Piedmont truffle)	2.28686	4.87993
0	A0A292Q2T9	A0A292Q2T9_9PEZI	Uncharacterized protein	GSTUAT00002269001	Tuber aestivum (summer truffle)	2.27837	4.8513
1.85185e-05	A0A317SEP4	A0A317SEP4_9PEZI	Sulfate adenylyltransferase (EC 2.7.7.4) (ATP-sulfurylase) (Sulfate adenylate transferase) (SAT)	MET3 C7212DRAFT_335494	Tuber magnatum (white Piedmont truffle)	2.27611	4.8437
0	A0A317SUY0	A0A317SUY0_9PEZI	Alkaline phosphatase (EC 3.1.3.1)	C7212DRAFT_351109	Tuber magnatum (white Piedmont truffle)	2.27493	4.83974
0	A0A292Q2E7	A0A292Q2E7_9PEZI	Uncharacterized protein	GSTUAT00001904001	Tuber aestivum (summer truffle)	2.27119	4.82721
0	A0A317SKP7	A0A317SKP7_9PEZI	Homogentisate 1,2-dioxygenase	C7212DRAFT_299169	Tuber magnatum (white Piedmont truffle)	2.27098	4.82651
0	A0A317SQT3	A0A317SQT3_9PEZI	Uncharacterized protein	C7212DRAFT_324211	Tuber magnatum (white Piedmont truffle)	2.25363	4.76881
0	A0A317SNH4	A0A317SNH4_9PEZI	Uncharacterized protein	C7212DRAFT_325084	Tuber magnatum (white Piedmont truffle)	2.25129	4.76108
0	D5GJU6	D5GJU6_TUBMM	Uncharacterized protein	GSTUM_00009203001	Tuber melanosporum (strain Mel28) (Perigord black truffle)	2.24617	4.74422
0	A0A317SSP3	A0A317SSP3_9PEZI	NAD-specific glutamate dehydrogenase (EC 1.4.1.2)	C7212DRAFT_174162	Tuber magnatum (white Piedmont truffle)	2.23609	4.71119
0	A0A317SXA7	A0A317SXA7_9PEZI	GGACT domain-containing protein	C7212DRAFT_356266	Tuber magnatum (white Piedmont truffle)	2.22655	4.68013
0	A0A292PNA9	A0A292PNA9_9PEZI	Uncharacterized protein	GSTUAT00007921001	Tuber aestivum (summer truffle)	2.22381	4.67125
0	A0A292Q2P1	A0A292Q2P1_9PEZI	Flavin_Reduct domain-containing protein	GSTUAT00002580001	Tuber aestivum (summer truffle)	2.21801	4.65251
4.2061e-05	A0A317SSP5	A0A317SSP5_9PEZI	But2 domain-containing protein	C7212DRAFT_280338	Tuber magnatum (white Piedmont truffle)	2.21637	4.64723
0	D5GE75	D5GE75_TUBMM	RanBD1 domain-containing protein	GSTUM_00006410001	Tuber melanosporum (strain Mel28) (Perigord black truffle)	2.21261	4.63513
0	D5GPY3	D5GPY3_TUBMM	Uncharacterized protein	GSTUM_00012089001	Tuber melanosporum (strain Mel28) (Perigord black truffle)	2.20963	4.62557
0	A0A317SC98	A0A317SC98_9PEZI	Uncharacterized protein	C7212DRAFT_231006	Tuber magnatum (white Piedmont truffle)	2.19827	4.58929
0	A0A292Q627	A0A292Q627_9PEZI	PARP-type domain-containing protein	GSTUAT00001704001	Tuber aestivum (summer truffle)	2.19762	4.58722
0	A0A317SZC3	A0A317SZC3_9PEZI	Zn-dependent exopeptidase	C7212DRAFT_356624	Tuber magnatum (white Piedmont truffle)	2.19319	4.57316
0	A0A317SW75	A0A317SW75_9PEZI	Glycoside Hydrolase Family 17 protein	C7212DRAFT_314031	Tuber magnatum (white Piedmont truffle)	2.18682	4.55301
0	A0A292Q7N5	A0A292Q7N5_9PEZI	Uncharacterized protein	GSTUAT00001058001	Tuber aestivum (summer truffle)	2.18213	4.53823
0	A0A317T1U0	A0A317T1U0_9PEZI	Glycoside Hydrolase Family 3 protein	C7212DRAFT_161111	Tuber magnatum (white Piedmont truffle)	2.17599	4.51896
0	A0A317SYX9	A0A317SYX9_9PEZI	PRTase-like protein	C7212DRAFT_291554	Tuber magnatum (white Piedmont truffle)	2.16691	4.49061
0.000175373	A0A317SC01	A0A317SC01_9PEZI	Cytochrome b5	C7212DRAFT_367036	Tuber magnatum (white Piedmont truffle)	2.1612	4.47287
0	A0A317SY18	A0A317SY18_9PEZI	AhpC-TSA-domain-containing protein	C7212DRAFT_275142	Tuber magnatum (white Piedmont truffle)	2.15563	4.45563
0.0015004	A0A317SFC6	A0A317SFC6_9PEZI	Mitogen-activated protein kinase (EC 2.7.11.24)	C7212DRAFT_220473	Tuber magnatum (white Piedmont truffle)	2.15467	4.45267
0	D5GD13	D5GD13_TUBMM	LITAF domain-containing protein	GSTUM_00000930001	Tuber melanosporum (strain Mel28) (Perigord black truffle)	2.13686	4.39804
0	A0A317SBV7	A0A317SBV7_9PEZI	zf-CHCC domain-containing protein	C7212DRAFT_287371	Tuber magnatum (white Piedmont truffle)	2.13197	4.38316
0	A0A292Q103	A0A292Q103_9PEZI	LITAF domain-containing protein	GSTUAT00003392001	Tuber aestivum (summer truffle)	2.12796	4.37099
0	A0A317SDM8	A0A317SDM8_9PEZI	Uncharacterized protein	C7212DRAFT_287376	Tuber magnatum (white Piedmont truffle)	2.12788	4.37075
0.00426061	A0A317SG24	A0A317SG24_9PEZI	Asparaginyl-tRNA synthetase	C7212DRAFT_301638	Tuber magnatum (white Piedmont truffle)	2.11967	4.34595
0	A0A317SX80	A0A317SX80_9PEZI	Uncharacterized protein (Fragment)	C7212DRAFT_309489	Tuber magnatum (white Piedmont truffle)	2.11545	4.33325
0	A0A317SHJ2	A0A317SHJ2_9PEZI	Cytochrome c oxidase subunit	C7212DRAFT_283782	Tuber magnatum (white Piedmont truffle)	2.10191	4.29277
0	A0A317SJ46	A0A317SJ46_9PEZI	Uncharacterized protein	C7212DRAFT_283678	Tuber magnatum (white Piedmont truffle)	2.10161	4.29188
0	A0A317SES7	A0A317SES7_9PEZI	eIF-5a domain-containing protein	C7212DRAFT_348666	Tuber magnatum (white Piedmont truffle)	2.09443	4.27057
0	A0A317SNW1	A0A317SNW1_9PEZI	Uncharacterized protein	C7212DRAFT_195102	Tuber magnatum (white Piedmont truffle)	2.08769	4.25067
0	A0A317SZC5	A0A317SZC5_9PEZI	NAD(P)-binding protein	C7212DRAFT_158307	Tuber magnatum (white Piedmont truffle)	2.08183	4.23344
0	A0A317SRF5	A0A317SRF5_9PEZI	Uncharacterized protein	C7212DRAFT_351625	Tuber magnatum (white Piedmont truffle)	2.08087	4.23062
0	D5G507	D5G507_TUBMM	Peptide hydrolase (EC 3.4.-.-)	GSTUM_00000227001	Tuber melanosporum (strain Mel28) (Perigord black truffle)	2.08012	4.22842
0.000677502	A0A292PYN2	A0A292PYN2_9PEZI	Eukaryotic translation initiation factor 2A (eIF-2A)	GSTUAT00003590001	Tuber aestivum (summer truffle)	2.07628	4.21718
0	A0A317T1Q3	A0A317T1Q3_9PEZI	Proliferating cell nuclear antigen	C7212DRAFT_306398	Tuber magnatum (white Piedmont truffle)	2.06695	4.19
3.04017e-05	A0A317SZZ4	A0A317SZZ4_9PEZI	Pkinase-domain-containing protein	C7212DRAFT_304733	Tuber magnatum (white Piedmont truffle)	2.06339	4.17967
0	A0A317SZ33	A0A317SZ33_9PEZI	Serine/threonine-protein phosphatase (EC 3.1.3.16)	C7212DRAFT_362269	Tuber magnatum (white Piedmont truffle)	2.05245	4.1481
0	A0A317SWU4	A0A317SWU4_9PEZI	Uncharacterized protein	C7212DRAFT_166732	Tuber magnatum (white Piedmont truffle)	2.04475	4.12602
0	A0A317SLH0	A0A317SLH0_9PEZI	Ornithine carbamoyltransferase	C7212DRAFT_296482	Tuber magnatum (white Piedmont truffle)	2.04082	4.11479
0	A0A317T0G9	A0A317T0G9_9PEZI	Fasciclin-domain-containing protein	C7212DRAFT_361113	Tuber magnatum (white Piedmont truffle)	2.035	4.09823
0	A0A317STK0	A0A317STK0_9PEZI	Thioredoxin-domain-containing protein	C7212DRAFT_342621	Tuber magnatum (white Piedmont truffle)	2.01462	4.04074
0	A0A317SNY5	A0A317SNY5_9PEZI	S-adenosyl-L-methionine-dependent methyltransferase	C7212DRAFT_321419	Tuber magnatum (white Piedmont truffle)	2.01375	4.03831
0	A0A292PQT2	A0A292PQT2_9PEZI	Uncharacterized protein	GSTUAT00006927001	Tuber aestivum (summer truffle)	2.00378	4.01049
0	A0A317SQN0	A0A317SQN0_9PEZI	Adenosylhomocysteinase (EC 3.3.1.1)	C7212DRAFT_321234	Tuber magnatum (white Piedmont truffle)	1.99699	3.99166
3.01075e-05	A0A292PY11	A0A292PY11_9PEZI	Arp2/3 complex 34 kDa subunit	GSTUAT00003421001	Tuber aestivum (summer truffle)	1.99613	3.98928
0	A0A317SQN7	A0A317SQN7_9PEZI	Citrate synthase	C7212DRAFT_295280	Tuber magnatum (white Piedmont truffle)	1.99242	3.97904
0	A0A317SU33	A0A317SU33_9PEZI	Uncharacterized protein	C7212DRAFT_292432	Tuber magnatum (white Piedmont truffle)	1.98753	3.96557
3.04348e-05	A0A292PI38	A0A292PI38_9PEZI	Uncharacterized protein	GSTUAT00009051001	Tuber aestivum (summer truffle)	1.98382	3.95539
0	A0A292PLE1	A0A292PLE1_9PEZI	BSD domain-containing protein	GSTUAT00007552001	Tuber aestivum (summer truffle)	1.98283	3.95268
0.00021422	D5GBP9	D5GBP9_TUBMM	Ubiquitin-like modifier-activating enzyme ATG7 (Autophagy-related protein 7)	GSTUM_00005517001	Tuber melanosporum (strain Mel28) (Perigord black truffle)	1.98275	3.95246
0	A0A317SXM7	A0A317SXM7_9PEZI	UTP--glucose-1-phosphate uridylyltransferase (EC 2.7.7.9)	C7212DRAFT_272517	Tuber magnatum (white Piedmont truffle)	1.9756	3.93292
0.00255607	A0A292PTL8	A0A292PTL8_9PEZI	Uncharacterized protein	GSTUAT00005779001	Tuber aestivum (summer truffle)	1.97003	3.91776
0	A0A317SR22	A0A317SR22_9PEZI	Ubiquitin carboxyl-terminal hydrolase (EC 3.4.19.12)	C7212DRAFT_321611	Tuber magnatum (white Piedmont truffle)	1.96649	3.90816
0	A0A317SGD9	A0A317SGD9_9PEZI	DNA helicase (EC 3.6.4.12)	C7212DRAFT_301901	Tuber magnatum (white Piedmont truffle)	1.96572	3.90608
2.25479e-05	A0A317SN51	A0A317SN51_9PEZI	Uncharacterized protein	C7212DRAFT_282581	Tuber magnatum (white Piedmont truffle)	1.96338	3.89975
4.14508e-05	A0A292Q217	A0A292Q217_9PEZI	FAD-binding FR-type domain-containing protein (Fragment)	GSTUAT00002930001	Tuber aestivum (summer truffle)	1.96157	3.89486
0	A0A317SZC0	A0A317SZC0_9PEZI	Uncharacterized protein	C7212DRAFT_340139	Tuber magnatum (white Piedmont truffle)	1.94767	3.85751
0.000550044	D5GHZ5	D5GHZ5_TUBMM	Uncharacterized protein	GSTUM_00008202001	Tuber melanosporum (strain Mel28) (Perigord black truffle)	1.93866	3.83349
0.00344353	D5GGD3	D5GGD3_TUBMM	Protein farnesyltransferase subunit beta (FTase-beta) (EC 2.5.1.58)	GSTUM_00007324001	Tuber melanosporum (strain Mel28) (Perigord black truffle)	1.9334	3.81954
0	A0A317SY00	A0A317SY00_9PEZI	COX5B-domain-containing protein	C7212DRAFT_288257	Tuber magnatum (white Piedmont truffle)	1.93011	3.81084
3.07018e-05	A0A317SX58	A0A317SX58_9PEZI	Flavocytochrome c	C7212DRAFT_305008	Tuber magnatum (white Piedmont truffle)	1.92886	3.80754
0	A0A317SG09	A0A317SG09_9PEZI	Uncharacterized protein	C7212DRAFT_332332	Tuber magnatum (white Piedmont truffle)	1.92785	3.80488
0	A0A317SJ06	A0A317SJ06_9PEZI	Short-chain specific acyl-CoA dehydrogenase mitochondrial	C7212DRAFT_358958	Tuber magnatum (white Piedmont truffle)	1.92742	3.80374
0	A0A317T2Y9	A0A317T2Y9_9PEZI	Actin-like ATPase domain-containing protein	C7212DRAFT_273440	Tuber magnatum (white Piedmont truffle)	1.92296	3.792
0	A0A317SFT1	A0A317SFT1_9PEZI	Cell division/GTP binding protein	C7212DRAFT_336195	Tuber magnatum (white Piedmont truffle)	1.92024	3.78486
0	A0A317SFV4	A0A317SFV4_9PEZI	Amine oxidase (EC 1.4.3.-)	C7212DRAFT_300863	Tuber magnatum (white Piedmont truffle)	1.91542	3.77224
0	A0A317SXX2	A0A317SXX2_9PEZI	UAA transporter (Fragment)	C7212DRAFT_288353	Tuber magnatum (white Piedmont truffle)	1.90307	3.74008
0	A0A317SQ36	A0A317SQ36_9PEZI	N-terminal nucleophile aminohydrolase	C7212DRAFT_319760	Tuber magnatum (white Piedmont truffle)	1.90217	3.73775
0	A0A317SG98	A0A317SG98_9PEZI	Fructose-bisphosphate aldolase (FBP aldolase) (EC 4.1.2.13)	C7212DRAFT_333098	Tuber magnatum (white Piedmont truffle)	1.90117	3.73516
0.00118519	A0A292PSU3	A0A292PSU3_9PEZI	AMP-binding domain-containing protein	GSTUAT00006400001	Tuber aestivum (summer truffle)	1.89374	3.71597
0	A0A292PQP2	A0A292PQP2_9PEZI	Uncharacterized protein	GSTUAT00006997001	Tuber aestivum (summer truffle)	1.89328	3.71479
0	A0A317SHV0	A0A317SHV0_9PEZI	Glyceraldehyde-3-phosphate dehydrogenase (EC 1.2.1.12)	C7212DRAFT_329617	Tuber magnatum (white Piedmont truffle)	1.89256	3.71293
0.0057395	A0A292PYR9	A0A292PYR9_9PEZI	DLH domain-containing protein	GSTUAT00004260001	Tuber aestivum (summer truffle)	1.892	3.71149
1.83908e-05	A0A317SID0	A0A317SID0_9PEZI	NAD(P)-binding protein	C7212DRAFT_359203	Tuber magnatum (white Piedmont truffle)	1.89001	3.70638
3.8176e-05	A0A317SY16	A0A317SY16_9PEZI	Uncharacterized protein	C7212DRAFT_363023	Tuber magnatum (white Piedmont truffle)	1.88732	3.69947
0	A0A317STU6	A0A317STU6_9PEZI	Uncharacterized protein (Fragment)	C7212DRAFT_362447	Tuber magnatum (white Piedmont truffle)	1.88497	3.69345
0.00347085	D5GFI5	D5GFI5_TUBMM	Uncharacterized protein	GSTUM_00006915001	Tuber melanosporum (strain Mel28) (Perigord black truffle)	1.88157	3.68476
0	A0A317SVH9	A0A317SVH9_9PEZI	Uncharacterized protein	C7212DRAFT_314147	Tuber magnatum (white Piedmont truffle)	1.87211	3.66068
0	A0A317SKV9	A0A317SKV9_9PEZI	Catalase (EC 1.11.1.6)	C7212DRAFT_358629	Tuber magnatum (white Piedmont truffle)	1.86681	3.64725
0	A0A317SGK8	A0A317SGK8_9PEZI	Glutathione synthetase ATP-binding domain-like protein	C7212DRAFT_332040	Tuber magnatum (white Piedmont truffle)	1.86372	3.63945
0	A0A317T3D7	A0A317T3D7_9PEZI	Tryptophanyl-tRNA synthetase	C7212DRAFT_274434	Tuber magnatum (white Piedmont truffle)	1.85763	3.62412
0	A0A317T032	A0A317T032_9PEZI	Uncharacterized protein	C7212DRAFT_307755	Tuber magnatum (white Piedmont truffle)	1.85648	3.62123
0	D5G9J4	D5G9J4_TUBMM	Methylenetetrahydrofolate reductase (EC 1.5.1.20)	GSTUM_00003351001	Tuber melanosporum (strain Mel28) (Perigord black truffle)	1.85506	3.61767
4.17101e-05	A0A292PIS1	A0A292PIS1_9PEZI	ML domain-containing protein	GSTUAT00008657001	Tuber aestivum (summer truffle)	1.85389	3.61474
0	A0A292PV37	A0A292PV37_9PEZI	Coatomer subunit gamma	GSTUAT00005329001	Tuber aestivum (summer truffle)	1.84498	3.59248
0	A0A317SKC2	A0A317SKC2_9PEZI	ATP synthase subunit beta (EC 7.1.2.2)	C7212DRAFT_326570	Tuber magnatum (white Piedmont truffle)	1.84083	3.58216
0	A0A317SM41	A0A317SM41_9PEZI	Peptidase M18, aminopeptidase I	C7212DRAFT_202324	Tuber magnatum (white Piedmont truffle)	1.82852	3.55173
0	A0A317SKU8	A0A317SKU8_9PEZI	C3H1-type domain-containing protein	C7212DRAFT_346191	Tuber magnatum (white Piedmont truffle)	1.824	3.54062
0	A0A292Q5I5	A0A292Q5I5_9PEZI	Uncharacterized protein	GSTUAT00001641001	Tuber aestivum (summer truffle)	1.81055	3.50776
0.000137143	A0A317SYP5	A0A317SYP5_9PEZI	Thioredoxin domain-containing protein	C7212DRAFT_323693	Tuber magnatum (white Piedmont truffle)	1.80971	3.50572
3.82979e-05	A0A317SVR7	A0A317SVR7_9PEZI	Kynurenine 3-monooxygenase (EC 1.14.13.9) (Biosynthesis of nicotinic acid protein 4) (Kynurenine 3-hydroxylase)	BNA4 C7212DRAFT_316222	Tuber magnatum (white Piedmont truffle)	1.80627	3.49737
4.14079e-05	A0A317SHP8	A0A317SHP8_9PEZI	F1 complex, OSCP/delta subunit of ATPase	C7212DRAFT_301209	Tuber magnatum (white Piedmont truffle)	1.80569	3.49596
1.91847e-05	A0A317SCJ5	A0A317SCJ5_9PEZI	DEAD-domain-containing protein	C7212DRAFT_229080	Tuber magnatum (white Piedmont truffle)	1.80185	3.48667
0	A0A317SDU9	A0A317SDU9_9PEZI	ATP synthase subunit d, mitochondrial	C7212DRAFT_354841	Tuber magnatum (white Piedmont truffle)	1.79835	3.47822
0.00118421	A0A317STC1	A0A317STC1_9PEZI	Uncharacterized protein	C7212DRAFT_314768	Tuber magnatum (white Piedmont truffle)	1.79796	3.47728
0	A0A292Q761	A0A292Q761_9PEZI	Catalase (EC 1.11.1.6)	GSTUAT00000355001	Tuber aestivum (summer truffle)	1.79189	3.46268
0	A0A317SHG9	A0A317SHG9_9PEZI	Chaperonin GroL	C7212DRAFT_366567	Tuber magnatum (white Piedmont truffle)	1.79102	3.46059
0	A0A317SPK3	A0A317SPK3_9PEZI	Succinate dehydrogenase [ubiquinone] flavoprotein subunit, mitochondrial (EC 1.3.5.1)	C7212DRAFT_297636	Tuber magnatum (white Piedmont truffle)	1.78658	3.44996
0	D5GA91	D5GA91_TUBMM	Mitochondrial import inner membrane translocase subunit	GSTUM_00005187001	Tuber melanosporum (strain Mel28) (Perigord black truffle)	1.78511	3.44645
0.000111753	D5G4C3	D5G4C3_TUBMM	Uncharacterized protein	GSTUM_00004046001	Tuber melanosporum (strain Mel28) (Perigord black truffle)	1.78387	3.44349
0.00176499	A0A317SHV1	A0A317SHV1_9PEZI	N-terminal nucleophile aminohydrolase	C7212DRAFT_347109	Tuber magnatum (white Piedmont truffle)	1.77975	3.43367
0	A0A292PY80	A0A292PY80_9PEZI	Uncharacterized protein	GSTUAT00004447001	Tuber aestivum (summer truffle)	1.77779	3.429
0.000697436	A0A317SVQ9	A0A317SVQ9_9PEZI	Ribosomal protein L19	C7212DRAFT_351121	Tuber magnatum (white Piedmont truffle)	1.77624	3.42532
0	A0A317SFB2	A0A317SFB2_9PEZI	Heat shock protein 70	C7212DRAFT_360108	Tuber magnatum (white Piedmont truffle)	1.77316	3.41802
0	A0A317ST64	A0A317ST64_9PEZI	Dihydropteroate synthase	C7212DRAFT_295357	Tuber magnatum (white Piedmont truffle)	1.76002	3.38703
0.000264973	A0A317SUG6	A0A317SUG6_9PEZI	ATP-grasp domain-containing protein	C7212DRAFT_183335	Tuber magnatum (white Piedmont truffle)	1.75267	3.36982
0	A0A317T0U6	A0A317T0U6_9PEZI	EEF1-gamma domain-containing protein	C7212DRAFT_276193	Tuber magnatum (white Piedmont truffle)	1.74981	3.36314
4.22386e-05	A0A317SPG3	A0A317SPG3_9PEZI	Ribosomal protein L38e	C7212DRAFT_321866	Tuber magnatum (white Piedmont truffle)	1.74289	3.34705
0	A0A317T2J6	A0A317T2J6_9PEZI	Uncharacterized protein	C7212DRAFT_341038	Tuber magnatum (white Piedmont truffle)	1.73674	3.33281
0	A0A292Q6R9	A0A292Q6R9_9PEZI	CN hydrolase domain-containing protein	GSTUAT00000724001	Tuber aestivum (summer truffle)	1.72912	3.31526
0	D5GAF9	D5GAF9_TUBMM	SOR_SNZ domain-containing protein	GSTUM_00005271001	Tuber melanosporum (strain Mel28) (Perigord black truffle)	1.7287	3.31429
0.00230133	A0A292Q3C0	A0A292Q3C0_9PEZI	Uncharacterized protein	GSTUAT00002608001	Tuber aestivum (summer truffle)	1.72138	3.29752
0	A0A292PWS6	A0A292PWS6_9PEZI	Uncharacterized protein	GSTUAT00004322001	Tuber aestivum (summer truffle)	1.72118	3.29706
0	A0A317T1U9	A0A317T1U9_9PEZI	NAD(P)-binding protein	C7212DRAFT_305823	Tuber magnatum (white Piedmont truffle)	1.71939	3.29297
0	A0A292Q555	A0A292Q555_9PEZI	W2 domain-containing protein	GSTUAT00002094001	Tuber aestivum (summer truffle)	1.71705	3.28763
0	D5GE86	D5GE86_TUBMM	HD domain-containing protein	GSTUM_00006427001	Tuber melanosporum (strain Mel28) (Perigord black truffle)	1.71303	3.27849
3.0871e-05	A0A292PYD5	A0A292PYD5_9PEZI	J domain-containing protein	GSTUAT00004432001	Tuber aestivum (summer truffle)	1.71147	3.27494
0.000465198	D5GA93	D5GA93_TUBMM	RAI1 domain-containing protein	GSTUM_00005189001	Tuber melanosporum (strain Mel28) (Perigord black truffle)	1.69537	3.2386
0	A0A317SIR9	A0A317SIR9_9PEZI	Glucose-6-phosphate isomerase (EC 5.3.1.9)	C7212DRAFT_329003	Tuber magnatum (white Piedmont truffle)	1.69275	3.23272
0.000235078	A0A317ST06	A0A317ST06_9PEZI	Calcipressin	C7212DRAFT_362727	Tuber magnatum (white Piedmont truffle)	1.68882	3.22393
0	A0A292Q259	A0A292Q259_9PEZI	MFS domain-containing protein	GSTUAT00002873001	Tuber aestivum (summer truffle)	1.67803	3.19991
1.812e-05	A0A292Q2S5	A0A292Q2S5_9PEZI	CTP synthase (EC 6.3.4.2) (UTP--ammonia ligase)	GSTUAT00002848001	Tuber aestivum (summer truffle)	1.67641	3.19632
0	A0A317T5G7	A0A317T5G7_9PEZI	NHL repeat-containing protein	C7212DRAFT_274938	Tuber magnatum (white Piedmont truffle)	1.67057	3.1834
0.0021844	D5GL03	D5GL03_TUBMM	Ornithine aminotransferase (EC 2.6.1.13)	GSTUM_00009859001	Tuber melanosporum (strain Mel28) (Perigord black truffle)	1.66856	3.17897
0	A0A317SV26	A0A317SV26_9PEZI	V-type proton ATPase subunit H	C7212DRAFT_296907	Tuber magnatum (white Piedmont truffle)	1.66742	3.17646
1.89349e-05	A0A317SFA7	A0A317SFA7_9PEZI	Phosphoribosylglycinamide formyltransferase	C7212DRAFT_348258	Tuber magnatum (white Piedmont truffle)	1.66664	3.17474
0	A0A317SJ64	A0A317SJ64_9PEZI	Uncharacterized protein	C7212DRAFT_353789	Tuber magnatum (white Piedmont truffle)	1.66339	3.1676
3.09735e-05	A0A317SBW7	A0A317SBW7_9PEZI	FAD/NAD(P)-binding domain-containing protein	C7212DRAFT_231637	Tuber magnatum (white Piedmont truffle)	1.66084	3.16201
0	A0A317SY87	A0A317SY87_9PEZI	AAA ATPase	C7212DRAFT_361902	Tuber magnatum (white Piedmont truffle)	1.65921	3.15844
0	A0A317SHW9	A0A317SHW9_9PEZI	1,2-dihydroxy-3-keto-5-methylthiopentene dioxygenase (EC 1.13.11.54) (Acireductone dioxygenase (Fe(2+)-requiring)) (ARD) (Fe-ARD)	ADI1 C7212DRAFT_214339	Tuber magnatum (white Piedmont truffle)	1.65822	3.15627
9.70874e-06	A0A292PTK9	A0A292PTK9_9PEZI	Kynureninase (EC 3.7.1.3) (Biosynthesis of nicotinic acid protein 5) (L-kynurenine hydrolase)	BNA5 GSTUAT00005018001	Tuber aestivum (summer truffle)	1.65123	3.14101
0.00124036	A0A292PIW8	A0A292PIW8_9PEZI	Uncharacterized protein (Fragment)	GSTUAT00009293001	Tuber aestivum (summer truffle)	1.64407	3.12546
0.000241537	A0A292PJV1	A0A292PJV1_9PEZI	Uncharacterized protein	GSTUAT00008095001	Tuber aestivum (summer truffle)	1.64335	3.1239
5.98802e-05	A0A317SBU6	A0A317SBU6_9PEZI	AMMECR1 domain-containing protein	C7212DRAFT_287596	Tuber magnatum (white Piedmont truffle)	1.64238	3.1218
0.00144039	A0A292PSF9	A0A292PSF9_9PEZI	Uncharacterized protein	GSTUAT00006452001	Tuber aestivum (summer truffle)	1.63975	3.11612
0	A0A292Q0Y8	A0A292Q0Y8_9PEZI	Uncharacterized protein	GSTUAT00002754001	Tuber aestivum (summer truffle)	1.6313	3.09792
0	A0A317SQ40	A0A317SQ40_9PEZI	TPR-like protein	C7212DRAFT_279980	Tuber magnatum (white Piedmont truffle)	1.63002	3.09517
0	A0A317SJY0	A0A317SJY0_9PEZI	Uncharacterized protein	C7212DRAFT_346241	Tuber magnatum (white Piedmont truffle)	1.62921	3.09344
0	D5GBI1	D5GBI1_TUBMM	PX domain-containing protein	GSTUM_00000508001	Tuber melanosporum (strain Mel28) (Perigord black truffle)	1.6273	3.08934
0	A0A292PQI8	A0A292PQI8_9PEZI	DFP domain-containing protein	GSTUAT00007191001	Tuber aestivum (summer truffle)	1.61723	3.06785
0	A0A292PSU8	A0A292PSU8_9PEZI	Protein-serine/threonine kinase (EC 2.7.11.-)	GSTUAT00006344001	Tuber aestivum (summer truffle)	1.61622	3.06571
0	A0A317SKI9	A0A317SKI9_9PEZI	Dihydrolipoyl dehydrogenase (EC 1.8.1.4)	C7212DRAFT_326813	Tuber magnatum (white Piedmont truffle)	1.6153	3.06375
5.33333e-05	A0A292PWT0	A0A292PWT0_9PEZI	Uncharacterized protein	GSTUAT00003930001	Tuber aestivum (summer truffle)	1.61432	3.06167
0.00861581	A0A292PV57	A0A292PV57_9PEZI	Uncharacterized protein	GSTUAT00004881001	Tuber aestivum (summer truffle)	1.61199	3.05673
0	A0A292PNU1	A0A292PNU1_9PEZI	NodB homology domain-containing protein (Fragment)	GSTUAT00006699001	Tuber aestivum (summer truffle)	1.59638	3.02384
0	A0A292PHU1	A0A292PHU1_9PEZI	Uncharacterized protein	GSTUAT00009181001	Tuber aestivum (summer truffle)	1.59606	3.02317
0	A0A317SXK3	A0A317SXK3_9PEZI	DNase I-like protein	C7212DRAFT_361832	Tuber magnatum (white Piedmont truffle)	1.59531	3.02159
0	A0A317SFD2	A0A317SFD2_9PEZI	Tyrosinase	C7212DRAFT_359685	Tuber magnatum (white Piedmont truffle)	1.59287	3.01649
0.000164794	A0A292PWR5	A0A292PWR5_9PEZI	Uncharacterized protein	GSTUAT00004744001	Tuber aestivum (summer truffle)	1.5921	3.01488
0	A0A317SKG6	A0A317SKG6_9PEZI	NADH-quinone oxidoreductase	C7212DRAFT_282442	Tuber magnatum (white Piedmont truffle)	1.59059	3.01172
0	A0A317SWR4	A0A317SWR4_9PEZI	Glutamate dehydrogenase	C7212DRAFT_309346	Tuber magnatum (white Piedmont truffle)	1.58972	3.00991
0.000261818	A0A317SCR6	A0A317SCR6_9PEZI	Glycoside Hydrolase Family 13/Glycoside Hydrolase Family 133 protein	C7212DRAFT_360230	Tuber magnatum (white Piedmont truffle)	1.58894	3.00828
7.52475e-05	A0A292PJG1	A0A292PJG1_9PEZI	Uncharacterized protein	GSTUAT00008133001	Tuber aestivum (summer truffle)	1.58543	3.00097
4.92813e-05	A0A317SDX2	A0A317SDX2_9PEZI	Ribosomal protein L6	C7212DRAFT_335866	Tuber magnatum (white Piedmont truffle)	1.58395	2.9979
1.82648e-05	A0A317T4V5	A0A317T4V5_9PEZI	CS-domain-containing protein	C7212DRAFT_171206	Tuber magnatum (white Piedmont truffle)	1.58178	2.99339
0	A0A317SK45	A0A317SK45_9PEZI	Heat shock protein 70	C7212DRAFT_346532	Tuber magnatum (white Piedmont truffle)	1.58146	2.99273
0.000137536	A0A317SSW0	A0A317SSW0_9PEZI	Aldehyde dehydrogenase	C7212DRAFT_279494	Tuber magnatum (white Piedmont truffle)	1.57818	2.98593
0	A0A292PP51	A0A292PP51_9PEZI	Peroxiredoxin (EC 1.11.1.15)	GSTUAT00007657001	Tuber aestivum (summer truffle)	1.57816	2.98589
0	A0A292PUR3	A0A292PUR3_9PEZI	Uncharacterized protein	GSTUAT00005385001	Tuber aestivum (summer truffle)	1.57704	2.98357
0	A0A317SDD7	A0A317SDD7_9PEZI	MICOS complex subunit MIC12 (Altered inheritance of mitochondria protein 5, mitochondrial) (Found in mitochondrial proteome protein 51)	C7212DRAFT_360102	Tuber magnatum (white Piedmont truffle)	1.5767	2.98287
0	A0A317SNV7	A0A317SNV7_9PEZI	Riboflavin kinase	C7212DRAFT_198785	Tuber magnatum (white Piedmont truffle)	1.57585	2.98111
0	A0A292PVS0	A0A292PVS0_9PEZI	Uncharacterized protein	GSTUAT00004147001	Tuber aestivum (summer truffle)	1.57455	2.97843
0	A0A292Q424	A0A292Q424_9PEZI	GFA domain-containing protein	GSTUAT00002421001	Tuber aestivum (summer truffle)	1.57181	2.97277
0.000559028	A0A317T229	A0A317T229_9PEZI	Proteasome subunit alpha type (EC 3.4.25.1)	C7212DRAFT_306188	Tuber magnatum (white Piedmont truffle)	1.56679	2.96245
3.41151e-05	A0A317SZF9	A0A317SZF9_9PEZI	Uncharacterized protein	C7212DRAFT_355588	Tuber magnatum (white Piedmont truffle)	1.5641	2.95693
0.00968956	A0A292PQC0	A0A292PQC0_9PEZI	Uncharacterized protein (Fragment)	GSTUAT00007244001	Tuber aestivum (summer truffle)	1.56219	2.95302
0.0013127	A0A317SJI4	A0A317SJI4_9PEZI	Metallo-dependent phosphatase	C7212DRAFT_209660	Tuber magnatum (white Piedmont truffle)	1.55635	2.94109
0.000105882	A0A317T2M8	A0A317T2M8_9PEZI	Hsp7-like protein	C7212DRAFT_307997	Tuber magnatum (white Piedmont truffle)	1.55503	2.9384
0	A0A292PNI7	A0A292PNI7_9PEZI	Uncharacterized protein	GSTUAT00007245001	Tuber aestivum (summer truffle)	1.55389	2.93608
0.000766751	A0A292Q5X4	A0A292Q5X4_9PEZI	BTB domain-containing protein	GSTUAT00001645001	Tuber aestivum (summer truffle)	1.55241	2.93307
0	A0A292Q864	A0A292Q864_9PEZI	t-SNARE coiled-coil homology domain-containing protein	GSTUAT00001023001	Tuber aestivum (summer truffle)	1.5518	2.93183
0.00228527	D5G4U3	D5G4U3_TUBMM	BTB domain-containing protein	GSTUM_00000201001	Tuber melanosporum (strain Mel28) (Perigord black truffle)	1.542	2.91198
0.00777856	A0A317SGM7	A0A317SGM7_9PEZI	Isocitrate lyase	C7212DRAFT_359392	Tuber magnatum (white Piedmont truffle)	1.53433	2.89654
0.000743633	A0A317SKT1	A0A317SKT1_9PEZI	S-adenosyl-L-methionine-dependent methyltransferase	C7212DRAFT_333507	Tuber magnatum (white Piedmont truffle)	1.53129	2.89044
0	A0A292PWV2	A0A292PWV2_9PEZI	Uncharacterized protein	GSTUAT00004948001	Tuber aestivum (summer truffle)	1.52744	2.88274
3.02703e-05	A0A317SK95	A0A317SK95_9PEZI	HD domain-containing protein	C7212DRAFT_330129	Tuber magnatum (white Piedmont truffle)	1.52689	2.88164
0	A0A317SKS0	A0A317SKS0_9PEZI	Asp-domain-containing protein	C7212DRAFT_326638	Tuber magnatum (white Piedmont truffle)	1.51487	2.85773
0	A0A317STZ4	A0A317STZ4_9PEZI	Uncharacterized protein	C7212DRAFT_314106	Tuber magnatum (white Piedmont truffle)	1.50927	2.84666
4.12371e-05	A0A292PML2	A0A292PML2_9PEZI	Uncharacterized protein	GSTUAT00008225001	Tuber aestivum (summer truffle)	1.50791	2.84398
4.12797e-05	A0A292Q636	A0A292Q636_9PEZI	Uncharacterized protein	GSTUAT00001418001	Tuber aestivum (summer truffle)	1.50607	2.84035
5.72012e-05	A0A292PXH7	A0A292PXH7_9PEZI	Uncharacterized protein	GSTUAT00003638001	Tuber aestivum (summer truffle)	1.50239	2.83312
3.02376e-05	A0A317SFR5	A0A317SFR5_9PEZI	Uncharacterized protein	C7212DRAFT_332265	Tuber magnatum (white Piedmont truffle)	1.50048	2.82937
0	A0A292Q520	A0A292Q520_9PEZI	Uncharacterized protein	GSTUAT00002054001	Tuber aestivum (summer truffle)	1.49786	2.82423
0.000108738	A0A292Q698	A0A292Q698_9PEZI	NADH dehydrogenase [ubiquinone] flavoprotein 1, mitochondrial (EC 1.6.99.3) (EC 7.1.1.2)	GSTUAT00000563001	Tuber aestivum (summer truffle)	1.49608	2.82075
0.00402643	A0A292Q2U0	A0A292Q2U0_9PEZI	U6 snRNA-associated Sm-like protein LSm8	LSM8 GSTUAT00002524001	Tuber aestivum (summer truffle)	1.49561	2.81983
1.90703e-05	A0A317SUI6	A0A317SUI6_9PEZI	Glycoside Hydrolase Family 38 protein	C7212DRAFT_293688	Tuber magnatum (white Piedmont truffle)	1.49484	2.81833
0.000238095	A0A292PXB2	A0A292PXB2_9PEZI	Uncharacterized protein	GSTUAT00004612001	Tuber aestivum (summer truffle)	1.4915	2.81181
0.00451895	A0A292Q5C4	A0A292Q5C4_9PEZI	UBIQUITIN_CONJUGAT_2 domain-containing protein	GSTUAT00001688001	Tuber aestivum (summer truffle)	1.48895	2.80685
0.000484636	D5G5H0	D5G5H0_TUBMM	Aldedh domain-containing protein	GSTUM_00004330001	Tuber melanosporum (strain Mel28) (Perigord black truffle)	1.48366	2.79657
0	A0A317SI53	A0A317SI53_9PEZI	ARM repeat-containing protein	C7212DRAFT_299516	Tuber magnatum (white Piedmont truffle)	1.48285	2.795
0	A0A292PQQ0	A0A292PQQ0_9PEZI	Endonuclease (EC 3.1.30.-)	GSTUAT00006025001	Tuber aestivum (summer truffle)	1.47627	2.78228
0	A0A292Q070	A0A292Q070_9PEZI	DAHP_synth_1 domain-containing protein	GSTUAT00002663001	Tuber aestivum (summer truffle)	1.47508	2.77999
0	A0A317SIA3	A0A317SIA3_9PEZI	Uncharacterized protein	C7212DRAFT_365474	Tuber magnatum (white Piedmont truffle)	1.4743	2.77849
0	A0A292Q966	A0A292Q966_9PEZI	Uncharacterized protein	GSTUAT00000428001	Tuber aestivum (summer truffle)	1.46583	2.76222
0.00248724	A0A292Q1Q1	A0A292Q1Q1_9PEZI	PKS_ER domain-containing protein	GSTUAT00003242001	Tuber aestivum (summer truffle)	1.46274	2.75631
0	A0A317SZR8	A0A317SZR8_9PEZI	Succinate dehydrogenase [ubiquinone] iron-sulfur subunit, mitochondrial (EC 1.3.5.1)	C7212DRAFT_307754	Tuber magnatum (white Piedmont truffle)	1.46237	2.75561
0	A0A292Q4Z0	A0A292Q4Z0_9PEZI	Uncharacterized protein	GSTUAT00002024001	Tuber aestivum (summer truffle)	1.46203	2.75496
0	D5GLH4	D5GLH4_TUBMM	Endonuclease (EC 3.1.30.-)	GSTUM_00010203001	Tuber melanosporum (strain Mel28) (Perigord black truffle)	1.45354	2.73879
1.8583e-05	A0A317SGD6	A0A317SGD6_9PEZI	HSP20-like chaperone	C7212DRAFT_223557	Tuber magnatum (white Piedmont truffle)	1.45349	2.7387
0.0040147	A0A317T096	A0A317T096_9PEZI	Uncharacterized protein	C7212DRAFT_310451	Tuber magnatum (white Piedmont truffle)	1.44306	2.71897
0.00695272	D5G956	D5G956_TUBMM	26S proteasome regulatory subunit RPN1	GSTUM_00003152001	Tuber melanosporum (strain Mel28) (Perigord black truffle)	1.44155	2.71613
0.000402493	A0A292PL58	A0A292PL58_9PEZI	Uncharacterized protein	GSTUAT00008675001	Tuber aestivum (summer truffle)	1.43823	2.70988
0	A0A317SHI7	A0A317SHI7_9PEZI	High mobility group box (Fragment)	C7212DRAFT_213094	Tuber magnatum (white Piedmont truffle)	1.43798	2.70941
0.00280851	A0A317SUB2	A0A317SUB2_9PEZI	Putative nucleosome assembly protein Nap1	C7212DRAFT_351327	Tuber magnatum (white Piedmont truffle)	1.43708	2.70772
1.85615e-05	A0A317SCW2	A0A317SCW2_9PEZI	Threonyl-tRNA synthetase	C7212DRAFT_360158	Tuber magnatum (white Piedmont truffle)	1.43556	2.70487
0	D5GPE9	D5GPE9_TUBMM	Uncharacterized protein	GSTUM_00011803001	Tuber melanosporum (strain Mel28) (Perigord black truffle)	1.4337	2.70139
1.91388e-05	A0A317SHJ3	A0A317SHJ3_9PEZI	Acetyltransferase component of pyruvate dehydrogenase complex (EC 2.3.1.12)	C7212DRAFT_353573	Tuber magnatum (white Piedmont truffle)	1.4336	2.7012
2.66963e-05	A0A317SV25	A0A317SV25_9PEZI	MFS general substrate transporter	C7212DRAFT_318062	Tuber magnatum (white Piedmont truffle)	1.43123	2.69677
0.000189591	A0A292PSE4	A0A292PSE4_9PEZI	Uncharacterized protein	GSTUAT00005870001	Tuber aestivum (summer truffle)	1.43056	2.69551
0	A0A292Q3D4	A0A292Q3D4_9PEZI	Uncharacterized protein	GSTUAT00002667001	Tuber aestivum (summer truffle)	1.42187	2.67933
1.86263e-05	A0A317SWD8	A0A317SWD8_9PEZI	Polyubiquitin-tagged protein recognition complex, Npl4 component	C7212DRAFT_340342	Tuber magnatum (white Piedmont truffle)	1.41931	2.67458
0	A0A292PJB4	A0A292PJB4_9PEZI	Uncharacterized protein	GSTUAT00008302001	Tuber aestivum (summer truffle)	1.41927	2.6745
0.00964948	A0A292PZD3	A0A292PZD3_9PEZI	Uncharacterized protein	GSTUAT00002867001	Tuber aestivum (summer truffle)	1.41702	2.67033
0	D5G732	D5G732_TUBMM	Uncharacterized protein	GSTUM_00002320001	Tuber melanosporum (strain Mel28) (Perigord black truffle)	1.41604	2.66852
3.0205e-05	A0A317T2C3	A0A317T2C3_9PEZI	Uncharacterized protein	C7212DRAFT_274090	Tuber magnatum (white Piedmont truffle)	1.41347	2.66377
0.00793557	A0A292Q206	A0A292Q206_9PEZI	Uncharacterized protein	GSTUAT00002920001	Tuber aestivum (summer truffle)	1.41223	2.66148
0.00470725	A0A317SEV2	A0A317SEV2_9PEZI	Uncharacterized protein	C7212DRAFT_335636	Tuber magnatum (white Piedmont truffle)	1.41117	2.65953
0.000102362	A0A317SIB6	A0A317SIB6_9PEZI	Uncharacterized protein	C7212DRAFT_328287	Tuber magnatum (white Piedmont truffle)	1.40867	2.65492
3.41515e-05	A0A292Q7B6	A0A292Q7B6_9PEZI	Carboxypeptidase (EC 3.4.16.-)	GSTUAT00000561001	Tuber aestivum (summer truffle)	1.39451	2.62899
0	A0A292PMI7	A0A292PMI7_9PEZI	Uncharacterized protein	GSTUAT00008094001	Tuber aestivum (summer truffle)	1.39193	2.6243
0	A0A317STD4	A0A317STD4_9PEZI	BTB domain-containing protein	C7212DRAFT_292779	Tuber magnatum (white Piedmont truffle)	1.38889	2.61877
0	A0A292PRF8	A0A292PRF8_9PEZI	ANK_REP_REGION domain-containing protein	GSTUAT00006251001	Tuber aestivum (summer truffle)	1.38174	2.60582
0	D5G7H7	D5G7H7_TUBMM	Dolichyl-phosphate-mannose--protein mannosyltransferase (EC 2.4.1.109)	GSTUM_00002470001	Tuber melanosporum (strain Mel28) (Perigord black truffle)	1.37604	2.59555
0	A0A317T4K3	A0A317T4K3_9PEZI	Pkinase-domain-containing protein	C7212DRAFT_171062	Tuber magnatum (white Piedmont truffle)	1.37504	2.59375
0	A0A317SDG5	A0A317SDG5_9PEZI	Scavenger mRNA decapping enzyme	C7212DRAFT_338987	Tuber magnatum (white Piedmont truffle)	1.36874	2.58245
0.000140818	D5GP09	D5GP09_TUBMM	Pterin-binding domain-containing protein	GSTUM_00011612001	Tuber melanosporum (strain Mel28) (Perigord black truffle)	1.36811	2.58132
0.00280638	D5G4H7	D5G4H7_TUBMM	Uncharacterized protein	GSTUM_00004111001	Tuber melanosporum (strain Mel28) (Perigord black truffle)	1.35959	2.56612
0.000150517	A0A317SE73	A0A317SE73_9PEZI	Aspartate-semialdehyde dehydrogenase	C7212DRAFT_224995	Tuber magnatum (white Piedmont truffle)	1.35925	2.56552
1.84758e-05	A0A317SXY7	A0A317SXY7_9PEZI	Signal peptidase subunit 3 (EC 3.4.-.-)	C7212DRAFT_272723	Tuber magnatum (white Piedmont truffle)	1.3489	2.54718
0	A0A292PNS6	A0A292PNS6_9PEZI	NDT80 domain-containing protein	GSTUAT00007497001	Tuber aestivum (summer truffle)	1.3388	2.52941
0.00253086	A0A317SLS5	A0A317SLS5_9PEZI	ARF/SAR superfamily	C7212DRAFT_202566	Tuber magnatum (white Piedmont truffle)	1.32383	2.5033
0.0001341	A0A317SN84	A0A317SN84_9PEZI	Proteasome subunit beta (EC 3.4.25.1)	C7212DRAFT_324298	Tuber magnatum (white Piedmont truffle)	1.32322	2.50224
0	D5GMM8	D5GMM8_TUBMM	Methylenetetrahydrofolate reductase (EC 1.5.1.20)	GSTUM_00010817001	Tuber melanosporum (strain Mel28) (Perigord black truffle)	1.31942	2.49566
5.67376e-05	A0A317SS60	A0A317SS60_9PEZI	zf-Tim10_DDP domain-containing protein	C7212DRAFT_317885	Tuber magnatum (white Piedmont truffle)	1.31807	2.49332
0.000823629	A0A292PWT1	A0A292PWT1_9PEZI	ThiF domain-containing protein (Fragment)	GSTUAT00004971001	Tuber aestivum (summer truffle)	1.30381	2.4688
0	A0A317SCT7	A0A317SCT7_9PEZI	1,3-beta-glucanosyltransferase (EC 2.4.1.-)	C7212DRAFT_230446	Tuber magnatum (white Piedmont truffle)	1.30323	2.46781
0	A0A292Q5F2	A0A292Q5F2_9PEZI	Uncharacterized protein	GSTUAT00001868001	Tuber aestivum (summer truffle)	1.2909	2.44681
1.80995e-05	A0A317T230	A0A317T230_9PEZI	Ribosomal protein L24	C7212DRAFT_305318	Tuber magnatum (white Piedmont truffle)	1.28656	2.43946
0	D5G8M5	D5G8M5_TUBMM	MR_MLE domain-containing protein	GSTUM_00003020001	Tuber melanosporum (strain Mel28) (Perigord black truffle)	1.28614	2.43875
0	A0A317T354	A0A317T354_9PEZI	NAD(P)-binding protein	C7212DRAFT_273536	Tuber magnatum (white Piedmont truffle)	1.28609	2.43866
0.000150376	A0A292Q838	A0A292Q838_9PEZI	PKS_ER domain-containing protein	GSTUAT00000708001	Tuber aestivum (summer truffle)	1.28523	2.43721
0.00260643	A0A292PMQ6	A0A292PMQ6_9PEZI	NTP_transferase domain-containing protein	GSTUAT00007919001	Tuber aestivum (summer truffle)	1.28428	2.4356
0	D5GL90	D5GL90_TUBMM	Uncharacterized protein	GSTUM_00010075001	Tuber melanosporum (strain Mel28) (Perigord black truffle)	1.28263	2.43282
0.00229734	A0A317SRC5	A0A317SRC5_9PEZI	Soluble quino protein glucose dehydrogenase	C7212DRAFT_351641	Tuber magnatum (white Piedmont truffle)	1.28156	2.43102
0	A0A317SVA0	A0A317SVA0_9PEZI	WSC-domain-containing protein	C7212DRAFT_296866	Tuber magnatum (white Piedmont truffle)	1.27785	2.42477
0	A0A292PS61	A0A292PS61_9PEZI	Uncharacterized protein	GSTUAT00005894001	Tuber aestivum (summer truffle)	1.27395	2.41823
0	A0A317SSB4	A0A317SSB4_9PEZI	Uncharacterized protein	C7212DRAFT_295460	Tuber magnatum (white Piedmont truffle)	1.2735	2.41747
0.0027936	A0A317SFS8	A0A317SFS8_9PEZI	Uncharacterized protein	C7212DRAFT_228569	Tuber magnatum (white Piedmont truffle)	1.27221	2.41531
0.00373649	A0A292Q0W1	A0A292Q0W1_9PEZI	Uncharacterized protein	GSTUAT00003342001	Tuber aestivum (summer truffle)	1.26888	2.40974
0	A0A292PM86	A0A292PM86_9PEZI	Uncharacterized protein	GSTUAT00008313001	Tuber aestivum (summer truffle)	1.26831	2.40879
5.63948e-05	A0A317SYF4	A0A317SYF4_9PEZI	Protein serine/threonine phosphatase 2C	C7212DRAFT_167859	Tuber magnatum (white Piedmont truffle)	1.26744	2.40734
0.00099	A0A317SJL1	A0A317SJL1_9PEZI	Inosine triphosphate pyrophosphatase (ITPase) (Inosine triphosphatase) (EC 3.6.1.9) (Non-canonical purine NTP pyrophosphatase) (Non-standard purine NTP pyrophosphatase) (Nucleoside-triphosphate diphosphatase) (Nucleoside-triphosphate pyrophosphatase) (NTPase)	C7212DRAFT_353554	Tuber magnatum (white Piedmont truffle)	1.267	2.40661
2.25989e-05	A0A292PK03	A0A292PK03_9PEZI	Uncharacterized protein	GSTUAT00008806001	Tuber aestivum (summer truffle)	1.26635	2.40552
0	A0A292Q5Z0	A0A292Q5Z0_9PEZI	Uncharacterized protein	GSTUAT00000679001	Tuber aestivum (summer truffle)	1.26395	2.40152
0.000244973	A0A317STU1	A0A317STU1_9PEZI	Thiamine diphosphate-binding protein	C7212DRAFT_279868	Tuber magnatum (white Piedmont truffle)	1.26178	2.39791
0.000189767	A0A317SHV8	A0A317SHV8_9PEZI	GYF domain-containing protein	C7212DRAFT_359159	Tuber magnatum (white Piedmont truffle)	1.26032	2.39549
0	A0A317SD13	A0A317SD13_9PEZI	Carboxypeptidase (EC 3.4.16.-)	C7212DRAFT_287949	Tuber magnatum (white Piedmont truffle)	1.25953	2.39418
0.000137405	A0A317SRE3	A0A317SRE3_9PEZI	60S ribosomal protein L7	C7212DRAFT_320953	Tuber magnatum (white Piedmont truffle)	1.2563	2.38882
0.000102262	A0A317SQ35	A0A317SQ35_9PEZI	26S proteasome regulatory subunit RPN1	C7212DRAFT_295024	Tuber magnatum (white Piedmont truffle)	1.25616	2.38859
0	A0A317SFL3	A0A317SFL3_9PEZI	Protein phosphatase 2C	C7212DRAFT_231598	Tuber magnatum (white Piedmont truffle)	1.25533	2.38722
1.86698e-05	A0A317SUC9	A0A317SUC9_9PEZI	Mannitol_dh_C domain-containing protein	C7212DRAFT_312854	Tuber magnatum (white Piedmont truffle)	1.25329	2.38384
0.00496392	A0A317SWI9	A0A317SWI9_9PEZI	Proteasome subunit alpha type (EC 3.4.25.1)	C7212DRAFT_355452	Tuber magnatum (white Piedmont truffle)	1.25014	2.37865
5.65657e-05	D5GQ76	D5GQ76_TUBMM	LigB domain-containing protein	GSTUM_00012229001	Tuber melanosporum (strain Mel28) (Perigord black truffle)	1.24749	2.37428
0.000105572	A0A317T3B4	A0A317T3B4_9PEZI	Glycoside Hydrolase Family 3 protein	C7212DRAFT_161611	Tuber magnatum (white Piedmont truffle)	1.24608	2.37196
3.07692e-05	A0A317SDI2	A0A317SDI2_9PEZI	Uncharacterized protein	C7212DRAFT_360565	Tuber magnatum (white Piedmont truffle)	1.24443	2.36925
0	A0A317SQK4	A0A317SQK4_9PEZI	HTH La-type RNA-binding domain-containing protein	C7212DRAFT_352140	Tuber magnatum (white Piedmont truffle)	1.24162	2.36464
0.00145543	A0A317SCX5	A0A317SCX5_9PEZI	Metallo-dependent hydrolase	C7212DRAFT_360046	Tuber magnatum (white Piedmont truffle)	1.23673	2.35664
0.00188721	A0A317SVG5	A0A317SVG5_9PEZI	Dolichyl-diphosphooligosaccharide--protein glycosyltransferase subunit WBP1 (Oligosaccharyl transferase subunit WBP1)	C7212DRAFT_296942	Tuber magnatum (white Piedmont truffle)	1.23047	2.34643
0	A0A317SC51	A0A317SC51_9PEZI	Isocitrate dehydrogenase [NAD] subunit, mitochondrial	C7212DRAFT_286971	Tuber magnatum (white Piedmont truffle)	1.22149	2.33187
0.000248402	A0A292PKQ3	A0A292PKQ3_9PEZI	Uncharacterized protein	GSTUAT00007636001	Tuber aestivum (summer truffle)	1.21765	2.32568
0	A0A292PJ23	A0A292PJ23_9PEZI	WD_REPEATS_REGION domain-containing protein	GSTUAT00008437001	Tuber aestivum (summer truffle)	1.20848	2.31094
6.3745e-05	D5GPW5	D5GPW5_TUBMM	Pribosyltran_N domain-containing protein	GSTUM_00012078001	Tuber melanosporum (strain Mel28) (Perigord black truffle)	1.1985	2.29501
3.10766e-05	A0A292Q2L5	A0A292Q2L5_9PEZI	Uncharacterized protein	GSTUAT00002189001	Tuber aestivum (summer truffle)	1.19815	2.29445
0	A0A317SJ19	A0A317SJ19_9PEZI	GroES-like protein	C7212DRAFT_300039	Tuber magnatum (white Piedmont truffle)	1.19327	2.2867
0.000143939	A0A317SGU1	A0A317SGU1_9PEZI	Bicupin, oxalate decarboxylase/oxidase	C7212DRAFT_359369	Tuber magnatum (white Piedmont truffle)	1.18962	2.28093
0	A0A292Q5B6	A0A292Q5B6_9PEZI	Uncharacterized protein	GSTUAT00001947001	Tuber aestivum (summer truffle)	1.18933	2.28047
4.14938e-05	A0A292Q0I9	A0A292Q0I9_9PEZI	Uncharacterized protein	GSTUAT00002568001	Tuber aestivum (summer truffle)	1.18886	2.27973
0.000105675	A0A317SZ17	A0A317SZ17_9PEZI	Galactose mutarotase-like protein	C7212DRAFT_356459	Tuber magnatum (white Piedmont truffle)	1.18562	2.27461
0	A0A317SE95	A0A317SE95_9PEZI	Uncharacterized protein	C7212DRAFT_360280	Tuber magnatum (white Piedmont truffle)	1.18389	2.27189
0.00026158	A0A317SSU1	A0A317SSU1_9PEZI	Uncharacterized protein	C7212DRAFT_178860	Tuber magnatum (white Piedmont truffle)	1.18352	2.2713
0.00353835	A0A292Q423	A0A292Q423_9PEZI	Uncharacterized protein	GSTUAT00002327001	Tuber aestivum (summer truffle)	1.18174	2.2685
0	A0A292Q9V6	A0A292Q9V6_9PEZI	Flavodoxin-like domain-containing protein	GSTUAT00000042001	Tuber aestivum (summer truffle)	1.18075	2.26695
0	A0A292Q9N2	A0A292Q9N2_9PEZI	Succinate dehydrogenase [ubiquinone] iron-sulfur subunit, mitochondrial (EC 1.3.5.1)	GSTUAT00000494001	Tuber aestivum (summer truffle)	1.17324	2.25518
0.000703672	A0A317SSQ0	A0A317SSQ0_9PEZI	Ribosomal_L18e/L15P domain-containing protein	C7212DRAFT_314647	Tuber magnatum (white Piedmont truffle)	1.16958	2.24946
0.00368296	A0A317SYS7	A0A317SYS7_9PEZI	Uncharacterized protein	C7212DRAFT_281454	Tuber magnatum (white Piedmont truffle)	1.15202	2.22225
0.00109362	A0A317SNX0	A0A317SNX0_9PEZI	Glutamate synthase	C7212DRAFT_358719	Tuber magnatum (white Piedmont truffle)	1.14778	2.21573
0	D5GGL0	D5GGL0_TUBMM	Uncharacterized protein	GSTUM_00007543001	Tuber melanosporum (strain Mel28) (Perigord black truffle)	1.14556	2.21232
0.00197304	A0A292Q0A2	A0A292Q0A2_9PEZI	Eukaryotic translation initiation factor 3 subunit J (eIF3j) (Eukaryotic translation initiation factor 3 30 kDa subunit homolog) (eIF-3 30 kDa subunit homolog)	HCR1 GSTUAT00002686001	Tuber aestivum (summer truffle)	1.14286	2.20818
3.82166e-05	A0A317SCU2	A0A317SCU2_9PEZI	Sulphite reductase hemo protein, beta subunit	C7212DRAFT_233155	Tuber magnatum (white Piedmont truffle)	1.14283	2.20814
0	A0A292Q2Y0	A0A292Q2Y0_9PEZI	Uncharacterized protein	GSTUAT00002750001	Tuber aestivum (summer truffle)	1.14135	2.20587
0.00163666	A0A292PYX1	A0A292PYX1_9PEZI	Derlin	GSTUAT00004138001	Tuber aestivum (summer truffle)	1.14004	2.20387
0.00128536	A0A292Q611	A0A292Q611_9PEZI	FCP1 homology domain-containing protein	GSTUAT00000656001	Tuber aestivum (summer truffle)	1.13716	2.19948
0.000115496	A0A317SDE9	A0A317SDE9_9PEZI	Uncharacterized protein	C7212DRAFT_360483	Tuber magnatum (white Piedmont truffle)	1.13677	2.19888
0.00129201	A0A317SRV7	A0A317SRV7_9PEZI	SAICAR synthetase	C7212DRAFT_357680	Tuber magnatum (white Piedmont truffle)	1.13593	2.1976
0.00885418	A0A317SKP5	A0A317SKP5_9PEZI	Tryptophan synthase beta subunit-like PLP-dependent enzyme	C7212DRAFT_353452	Tuber magnatum (white Piedmont truffle)	1.13452	2.19546
0.000412444	A0A292PL72	A0A292PL72_9PEZI	PH domain-containing protein	GSTUAT00007600001	Tuber aestivum (summer truffle)	1.13418	2.19494
0.00292424	A0A292PP91	A0A292PP91_9PEZI	Nudix hydrolase domain-containing protein	GSTUAT00007618001	Tuber aestivum (summer truffle)	1.13301	2.19316
0	A0A317ST51	A0A317ST51_9PEZI	GroES-like protein	C7212DRAFT_314659	Tuber magnatum (white Piedmont truffle)	1.13203	2.19167
0.00817039	A0A317SVQ8	A0A317SVQ8_9PEZI	SEP-domain-containing protein	C7212DRAFT_292074	Tuber magnatum (white Piedmont truffle)	1.1307	2.18965
0.00220787	A0A317SMZ9	A0A317SMZ9_9PEZI	HMA domain-containing protein	C7212DRAFT_205584	Tuber magnatum (white Piedmont truffle)	1.12804	2.18562
0.00113151	D5GM11	D5GM11_TUBMM	Uncharacterized protein	GSTUM_00010477001	Tuber melanosporum (strain Mel28) (Perigord black truffle)	1.12226	2.17688
0.00128419	A0A317SWD0	A0A317SWD0_9PEZI	NAD(P)-binding protein	C7212DRAFT_362673	Tuber magnatum (white Piedmont truffle)	1.11958	2.17284
0.00179266	A0A317SJG3	A0A317SJG3_9PEZI	Phospho-2-dehydro-3-deoxyheptonate aldolase (EC 2.5.1.54)	C7212DRAFT_216112	Tuber magnatum (white Piedmont truffle)	1.11638	2.16802
3.03688e-05	D5G4N6	D5G4N6_TUBMM	MR_MLE domain-containing protein	GSTUM_00000027001	Tuber melanosporum (strain Mel28) (Perigord black truffle)	1.11257	2.1623
0	A0A292PWQ8	A0A292PWQ8_9PEZI	NTP_transferase domain-containing protein	GSTUAT00004348001	Tuber aestivum (summer truffle)	1.10932	2.15744
0.00180573	A0A292Q6N2	A0A292Q6N2_9PEZI	GH16 domain-containing protein	GSTUAT00000405001	Tuber aestivum (summer truffle)	1.10772	2.15505
4.18848e-05	A0A317SMI0	A0A317SMI0_9PEZI	Methylenetetrahydrofolate reductase (EC 1.5.1.20)	C7212DRAFT_209253	Tuber magnatum (white Piedmont truffle)	1.10509	2.15112
0	A0A317SI74	A0A317SI74_9PEZI	Malate dehydrogenase (EC 1.1.1.37)	C7212DRAFT_299277	Tuber magnatum (white Piedmont truffle)	1.09828	2.14099
0.00567024	A0A292PYN4	A0A292PYN4_9PEZI	Glyceraldehyde-3-phosphate dehydrogenase (EC 1.2.1.12)	GSTUAT00004380001	Tuber aestivum (summer truffle)	1.09787	2.14038
3.04679e-05	A0A317SWW9	A0A317SWW9_9PEZI	Putative Xaa-Pro aminopeptidase	C7212DRAFT_350843	Tuber magnatum (white Piedmont truffle)	1.09087	2.13002
2.67261e-05	D5GFJ1	D5GFJ1_TUBMM	AB hydrolase-1 domain-containing protein	GSTUM_00006929001	Tuber melanosporum (strain Mel28) (Perigord black truffle)	1.08997	2.1287
0	A0A292PQR1	A0A292PQR1_9PEZI	Uncharacterized protein	GSTUAT00005902001	Tuber aestivum (summer truffle)	1.07848	2.11181
0	A0A292PV91	A0A292PV91_9PEZI	NAD-specific glutamate dehydrogenase (EC 1.4.1.2)	GSTUAT00005362001	Tuber aestivum (summer truffle)	1.07766	2.11061
0.000268116	A0A317SGF0	A0A317SGF0_9PEZI	RRM domain-containing protein	C7212DRAFT_359356	Tuber magnatum (white Piedmont truffle)	1.06731	2.09552
9.61538e-06	A0A292Q3D1	A0A292Q3D1_9PEZI	Uncharacterized protein	GSTUAT00002847001	Tuber aestivum (summer truffle)	1.06532	2.09263
0.000301887	A0A317SNJ4	A0A317SNJ4_9PEZI	Aspartate aminotransferase (EC 2.6.1.1)	C7212DRAFT_280081	Tuber magnatum (white Piedmont truffle)	1.0618	2.08753
0.00763764	A0A292Q0Z4	A0A292Q0Z4_9PEZI	Uncharacterized protein	GSTUAT00003382001	Tuber aestivum (summer truffle)	1.05825	2.0824
0.000133971	A0A292Q3T3	A0A292Q3T3_9PEZI	Uncharacterized protein	GSTUAT00002556001	Tuber aestivum (summer truffle)	1.05724	2.08095
0.000108422	A0A292Q0L4	A0A292Q0L4_9PEZI	Fn3_like domain-containing protein	GSTUAT00002869001	Tuber aestivum (summer truffle)	1.05626	2.07953
0.000810811	A0A317SK23	A0A317SK23_9PEZI	F-box domain-containing protein	C7212DRAFT_328813	Tuber magnatum (white Piedmont truffle)	1.05577	2.07883
9.65018e-06	A0A317SWF5	A0A317SWF5_9PEZI	6,7-dimethyl-8-ribityllumazine synthase (DMRL synthase) (EC 2.5.1.78)	C7212DRAFT_342624	Tuber magnatum (white Piedmont truffle)	1.05132	2.07243
4.158e-05	A0A317SUV6	A0A317SUV6_9PEZI	Diphosphomevalonate decarboxylase (EC 4.1.1.33)	C7212DRAFT_357223	Tuber magnatum (white Piedmont truffle)	1.04582	2.06454
0.000140284	A0A292PIY8	A0A292PIY8_9PEZI	Uncharacterized protein	GSTUAT00008381001	Tuber aestivum (summer truffle)	1.04257	2.05989
0	D5GNQ7	D5GNQ7_TUBMM	SGL domain-containing protein	GSTUM_00011430001	Tuber melanosporum (strain Mel28) (Perigord black truffle)	1.03416	2.04792
0	A0A292PL40	A0A292PL40_9PEZI	Uncharacterized protein	GSTUAT00008715001	Tuber aestivum (summer truffle)	1.0316	2.04429
0.00834007	A0A292Q6N1	A0A292Q6N1_9PEZI	Uncharacterized protein	GSTUAT00001647001	Tuber aestivum (summer truffle)	1.01151	2.01602
0.000137667	A0A317SL96	A0A317SL96_9PEZI	HABP4_PAI-RBP1 domain-containing protein	C7212DRAFT_365012	Tuber magnatum (white Piedmont truffle)	1.00978	2.0136
4.86027e-06	A0A317SP50	A0A317SP50_9PEZI	Ubiquitin-conjugating enzyme	C7212DRAFT_321403	Tuber magnatum (white Piedmont truffle)	1.00851	2.01183
0.00399706	A0A292Q3D6	A0A292Q3D6_9PEZI	UBIQUITIN_CONJUGAT_2 domain-containing protein	GSTUAT00002001001	Tuber aestivum (summer truffle)	1.008	2.01112

## Sheet: Upregulated in T. melanosporum
T-Test Tuber melanosporum vs Tuber magnatum
1 % FDR, min. 2fold change
Proteins upregulated in Tuber melanosporum
N: Student's T-test q-value Tuber magnatum_Tuber melanosporum	UniProt Accession	ID	Protein names	Gene names	Organism	N: Student's T-test Difference Tuber magnatum_Tuber melanosporum	fold change
0	D5G6W9	D5G6W9_TUBMM	ML domain-containing protein	GSTUM_00002364001	Tuber melanosporum (strain Mel28) (Perigord black truffle)	-7.8772	235.111
0	D5G725	D5G725_TUBMM	But2 domain-containing protein	GSTUM_00004570001	Tuber melanosporum (strain Mel28) (Perigord black truffle)	-7.38946	167.668
0	D5G3Y0	D5G3Y0_TUBMM	Uncharacterized protein	GSTUM_00003850001	Tuber melanosporum (strain Mel28) (Perigord black truffle)	-7.38184	166.784
0	D5GIB0	D5GIB0_TUBMM	Uncharacterized protein	GSTUM_00008393001	Tuber melanosporum (strain Mel28) (Perigord black truffle)	-7.25449	152.693
0	D5GE10	D5GE10_TUBMM	Uncharacterized protein	GSTUM_00001146001	Tuber melanosporum (strain Mel28) (Perigord black truffle)	-6.57811	95.5451
0	D5GKJ2	D5GKJ2_TUBMM	Uncharacterized protein	GSTUM_00009589001	Tuber melanosporum (strain Mel28) (Perigord black truffle)	-6.54246	93.213
0	D5GPW6	D5GPW6_TUBMM	Methyltransf_2 domain-containing protein	GSTUM_00012080001	Tuber melanosporum (strain Mel28) (Perigord black truffle)	-6.08182	67.7345
0	D5GHM3	D5GHM3_TUBMM	WSC domain-containing protein	GSTUM_00008041001	Tuber melanosporum (strain Mel28) (Perigord black truffle)	-6.01574	64.7021
0	D5GIM5	D5GIM5_TUBMM	Tyrosinase_Cu-bd domain-containing protein	GSTUM_00008562001	Tuber melanosporum (strain Mel28) (Perigord black truffle)	-5.91353	60.2768
0	D5GIM4	D5GIM4_TUBMM	Tyosinase_C domain-containing protein	GSTUM_00008561001	Tuber melanosporum (strain Mel28) (Perigord black truffle)	-5.89291	59.4214
0	A0A292PWH2	A0A292PWH2_9PEZI	NADH-cytochrome b5 reductase (EC 1.6.2.2)	GSTUAT00004426001	Tuber aestivum (summer truffle)	-5.76016	54.1977
0	D5GG88	D5GG88_TUBMM	Uncharacterized protein	GSTUM_00002002001	Tuber melanosporum (strain Mel28) (Perigord black truffle)	-5.63292	49.6224
0	D5GPP3	D5GPP3_TUBMM	14_3_3 domain-containing protein	GSTUM_00011958001	Tuber melanosporum (strain Mel28) (Perigord black truffle)	-5.60739	48.752
0	D5GI99	D5GI99_TUBMM	Glutaredoxin domain-containing protein	GSTUM_00008355001	Tuber melanosporum (strain Mel28) (Perigord black truffle)	-5.59808	48.4384
0	D5GM64	D5GM64_TUBMM	Uncharacterized protein	GSTUM_00010543001	Tuber melanosporum (strain Mel28) (Perigord black truffle)	-5.53467	46.3555
0	A0A317SHF6	A0A317SHF6_9PEZI	Uncharacterized protein	C7212DRAFT_218866	Tuber magnatum (white Piedmont truffle)	-5.32261	40.0189
0	D5GKT3	D5GKT3_TUBMM	Uncharacterized protein	GSTUM_00009757001	Tuber melanosporum (strain Mel28) (Perigord black truffle)	-5.31913	39.9225
0	D5G499	D5G499_TUBMM	YCII domain-containing protein	GSTUM_00004015001	Tuber melanosporum (strain Mel28) (Perigord black truffle)	-5.27297	38.6654
0	D5G506	D5G506_TUBMM	Uncharacterized protein	GSTUM_00000226001	Tuber melanosporum (strain Mel28) (Perigord black truffle)	-5.12088	34.7967
0	D5GKI9	D5GKI9_TUBMM	NMO domain-containing protein	GSTUM_00009584001	Tuber melanosporum (strain Mel28) (Perigord black truffle)	-5.07626	33.737
0	D5GAS6	D5GAS6_TUBMM	Uncharacterized protein	GSTUM_00005280001	Tuber melanosporum (strain Mel28) (Perigord black truffle)	-5.04087	32.9195
1.88457e-05	D5GFN1	D5GFN1_TUBMM	Uncharacterized protein	GSTUM_00006994001	Tuber melanosporum (strain Mel28) (Perigord black truffle)	-5.0207	32.4625
0	D5G5R4	D5G5R4_TUBMM	Fructose-bisphosphate aldolase (FBP aldolase) (EC 4.1.2.13)	GSTUM_00001447001	Tuber melanosporum (strain Mel28) (Perigord black truffle)	-4.99424	31.8725
0	D5G7R7	D5G7R7_TUBMM	Uncharacterized protein	GSTUM_00004694001	Tuber melanosporum (strain Mel28) (Perigord black truffle)	-4.92044	30.2831
0	A0A317SDS9	A0A317SDS9_9PEZI	Fungal_trans domain-containing protein	C7212DRAFT_354685	Tuber magnatum (white Piedmont truffle)	-4.9119	30.1043
0	D5G3Z0	D5G3Z0_TUBMM	Nucleoside diphosphate kinase (EC 2.7.4.6)	GSTUM_00003865001	Tuber melanosporum (strain Mel28) (Perigord black truffle)	-4.87682	29.3812
0	D5GE05	D5GE05_TUBMM	Peptide hydrolase (EC 3.4.-.-)	GSTUM_00001164001	Tuber melanosporum (strain Mel28) (Perigord black truffle)	-4.86018	29.0442
0	D5G4L2	D5G4L2_TUBMM	Uncharacterized protein	GSTUM_00004208001	Tuber melanosporum (strain Mel28) (Perigord black truffle)	-4.84978	28.8356
0	D5G7X1	D5G7X1_TUBMM	RmlD_sub_bind domain-containing protein	GSTUM_00002612001	Tuber melanosporum (strain Mel28) (Perigord black truffle)	-4.82856	28.4146
0	D5GB57	D5GB57_TUBMM	Uncharacterized protein	GSTUM_00005461001	Tuber melanosporum (strain Mel28) (Perigord black truffle)	-4.82067	28.2596
0	D5G791	D5G791_TUBMM	Uncharacterized protein	GSTUM_00002517001	Tuber melanosporum (strain Mel28) (Perigord black truffle)	-4.7931	27.7247
0	D5GDR4	D5GDR4_TUBMM	Peptidase A1 domain-containing protein	GSTUM_00006237001	Tuber melanosporum (strain Mel28) (Perigord black truffle)	-4.72772	26.4963
0	D5GAV4	D5GAV4_TUBMM	Uncharacterized protein	GSTUM_00005323001	Tuber melanosporum (strain Mel28) (Perigord black truffle)	-4.66437	25.358
0	D5GNZ6	D5GNZ6_TUBMM	Uncharacterized protein	GSTUM_00011598001	Tuber melanosporum (strain Mel28) (Perigord black truffle)	-4.66271	25.3289
0	D5G7J2	D5G7J2_TUBMM	FAD-binding PCMH-type domain-containing protein	GSTUM_00002593001	Tuber melanosporum (strain Mel28) (Perigord black truffle)	-4.6466	25.0476
0	D5GIL7	D5GIL7_TUBMM	Amine oxidase (EC 1.4.3.-)	GSTUM_00008554001	Tuber melanosporum (strain Mel28) (Perigord black truffle)	-4.59455	24.16
0	D5GHW8	D5GHW8_TUBMM	Peroxiredoxin (EC 1.11.1.15)	GSTUM_00008154001	Tuber melanosporum (strain Mel28) (Perigord black truffle)	-4.5666	23.6965
0	D5GHB0	D5GHB0_TUBMM	4HBT domain-containing protein	GSTUM_00007729001	Tuber melanosporum (strain Mel28) (Perigord black truffle)	-4.53377	23.1633
0	D5GDX3	D5GDX3_TUBMM	Uncharacterized protein	GSTUM_00006321001	Tuber melanosporum (strain Mel28) (Perigord black truffle)	-4.51758	22.9048
0	D5GKI3	D5GKI3_TUBMM	Uncharacterized protein	GSTUM_00009572001	Tuber melanosporum (strain Mel28) (Perigord black truffle)	-4.46233	22.0442
0	D5GFX5	D5GFX5_TUBMM	HMG_CoA_synt_C domain-containing protein	GSTUM_00001924001	Tuber melanosporum (strain Mel28) (Perigord black truffle)	-4.44691	21.8099
0	D5GM66	D5GM66_TUBMM	Uncharacterized protein	GSTUM_00010545001	Tuber melanosporum (strain Mel28) (Perigord black truffle)	-4.42328	21.4556
0	A0A292Q589	A0A292Q589_9PEZI	Uncharacterized protein	GSTUAT00002091001	Tuber aestivum (summer truffle)	-4.31374	19.8868
0	D5GC94	D5GC94_TUBMM	PH_6 domain-containing protein	GSTUM_00000583001	Tuber melanosporum (strain Mel28) (Perigord black truffle)	-4.28517	19.4969
0	D5G7X3	D5G7X3_TUBMM	Uncharacterized protein	GSTUM_00002616001	Tuber melanosporum (strain Mel28) (Perigord black truffle)	-4.27724	19.39
0	D5GBI9	D5GBI9_TUBMM	Uncharacterized protein	GSTUM_00005655001	Tuber melanosporum (strain Mel28) (Perigord black truffle)	-4.2308	18.7758
0	D5G5G7	D5G5G7_TUBMM	Uncharacterized protein	GSTUM_00004327001	Tuber melanosporum (strain Mel28) (Perigord black truffle)	-4.18705	18.2149
0	D5G930	D5G930_TUBMM	Cytochrome b-c1 complex subunit 7	GSTUM_00004960001	Tuber melanosporum (strain Mel28) (Perigord black truffle)	-4.18307	18.1648
0	D5G611	D5G611_TUBMM	Uncharacterized protein	GSTUM_00001719001	Tuber melanosporum (strain Mel28) (Perigord black truffle)	-4.15857	17.8589
0	D5GKB6	D5GKB6_TUBMM	Uncharacterized protein	GSTUM_00009464001	Tuber melanosporum (strain Mel28) (Perigord black truffle)	-4.15072	17.762
9.69697e-06	D5GI42	D5GI42_TUBMM	Uncharacterized protein	GSTUM_00008260001	Tuber melanosporum (strain Mel28) (Perigord black truffle)	-4.14432	17.6834
0	A0A292PUJ5	A0A292PUJ5_9PEZI	Uncharacterized protein	GSTUAT00005778001	Tuber aestivum (summer truffle)	-3.99512	15.946
0	A0A292PS05	A0A292PS05_9PEZI	Uncharacterized protein	GSTUAT00006679001	Tuber aestivum (summer truffle)	-3.9862	15.8477
0	D5G7D9	D5G7D9_TUBMM	Cytochrome b5 heme-binding domain-containing protein	GSTUM_00002177001	Tuber melanosporum (strain Mel28) (Perigord black truffle)	-3.94154	15.3646
0	A0A292PP95	A0A292PP95_9PEZI	Ribosomal_L14e domain-containing protein	GSTUAT00006571001	Tuber aestivum (summer truffle)	-3.9278	15.219
0	D5GEK6	D5GEK6_TUBMM	Aldo_ket_red domain-containing protein	GSTUM_00006538001	Tuber melanosporum (strain Mel28) (Perigord black truffle)	-3.89253	14.8514
0	D5GKK3	D5GKK3_TUBMM	Uncharacterized protein	GSTUM_00009607001	Tuber melanosporum (strain Mel28) (Perigord black truffle)	-3.83192	14.2404
0	D5GMP5	D5GMP5_TUBMM	TauD domain-containing protein	GSTUM_00010867001	Tuber melanosporum (strain Mel28) (Perigord black truffle)	-3.82066	14.1297
0	D5GDP6	D5GDP6_TUBMM	HIT domain-containing protein	GSTUM_00006216001	Tuber melanosporum (strain Mel28) (Perigord black truffle)	-3.80546	13.9816
0	D5GI98	D5GI98_TUBMM	Uncharacterized protein	GSTUM_00008354001	Tuber melanosporum (strain Mel28) (Perigord black truffle)	-3.79869	13.9162
0	A0A292Q003	A0A292Q003_9PEZI	Uncharacterized protein (Fragment)	GSTUAT00002819001	Tuber aestivum (summer truffle)	-3.74552	13.4126
0	D5G9X7	D5G9X7_TUBMM	Methyltransf_2 domain-containing protein	GSTUM_00003422001	Tuber melanosporum (strain Mel28) (Perigord black truffle)	-3.70487	13.04
0	D5GBD9	D5GBD9_TUBMM	Uncharacterized protein	GSTUM_00000479001	Tuber melanosporum (strain Mel28) (Perigord black truffle)	-3.70243	13.0179
0	A0A292PLF4	A0A292PLF4_9PEZI	PKS_ER domain-containing protein	GSTUAT00007944001	Tuber aestivum (summer truffle)	-3.67064	12.7342
0	D5G418	D5G418_TUBMM	Uncharacterized protein	GSTUM_00003907001	Tuber melanosporum (strain Mel28) (Perigord black truffle)	-3.66783	12.7095
0	D5GM33	D5GM33_TUBMM	Carrier domain-containing protein	GSTUM_00010502001	Tuber melanosporum (strain Mel28) (Perigord black truffle)	-3.66171	12.6557
0	D5G8K9	D5G8K9_TUBMM	Uncharacterized protein	GSTUM_00002994001	Tuber melanosporum (strain Mel28) (Perigord black truffle)	-3.65924	12.634
0	D5GBH3	D5GBH3_TUBMM	Uncharacterized protein	GSTUM_00000499001	Tuber melanosporum (strain Mel28) (Perigord black truffle)	-3.633	12.4063
0	A0A292PV74	A0A292PV74_9PEZI	HIT domain-containing protein	GSTUAT00005474001	Tuber aestivum (summer truffle)	-3.63216	12.3991
0	D5GEV7	D5GEV7_TUBMM	Thioredoxin domain-containing protein	GSTUM_00001411001	Tuber melanosporum (strain Mel28) (Perigord black truffle)	-3.62981	12.3789
0	D5GK65	D5GK65_TUBMM	Acetolactate synthase (EC 2.2.1.6)	GSTUM_00009396001	Tuber melanosporum (strain Mel28) (Perigord black truffle)	-3.60676	12.1827
0	D5G5W0	D5G5W0_TUBMM	Uncharacterized protein	GSTUM_00001597001	Tuber melanosporum (strain Mel28) (Perigord black truffle)	-3.5895	12.0378
0	D5GK32	D5GK32_TUBMM	ADF-H domain-containing protein	GSTUM_00009340001	Tuber melanosporum (strain Mel28) (Perigord black truffle)	-3.58156	11.9717
0	D5G5K9	D5G5K9_TUBMM	Uncharacterized protein	GSTUM_00004391001	Tuber melanosporum (strain Mel28) (Perigord black truffle)	-3.57083	11.883
0	A0A292PP52	A0A292PP52_9PEZI	Uncharacterized protein	GSTUAT00007534001	Tuber aestivum (summer truffle)	-3.56703	11.8518
0	A0A317SAF9	A0A317SAF9_9PEZI	HMG-box (Fragment)	C7212DRAFT_303459	Tuber magnatum (white Piedmont truffle)	-3.56184	11.8092
0	D5G4L4	D5G4L4_TUBMM	Uncharacterized protein	GSTUM_00004210001	Tuber melanosporum (strain Mel28) (Perigord black truffle)	-3.54848	11.7004
0	D5GC70	D5GC70_TUBMM	FAD-binding PCMH-type domain-containing protein	GSTUM_00000608001	Tuber melanosporum (strain Mel28) (Perigord black truffle)	-3.52079	11.4779
0	D5GI43	D5GI43_TUBMM	PHB domain-containing protein	GSTUM_00008261001	Tuber melanosporum (strain Mel28) (Perigord black truffle)	-3.5042	11.3467
0	D5GBY5	D5GBY5_TUBMM	Uncharacterized protein	GSTUM_00005644001	Tuber melanosporum (strain Mel28) (Perigord black truffle)	-3.48739	11.2153
0	D5GFX4	D5GFX4_TUBMM	Uncharacterized protein	GSTUM_00001923001	Tuber melanosporum (strain Mel28) (Perigord black truffle)	-3.48705	11.2126
0	D5G3X9	D5G3X9_TUBMM	Uncharacterized protein	GSTUM_00003849001	Tuber melanosporum (strain Mel28) (Perigord black truffle)	-3.48693	11.2117
0	D5G9B7	D5G9B7_TUBMM	Uncharacterized protein	GSTUM_00003300001	Tuber melanosporum (strain Mel28) (Perigord black truffle)	-3.47587	11.1261
0	D5G736	D5G736_TUBMM	Uncharacterized protein	GSTUM_00002324001	Tuber melanosporum (strain Mel28) (Perigord black truffle)	-3.47114	11.0896
0	A0A292PQX0	A0A292PQX0_9PEZI	ANK_REP_REGION domain-containing protein	GSTUAT00005889001	Tuber aestivum (summer truffle)	-3.4335	10.804
0	D5GC66	D5GC66_TUBMM	Uncharacterized protein	GSTUM_00000604001	Tuber melanosporum (strain Mel28) (Perigord black truffle)	-3.43323	10.802
0	D5G4F8	D5G4F8_TUBMM	GST C-terminal domain-containing protein	GSTUM_00004090001	Tuber melanosporum (strain Mel28) (Perigord black truffle)	-3.42766	10.7604
0	D5GLV9	D5GLV9_TUBMM	Uncharacterized protein	GSTUM_00010440001	Tuber melanosporum (strain Mel28) (Perigord black truffle)	-3.42259	10.7227
0	D5G4A5	D5G4A5_TUBMM	Glutamate dehydrogenase	GSTUM_00004021001	Tuber melanosporum (strain Mel28) (Perigord black truffle)	-3.41392	10.6584
0	D5G5Z3	D5G5Z3_TUBMM	Ribokinase (RK) (EC 2.7.1.15)	GSTUM_00001691001	Tuber melanosporum (strain Mel28) (Perigord black truffle)	-3.40773	10.6128
0	D5GCM7	D5GCM7_TUBMM	Uncharacterized protein	GSTUM_00000734001	Tuber melanosporum (strain Mel28) (Perigord black truffle)	-3.39648	10.5303
1.88235e-05	D5G932	D5G932_TUBMM	Uncharacterized protein	GSTUM_00004963001	Tuber melanosporum (strain Mel28) (Perigord black truffle)	-3.38129	10.42
1.83276e-05	D5GCL9	D5GCL9_TUBMM	Uncharacterized protein	GSTUM_00000722001	Tuber melanosporum (strain Mel28) (Perigord black truffle)	-3.38117	10.4192
0	A0A292PZG4	A0A292PZG4_9PEZI	Peptidylprolyl isomerase (EC 5.2.1.8)	GSTUAT00004127001	Tuber aestivum (summer truffle)	-3.37485	10.3736
0	D5GGX7	D5GGX7_TUBMM	Uncharacterized protein	GSTUM_00007602001	Tuber melanosporum (strain Mel28) (Perigord black truffle)	-3.37004	10.3391
0	D5GP10	D5GP10_TUBMM	Flavin_Reduct domain-containing protein	GSTUM_00011616001	Tuber melanosporum (strain Mel28) (Perigord black truffle)	-3.35005	10.1968
0	D5GFF0	D5GFF0_TUBMM	PKS_ER domain-containing protein	GSTUM_00006862001	Tuber melanosporum (strain Mel28) (Perigord black truffle)	-3.34273	10.1452
0	D5G7C0	D5G7C0_TUBMM	Uncharacterized protein	GSTUM_00002433001	Tuber melanosporum (strain Mel28) (Perigord black truffle)	-3.31523	9.95368
0	A0A292PLX8	A0A292PLX8_9PEZI	PH_6 domain-containing protein	GSTUAT00007200001	Tuber aestivum (summer truffle)	-3.30926	9.91258
0	D5GFU3	D5GFU3_TUBMM	Uncharacterized protein	GSTUM_00007081001	Tuber melanosporum (strain Mel28) (Perigord black truffle)	-3.29457	9.81215
0	D5GFH0	D5GFH0_TUBMM	DUF2235 domain-containing protein	GSTUM_00006890001	Tuber melanosporum (strain Mel28) (Perigord black truffle)	-3.29341	9.80427
0	A0A292Q5G6	A0A292Q5G6_9PEZI	Lactamase_B domain-containing protein	GSTUAT00001878001	Tuber aestivum (summer truffle)	-3.29242	9.79754
0	D5G637	D5G637_TUBMM	Acetyltransferase component of pyruvate dehydrogenase complex (EC 2.3.1.12)	GSTUM_00001753001	Tuber melanosporum (strain Mel28) (Perigord black truffle)	-3.28755	9.76453
0	D5GJ50	D5GJ50_TUBMM	Uncharacterized protein	GSTUM_00008839001	Tuber melanosporum (strain Mel28) (Perigord black truffle)	-3.27929	9.70878
0	D5GM30	D5GM30_TUBMM	Peptidylprolyl isomerase (EC 5.2.1.8)	GSTUM_00010499001	Tuber melanosporum (strain Mel28) (Perigord black truffle)	-3.27881	9.70555
0	D5G4T8	D5G4T8_TUBMM	Uncharacterized protein	GSTUM_00000195001	Tuber melanosporum (strain Mel28) (Perigord black truffle)	-3.27407	9.67371
0	A0A292PTM2	A0A292PTM2_9PEZI	Carrier domain-containing protein	GSTUAT00005928001	Tuber aestivum (summer truffle)	-3.26025	9.58149
0	D5GK30	D5GK30_TUBMM	Carrier domain-containing protein	GSTUM_00009337001	Tuber melanosporum (strain Mel28) (Perigord black truffle)	-3.24108	9.45502
0	D5GMW1	D5GMW1_TUBMM	VWFA domain-containing protein	GSTUM_00010963001	Tuber melanosporum (strain Mel28) (Perigord black truffle)	-3.22876	9.37462
3.00752e-05	A0A317SCR3	A0A317SCR3_9PEZI	Aquaporin-like protein	C7212DRAFT_360407	Tuber magnatum (white Piedmont truffle)	-3.22309	9.33785
0	A0A292PPP9	A0A292PPP9_9PEZI	Phosphoribosylaminoimidazole carboxylase (EC 4.1.1.21)	GSTUAT00007470001	Tuber aestivum (summer truffle)	-3.20604	9.22814
0	A0A317SRM6	A0A317SRM6_9PEZI	Uncharacterized protein (Fragment)	C7212DRAFT_21464	Tuber magnatum (white Piedmont truffle)	-3.18875	9.11821
0	A0A292PZN7	A0A292PZN7_9PEZI	Uncharacterized protein	GSTUAT00003876001	Tuber aestivum (summer truffle)	-3.18031	9.06502
0	D5GCR6	D5GCR6_TUBMM	Uncharacterized protein	GSTUM_00005989001	Tuber melanosporum (strain Mel28) (Perigord black truffle)	-3.17997	9.06288
0	D5GC69	D5GC69_TUBMM	Serine/threonine-protein phosphatase 2A activator (EC 5.2.1.8) (Phosphotyrosyl phosphatase activator)	GSTUM_00000607001	Tuber melanosporum (strain Mel28) (Perigord black truffle)	-3.17255	9.01639
0	A0A292Q181	A0A292Q181_9PEZI	Chorismate synthase (EC 4.2.3.5)	GSTUAT00002854001	Tuber aestivum (summer truffle)	-3.16986	8.99959
0	A0A292PNR5	A0A292PNR5_9PEZI	Uncharacterized protein	GSTUAT00006638001	Tuber aestivum (summer truffle)	-3.16617	8.97661
0	A0A292PTB5	A0A292PTB5_9PEZI	Uncharacterized protein	GSTUAT00006260001	Tuber aestivum (summer truffle)	-3.14694	8.85775
5.66802e-05	A0A292PZJ4	A0A292PZJ4_9PEZI	Uncharacterized protein	GSTUAT00002927001	Tuber aestivum (summer truffle)	-3.14535	8.84799
0	D5G9L3	D5G9L3_TUBMM	Uncharacterized protein	GSTUM_00003371001	Tuber melanosporum (strain Mel28) (Perigord black truffle)	-3.13847	8.8059
0	D5G5J4	D5G5J4_TUBMM	Glyco_hydro_15 domain-containing protein	GSTUM_00004366001	Tuber melanosporum (strain Mel28) (Perigord black truffle)	-3.11655	8.67311
0	D5GMI7	D5GMI7_TUBMM	Uncharacterized protein	GSTUM_00010746001	Tuber melanosporum (strain Mel28) (Perigord black truffle)	-3.11231	8.64766
0	D5G802	D5G802_TUBMM	SGL domain-containing protein	GSTUM_00002751001	Tuber melanosporum (strain Mel28) (Perigord black truffle)	-3.11047	8.63664
0	A0A317SG33	A0A317SG33_9PEZI	FK506-binding protein (EC 5.2.1.8)	C7212DRAFT_355219	Tuber magnatum (white Piedmont truffle)	-3.10635	8.61201
0	D5GD97	D5GD97_TUBMM	Uncharacterized protein	GSTUM_00006110001	Tuber melanosporum (strain Mel28) (Perigord black truffle)	-3.06042	8.34215
0	D5G3W8	D5G3W8_TUBMM	Uncharacterized protein	GSTUM_00003834001	Tuber melanosporum (strain Mel28) (Perigord black truffle)	-3.05217	8.29459
0	D5GQ00	D5GQ00_TUBMM	Uncharacterized protein	GSTUM_00012114001	Tuber melanosporum (strain Mel28) (Perigord black truffle)	-3.03646	8.20475
0	D5GQ43	D5GQ43_TUBMM	Uncharacterized protein	GSTUM_00012191001	Tuber melanosporum (strain Mel28) (Perigord black truffle)	-3.03077	8.17246
0	D5GBJ6	D5GBJ6_TUBMM	Uncharacterized protein	GSTUM_00005664001	Tuber melanosporum (strain Mel28) (Perigord black truffle)	-3.01326	8.07387
0	D5G450	D5G450_TUBMM	Glutathione reductase (EC 1.8.1.7)	GSTUM_00003950001	Tuber melanosporum (strain Mel28) (Perigord black truffle)	-2.99876	7.99313
0	D5GLC6	D5GLC6_TUBMM	Glycylpeptide N-tetradecanoyltransferase (EC 2.3.1.97)	GSTUM_00010131001	Tuber melanosporum (strain Mel28) (Perigord black truffle)	-2.99864	7.99246
0	A0A317SSY1	A0A317SSY1_9PEZI	HIG1 domain-containing protein	C7212DRAFT_344196	Tuber magnatum (white Piedmont truffle)	-2.99447	7.96939
0	D5GIU8	D5GIU8_TUBMM	Uncharacterized protein	GSTUM_00008695001	Tuber melanosporum (strain Mel28) (Perigord black truffle)	-2.991	7.95025
4.20168e-05	D5GBY7	D5GBY7_TUBMM	40S ribosomal protein S7	GSTUM_00005646001	Tuber melanosporum (strain Mel28) (Perigord black truffle)	-2.98553	7.92016
0	D5G7M8	D5G7M8_TUBMM	Uncharacterized protein	GSTUM_00004638001	Tuber melanosporum (strain Mel28) (Perigord black truffle)	-2.96179	7.7909
0	D5GBL9	D5GBL9_TUBMM	Uncharacterized protein	GSTUM_00005701001	Tuber melanosporum (strain Mel28) (Perigord black truffle)	-2.94531	7.70241
0	D5GC43	D5GC43_TUBMM	BAR domain-containing protein	GSTUM_00000555001	Tuber melanosporum (strain Mel28) (Perigord black truffle)	-2.93434	7.64406
0	A0A292PZ88	A0A292PZ88_9PEZI	RmlD_sub_bind domain-containing protein	GSTUAT00004110001	Tuber aestivum (summer truffle)	-2.91636	7.54939
0	D5GNG6	D5GNG6_TUBMM	Fumarylacetoacetase (EC 3.7.1.2) (Fumarylacetoacetate hydrolase)	GSTUM_00011282001	Tuber melanosporum (strain Mel28) (Perigord black truffle)	-2.9134	7.53392
9.85222e-05	D5GF26	D5GF26_TUBMM	Reticulon-like protein	GSTUM_00006712001	Tuber melanosporum (strain Mel28) (Perigord black truffle)	-2.91184	7.52577
0	A0A292PP50	A0A292PP50_9PEZI	Mannose-P-dolichol utilization defect 1 protein homolog	GSTUAT00007661001	Tuber aestivum (summer truffle)	-2.87418	7.33186
0	D5G564	D5G564_TUBMM	Lipoyl-binding domain-containing protein	GSTUM_00000274001	Tuber melanosporum (strain Mel28) (Perigord black truffle)	-2.86966	7.30893
0	D5G8U1	D5G8U1_TUBMM	Uncharacterized protein	GSTUM_00004837001	Tuber melanosporum (strain Mel28) (Perigord black truffle)	-2.85942	7.25724
3.09051e-05	D5GCD9	D5GCD9_TUBMM	Saccharopine dehydrogenase [NAD(+), L-lysine-forming] (SDH) (EC 1.5.1.7) (Lysine--2-oxoglutarate reductase)	GSTUM_00005842001	Tuber melanosporum (strain Mel28) (Perigord black truffle)	-2.85839	7.25206
0	D5GB38	D5GB38_TUBMM	Uncharacterized protein	GSTUM_00005435001	Tuber melanosporum (strain Mel28) (Perigord black truffle)	-2.85023	7.21115
0	D5GKJ6	D5GKJ6_TUBMM	Peptidyl-prolyl cis-trans isomerase (PPIase) (EC 5.2.1.8)	GSTUM_00009594001	Tuber melanosporum (strain Mel28) (Perigord black truffle)	-2.84264	7.17332
0	D5GHU9	D5GHU9_TUBMM	Uncharacterized protein	GSTUM_00008128001	Tuber melanosporum (strain Mel28) (Perigord black truffle)	-2.8413	7.16666
7.91296e-05	A0A292Q004	A0A292Q004_9PEZI	Uncharacterized protein	GSTUAT00003157001	Tuber aestivum (summer truffle)	-2.83241	7.12263
0	D5GER4	D5GER4_TUBMM	Uncharacterized protein	GSTUM_00001342001	Tuber melanosporum (strain Mel28) (Perigord black truffle)	-2.82443	7.08334
0	D5GLQ7	D5GLQ7_TUBMM	Uncharacterized protein	GSTUM_00010358001	Tuber melanosporum (strain Mel28) (Perigord black truffle)	-2.82236	7.07319
2.67857e-05	A0A292PXZ6	A0A292PXZ6_9PEZI	Uncharacterized protein	GSTUAT00004574001	Tuber aestivum (summer truffle)	-2.81807	7.05218
0	D5G6V8	D5G6V8_TUBMM	Uncharacterized protein	GSTUM_00002301001	Tuber melanosporum (strain Mel28) (Perigord black truffle)	-2.81524	7.03836
0	D5GGP4	D5GGP4_TUBMM	PCI domain-containing protein	GSTUM_00007453001	Tuber melanosporum (strain Mel28) (Perigord black truffle)	-2.81023	7.01396
0	D5G8K2	D5G8K2_TUBMM	Uncharacterized protein	GSTUM_00002981001	Tuber melanosporum (strain Mel28) (Perigord black truffle)	-2.80943	7.01008
0	D5G918	D5G918_TUBMM	Eukaryotic translation initiation factor 3 subunit F (eIF3f)	GSTUM_00004946001	Tuber melanosporum (strain Mel28) (Perigord black truffle)	-2.78966	6.91467
0	D5GG85	D5GG85_TUBMM	PKS_ER domain-containing protein	GSTUM_00001999001	Tuber melanosporum (strain Mel28) (Perigord black truffle)	-2.78829	6.9081
0	D5GKZ8	D5GKZ8_TUBMM	RRM domain-containing protein	GSTUM_00009853001	Tuber melanosporum (strain Mel28) (Perigord black truffle)	-2.78121	6.87429
0	D5GQ02	D5GQ02_TUBMM	6-phosphogluconolactonase (6PGL) (EC 3.1.1.31)	GSTUM_00012117001	Tuber melanosporum (strain Mel28) (Perigord black truffle)	-2.77888	6.86319
1.87135e-05	D5GJI7	D5GJI7_TUBMM	Uncharacterized protein	GSTUM_00009033001	Tuber melanosporum (strain Mel28) (Perigord black truffle)	-2.76072	6.77734
0	D5GK07	D5GK07_TUBMM	NodB homology domain-containing protein	GSTUM_00009302001	Tuber melanosporum (strain Mel28) (Perigord black truffle)	-2.75562	6.75343
0	D5GMC3	D5GMC3_TUBMM	AA_TRNA_LIGASE_II domain-containing protein	GSTUM_00010648001	Tuber melanosporum (strain Mel28) (Perigord black truffle)	-2.75543	6.75254
4.87211e-06	A0A292PTL7	A0A292PTL7_9PEZI	Uncharacterized protein	GSTUAT00004983001	Tuber aestivum (summer truffle)	-2.74183	6.68918
0	D5G948	D5G948_TUBMM	Uncharacterized protein	GSTUM_00003125001	Tuber melanosporum (strain Mel28) (Perigord black truffle)	-2.74089	6.68483
0	D5GH72	D5GH72_TUBMM	Uncharacterized protein	GSTUM_00007777001	Tuber melanosporum (strain Mel28) (Perigord black truffle)	-2.73799	6.6714
0	D5GMH0	D5GMH0_TUBMM	Uncharacterized protein	GSTUM_00010709001	Tuber melanosporum (strain Mel28) (Perigord black truffle)	-2.73774	6.67025
2.67559e-05	D5GJ16	D5GJ16_TUBMM	SLT domain-containing protein	GSTUM_00008776001	Tuber melanosporum (strain Mel28) (Perigord black truffle)	-2.72462	6.60986
0	D5G7I0	D5G7I0_TUBMM	ATP synthase subunit beta (EC 7.1.2.2)	GSTUM_00002474001	Tuber melanosporum (strain Mel28) (Perigord black truffle)	-2.7183	6.58097
0	D5G9D4	D5G9D4_TUBMM	Uncharacterized protein	GSTUM_00003257001	Tuber melanosporum (strain Mel28) (Perigord black truffle)	-2.70235	6.50861
0	D5G757	D5G757_TUBMM	Uncharacterized protein	GSTUM_00002352001	Tuber melanosporum (strain Mel28) (Perigord black truffle)	-2.69387	6.47047
0	D5GCQ3	D5GCQ3_TUBMM	BTB domain-containing protein	GSTUM_00005965001	Tuber melanosporum (strain Mel28) (Perigord black truffle)	-2.68018	6.40936
0	A0A292PSQ9	A0A292PSQ9_9PEZI	GFA domain-containing protein	GSTUAT00006383001	Tuber aestivum (summer truffle)	-2.67899	6.40407
0	D5GBG3	D5GBG3_TUBMM	Uncharacterized protein	GSTUM_00000460001	Tuber melanosporum (strain Mel28) (Perigord black truffle)	-2.66334	6.33498
0	D5GLN1	D5GLN1_TUBMM	DUF2235 domain-containing protein	GSTUM_00010279001	Tuber melanosporum (strain Mel28) (Perigord black truffle)	-2.66193	6.32879
0	A0A292Q301	A0A292Q301_9PEZI	But2 domain-containing protein	GSTUAT00001699001	Tuber aestivum (summer truffle)	-2.64883	6.27158
0	D5GC35	D5GC35_TUBMM	4-hydroxyphenylpyruvate dioxygenase	GSTUM_00000546001	Tuber melanosporum (strain Mel28) (Perigord black truffle)	-2.64855	6.27037
0.00150968	D5G6C4	D5G6C4_TUBMM	Profilin	GSTUM_00004421001	Tuber melanosporum (strain Mel28) (Perigord black truffle)	-2.62901	6.18601
1.81818e-05	D5GEG5	D5GEG5_TUBMM	Uncharacterized protein	GSTUM_00006475001	Tuber melanosporum (strain Mel28) (Perigord black truffle)	-2.6161	6.1309
0	D5GNW3	D5GNW3_TUBMM	Uncharacterized protein	GSTUM_00011542001	Tuber melanosporum (strain Mel28) (Perigord black truffle)	-2.59671	6.04906
0	D5GFY7	D5GFY7_TUBMM	Uncharacterized protein	GSTUM_00001952001	Tuber melanosporum (strain Mel28) (Perigord black truffle)	-2.58679	6.00761
0	D5G7P4	D5G7P4_TUBMM	Uncharacterized protein	GSTUM_00004665001	Tuber melanosporum (strain Mel28) (Perigord black truffle)	-2.58196	5.98753
0.000109056	D5GJ79	D5GJ79_TUBMM	PABS domain-containing protein	GSTUM_00008875001	Tuber melanosporum (strain Mel28) (Perigord black truffle)	-2.57596	5.96268
0	D5GE88	D5GE88_TUBMM	MaoC-like domain-containing protein	GSTUM_00006429001	Tuber melanosporum (strain Mel28) (Perigord black truffle)	-2.56697	5.92564
0	D5G8F0	D5G8F0_TUBMM	PMSR domain-containing protein	GSTUM_00004791001	Tuber melanosporum (strain Mel28) (Perigord black truffle)	-2.56028	5.89822
0	D5GP55	D5GP55_TUBMM	Uncharacterized protein	GSTUM_00011709001	Tuber melanosporum (strain Mel28) (Perigord black truffle)	-2.55034	5.85772
0	D5GDG9	D5GDG9_TUBMM	Glutamine synthetase (EC 6.3.1.2)	GSTUM_00001013001	Tuber melanosporum (strain Mel28) (Perigord black truffle)	-2.53555	5.79798
0	D5GLQ2	D5GLQ2_TUBMM	Catalase (EC 1.11.1.6)	GSTUM_00010313001	Tuber melanosporum (strain Mel28) (Perigord black truffle)	-2.52139	5.74135
5.32787e-05	D5GAQ8	D5GAQ8_TUBMM	Adenylyl-sulfate kinase (EC 2.7.1.25)	GSTUM_00003745001	Tuber melanosporum (strain Mel28) (Perigord black truffle)	-2.50475	5.67551
0	A0A292PSD3	A0A292PSD3_9PEZI	J domain-containing protein	GSTUAT00006238001	Tuber aestivum (summer truffle)	-2.50396	5.6724
0	D5G745	D5G745_TUBMM	Uncharacterized protein	GSTUM_00002338001	Tuber melanosporum (strain Mel28) (Perigord black truffle)	-2.4995	5.65489
0	D5G9D1	D5G9D1_TUBMM	Phosphoglycerate kinase (EC 2.7.2.3)	GSTUM_00003252001	Tuber melanosporum (strain Mel28) (Perigord black truffle)	-2.49894	5.6527
0	D5GG97	D5GG97_TUBMM	Amino_oxidase domain-containing protein	GSTUM_00007281001	Tuber melanosporum (strain Mel28) (Perigord black truffle)	-2.49475	5.63631
0	A0A292PPE0	A0A292PPE0_9PEZI	Amidohydro-rel domain-containing protein	GSTUAT00006518001	Tuber aestivum (summer truffle)	-2.49168	5.62433
0	A0A292Q893	A0A292Q893_9PEZI	CHZ domain-containing protein	GSTUAT00001000001	Tuber aestivum (summer truffle)	-2.48566	5.60091
1.82857e-05	D5GF65	D5GF65_TUBMM	NAD-specific glutamate dehydrogenase (EC 1.4.1.2)	GSTUM_00006745001	Tuber melanosporum (strain Mel28) (Perigord black truffle)	-2.48516	5.59896
0	A0A292Q7J1	A0A292Q7J1_9PEZI	Uncharacterized protein	GSTUAT00000855001	Tuber aestivum (summer truffle)	-2.47926	5.57611
0	D5GA95	D5GA95_TUBMM	Uncharacterized protein	GSTUM_00005193001	Tuber melanosporum (strain Mel28) (Perigord black truffle)	-2.47821	5.57206
1.90931e-05	A0A317SN90	A0A317SN90_9PEZI	UROD/MetE-like protein	C7212DRAFT_364016	Tuber magnatum (white Piedmont truffle)	-2.46923	5.53748
0	D5G4U1	D5G4U1_TUBMM	Uncharacterized protein	GSTUM_00000199001	Tuber melanosporum (strain Mel28) (Perigord black truffle)	-2.46718	5.52962
0	D5GIE1	D5GIE1_TUBMM	CBS domain-containing protein	GSTUM_00008445001	Tuber melanosporum (strain Mel28) (Perigord black truffle)	-2.46128	5.50705
0	D5GIT4	D5GIT4_TUBMM	HPt domain-containing protein	GSTUM_00008666001	Tuber melanosporum (strain Mel28) (Perigord black truffle)	-2.4414	5.43169
4.87805e-06	D5G903	D5G903_TUBMM	Uncharacterized protein	GSTUM_00004922001	Tuber melanosporum (strain Mel28) (Perigord black truffle)	-2.44044	5.42807
6.0241e-05	D5GHZ6	D5GHZ6_TUBMM	cobW domain-containing protein	GSTUM_00008207001	Tuber melanosporum (strain Mel28) (Perigord black truffle)	-2.43414	5.40442
0	A0A292PS20	A0A292PS20_9PEZI	Nudix hydrolase domain-containing protein	GSTUAT00006372001	Tuber aestivum (summer truffle)	-2.41306	5.32603
0.000746167	A0A317T2C0	A0A317T2C0_9PEZI	3(2),5-bisphosphate nucleotidase HAL2	C7212DRAFT_306821	Tuber magnatum (white Piedmont truffle)	-2.40592	5.29973
0	D5GJE0	D5GJE0_TUBMM	Peroxiredoxin (EC 1.11.1.15)	GSTUM_00008955001	Tuber melanosporum (strain Mel28) (Perigord black truffle)	-2.40179	5.28458
0	D5GL47	D5GL47_TUBMM	Phosphomannomutase (EC 5.4.2.8)	GSTUM_00009989001	Tuber melanosporum (strain Mel28) (Perigord black truffle)	-2.39295	5.2523
5.66229e-05	A0A292PTT9	A0A292PTT9_9PEZI	AB hydrolase-1 domain-containing protein	GSTUAT00006013001	Tuber aestivum (summer truffle)	-2.39187	5.24837
0.00010609	D5GM26	D5GM26_TUBMM	Septin-type G domain-containing protein	GSTUM_00010495001	Tuber melanosporum (strain Mel28) (Perigord black truffle)	-2.37357	5.18222
0	D5G7L2	D5G7L2_TUBMM	Uncharacterized protein	GSTUM_00004607001	Tuber melanosporum (strain Mel28) (Perigord black truffle)	-2.35435	5.11364
0	D5GDS3	D5GDS3_TUBMM	Nudix hydrolase domain-containing protein	GSTUM_00006247001	Tuber melanosporum (strain Mel28) (Perigord black truffle)	-2.35434	5.1136
0	D5GNQ2	D5GNQ2_TUBMM	Eukaryotic translation initiation factor 3 subunit H (eIF3h)	GSTUM_00011424001	Tuber melanosporum (strain Mel28) (Perigord black truffle)	-2.34241	5.07149
0	D5G820	D5G820_TUBMM	Lysine--tRNA ligase (EC 6.1.1.6) (Lysyl-tRNA synthetase)	GSTUM_00002716001	Tuber melanosporum (strain Mel28) (Perigord black truffle)	-2.34021	5.06376
0	D5G5K7	D5G5K7_TUBMM	Kinase (EC 2.7.-.-)	GSTUM_00004386001	Tuber melanosporum (strain Mel28) (Perigord black truffle)	-2.33765	5.05479
0	D5GDW9	D5GDW9_TUBMM	Prenylcys_lyase domain-containing protein	GSTUM_00006317001	Tuber melanosporum (strain Mel28) (Perigord black truffle)	-2.33608	5.04929
0	D5GFJ5	D5GFJ5_TUBMM	MFS domain-containing protein	GSTUM_00006937001	Tuber melanosporum (strain Mel28) (Perigord black truffle)	-2.33416	5.04257
0	D5GM60	DAPB_TUBMM	Probable dipeptidyl-aminopeptidase B (DPAP B) (EC 3.4.14.5)	DAPB GSTUM_00010539001	Tuber melanosporum (strain Mel28) (Perigord black truffle)	-2.32272	5.00275
4.21941e-05	D5G4M1	D5G4M1_TUBMM	AAA domain-containing protein	GSTUM_00000006001	Tuber melanosporum (strain Mel28) (Perigord black truffle)	-2.31732	4.98406
0	D5GD57	D5GD57_TUBMM	Uncharacterized protein	GSTUM_00000988001	Tuber melanosporum (strain Mel28) (Perigord black truffle)	-2.30838	4.95327
0	D5G7G9	D5G7G9_TUBMM	Uncharacterized protein	GSTUM_00002459001	Tuber melanosporum (strain Mel28) (Perigord black truffle)	-2.30562	4.9438
0	D5G4S7	D5G4S7_TUBMM	Uncharacterized protein	GSTUM_00000081001	Tuber melanosporum (strain Mel28) (Perigord black truffle)	-2.30054	4.92642
3.03359e-05	D5G7U2	D5G7U2_TUBMM	Aldo_ket_red domain-containing protein	GSTUM_00002653001	Tuber melanosporum (strain Mel28) (Perigord black truffle)	-2.29211	4.89772
0	D5G7D2	D5G7D2_TUBMM	Uncharacterized protein	GSTUM_00002556001	Tuber melanosporum (strain Mel28) (Perigord black truffle)	-2.29058	4.89253
0	D5G9J7	D5G9J7_TUBMM	Uncharacterized protein	GSTUM_00003355001	Tuber melanosporum (strain Mel28) (Perigord black truffle)	-2.29024	4.89137
0	D5GIF2	D5GIF2_TUBMM	Uncharacterized protein	GSTUM_00008462001	Tuber melanosporum (strain Mel28) (Perigord black truffle)	-2.28345	4.86841
1.82025e-05	A0A292PLS2	A0A292PLS2_9PEZI	SCP2 domain-containing protein	GSTUAT00008182001	Tuber aestivum (summer truffle)	-2.27113	4.82701
0	A0A292PSF6	A0A292PSF6_9PEZI	Acetyl-coenzyme A synthetase (EC 6.2.1.1)	GSTUAT00006359001	Tuber aestivum (summer truffle)	-2.27004	4.82337
9.67352e-06	D5GIY8	D5GIY8_TUBMM	Uncharacterized protein	GSTUM_00008743001	Tuber melanosporum (strain Mel28) (Perigord black truffle)	-2.26848	4.81815
1.83486e-05	D5GET9	D5GET9_TUBMM	Uncharacterized protein	GSTUM_00001392001	Tuber melanosporum (strain Mel28) (Perigord black truffle)	-2.26678	4.81248
0.00242424	A0A292PPI3	A0A292PPI3_9PEZI	Uncharacterized protein	GSTUAT00006468001	Tuber aestivum (summer truffle)	-2.26078	4.79251
0	A0A292PZB5	A0A292PZB5_9PEZI	NADH-cytochrome b5 reductase (EC 1.6.2.2)	GSTUAT00003833001	Tuber aestivum (summer truffle)	-2.25971	4.78895
0	D5G400	D5G400_TUBMM	Thioredoxin domain-containing protein	GSTUM_00003883001	Tuber melanosporum (strain Mel28) (Perigord black truffle)	-2.2362	4.71154
0	D5GC68	D5GC68_TUBMM	Uncharacterized protein	GSTUM_00000606001	Tuber melanosporum (strain Mel28) (Perigord black truffle)	-2.23552	4.70932
0	D5GMK8	D5GMK8_TUBMM	Uncharacterized protein	GSTUM_00010781001	Tuber melanosporum (strain Mel28) (Perigord black truffle)	-2.23411	4.70472
0	D5GN26	D5GN26_TUBMM	Uncharacterized protein	GSTUM_00011059001	Tuber melanosporum (strain Mel28) (Perigord black truffle)	-2.22153	4.66388
0	D5GQ66	D5GQ66_TUBMM	Uncharacterized protein	GSTUM_00012218001	Tuber melanosporum (strain Mel28) (Perigord black truffle)	-2.21154	4.63169
6e-05	D5GNY9	D5GNY9_TUBMM	Uncharacterized protein	GSTUM_00011590001	Tuber melanosporum (strain Mel28) (Perigord black truffle)	-2.20831	4.62134
0	D5G8I4	D5G8I4_TUBMM	M20_dimer domain-containing protein	GSTUM_00002887001	Tuber melanosporum (strain Mel28) (Perigord black truffle)	-2.20243	4.60254
0	A0A292PNQ2	A0A292PNQ2_9PEZI	Uncharacterized protein	GSTUAT00007783001	Tuber aestivum (summer truffle)	-2.1975	4.58684
0	A0A317ST34	A0A317ST34_9PEZI	Acetyl-coenzyme A synthetase (EC 6.2.1.1)	C7212DRAFT_277549	Tuber magnatum (white Piedmont truffle)	-2.18935	4.561
0	D5GAK7	D5GAK7_TUBMM	Uncharacterized protein	GSTUM_00003663001	Tuber melanosporum (strain Mel28) (Perigord black truffle)	-2.18461	4.54604
0	A0A292Q254	A0A292Q254_9PEZI	Pyruvate kinase (EC 2.7.1.40)	GSTUAT00003063001	Tuber aestivum (summer truffle)	-2.18223	4.53855
0	A0A292PQ87	A0A292PQ87_9PEZI	Fumarylacetoacetase (EC 3.7.1.2) (Fumarylacetoacetate hydrolase)	GSTUAT00006092001	Tuber aestivum (summer truffle)	-2.18119	4.53527
5.70846e-05	D5GD45	D5GD45_TUBMM	Branched-chain-amino-acid aminotransferase (EC 2.6.1.42)	GSTUM_00000969001	Tuber melanosporum (strain Mel28) (Perigord black truffle)	-2.17676	4.52137
0	D5GE59	MTND_TUBMM	1,2-dihydroxy-3-keto-5-methylthiopentene dioxygenase (EC 1.13.11.54) (Acireductone dioxygenase (Fe(2+)-requiring)) (ARD) (Fe-ARD)	ADI1 GSTUM_00006393001	Tuber melanosporum (strain Mel28) (Perigord black truffle)	-2.17407	4.51295
1.8412e-05	A0A292PYQ6	A0A292PYQ6_9PEZI	Superoxide dismutase (EC 1.15.1.1)	GSTUAT00004102001	Tuber aestivum (summer truffle)	-2.1732	4.51023
0	D5GHW5	D5GHW5_TUBMM	Glyco_hydro_cc domain-containing protein	GSTUM_00008150001	Tuber melanosporum (strain Mel28) (Perigord black truffle)	-2.16484	4.48417
0.000436557	D5GA61	D5GA61_TUBMM	Protein kinase domain-containing protein	GSTUM_00005149001	Tuber melanosporum (strain Mel28) (Perigord black truffle)	-2.16131	4.47321
0.000329454	A0A292Q8A8	A0A292Q8A8_9PEZI	HPt domain-containing protein	GSTUAT00000997001	Tuber aestivum (summer truffle)	-2.15881	4.46546
0	A0A317SG10	A0A317SG10_9PEZI	Lon protease homolog, mitochondrial (EC 3.4.21.53)	PIM1 C7212DRAFT_359593	Tuber magnatum (white Piedmont truffle)	-2.15269	4.44656
0	A0A292PR60	A0A292PR60_9PEZI	Methyltransf_2 domain-containing protein	GSTUAT00005872001	Tuber aestivum (summer truffle)	-2.15215	4.4449
1.83066e-05	D5GMG1	D5GMG1_TUBMM	Chorismate synthase (EC 4.2.3.5)	GSTUM_00010690001	Tuber melanosporum (strain Mel28) (Perigord black truffle)	-2.14659	4.4278
0	D5G4C9	D5G4C9_TUBMM	Uncharacterized protein	GSTUM_00004053001	Tuber melanosporum (strain Mel28) (Perigord black truffle)	-2.14068	4.4097
0	D5GA85	D5GA85_TUBMM	Malate dehydrogenase (EC 1.1.1.37)	GSTUM_00005180001	Tuber melanosporum (strain Mel28) (Perigord black truffle)	-2.13837	4.40264
4.16667e-05	D5GBB7	D5GBB7_TUBMM	Uncharacterized protein	GSTUM_00000406001	Tuber melanosporum (strain Mel28) (Perigord black truffle)	-2.13782	4.40097
0	D5GB33	D5GB33_TUBMM	DUF1932 domain-containing protein	GSTUM_00005424001	Tuber melanosporum (strain Mel28) (Perigord black truffle)	-2.12691	4.36781
0	D5GFH1	D5GFH1_TUBMM	Uncharacterized protein	GSTUM_00006891001	Tuber melanosporum (strain Mel28) (Perigord black truffle)	-2.1269	4.36778
0.00016464	D5G769	D5G769_TUBMM	Uncharacterized protein	GSTUM_00002492001	Tuber melanosporum (strain Mel28) (Perigord black truffle)	-2.12317	4.3565
0.00252664	D5G8G2	D5G8G2_TUBMM	PKS_ER domain-containing protein	GSTUM_00002851001	Tuber melanosporum (strain Mel28) (Perigord black truffle)	-2.11467	4.33091
0	D5GCW0	D5GCW0_TUBMM	Peptidylprolyl isomerase (EC 5.2.1.8)	GSTUM_00000766001	Tuber melanosporum (strain Mel28) (Perigord black truffle)	-2.10352	4.29757
0	D5G9U3	D5G9U3_TUBMM	FCP1 homology domain-containing protein	GSTUM_00005073001	Tuber melanosporum (strain Mel28) (Perigord black truffle)	-2.09861	4.28297
0	A0A292PW86	A0A292PW86_9PEZI	Uncharacterized protein	GSTUAT00004849001	Tuber aestivum (summer truffle)	-2.0819	4.23364
0	D5GCX5	D5GCX5_TUBMM	Uncharacterized protein	GSTUM_00000853001	Tuber melanosporum (strain Mel28) (Perigord black truffle)	-2.08147	4.23238
0	D5GBC1	D5GBC1_TUBMM	Uncharacterized protein	GSTUM_00000410001	Tuber melanosporum (strain Mel28) (Perigord black truffle)	-2.07867	4.22418
0	A0A292Q0Z0	A0A292Q0Z0_9PEZI	Uncharacterized protein	GSTUAT00003563001	Tuber aestivum (summer truffle)	-2.07502	4.2135
0	D5G505	D5G505_TUBMM	Uncharacterized protein	GSTUM_00000225001	Tuber melanosporum (strain Mel28) (Perigord black truffle)	-2.0667	4.18927
0.00223761	A0A317SS00	A0A317SS00_9PEZI	ARM repeat-containing protein	C7212DRAFT_278498	Tuber magnatum (white Piedmont truffle)	-2.06115	4.17319
2.69663e-05	A0A292PZT0	A0A292PZT0_9PEZI	Uncharacterized protein	GSTUAT00004008001	Tuber aestivum (summer truffle)	-2.05926	4.16772
0	A0A292PP22	A0A292PP22_9PEZI	Uncharacterized protein	GSTUAT00006524001	Tuber aestivum (summer truffle)	-2.05768	4.16316
3.82572e-05	D5GA71	D5GA71_TUBMM	Uncharacterized protein	GSTUM_00005165001	Tuber melanosporum (strain Mel28) (Perigord black truffle)	-2.05605	4.15846
0	D5G5Q5	D5G5Q5_TUBMM	Uncharacterized protein	GSTUM_00001433001	Tuber melanosporum (strain Mel28) (Perigord black truffle)	-2.05374	4.15181
0.000175537	D5G8K7	D5G8K7_TUBMM	Uncharacterized protein	GSTUM_00002988001	Tuber melanosporum (strain Mel28) (Perigord black truffle)	-2.05238	4.1479
0	A0A317SWH1	A0A317SWH1_9PEZI	BTB domain-containing protein	C7212DRAFT_176259	Tuber magnatum (white Piedmont truffle)	-2.04572	4.12879
0	A0A292PVG2	A0A292PVG2_9PEZI	Uncharacterized protein	GSTUAT00005427001	Tuber aestivum (summer truffle)	-2.03761	4.10565
0	A0A292PKA1	A0A292PKA1_9PEZI	Uncharacterized protein	GSTUAT00007846001	Tuber aestivum (summer truffle)	-2.03713	4.10428
0	D5GK46	D5GK46_TUBMM	Uncharacterized protein	GSTUM_00009360001	Tuber melanosporum (strain Mel28) (Perigord black truffle)	-2.03585	4.10064
0	D5GLU2	D5GLU2_TUBMM	mRNA stability protein	GSTUM_00010420001	Tuber melanosporum (strain Mel28) (Perigord black truffle)	-2.02692	4.07534
2.69966e-05	D5GB43	D5GB43_TUBMM	S-(hydroxymethyl)glutathione dehydrogenase (EC 1.1.1.284)	GSTUM_00005441001	Tuber melanosporum (strain Mel28) (Perigord black truffle)	-2.02535	4.07091
0.00109453	A0A292PSX4	A0A292PSX4_9PEZI	Uncharacterized protein	GSTUAT00006095001	Tuber aestivum (summer truffle)	-2.00353	4.0098
0	D5GG20	D5GG20_TUBMM	CN hydrolase domain-containing protein	GSTUM_00007160001	Tuber melanosporum (strain Mel28) (Perigord black truffle)	-2.00353	4.0098
0	A0A292PPX7	A0A292PPX7_9PEZI	Uncharacterized protein	GSTUAT00007075001	Tuber aestivum (summer truffle)	-2.00034	4.00094
0.00211208	D5GEB6	D5GEB6_TUBMM	Glyco_hydro_63 domain-containing protein	GSTUM_00001255001	Tuber melanosporum (strain Mel28) (Perigord black truffle)	-1.99938	3.99828
0	A0A292Q1Y3	A0A292Q1Y3_9PEZI	Citrate synthase	GSTUAT00002063001	Tuber aestivum (summer truffle)	-1.99803	3.99454
0.000378234	A0A292Q065	A0A292Q065_9PEZI	HMG box domain-containing protein	GSTUAT00003835001	Tuber aestivum (summer truffle)	-1.99354	3.98213
3.05011e-05	D5GLL8	D5GLL8_TUBMM	GST C-terminal domain-containing protein	GSTUM_00010264001	Tuber melanosporum (strain Mel28) (Perigord black truffle)	-1.98664	3.96313
1.8244e-05	A0A292QA95	A0A292QA95_9PEZI	UBIQUITIN_CONJUGAT_2 domain-containing protein	GSTUAT00000370001	Tuber aestivum (summer truffle)	-1.97982	3.94444
0.000531469	D5G718	D5G718_TUBMM	Uncharacterized protein	GSTUM_00004558001	Tuber melanosporum (strain Mel28) (Perigord black truffle)	-1.9683	3.91307
0	D5GH40	D5GH40_TUBMM	Uncharacterized protein	GSTUM_00007691001	Tuber melanosporum (strain Mel28) (Perigord black truffle)	-1.96665	3.90859
4.2328e-05	A0A317ST57	A0A317ST57_9PEZI	WD_REPEATS_REGION domain-containing protein	C7212DRAFT_277515	Tuber magnatum (white Piedmont truffle)	-1.96599	3.90681
0	D5GI86	D5GI86_TUBMM	Gal_mutarotas_2 domain-containing protein	GSTUM_00008333001	Tuber melanosporum (strain Mel28) (Perigord black truffle)	-1.96449	3.90275
0	A0A292Q0M4	A0A292Q0M4_9PEZI	Uncharacterized protein	GSTUAT00002879001	Tuber aestivum (summer truffle)	-1.96429	3.90221
0	A0A317SQD4	A0A317SQD4_9PEZI	ABC transporter domain-containing protein	C7212DRAFT_295001	Tuber magnatum (white Piedmont truffle)	-1.96138	3.89434
0	D5GBX8	D5GBX8_TUBMM	Mitochondrial pyruvate carrier	GSTUM_00005635001	Tuber melanosporum (strain Mel28) (Perigord black truffle)	-1.96026	3.89132
0	A0A292PVH4	A0A292PVH4_9PEZI	Uncharacterized protein	GSTUAT00004733001	Tuber aestivum (summer truffle)	-1.95679	3.88197
0.000664953	D5G834	D5G834_TUBMM	Phospho-2-dehydro-3-deoxyheptonate aldolase (EC 2.5.1.54)	GSTUM_00002791001	Tuber melanosporum (strain Mel28) (Perigord black truffle)	-1.95306	3.87195
0.00442305	D5G797	D5G797_TUBMM	M20_dimer domain-containing protein	GSTUM_00002523001	Tuber melanosporum (strain Mel28) (Perigord black truffle)	-1.95215	3.86951
0.000220994	D5G4M6	D5G4M6_TUBMM	Uncharacterized protein	GSTUM_00000014001	Tuber melanosporum (strain Mel28) (Perigord black truffle)	-1.94387	3.84736
0.000899329	D5GKJ7	D5GKJ7_TUBMM	Eukaryotic translation initiation factor 3 subunit J (eIF3j) (Eukaryotic translation initiation factor 3 30 kDa subunit homolog) (eIF-3 30 kDa subunit homolog)	HCR1 GSTUM_00009595001	Tuber melanosporum (strain Mel28) (Perigord black truffle)	-1.94079	3.83916
0	A0A317SHS3	A0A317SHS3_9PEZI	Rab GDP dissociation inhibitor	C7212DRAFT_330217	Tuber magnatum (white Piedmont truffle)	-1.91722	3.77695
0.00553934	D5GA84	D5GA84_TUBMM	Ribosomal_L28e domain-containing protein	GSTUM_00005179001	Tuber melanosporum (strain Mel28) (Perigord black truffle)	-1.91453	3.76991
0	D5G5K2	D5G5K2_TUBMM	Uncharacterized protein	GSTUM_00004381001	Tuber melanosporum (strain Mel28) (Perigord black truffle)	-1.91294	3.76576
0	D5GIC4	D5GIC4_TUBMM	ATP synthase subunit gamma	GSTUM_00008424001	Tuber melanosporum (strain Mel28) (Perigord black truffle)	-1.89897	3.72947
0	A0A317SVX1	A0A317SVX1_9PEZI	Superoxide dismutase (EC 1.15.1.1)	C7212DRAFT_294074	Tuber magnatum (white Piedmont truffle)	-1.8968	3.72386
0.00131051	A0A292PHH1	A0A292PHH1_9PEZI	Arginase (EC 3.5.3.1)	GSTUAT00009176001	Tuber aestivum (summer truffle)	-1.89029	3.7071
0	D5GM35	D5GM35_TUBMM	Cytochrome b5 heme-binding domain-containing protein	GSTUM_00010508001	Tuber melanosporum (strain Mel28) (Perigord black truffle)	-1.89017	3.70679
0	D5G744	D5G744_TUBMM	Ribosomal_L18e/L15P domain-containing protein	GSTUM_00002337001	Tuber melanosporum (strain Mel28) (Perigord black truffle)	-1.88981	3.70586
0	A0A292Q2U1	A0A292Q2U1_9PEZI	Aminotran_1_2 domain-containing protein	GSTUAT00002892001	Tuber aestivum (summer truffle)	-1.88965	3.70545
0	A0A317SM75	A0A317SM75_9PEZI	Uncharacterized protein	C7212DRAFT_328995	Tuber magnatum (white Piedmont truffle)	-1.88927	3.70448
0.000112077	A0A292Q2Q5	A0A292Q2Q5_9PEZI	Succinate--CoA ligase [ADP-forming] subunit alpha, mitochondrial (EC 6.2.1.5) (Succinyl-CoA synthetase subunit alpha) (SCS-alpha)	GSTUAT00002229001	Tuber aestivum (summer truffle)	-1.88639	3.69709
0.000165103	A0A292PN09	A0A292PN09_9PEZI	Uncharacterized protein	GSTUAT00007025001	Tuber aestivum (summer truffle)	-1.88286	3.68805
0	D5GE58	D5GE58_TUBMM	Aldo_ket_red domain-containing protein	GSTUM_00006389001	Tuber melanosporum (strain Mel28) (Perigord black truffle)	-1.87341	3.66398
0	A0A292Q059	A0A292Q059_9PEZI	DNA replication licensing factor MCM7 (EC 3.6.4.12)	MCM7 GSTUAT00002669001	Tuber aestivum (summer truffle)	-1.8682	3.65077
0	A0A292PYN9	A0A292PYN9_9PEZI	Uncharacterized protein	GSTUAT00003291001	Tuber aestivum (summer truffle)	-1.86288	3.63733
0	D5GGE6	D5GGE6_TUBMM	AMPK1_CBM domain-containing protein	GSTUM_00007342001	Tuber melanosporum (strain Mel28) (Perigord black truffle)	-1.85898	3.62751
0	A0A292PYZ6	A0A292PYZ6_9PEZI	Imidazoleglycerol-phosphate dehydratase (EC 4.2.1.19)	GSTUAT00003983001	Tuber aestivum (summer truffle)	-1.85091	3.60728
0	D5GB83	D5GB83_TUBMM	Acyl carrier protein	GSTUM_00003784001	Tuber melanosporum (strain Mel28) (Perigord black truffle)	-1.84306	3.5877
0	A0A292QAE4	A0A292QAE4_9PEZI	Uncharacterized protein (Fragment)	GSTUAT00000037001	Tuber aestivum (summer truffle)	-1.84224	3.58566
0.000531934	D5GPW1	D5GPW1_TUBMM	Glycine cleavage system P protein (EC 1.4.4.2)	GSTUM_00012074001	Tuber melanosporum (strain Mel28) (Perigord black truffle)	-1.84216	3.58546
0.000995837	D5GFF3	D5GFF3_TUBMM	Uncharacterized protein	GSTUM_00006867001	Tuber melanosporum (strain Mel28) (Perigord black truffle)	-1.83962	3.57916
0	A0A292PR07	A0A292PR07_9PEZI	Alpha-mann_mid domain-containing protein	GSTUAT00005837001	Tuber aestivum (summer truffle)	-1.83908	3.57782
0	A0A292PN23	A0A292PN23_9PEZI	Amidase domain-containing protein	GSTUAT00007438001	Tuber aestivum (summer truffle)	-1.83848	3.57633
0	A0A292PKR5	A0A292PKR5_9PEZI	SAC domain-containing protein	GSTUAT00008837001	Tuber aestivum (summer truffle)	-1.83273	3.5621
3.10078e-05	D5GI16	D5GI16_TUBMM	PKS_ER domain-containing protein	GSTUM_00008228001	Tuber melanosporum (strain Mel28) (Perigord black truffle)	-1.82481	3.5426
0	D5GCK3	D5GCK3_TUBMM	Uncharacterized protein	GSTUM_00000686001	Tuber melanosporum (strain Mel28) (Perigord black truffle)	-1.82111	3.53353
0	A0A292Q5N4	A0A292Q5N4_9PEZI	Uncharacterized protein	GSTUAT00001575001	Tuber aestivum (summer truffle)	-1.81879	3.52785
2.6936e-05	A0A317T117	A0A317T117_9PEZI	Transcription elongation factor 1 homolog (Fragment)	C7212DRAFT_311608	Tuber magnatum (white Piedmont truffle)	-1.81061	3.50791
0	D5G800	D5G800_TUBMM	DAO domain-containing protein	GSTUM_00002749001	Tuber melanosporum (strain Mel28) (Perigord black truffle)	-1.80842	3.50258
0	A0A292Q3P8	A0A292Q3P8_9PEZI	Glycylpeptide N-tetradecanoyltransferase (EC 2.3.1.97)	GSTUAT00001487001	Tuber aestivum (summer truffle)	-1.80249	3.48822
0.00109212	D5GAA7	D5GAA7_TUBMM	J domain-containing protein	GSTUM_00005206001	Tuber melanosporum (strain Mel28) (Perigord black truffle)	-1.79835	3.47822
0.000220791	A0A317T1P8	A0A317T1P8_9PEZI	Heat shock protein 70	C7212DRAFT_308349	Tuber magnatum (white Piedmont truffle)	-1.7976	3.47641
0	D5GCS4	D5GCS4_TUBMM	TauD domain-containing protein	GSTUM_00005997001	Tuber melanosporum (strain Mel28) (Perigord black truffle)	-1.79545	3.47124
3.07355e-05	D5G931	D5G931_TUBMM	Uncharacterized protein	GSTUM_00004961001	Tuber melanosporum (strain Mel28) (Perigord black truffle)	-1.79282	3.46492
0	A0A292PR73	A0A292PR73_9PEZI	Uncharacterized protein	GSTUAT00005770001	Tuber aestivum (summer truffle)	-1.78586	3.44824
0	D5GBY9	D5GBY9_TUBMM	Uncharacterized protein	GSTUM_00005715001	Tuber melanosporum (strain Mel28) (Perigord black truffle)	-1.78567	3.44779
0	A0A292PSP7	A0A292PSP7_9PEZI	1,3-beta-glucanosyltransferase (EC 2.4.1.-)	GSTUAT00006205001	Tuber aestivum (summer truffle)	-1.78477	3.44564
0.000193129	A0A317SMZ1	A0A317SMZ1_9PEZI	Uncharacterized protein	C7212DRAFT_195992	Tuber magnatum (white Piedmont truffle)	-1.7843	3.44451
0.000364937	D5G7H6	D5G7H6_TUBMM	Uncharacterized protein	GSTUM_00002469001	Tuber melanosporum (strain Mel28) (Perigord black truffle)	-1.76836	3.40666
0	D5GIW0	D5GIW0_TUBMM	Thioredoxin reductase (EC 1.8.1.9)	GSTUM_00008708001	Tuber melanosporum (strain Mel28) (Perigord black truffle)	-1.76834	3.40662
5.68528e-05	D5GNG5	D5GNG5_TUBMM	Cupin_2 domain-containing protein	GSTUM_00011281001	Tuber melanosporum (strain Mel28) (Perigord black truffle)	-1.76652	3.40232
0.00185203	D5GJ00	D5GJ00_TUBMM	Protein kinase domain-containing protein	GSTUM_00008759001	Tuber melanosporum (strain Mel28) (Perigord black truffle)	-1.75282	3.37017
0.000564502	A0A317SCM4	A0A317SCM4_9PEZI	Acetylornithine and succinylornithine aminotransferase	C7212DRAFT_337565	Tuber magnatum (white Piedmont truffle)	-1.75201	3.36828
0.000601892	D5GA33	D5GA33_TUBMM	Uncharacterized protein	GSTUM_00003549001	Tuber melanosporum (strain Mel28) (Perigord black truffle)	-1.75043	3.36459
0	A0A317SXF1	A0A317SXF1_9PEZI	Tricalbin	C7212DRAFT_360630	Tuber magnatum (white Piedmont truffle)	-1.74749	3.35774
0	A0A292Q405	A0A292Q405_9PEZI	Vacuolar proton pump subunit B (V-ATPase subunit B) (Vacuolar proton pump subunit B)	GSTUAT00001413001	Tuber aestivum (summer truffle)	-1.73969	3.33963
0.000462081	A0A317T3K3	A0A317T3K3_9PEZI	TAP42-like protein	C7212DRAFT_308010	Tuber magnatum (white Piedmont truffle)	-1.73136	3.32041
3.4188e-05	D5GHK2	D5GHK2_TUBMM	Uncharacterized protein	GSTUM_00007956001	Tuber melanosporum (strain Mel28) (Perigord black truffle)	-1.7271	3.31062
4.19287e-05	A0A317SAY2	A0A317SAY2_9PEZI	Mitochondrial carrier	C7212DRAFT_232027	Tuber magnatum (white Piedmont truffle)	-1.72049	3.29548
0.000122723	A0A292Q3F3	A0A292Q3F3_9PEZI	Cytochrome b5 heme-binding domain-containing protein	GSTUAT00002423001	Tuber aestivum (summer truffle)	-1.7177	3.28912
0	D5GP67	D5GP67_TUBMM	WD_REPEATS_REGION domain-containing protein	GSTUM_00011728001	Tuber melanosporum (strain Mel28) (Perigord black truffle)	-1.71562	3.28438
0.006843	A0A292PKP7	A0A292PKP7_9PEZI	Uncharacterized protein	GSTUAT00008199001	Tuber aestivum (summer truffle)	-1.71298	3.27837
1.86047e-05	D5GHB3	D5GHB3_TUBMM	RRM domain-containing protein	GSTUM_00007732001	Tuber melanosporum (strain Mel28) (Perigord black truffle)	-1.70897	3.26927
0	A0A292PQI5	A0A292PQI5_9PEZI	Uncharacterized protein	GSTUAT00006086001	Tuber aestivum (summer truffle)	-1.70632	3.26327
0	D5G4K9	D5G4K9_TUBMM	Uncharacterized protein	GSTUM_00004203001	Tuber melanosporum (strain Mel28) (Perigord black truffle)	-1.70589	3.2623
0	D5GN34	D5GN34_TUBMM	Uncharacterized protein	GSTUM_00011068001	Tuber melanosporum (strain Mel28) (Perigord black truffle)	-1.69985	3.24867
0	D5GAV0	D5GAV0_TUBMM	AA_TRNA_LIGASE_II domain-containing protein	GSTUM_00005319001	Tuber melanosporum (strain Mel28) (Perigord black truffle)	-1.68935	3.22511
2.68156e-05	A0A317SDF9	A0A317SDF9_9PEZI	Nicotinate-nucleotide pyrophosphorylase [carboxylating] (EC 2.4.2.19) (Quinolinate phosphoribosyltransferase [decarboxylating])	C7212DRAFT_338307	Tuber magnatum (white Piedmont truffle)	-1.68752	3.22103
0	A0A292PQJ3	A0A292PQJ3_9PEZI	CS domain-containing protein	GSTUAT00007158001	Tuber aestivum (summer truffle)	-1.68699	3.21984
0.00634326	D5GJG5	D5GJG5_TUBMM	TCTP domain-containing protein	GSTUM_00008989001	Tuber melanosporum (strain Mel28) (Perigord black truffle)	-1.68335	3.21173
0	D5G5T7	D5G5T7_TUBMM	Uncharacterized protein	GSTUM_00001473001	Tuber melanosporum (strain Mel28) (Perigord black truffle)	-1.67032	3.18285
0	A0A292PNM0	A0A292PNM0_9PEZI	Uncharacterized protein (Fragment)	GSTUAT00007837001	Tuber aestivum (summer truffle)	-1.66643	3.17428
0	D5G4M2	D5G4M2_TUBMM	HABP4_PAI-RBP1 domain-containing protein	GSTUM_00000007001	Tuber melanosporum (strain Mel28) (Perigord black truffle)	-1.66355	3.16795
1.90024e-05	A0A292PKX1	A0A292PKX1_9PEZI	Uncharacterized protein	GSTUAT00007623001	Tuber aestivum (summer truffle)	-1.66111	3.1626
0	A0A317SP03	A0A317SP03_9PEZI	Glycoside Hydrolase Family 31 protein	C7212DRAFT_279051	Tuber magnatum (white Piedmont truffle)	-1.65721	3.15406
0.000281588	D5G5M5	D5G5M5_TUBMM	AA_permease domain-containing protein	GSTUM_00001488001	Tuber melanosporum (strain Mel28) (Perigord black truffle)	-1.64879	3.13571
0	A0A292Q2F4	A0A292Q2F4_9PEZI	BHLH domain-containing protein	GSTUAT00002006001	Tuber aestivum (summer truffle)	-1.64242	3.12189
1.91159e-05	D5GCF8	D5GCF8_TUBMM	Uncharacterized protein	GSTUM_00005870001	Tuber melanosporum (strain Mel28) (Perigord black truffle)	-1.64222	3.12146
0.000275113	D5G4F7	D5G4F7_TUBMM	Uncharacterized protein	GSTUM_00004089001	Tuber melanosporum (strain Mel28) (Perigord black truffle)	-1.63352	3.10269
0.000547038	A0A292PX94	A0A292PX94_9PEZI	Uncharacterized protein	GSTUAT00004855001	Tuber aestivum (summer truffle)	-1.63174	3.09887
0.000140551	D5G6E3	D5G6E3_TUBMM	Protein YOP1	GSTUM_00004445001	Tuber melanosporum (strain Mel28) (Perigord black truffle)	-1.62961	3.09429
0	A0A292PYU8	A0A292PYU8_9PEZI	SHMT domain-containing protein	GSTUAT00004022001	Tuber aestivum (summer truffle)	-1.62136	3.07665
0.00029523	A0A292Q3Q0	A0A292Q3Q0_9PEZI	Uncharacterized protein	GSTUAT00001470001	Tuber aestivum (summer truffle)	-1.61653	3.06637
0	A0A292PRN7	A0A292PRN7_9PEZI	Abhydrolase_2 domain-containing protein	GSTUAT00006567001	Tuber aestivum (summer truffle)	-1.61428	3.06159
0.0025931	D5G5R1	D5G5R1_TUBMM	Uncharacterized protein	GSTUM_00001444001	Tuber melanosporum (strain Mel28) (Perigord black truffle)	-1.61064	3.05387
0	D5G867	D5G867_TUBMM	Uncharacterized protein	GSTUM_00002909001	Tuber melanosporum (strain Mel28) (Perigord black truffle)	-1.60992	3.05235
0	A0A292PRA7	A0A292PRA7_9PEZI	Uncharacterized protein	GSTUAT00006766001	Tuber aestivum (summer truffle)	-1.60699	3.04616
0	D5GJH2	D5GJH2_TUBMM	CRAL-TRIO domain-containing protein	GSTUM_00009010001	Tuber melanosporum (strain Mel28) (Perigord black truffle)	-1.60633	3.04476
0	D5GL18	D5GL18_TUBMM	40S ribosomal protein S8	GSTUM_00009915001	Tuber melanosporum (strain Mel28) (Perigord black truffle)	-1.59735	3.02587
0.000318996	D5GCD3	D5GCD3_TUBMM	RRM domain-containing protein	GSTUM_00005829001	Tuber melanosporum (strain Mel28) (Perigord black truffle)	-1.58939	3.00922
0	D5GKE0	D5GKE0_TUBMM	Uncharacterized protein	GSTUM_00009496001	Tuber melanosporum (strain Mel28) (Perigord black truffle)	-1.58817	3.00668
0	D5GFI3	D5GFI3_TUBMM	Uncharacterized protein	GSTUM_00006913001	Tuber melanosporum (strain Mel28) (Perigord black truffle)	-1.58193	2.9937
0	D5G983	D5G983_TUBMM	Arginase (EC 3.5.3.1)	GSTUM_00003192001	Tuber melanosporum (strain Mel28) (Perigord black truffle)	-1.5753	2.97997
0	A0A292Q179	A0A292Q179_9PEZI	CS domain-containing protein	GSTUAT00002302001	Tuber aestivum (summer truffle)	-1.57526	2.97989
0	D5G3Z2	D5G3Z2_TUBMM	DHHA2 domain-containing protein	GSTUM_00003867001	Tuber melanosporum (strain Mel28) (Perigord black truffle)	-1.57131	2.97174
0	A0A292Q370	A0A292Q370_9PEZI	Uncharacterized protein	GSTUAT00002840001	Tuber aestivum (summer truffle)	-1.56895	2.96689
0.00383186	D5GGP5	D5GGP5_TUBMM	Altered inheritance of mitochondria protein 24, mitochondrial	GSTUM_00007454001	Tuber melanosporum (strain Mel28) (Perigord black truffle)	-1.56797	2.96487
0.000105469	D5GB19	D5GB19_TUBMM	Inos-1-P_synth domain-containing protein	GSTUM_00005405001	Tuber melanosporum (strain Mel28) (Perigord black truffle)	-1.56775	2.96442
9.46746e-05	D5G7S7	D5G7S7_TUBMM	Uncharacterized protein	GSTUM_00004707001	Tuber melanosporum (strain Mel28) (Perigord black truffle)	-1.5607	2.94997
4.21496e-05	A0A317SGI9	A0A317SGI9_9PEZI	Uncharacterized protein	C7212DRAFT_359382	Tuber magnatum (white Piedmont truffle)	-1.55902	2.94654
0.00793842	A0A317SYI6	A0A317SYI6_9PEZI	Uncharacterized protein	C7212DRAFT_278057	Tuber magnatum (white Piedmont truffle)	-1.55781	2.94407
0.00408217	D5GJ38	D5GJ38_TUBMM	Uncharacterized protein	GSTUM_00008824001	Tuber melanosporum (strain Mel28) (Perigord black truffle)	-1.55492	2.93817
0.000105986	D5G4J9	D5G4J9_TUBMM	Uncharacterized protein	GSTUM_00004155001	Tuber melanosporum (strain Mel28) (Perigord black truffle)	-1.55218	2.9326
0	D5G5I7	D5G5I7_TUBMM	Uncharacterized protein	GSTUM_00004355001	Tuber melanosporum (strain Mel28) (Perigord black truffle)	-1.54844	2.92501
0	A0A292Q791	A0A292Q791_9PEZI	Uncharacterized protein	GSTUAT00001148001	Tuber aestivum (summer truffle)	-1.545	2.91804
0.000566984	A0A292PYG4	A0A292PYG4_9PEZI	Beta-hexosaminidase (EC 3.2.1.52)	GSTUAT00003228001	Tuber aestivum (summer truffle)	-1.54128	2.91053
0.0031091	D5GCA2	D5GCA2_TUBMM	Superoxide dismutase (EC 1.15.1.1)	GSTUM_00000647001	Tuber melanosporum (strain Mel28) (Perigord black truffle)	-1.53726	2.90243
1.87354e-05	A0A292Q0S5	A0A292Q0S5_9PEZI	FAD-binding PCMH-type domain-containing protein	GSTUAT00002929001	Tuber aestivum (summer truffle)	-1.53104	2.88994
0	D5GK88	D5GK88_TUBMM	Gp_dh_N domain-containing protein	GSTUM_00009426001	Tuber melanosporum (strain Mel28) (Perigord black truffle)	-1.5297	2.88726
0.00120296	D5GNB0	D5GNB0_TUBMM	Uncharacterized protein	GSTUM_00011204001	Tuber melanosporum (strain Mel28) (Perigord black truffle)	-1.52287	2.87362
0	A0A292Q256	A0A292Q256_9PEZI	cobW domain-containing protein	GSTUAT00002735001	Tuber aestivum (summer truffle)	-1.52135	2.8706
6.01805e-05	D5GKY8	D5GKY8_TUBMM	Uncharacterized protein	GSTUM_00009839001	Tuber melanosporum (strain Mel28) (Perigord black truffle)	-1.51398	2.85597
0.00252891	D5G6F3	D5G6F3_TUBMM	PKS_ER domain-containing protein	GSTUM_00004457001	Tuber melanosporum (strain Mel28) (Perigord black truffle)	-1.51136	2.85079
0.00200949	D5GAX8	D5GAX8_TUBMM	Uncharacterized protein	GSTUM_00005350001	Tuber melanosporum (strain Mel28) (Perigord black truffle)	-1.51094	2.84996
0	D5GGS1	D5GGS1_TUBMM	1,3-beta-glucanosyltransferase (EC 2.4.1.-)	GSTUM_00007490001	Tuber melanosporum (strain Mel28) (Perigord black truffle)	-1.5099	2.8479
0	D5GB67	D5GB67_TUBMM	Uncharacterized protein	GSTUM_00003766001	Tuber melanosporum (strain Mel28) (Perigord black truffle)	-1.50836	2.84486
0	A0A292PQ74	A0A292PQ74_9PEZI	Uncharacterized protein	GSTUAT00007275001	Tuber aestivum (summer truffle)	-1.50422	2.83671
0	A0A292PNQ4	A0A292PNQ4_9PEZI	FAD-binding PCMH-type domain-containing protein	GSTUAT00006741001	Tuber aestivum (summer truffle)	-1.49421	2.8171
1.9025e-05	D5GD47	D5GD47_TUBMM	Uncharacterized protein	GSTUM_00000972001	Tuber melanosporum (strain Mel28) (Perigord black truffle)	-1.49008	2.80905
0.000467898	D5GFI8	D5GFI8_TUBMM	Uncharacterized protein	GSTUM_00006919001	Tuber melanosporum (strain Mel28) (Perigord black truffle)	-1.48936	2.80764
0.000207024	D5GH16	D5GH16_TUBMM	CRAL-TRIO domain-containing protein	GSTUM_00007655001	Tuber melanosporum (strain Mel28) (Perigord black truffle)	-1.48533	2.79981
1.89798e-05	D5G588	D5G588_TUBMM	Uncharacterized protein	GSTUM_00004219001	Tuber melanosporum (strain Mel28) (Perigord black truffle)	-1.4821	2.79355
0	A0A292Q798	A0A292Q798_9PEZI	Fructose-bisphosphate aldolase (FBP aldolase) (EC 4.1.2.13)	GSTUAT00001103001	Tuber aestivum (summer truffle)	-1.48167	2.79272
0.000521891	A0A292PSQ8	A0A292PSQ8_9PEZI	Methylenetetrahydrofolate reductase (EC 1.5.1.20)	GSTUAT00005333001	Tuber aestivum (summer truffle)	-1.47852	2.78663
0.00205687	D5G6K1	D5G6K1_TUBMM	Importin N-terminal domain-containing protein	GSTUM_00004515001	Tuber melanosporum (strain Mel28) (Perigord black truffle)	-1.47655	2.78282
0.00504323	A0A292PQ13	A0A292PQ13_9PEZI	Tubulin beta chain	GSTUAT00007216001	Tuber aestivum (summer truffle)	-1.47436	2.7786
5.64516e-05	D5GC56	D5GC56_TUBMM	DAO domain-containing protein	GSTUM_00000571001	Tuber melanosporum (strain Mel28) (Perigord black truffle)	-1.47246	2.77495
0.00557143	D5G5J5	D5G5J5_TUBMM	Uncharacterized protein	GSTUM_00004368001	Tuber melanosporum (strain Mel28) (Perigord black truffle)	-1.46965	2.76955
0.00298792	D5G9B9	D5G9B9_TUBMM	TauD domain-containing protein	GSTUM_00003308001	Tuber melanosporum (strain Mel28) (Perigord black truffle)	-1.46871	2.76774
0.000870588	D5GME4	D5GME4_TUBMM	Uncharacterized protein	GSTUM_00010671001	Tuber melanosporum (strain Mel28) (Perigord black truffle)	-1.46823	2.76682
0	D5GNP5	D5GNP5_TUBMM	Adenosylhomocysteinase (EC 3.3.1.1)	GSTUM_00011415001	Tuber melanosporum (strain Mel28) (Perigord black truffle)	-1.46138	2.75372
0	D5G9Q2	D5G9Q2_TUBMM	Uncharacterized protein	GSTUM_00005021001	Tuber melanosporum (strain Mel28) (Perigord black truffle)	-1.45777	2.74683
0.00296296	D5GH51	D5GH51_TUBMM	N-acetyltransferase domain-containing protein	GSTUM_00007704001	Tuber melanosporum (strain Mel28) (Perigord black truffle)	-1.44786	2.72803
0.00317293	A0A292Q2V7	A0A292Q2V7_9PEZI	CAAX prenyl protease (EC 3.4.24.84)	GSTUAT00002125001	Tuber aestivum (summer truffle)	-1.44497	2.72257
0	D5GNA2	D5GNA2_TUBMM	Flavodoxin-like domain-containing protein	GSTUM_00011192001	Tuber melanosporum (strain Mel28) (Perigord black truffle)	-1.44493	2.7225
9.4768e-05	D5GLL6	D5GLL6_TUBMM	Uncharacterized protein	GSTUM_00010261001	Tuber melanosporum (strain Mel28) (Perigord black truffle)	-1.44006	2.71332
4.21053e-05	D5G4D3	D5G4D3_TUBMM	Uncharacterized protein	GSTUM_00004058001	Tuber melanosporum (strain Mel28) (Perigord black truffle)	-1.4393	2.71189
0.00236321	D5GEA0	D5GEA0_TUBMM	DJ-1_PfpI domain-containing protein	GSTUM_00001215001	Tuber melanosporum (strain Mel28) (Perigord black truffle)	-1.43879	2.71093
5.67951e-05	D5GN02	D5GN02_TUBMM	zf-LYAR domain-containing protein	GSTUM_00010997001	Tuber melanosporum (strain Mel28) (Perigord black truffle)	-1.43792	2.7093
0	D5G892	D5G892_TUBMM	Ribos_L4_asso_C domain-containing protein	GSTUM_00002935001	Tuber melanosporum (strain Mel28) (Perigord black truffle)	-1.43759	2.70868
0	A0A292PKA9	A0A292PKA9_9PEZI	Phytase-like domain-containing protein	GSTUAT00008701001	Tuber aestivum (summer truffle)	-1.43291	2.69991
1.84544e-05	A0A292Q1K7	A0A292Q1K7_9PEZI	Nup188_C domain-containing protein	GSTUAT00002247001	Tuber aestivum (summer truffle)	-1.43209	2.69837
0	A0A317SK65	A0A317SK65_9PEZI	Uncharacterized protein	C7212DRAFT_329695	Tuber magnatum (white Piedmont truffle)	-1.42623	2.68744
1.87793e-05	D5GDE9	D5GDE9_TUBMM	Transcription elongation factor 1 homolog	GSTUM_00006179001	Tuber melanosporum (strain Mel28) (Perigord black truffle)	-1.42172	2.67905
0.00365875	D5GEV4	D5GEV4_TUBMM	6,7-dimethyl-8-ribityllumazine synthase (DMRL synthase) (EC 2.5.1.78)	GSTUM_00001408001	Tuber melanosporum (strain Mel28) (Perigord black truffle)	-1.41827	2.67265
2.69058e-05	A0A292PSW8	A0A292PSW8_9PEZI	Uncharacterized protein	GSTUAT00006371001	Tuber aestivum (summer truffle)	-1.40846	2.65454
0.000281335	A0A317SNE8	A0A317SNE8_9PEZI	SsDNA-binding transcriptional regulator	C7212DRAFT_195968	Tuber magnatum (white Piedmont truffle)	-1.4055	2.6491
2.68757e-05	A0A292Q1Z5	A0A292Q1Z5_9PEZI	S-methyl-5'-thioadenosine phosphorylase (EC 2.4.2.28) (5'-methylthioadenosine phosphorylase) (MTA phosphorylase) (MTAP) (MTAPase)	GSTUAT00002910001	Tuber aestivum (summer truffle)	-1.40549	2.64908
0	D5GAC6	AMPP1_TUBMM	Probable Xaa-Pro aminopeptidase P (AMPP) (Aminopeptidase P) (EC 3.4.11.9) (Aminoacylproline aminopeptidase) (Prolidase)	AMPP GSTUM_00005237001	Tuber melanosporum (strain Mel28) (Perigord black truffle)	-1.40421	2.64673
0.00467925	D5GPF4	D5GPF4_TUBMM	Kynurenine formamidase (KFA) (KFase) (EC 3.5.1.9) (Arylformamidase) (N-formylkynurenine formamidase) (FKF)	GSTUM_00011808001	Tuber melanosporum (strain Mel28) (Perigord black truffle)	-1.40314	2.64477
0	A0A292Q097	A0A292Q097_9PEZI	B5 domain-containing protein (Fragment)	GSTUAT00003107001	Tuber aestivum (summer truffle)	-1.39212	2.62464
0.00114946	D5GGH1	D5GGH1_TUBMM	Uncharacterized protein	GSTUM_00007381001	Tuber melanosporum (strain Mel28) (Perigord black truffle)	-1.38935	2.61961
0.000147448	D5G8Y9	D5G8Y9_TUBMM	Uncharacterized protein	GSTUM_00004901001	Tuber melanosporum (strain Mel28) (Perigord black truffle)	-1.38345	2.60892
0.00649752	D5GL28	D5GL28_TUBMM	Dipeptidyl peptidase 3 (EC 3.4.14.4) (Dipeptidyl aminopeptidase III) (Dipeptidyl peptidase III)	GSTUM_00009940001	Tuber melanosporum (strain Mel28) (Perigord black truffle)	-1.37655	2.59647
0.000217512	D5GFJ3	D5GFJ3_TUBMM	UBIQUITIN_CONJUGAT_2 domain-containing protein	GSTUM_00006934001	Tuber melanosporum (strain Mel28) (Perigord black truffle)	-1.37536	2.59433
0	A0A292PNZ5	A0A292PNZ5_9PEZI	Uncharacterized protein	GSTUAT00006494001	Tuber aestivum (summer truffle)	-1.37295	2.59
0	A0A292Q753	A0A292Q753_9PEZI	Uncharacterized protein	GSTUAT00001407001	Tuber aestivum (summer truffle)	-1.36872	2.58241
2.99786e-05	A0A292PMF2	A0A292PMF2_9PEZI	Uncharacterized protein	GSTUAT00007605001	Tuber aestivum (summer truffle)	-1.36216	2.5707
0	D5GI33	D5GI33_TUBMM	Peroxiredoxin (EC 1.11.1.15)	GSTUM_00008248001	Tuber melanosporum (strain Mel28) (Perigord black truffle)	-1.36047	2.56769
0	D5GPK8	D5GPK8_TUBMM	SHSP domain-containing protein	GSTUM_00011894001	Tuber melanosporum (strain Mel28) (Perigord black truffle)	-1.35747	2.56235
2.68456e-05	A0A292Q307	A0A292Q307_9PEZI	Aminotran_1_2 domain-containing protein	GSTUAT00002727001	Tuber aestivum (summer truffle)	-1.35591	2.55959
0.000744898	D5G5K1	D5G5K1_TUBMM	Uncharacterized protein	GSTUM_00004380001	Tuber melanosporum (strain Mel28) (Perigord black truffle)	-1.35543	2.55873
0	D5G7H3	D5G7H3_TUBMM	Aminopeptidase (EC 3.4.11.-)	GSTUM_00002465001	Tuber melanosporum (strain Mel28) (Perigord black truffle)	-1.35278	2.55404
4.23729e-05	D5GGK8	D5GGK8_TUBMM	Uncharacterized protein	GSTUM_00007541001	Tuber melanosporum (strain Mel28) (Perigord black truffle)	-1.34503	2.54035
0.00952787	A0A317SMC1	A0A317SMC1_9PEZI	NAD(P)-binding protein	C7212DRAFT_345421	Tuber magnatum (white Piedmont truffle)	-1.34472	2.53981
7.54717e-05	A0A292PNQ3	A0A292PNQ3_9PEZI	Protein kinase domain-containing protein	GSTUAT00007568001	Tuber aestivum (summer truffle)	-1.34213	2.53525
0.00480925	D5G7A6	D5G7A6_TUBMM	Uncharacterized protein	GSTUM_00002416001	Tuber melanosporum (strain Mel28) (Perigord black truffle)	-1.33714	2.5265
0	A0A292PWM3	A0A292PWM3_9PEZI	1-acyl-sn-glycerol-3-phosphate acyltransferase (EC 2.3.1.51)	GSTUAT00003926001	Tuber aestivum (summer truffle)	-1.33253	2.51844
0	A0A292PMN9	A0A292PMN9_9PEZI	PMSR domain-containing protein	GSTUAT00007141001	Tuber aestivum (summer truffle)	-1.32786	2.5103
0	D5GGK4	D5GGK4_TUBMM	Pyruvate dehydrogenase E1 component subunit beta (EC 1.2.4.1)	GSTUM_00007537001	Tuber melanosporum (strain Mel28) (Perigord black truffle)	-1.32603	2.50712
5.98205e-05	D5GIQ2	D5GIQ2_TUBMM	D-3-phosphoglycerate dehydrogenase (EC 1.1.1.399) (EC 1.1.1.95)	GSTUM_00008606001	Tuber melanosporum (strain Mel28) (Perigord black truffle)	-1.31634	2.49034
0	A0A317SSG7	A0A317SSG7_9PEZI	DUF2235 domain-containing protein	C7212DRAFT_314392	Tuber magnatum (white Piedmont truffle)	-1.31633	2.49032
3.0303e-05	D5GCS7	D5GCS7_TUBMM	Uncharacterized protein	GSTUM_00006000001	Tuber melanosporum (strain Mel28) (Perigord black truffle)	-1.31133	2.4817
0.0046565	D5GGL2	D5GGL2_TUBMM	Nicotinate-nucleotide pyrophosphorylase [carboxylating] (EC 2.4.2.19) (Quinolinate phosphoribosyltransferase [decarboxylating])	GSTUM_00007545001	Tuber melanosporum (strain Mel28) (Perigord black truffle)	-1.30993	2.4793
0.000108844	A0A292PV38	A0A292PV38_9PEZI	Uncharacterized protein	GSTUAT00005535001	Tuber aestivum (summer truffle)	-1.30643	2.47329
1.84971e-05	D5GLU1	D5GLU1_TUBMM	S10_plectin domain-containing protein	GSTUM_00010416001	Tuber melanosporum (strain Mel28) (Perigord black truffle)	-1.30534	2.47142
0.000722933	A0A292PPF3	A0A292PPF3_9PEZI	Uncharacterized protein	GSTUAT00006395001	Tuber aestivum (summer truffle)	-1.30255	2.46664
0.00730423	A0A292PLE6	A0A292PLE6_9PEZI	Uncharacterized protein	GSTUAT00008610001	Tuber aestivum (summer truffle)	-1.30206	2.46581
0	D5GCE3	D5GCE3_TUBMM	Alpha-1,4 glucan phosphorylase (EC 2.4.1.1)	GSTUM_00005850001	Tuber melanosporum (strain Mel28) (Perigord black truffle)	-1.30054	2.46321
1.8648e-05	A0A292Q777	A0A292Q777_9PEZI	M20_dimer domain-containing protein	GSTUAT00000521001	Tuber aestivum (summer truffle)	-1.29992	2.46215
0	A0A317SIP6	A0A317SIP6_9PEZI	Enolase	C7212DRAFT_211922	Tuber magnatum (white Piedmont truffle)	-1.29905	2.46067
0	A0A292PVG0	A0A292PVG0_9PEZI	Uncharacterized protein	GSTUAT00005165001	Tuber aestivum (summer truffle)	-1.29347	2.45117
0.000164948	D5G5M8	D5G5M8_TUBMM	Uncharacterized protein	GSTUM_00001491001	Tuber melanosporum (strain Mel28) (Perigord black truffle)	-1.29325	2.4508
0.000801352	D5GP89	D5GP89_TUBMM	Sox C-terminal domain-containing protein	GSTUM_00011755001	Tuber melanosporum (strain Mel28) (Perigord black truffle)	-1.28982	2.44498
0	D5GGY1	D5GGY1_TUBMM	Aldo_ket_red domain-containing protein	GSTUM_00007611001	Tuber melanosporum (strain Mel28) (Perigord black truffle)	-1.28738	2.44084
1.84332e-05	A0A292Q5L5	A0A292Q5L5_9PEZI	V-ATPase_H_C domain-containing protein	GSTUAT00001773001	Tuber aestivum (summer truffle)	-1.287	2.4402
0.00125574	A0A317SPY4	A0A317SPY4_9PEZI	NIF-domain-containing protein	C7212DRAFT_343629	Tuber magnatum (white Piedmont truffle)	-1.28371	2.43464
0.00455936	D5G5P3	D5G5P3_TUBMM	PALP domain-containing protein	GSTUM_00001513001	Tuber melanosporum (strain Mel28) (Perigord black truffle)	-1.28271	2.43296
1.88014e-05	A0A292PQ03	A0A292PQ03_9PEZI	Uncharacterized protein	GSTUAT00006270001	Tuber aestivum (summer truffle)	-1.28161	2.4311
0.00253651	D5GBL6	D5GBL6_TUBMM	AAA domain-containing protein	GSTUM_00005691001	Tuber melanosporum (strain Mel28) (Perigord black truffle)	-1.28045	2.42915
0	A0A317SL74	A0A317SL74_9PEZI	Branched-chain amino acid aminotransferase II	C7212DRAFT_281922	Tuber magnatum (white Piedmont truffle)	-1.27826	2.42546
0.000402852	A0A292PN85	A0A292PN85_9PEZI	Uncharacterized protein	GSTUAT00007329001	Tuber aestivum (summer truffle)	-1.27431	2.41883
0.000442087	A0A292PXM9	A0A292PXM9_9PEZI	FK506-binding protein (EC 5.2.1.8)	GSTUAT00003555001	Tuber aestivum (summer truffle)	-1.27277	2.41625
0	A0A317T3G3	A0A317T3G3_9PEZI	FAD-binding domain-containing protein	C7212DRAFT_289739	Tuber magnatum (white Piedmont truffle)	-1.26818	2.40858
3.08031e-05	A0A292PMF3	A0A292PMF3_9PEZI	Aldedh domain-containing protein	GSTUAT00007183001	Tuber aestivum (summer truffle)	-1.26612	2.40514
0.00521064	A0A292PYS8	A0A292PYS8_9PEZI	Uncharacterized protein	GSTUAT00003175001	Tuber aestivum (summer truffle)	-1.26569	2.40442
0.00366197	A0A292PJ47	A0A292PJ47_9PEZI	Uncharacterized protein	GSTUAT00008410001	Tuber aestivum (summer truffle)	-1.26336	2.40054
0.00150767	A0A317SUW2	A0A317SUW2_9PEZI	Peptide hydrolase (EC 3.4.-.-)	C7212DRAFT_180040	Tuber magnatum (white Piedmont truffle)	-1.26335	2.40053
0.000575862	D5GIK3	D5GIK3_TUBMM	Aldo_ket_red domain-containing protein	GSTUM_00008536001	Tuber melanosporum (strain Mel28) (Perigord black truffle)	-1.26195	2.3982
4.15369e-05	A0A292PNU4	A0A292PNU4_9PEZI	Uncharacterized protein	GSTUAT00006716001	Tuber aestivum (summer truffle)	-1.26016	2.39522
0.000115274	D5GJ78	D5GJ78_TUBMM	S-adenosylmethionine synthase (EC 2.5.1.6)	GSTUM_00008874001	Tuber melanosporum (strain Mel28) (Perigord black truffle)	-1.25898	2.39326
0	D5GLE5	D5GLE5_TUBMM	Uncharacterized protein	GSTUM_00010158001	Tuber melanosporum (strain Mel28) (Perigord black truffle)	-1.25874	2.39287
0.00128431	A0A292PPD2	A0A292PPD2_9PEZI	Uncharacterized protein	GSTUAT00007586001	Tuber aestivum (summer truffle)	-1.25643	2.38904
0.00866482	A0A317SCI1	A0A317SCI1_9PEZI	YDG domain-containing protein	C7212DRAFT_348078	Tuber magnatum (white Piedmont truffle)	-1.2451	2.37035
0	D5GPG5	D5GPG5_TUBMM	Ketol-acid reductoisomerase, mitochondrial (EC 1.1.1.86) (Acetohydroxy-acid reductoisomerase) (Alpha-keto-beta-hydroxylacyl reductoisomerase)	GSTUM_00011835001	Tuber melanosporum (strain Mel28) (Perigord black truffle)	-1.24504	2.37025
0	A0A317STP4	A0A317STP4_9PEZI	Ankyrin (Fragment)	C7212DRAFT_39577	Tuber magnatum (white Piedmont truffle)	-1.24471	2.36971
0	A0A292Q2S4	A0A292Q2S4_9PEZI	Uncharacterized protein	GSTUAT00002925001	Tuber aestivum (summer truffle)	-1.23963	2.36138
0	A0A292Q755	A0A292Q755_9PEZI	Peptidyl-prolyl cis-trans isomerase (EC 5.2.1.8)	GSTUAT00000319001	Tuber aestivum (summer truffle)	-1.23773	2.35827
2.25734e-05	A0A292Q2Z7	A0A292Q2Z7_9PEZI	PITH domain-containing protein	GSTUAT00002379001	Tuber aestivum (summer truffle)	-1.23199	2.34891
0.0024582	D5GDA0	D5GDA0_TUBMM	C2H2-type domain-containing protein	GSTUM_00006113001	Tuber melanosporum (strain Mel28) (Perigord black truffle)	-1.22642	2.33986
7.53968e-05	A0A292Q0E8	A0A292Q0E8_9PEZI	C2H2-type domain-containing protein	GSTUAT00003466001	Tuber aestivum (summer truffle)	-1.21421	2.32014
0	D5GM55	D5GM55_TUBMM	Cytidine deaminase (EC 3.5.4.5) (Cytidine aminohydrolase)	GSTUM_00010534001	Tuber melanosporum (strain Mel28) (Perigord black truffle)	-1.21344	2.3189
0.00794685	A0A292PI89	A0A292PI89_9PEZI	Calcium-transporting ATPase (EC 7.2.2.10)	GSTUAT00008925001	Tuber aestivum (summer truffle)	-1.20995	2.3133
0.00573789	A0A292Q892	A0A292Q892_9PEZI	Rieske domain-containing protein	GSTUAT00000785001	Tuber aestivum (summer truffle)	-1.20984	2.31312
0.000111969	A0A292Q6F7	A0A292Q6F7_9PEZI	1,3-beta-glucanosyltransferase (EC 2.4.1.-) (Fragment)	GSTUAT00001633001	Tuber aestivum (summer truffle)	-1.20915	2.31201
0.00139187	A0A292Q8K0	A0A292Q8K0_9PEZI	BTB domain-containing protein	GSTUAT00000921001	Tuber aestivum (summer truffle)	-1.20408	2.3039
0.00709168	A0A317SKI4	A0A317SKI4_9PEZI	Uncharacterized protein	C7212DRAFT_328906	Tuber magnatum (white Piedmont truffle)	-1.20342	2.30285
0.000530541	D5GLW3	D5GLW3_TUBMM	KH type-2 domain-containing protein	GSTUM_00010444001	Tuber melanosporum (strain Mel28) (Perigord black truffle)	-1.20237	2.30117
0	D5GH41	D5GH41_TUBMM	XPGI domain-containing protein	GSTUM_00007692001	Tuber melanosporum (strain Mel28) (Perigord black truffle)	-1.20141	2.29964
0.00064837	A0A292PW09	A0A292PW09_9PEZI	ATP-grasp domain-containing protein	GSTUAT00005091001	Tuber aestivum (summer truffle)	-1.20006	2.29749
0	A0A317SNC0	A0A317SNC0_9PEZI	P-loop containing nucleoside triphosphate hydrolase protein	C7212DRAFT_280459	Tuber magnatum (white Piedmont truffle)	-1.19837	2.2948
3.06011e-05	A0A292Q586	A0A292Q586_9PEZI	Uncharacterized protein	GSTUAT00001551001	Tuber aestivum (summer truffle)	-1.19824	2.2946
0	D5G828	D5G828_TUBMM	RRM domain-containing protein	GSTUM_00002784001	Tuber melanosporum (strain Mel28) (Perigord black truffle)	-1.1975	2.29342
0.000937448	A0A292PKT0	A0A292PKT0_9PEZI	KARI N-terminal Rossmann domain-containing protein	GSTUAT00008808001	Tuber aestivum (summer truffle)	-1.19431	2.28835
0	D5G683	D5G683_TUBMM	Rieske domain-containing protein	GSTUM_00001651001	Tuber melanosporum (strain Mel28) (Perigord black truffle)	-1.19294	2.28618
0.000561525	D5GPU6	D5GPU6_TUBMM	Uncharacterized protein	GSTUM_00012038001	Tuber melanosporum (strain Mel28) (Perigord black truffle)	-1.19286	2.28605
1.86916e-05	A0A292PME8	A0A292PME8_9PEZI	BZIP domain-containing protein	GSTUAT00008119001	Tuber aestivum (summer truffle)	-1.18418	2.27234
0	D5GGN7	D5GGN7_TUBMM	Dihydrolipoyl dehydrogenase (EC 1.8.1.4)	GSTUM_00007439001	Tuber melanosporum (strain Mel28) (Perigord black truffle)	-1.18389	2.27189
0.00522039	A0A292Q1I1	A0A292Q1I1_9PEZI	Uncharacterized protein	GSTUAT00003098001	Tuber aestivum (summer truffle)	-1.18338	2.27108
0	A0A292PS88	A0A292PS88_9PEZI	Plasma membrane ATPase (EC 7.1.2.1)	GSTUAT00005924001	Tuber aestivum (summer truffle)	-1.18227	2.26934
0.000572908	D5GME1	D5GME1_TUBMM	Uncharacterized protein	GSTUM_00010668001	Tuber melanosporum (strain Mel28) (Perigord black truffle)	-1.18088	2.26715
0.00318257	D5GE49	D5GE49_TUBMM	3-isopropylmalate dehydrogenase (EC 1.1.1.85)	GSTUM_00006378001	Tuber melanosporum (strain Mel28) (Perigord black truffle)	-1.17918	2.26448
0.00213249	A0A292PPL5	A0A292PPL5_9PEZI	Anaphase-promoting complex subunit 10	GSTUAT00007493001	Tuber aestivum (summer truffle)	-1.17714	2.26128
0.00465116	A0A317T247	A0A317T247_9PEZI	ATP-utilizing phosphoenolpyruvate carboxykinase	C7212DRAFT_306829	Tuber magnatum (white Piedmont truffle)	-1.17603	2.25954
0	A0A292Q561	A0A292Q561_9PEZI	D-3-phosphoglycerate dehydrogenase (EC 1.1.1.399) (EC 1.1.1.95)	GSTUAT00001032001	Tuber aestivum (summer truffle)	-1.17081	2.25138
0.0017909	D5G8P5	D5G8P5_TUBMM	Uncharacterized protein	GSTUM_00003068001	Tuber melanosporum (strain Mel28) (Perigord black truffle)	-1.1703	2.25058
0.00524731	A0A292Q3Y5	A0A292Q3Y5_9PEZI	Uncharacterized protein	GSTUAT00002287001	Tuber aestivum (summer truffle)	-1.16949	2.24932
0.00375444	D5G3Y7	D5G3Y7_TUBMM	Uncharacterized protein	GSTUM_00003861001	Tuber melanosporum (strain Mel28) (Perigord black truffle)	-1.1654	2.24295
0	A0A292PI74	A0A292PI74_9PEZI	Aminopeptidase (EC 3.4.11.-)	GSTUAT00008857001	Tuber aestivum (summer truffle)	-1.16431	2.24126
0	A0A292Q9W5	A0A292Q9W5_9PEZI	Uncharacterized protein	GSTUAT00000025001	Tuber aestivum (summer truffle)	-1.16392	2.24065
0.00087132	D5G7Z9	D5G7Z9_TUBMM	Sulfate adenylyltransferase (EC 2.7.7.4) (ATP-sulfurylase) (Sulfate adenylate transferase) (SAT)	MET3 GSTUM_00002747001	Tuber melanosporum (strain Mel28) (Perigord black truffle)	-1.16364	2.24022
0.0083649	A0A292Q6S1	A0A292Q6S1_9PEZI	Amino-acid acetyltransferase, mitochondrial (EC 2.3.1.1) (Glutamate N-acetyltransferase) (N-acetylglutamate synthase)	GSTUAT00001066001	Tuber aestivum (summer truffle)	-1.16183	2.23741
0	D5GIP8	D5GIP8_TUBMM	tRNA-synt_1g domain-containing protein	GSTUM_00008601001	Tuber melanosporum (strain Mel28) (Perigord black truffle)	-1.16101	2.23614
0	A0A292PPN2	A0A292PPN2_9PEZI	Formate dehydrogenase (FDH) (EC 1.17.1.9) (NAD-dependent formate dehydrogenase)	GSTUAT00007156001	Tuber aestivum (summer truffle)	-1.16026	2.23498
0.00738072	D5GI59	D5GI59_TUBMM	Peptide hydrolase (EC 3.4.-.-)	GSTUM_00008292001	Tuber melanosporum (strain Mel28) (Perigord black truffle)	-1.15979	2.23425
3.10421e-05	A0A292PL88	A0A292PL88_9PEZI	CPSF_A domain-containing protein	GSTUAT00007620001	Tuber aestivum (summer truffle)	-1.1581	2.23163
0.000481547	A0A317SVY4	A0A317SVY4_9PEZI	Terpene cyclase/mutase family member (EC 5.4.99.-)	C7212DRAFT_312046	Tuber magnatum (white Piedmont truffle)	-1.14995	2.21906
0.000111861	A0A292PRS1	A0A292PRS1_9PEZI	Malate dehydrogenase (EC 1.1.1.37)	GSTUAT00005619001	Tuber aestivum (summer truffle)	-1.1475	2.2153
0.000720137	D5GDX5	D5GDX5_TUBMM	Mitochondrial import inner membrane translocase subunit TIM44	GSTUM_00006323001	Tuber melanosporum (strain Mel28) (Perigord black truffle)	-1.14702	2.21456
0	D5GAY8	D5GAY8_TUBMM	PCI domain-containing protein	GSTUM_00005364001	Tuber melanosporum (strain Mel28) (Perigord black truffle)	-1.14608	2.21312
0.00228348	D5G753	D5G753_TUBMM	GrpE protein homolog	GSTUM_00002348001	Tuber melanosporum (strain Mel28) (Perigord black truffle)	-1.14292	2.20828
0.00239502	A0A317STI5	A0A317STI5_9PEZI	Phosphotransferase (EC 2.7.1.-)	C7212DRAFT_350869	Tuber magnatum (white Piedmont truffle)	-1.14235	2.2074
5.70265e-05	D5GJS7	D5GJS7_TUBMM	Vesicular-fusion protein SEC18 (EC 3.6.4.6)	GSTUM_00009174001	Tuber melanosporum (strain Mel28) (Perigord black truffle)	-1.13573	2.1973
0.00279452	A0A292PM33	A0A292PM33_9PEZI	Serine/threonine-protein phosphatase (EC 3.1.3.16)	GSTUAT00008063001	Tuber aestivum (summer truffle)	-1.13409	2.1948
0.000549565	D5G6F8	D5G6F8_TUBMM	Succinate--CoA ligase [ADP-forming] subunit beta, mitochondrial (EC 6.2.1.5) (Succinyl-CoA synthetase beta chain) (SCS-beta)	GSTUM_00004464001	Tuber melanosporum (strain Mel28) (Perigord black truffle)	-1.13155	2.19094
9.66184e-06	A0A292PNX6	A0A292PNX6_9PEZI	Uncharacterized protein	GSTUAT00006554001	Tuber aestivum (summer truffle)	-1.13062	2.18953
4.19727e-05	A0A292PY98	A0A292PY98_9PEZI	Uncharacterized protein	GSTUAT00004425001	Tuber aestivum (summer truffle)	-1.12679	2.18372
1.88679e-05	D5GGU4	D5GGU4_TUBMM	Na_H_Exchanger domain-containing protein	GSTUM_00007516001	Tuber melanosporum (strain Mel28) (Perigord black truffle)	-1.12066	2.17446
0	A0A292Q640	A0A292Q640_9PEZI	Uncharacterized protein	GSTUAT00001867001	Tuber aestivum (summer truffle)	-1.11824	2.17082
0.000234862	D5G4K0	D5G4K0_TUBMM	Uncharacterized protein	GSTUM_00004188001	Tuber melanosporum (strain Mel28) (Perigord black truffle)	-1.1146	2.16535
0	A0A292PVE6	A0A292PVE6_9PEZI	Uncharacterized protein	GSTUAT00004379001	Tuber aestivum (summer truffle)	-1.11454	2.16526
0.00900483	D5GG72	D5GG72_TUBMM	Uncharacterized protein	GSTUM_00007242001	Tuber melanosporum (strain Mel28) (Perigord black truffle)	-1.10945	2.15763
6.03622e-05	D5GFH8	D5GFH8_TUBMM	FK506-binding protein (EC 5.2.1.8)	GSTUM_00006906001	Tuber melanosporum (strain Mel28) (Perigord black truffle)	-1.10544	2.15164
0.00876072	A0A292PKW2	A0A292PKW2_9PEZI	6PF2K domain-containing protein	GSTUAT00008172001	Tuber aestivum (summer truffle)	-1.10304	2.14807
0	A0A292PNZ2	A0A292PNZ2_9PEZI	Uncharacterized protein	GSTUAT00007681001	Tuber aestivum (summer truffle)	-1.10159	2.14591
0.0024391	D5GLE2	D5GLE2_TUBMM	Uncharacterized protein	GSTUM_00010155001	Tuber melanosporum (strain Mel28) (Perigord black truffle)	-1.10064	2.1445
0.000917155	D5GD24	D5GD24_TUBMM	Chromo domain-containing protein	GSTUM_00000912001	Tuber melanosporum (strain Mel28) (Perigord black truffle)	-1.09491	2.136
0	A0A317T002	A0A317T002_9PEZI	Methylmalonate-semialdehyde dehydrogenase	C7212DRAFT_355473	Tuber magnatum (white Piedmont truffle)	-1.09462	2.13557
0	A0A292Q0G0	A0A292Q0G0_9PEZI	AA_TRNA_LIGASE_II domain-containing protein	GSTUAT00002538001	Tuber aestivum (summer truffle)	-1.09364	2.13412
0.0050036	A0A292PUU9	A0A292PUU9_9PEZI	Uncharacterized protein	GSTUAT00005315001	Tuber aestivum (summer truffle)	-1.08532	2.12185
0	A0A292Q1C0	A0A292Q1C0_9PEZI	Uncharacterized protein	GSTUAT00002661001	Tuber aestivum (summer truffle)	-1.07858	2.11196
0.00363177	D5GE81	D5GE81_TUBMM	AMP-binding domain-containing protein	GSTUM_00006417001	Tuber melanosporum (strain Mel28) (Perigord black truffle)	-1.07538	2.10728
4.86618e-06	A0A292Q7U7	A0A292Q7U7_9PEZI	Uncharacterized protein	GSTUAT00000771001	Tuber aestivum (summer truffle)	-1.07369	2.10481
4.11523e-05	D5GJK9	D5GJK9_TUBMM	Uncharacterized protein	GSTUM_00009058001	Tuber melanosporum (strain Mel28) (Perigord black truffle)	-1.07144	2.10153
0	D5GNL1	D5GNL1_TUBMM	Uncharacterized protein	GSTUM_00011349001	Tuber melanosporum (strain Mel28) (Perigord black truffle)	-1.06924	2.09833
1.87573e-05	A0A292PTT2	A0A292PTT2_9PEZI	Flavodoxin-like domain-containing protein	GSTUAT00005748001	Tuber aestivum (summer truffle)	-1.06897	2.09794
0.00154267	A0A292PVL3	A0A292PVL3_9PEZI	UBX domain-containing protein	GSTUAT00005294001	Tuber aestivum (summer truffle)	-1.06759	2.09593
0	D5GAE7	D5GAE7_TUBMM	Diphosphomevalonate decarboxylase (EC 4.1.1.33)	GSTUM_00005252001	Tuber melanosporum (strain Mel28) (Perigord black truffle)	-1.06598	2.09359
0.0026381	D5GEK4	D5GEK4_TUBMM	Alpha-mann_mid domain-containing protein	GSTUM_00006536001	Tuber melanosporum (strain Mel28) (Perigord black truffle)	-1.06434	2.09121
0	D5GN53	D5GN53_TUBMM	TRANSKETOLASE_1 domain-containing protein	GSTUM_00011095001	Tuber melanosporum (strain Mel28) (Perigord black truffle)	-1.063	2.08927
0	D5GBC7	D5GBC7_TUBMM	Glucose-6-phosphate 1-epimerase (EC 5.1.3.15)	GSTUM_00000424001	Tuber melanosporum (strain Mel28) (Perigord black truffle)	-1.06249	2.08853
0	D5GBY0	D5GBY0_TUBMM	6PGD domain-containing protein	GSTUM_00005638001	Tuber melanosporum (strain Mel28) (Perigord black truffle)	-1.06225	2.08819
7.53221e-05	A0A317SXU6	A0A317SXU6_9PEZI	V-type proton ATPase subunit G	C7212DRAFT_304044	Tuber magnatum (white Piedmont truffle)	-1.06119	2.08665
0.00324138	D5GKQ8	D5GKQ8_TUBMM	Uncharacterized protein	GSTUM_00009711001	Tuber melanosporum (strain Mel28) (Perigord black truffle)	-1.05899	2.08347
0.00113058	D5GIQ9	D5GIQ9_TUBMM	Uncharacterized protein	GSTUM_00008613001	Tuber melanosporum (strain Mel28) (Perigord black truffle)	-1.05633	2.07963
0.000745532	A0A292PYK5	A0A292PYK5_9PEZI	Uncharacterized protein	GSTUAT00003268001	Tuber aestivum (summer truffle)	-1.05496	2.07766
0.00978356	D5GIU0	D5GIU0_TUBMM	Orotidine 5'-phosphate decarboxylase (EC 4.1.1.23)	GSTUM_00008673001	Tuber melanosporum (strain Mel28) (Perigord black truffle)	-1.05169	2.07296
9.09091e-05	D5GA12	D5GA12_TUBMM	Multifunctional fusion protein [Includes: L-glutamate gamma-semialdehyde dehydrogenase (EC 1.2.1.88) (L-glutamate gamma-semialdehyde dehydrogenase); Delta-1-pyrroline-5-carboxylate dehydrogenase (P5C dehydrogenase)]	GSTUM_00003489001	Tuber melanosporum (strain Mel28) (Perigord black truffle)	-1.04776	2.06732
0	A0A292Q512	A0A292Q512_9PEZI	Vacuolar protein sorting-associated protein 35	GSTUAT00001124001	Tuber aestivum (summer truffle)	-1.03955	2.05559
0.00482888	D5GHW2	D5GHW2_TUBMM	Peroxiredoxin (EC 1.11.1.15)	GSTUM_00008144001	Tuber melanosporum (strain Mel28) (Perigord black truffle)	-1.03543	2.04972
3.01399e-05	D5GHW1	D5GHW1_TUBMM	Uncharacterized protein	GSTUM_00008143001	Tuber melanosporum (strain Mel28) (Perigord black truffle)	-1.03211	2.04501
0	A0A292PPX1	A0A292PPX1_9PEZI	GST C-terminal domain-containing protein	GSTUAT00007373001	Tuber aestivum (summer truffle)	-1.02547	2.03562
0.00346826	D5GBQ8	D5GBQ8_TUBMM	Ubiquitin carboxyl-terminal hydrolase (EC 3.4.19.12)	GSTUM_00005527001	Tuber melanosporum (strain Mel28) (Perigord black truffle)	-1.02414	2.03375
0.00394109	A0A317SEH6	A0A317SEH6_9PEZI	Uncharacterized protein (Fragment)	C7212DRAFT_303427	Tuber magnatum (white Piedmont truffle)	-1.01885	2.0263
0.00399411	D5G8D1	D5G8D1_TUBMM	Uncharacterized protein	GSTUM_00004755001	Tuber melanosporum (strain Mel28) (Perigord black truffle)	-1.01554	2.02166
0.00228392	A0A292PWJ0	A0A292PWJ0_9PEZI	Uncharacterized protein	GSTUAT00003967001	Tuber aestivum (summer truffle)	-1.015	2.0209
0	D5GDE5	D5GDE5_TUBMM	40S ribosomal protein S1	RPS1 GSTUM_00006173001	Tuber melanosporum (strain Mel28) (Perigord black truffle)	-1.01461	2.02036
4.13223e-05	D5GDW8	D5GDW8_TUBMM	Serine hydroxymethyltransferase (EC 2.1.2.1)	GSTUM_00006315001	Tuber melanosporum (strain Mel28) (Perigord black truffle)	-1.00253	2.00351

## Sheet: GOA proteins up T. magnatum
GO ID	GO Description	p-val	corrected p-val	Cluster frequency	Total frequency	Genes
44281	small molecule metabolic process	2.4705e-18	2.1987e-15	104/377 27.5%	1195/10365 11.5%	A0A292PSM5 A0A317SDU9 A0A317SG24 A0A317SN75 A0A292PM13 D5GMF5 A0A317SQN0 A0A317SUV6 A0A317SW11 A0A317SWR4 A0A317SQN7 A0A317SFA7 A0A317SE73 A0A317SXM7 A0A317SHV0 A0A317SI74 A0A317SEP4 D5G4N6 A0A292Q2S5 A0A317SR87 A0A317SVY7 A0A317SJI4 A0A317SXU7 A0A317SKC2 A0A292PNA9 D5GPW5 A0A317SYC6 A0A292PL58 A0A317SNV7 A0A317SQT3 A0A317SKP5 A0A292Q7R0 A0A317SHJ3 A0A292PNR8 A0A317SKP7 A0A317STR0 A0A317SRV7 A0A3…
6082	organic acid metabolic process	2.2384e-14	8.1065e-12	69/377 18.3%	710/10365 6.8%	A0A292PTK9 D5G9C6 A0A317SQB4 A0A317T3D7 D5GL03 A0A317SG24 D5GMF5 A0A317SIR9 A0A317T2R2 A0A317SLH0 A0A292Q4Z0 A0A317SW11 D5GD88 A0A317SWR4 A0A317SCW2 A0A317SQN7 A0A292PYN4 A0A317SYS7 A0A317SE73 A0A317SHV0 A0A317SI74 A0A317SG76 A0A317SEP4 A0A292Q0J9 D5G4N6 A0A292Q2S5 D5GP09 A0A292PL40 A0A317T503 A0A317SFE8 A0A317SGU1 A0A317SHW9 A0A317SYC6 A0A292PL58 A0A317SQT3 A0A317SKP5 A0A317SHJ3 A0A292PNR8 A0A31…
19752	carboxylic acid metabolic process	2.7325e-14	8.1065e-12	67/377 17.7%	679/10365 6.5%	A0A292PTK9 D5G9C6 A0A317SQB4 A0A317T3D7 D5GL03 A0A317SG24 D5GMF5 A0A317SIR9 A0A317SLH0 A0A292Q4Z0 A0A317SW11 D5GD88 A0A317SWR4 A0A317SCW2 A0A317SQN7 A0A292PYN4 A0A317SYS7 A0A317SE73 A0A317SHV0 A0A317SI74 A0A317SG76 A0A317SEP4 A0A292Q0J9 D5G4N6 A0A292Q2S5 D5GP09 A0A292PL40 A0A317T503 A0A317SFE8 A0A317SGU1 A0A317SHW9 A0A317SYC6 A0A292PL58 A0A317SQT3 A0A317SKP5 A0A317SHJ3 A0A292PNR8 A0A317SKP7 A0A31…
43436	oxoacid metabolic process	7.3702e-14	1.6399e-11	67/377 17.7%	693/10365 6.6%	A0A292PTK9 D5G9C6 A0A317SQB4 A0A317T3D7 D5GL03 A0A317SG24 D5GMF5 A0A317SIR9 A0A317SLH0 A0A292Q4Z0 A0A317SW11 D5GD88 A0A317SWR4 A0A317SCW2 A0A317SQN7 A0A292PYN4 A0A317SYS7 A0A317SE73 A0A317SHV0 A0A317SI74 A0A317SG76 A0A317SEP4 A0A292Q0J9 D5G4N6 A0A292Q2S5 D5GP09 A0A292PL40 A0A317T503 A0A317SFE8 A0A317SGU1 A0A317SHW9 A0A317SYC6 A0A292PL58 A0A317SQT3 A0A317SKP5 A0A317SHJ3 A0A292PNR8 A0A317SKP7 A0A31…
8152	metabolic process	9.2541e-13	1.6472e-10	323/377 85.6%	7285/10365 70.2%	A0A317SSJ4 A0A292PY08 A0A317T5L9 A0A317SYF4 A0A292PMI7 A0A317SYF6 A0A317SG24 A0A317T1U0 A0A317SR71 A0A292Q698 A0A317T2V8 A0A317SW11 A0A317SWR4 A0A317SFA7 A0A317SFA8 A0A317STM6 A0A317SVQ9 A0A292Q3D4 A0A317SHV0 A0A317SHV1 A0A292Q217 A0A317SI74 A0A317SI77 A0A317SEP4 D5GQ76 A0A292Q1Q1 D5G4N6 A0A317SDM8 A0A292Q2S5 A0A317SR87 A0A317T1U9 A0A317SJI4 A0A317SHE3 A0A317SVQ2 A0A317SXU7 A0A317T4K3 A0A292PS61 …
55114	oxidation-reduction process	6.8645e-11	1.0182e-08	99/377 26.2%	1438/10365 13.8%	A0A292PY08 A0A317SYF6 A0A292Q698 A0A292PVC7 A0A317SWR4 A0A317STM6 A0A292Q3D4 A0A317SE73 A0A317SHV0 A0A292Q217 A0A317SI74 A0A317SRA8 D5GQ76 A0A292Q1Q1 D5G5H0 A0A317SJ06 A0A317T1U9 A0A292PS61 A0A317SK85 A0A317SJ64 A0A292PQP2 A0A292PNR8 A0A317SKP7 A0A317SID0 A0A317SBW7 A0A317SSP3 A0A317SED8 A0A317T1J3 A0A292PP51 A0A292PV91 A0A317T4I2 A0A317SYM4 A0A292Q9V6 A0A317SNX0 A0A292Q9N2 A0A292Q838 A0A292PY80 …
1901605	alpha-amino acid metabolic process	2.105e-10	2.6763e-08	35/377 9.2%	285/10365 2.7%	A0A292PTK9 A0A317SQB4 D5GL03 A0A317SHW9 A0A317SYC6 A0A292PL58 D5GMF5 A0A317SKP5 A0A292PNR8 A0A317SKP7 A0A317STR0 A0A317SSP3 A0A317SW11 D5GD88 A0A317SCU2 A0A317SSL3 A0A292PV91 A0A317SVR7 A0A317SZS6 A0A317SLC6 A0A317SE73 A0A292Q9V6 A0A317SDT5 A0A317SNX0 D5GAF9 A0A292Q2L5 A0A317SEP4 A0A292Q2S5 D5GMM8 D5G9J4 A0A317SMI0 A0A292PL40 A0A317T503 A0A317SQI0 A0A317SFE8
1901564	organonitrogen compound metabolic process	2.4335e-10	2.7073e-08	178/377 47.2%	3314/10365 31.9%	A0A317SSJ4 A0A317SYF4 A0A292PSM5 A0A317SKS0 A0A292PMI7 A0A317SDU9 A0A317SG24 A0A317SN84 A0A317SR71 A0A317SN75 A0A292PM13 A0A317SNX9 D5GMF5 A0A292PWV2 A0A317T2V8 A0A317SBQ3 A0A317SUV6 A0A317SW11 A0A317SWR4 A0A317SFA7 D5GFJ1 A0A317SVQ9 A0A317SE73 A0A317SHV0 A0A317SHV1 A0A317SI77 A0A317SEP4 D5G4N6 A0A317SDM8 A0A292Q2S5 A0A292Q743 A0A317SFI6 A0A317SVY7 A0A317SVQ2 A0A317SKC2 A0A317T4K3 A0A317SQL8 D5GF…
6520	cellular amino acid metabolic process	4.3643e-10	4.3158e-08	47/377 12.4%	481/10365 4.6%	A0A292PTK9 D5G9C6 A0A317SQB4 A0A317T3D7 D5GL03 A0A317SG24 A0A317SHW9 A0A317SYC6 A0A292PL58 D5GMF5 A0A317SKP5 A0A292PNR8 A0A317SKP7 A0A317STR0 A0A317SLH0 A0A317SSP3 A0A317SW11 D5GD88 A0A317SCU2 A0A317SNJ4 A0A292PL55 A0A317SWR4 A0A317SCW2 A0A317SSL3 A0A292PV91 A0A317SVR7 A0A317SYS7 A0A317SZS6 A0A317SLC6 A0A317SE73 A0A292Q9V6 A0A317SDT5 A0A317SNX0 D5GAF9 A0A292Q2L5 A0A317SEP4 D5G4N6 A0A292Q2S5 A0A31…
55086	nucleobase-containing small molecule metabolic process	2.4249e-08	2.1581e-06	39/377 10.3%	406/10365 3.9%	A0A292PTK9 A0A292PNA9 A0A292PSM5 A0A317SDU9 D5GPW5 A0A292PWQ8 A0A317SN75 A0A292PM13 A0A317T032 A0A317SJL1 A0A317SNV7 D5GMF5 A0A317SQT3 A0A317SHP8 A0A317SIR9 A0A292Q7R0 A0A317SRV7 A0A317SUV6 A0A317SSL3 A0A317SYX9 A0A317SVR7 A0A317SFA7 A0A317SNC1 A0A292PYN4 A0A317SXM7 A0A317SHV0 A0A317SG98 A0A292PSJ2 A0A317SIV6 A0A292PMQ6 A0A292Q2S5 A0A317SR87 A0A317SXW3 A0A317SVY7 A0A317SJI4 A0A292PL40 A0A317T503 …
43648	dicarboxylic acid metabolic process	6.2812e-08	5.0821e-06	14/377 3.7%	65/10365 0.6%	A0A317T4I2 A0A292PTK9 A0A317SE73 A0A317SGU1 A0A317SNX0 A0A317SI74 A0A292Q0J9 D5GP09 A0A317ST64 A0A317SSP3 A0A292Q4Z0 D5GD88 A0A292PV91 A0A317SVR7
5975	carbohydrate metabolic process	1.6973e-07	1.2588e-05	40/377 10.6%	454/10365 4.3%	D5GFU6 A0A292Q2E7 A0A317SZ17 D5GFU5 A0A317SBD7 A0A317T3B4 A0A292PQM3 A0A317SIS3 A0A317T1U0 A0A317SQT3 A0A317SIR9 A0A317SW75 A0A317SQ38 A0A292Q5Z0 A0A317T4I2 A0A317SNC1 A0A292PYN4 A0A292PTL8 D5GM11 A0A317SUI6 A0A317SHV0 A0A317SNC8 A0A317SGZ6 A0A292Q0L4 A0A292Q6N1 A0A292Q6N2 A0A317SI74 A0A317SG76 A0A317SG98 D5GDJ5 A0A317SIV6 A0A317SUC9 D5G4N6 A0A317SCR6 A0A317SR87 A0A317SHE3 A0A292PIW8 A0A292PNU1 A…
19693	ribose phosphate metabolic process	3.6939e-07	2.5289e-05	25/377 6.6%	219/10365 2.1%	A0A292PNA9 A0A292PSM5 A0A317SDU9 D5GPW5 A0A317SN75 A0A317T032 A0A317SNV7 D5GMF5 A0A317SQT3 A0A317SHP8 A0A317SIR9 A0A292Q7R0 A0A317SRV7 A0A317SUV6 A0A317SSL3 A0A317SFA7 A0A317SNC1 A0A292PYN4 A0A317SHV0 A0A317SG98 A0A317SIV6 A0A292Q2S5 A0A317SVY7 A0A317T503 A0A317SKC2
9259	ribonucleotide metabolic process	1.0413e-06	6.6195e-05	24/377 6.3%	216/10365 2.0%	A0A317SFA7 A0A317SNC1 A0A292PYN4 A0A317SHV0 A0A292PNA9 A0A317SG98 A0A292PSM5 A0A317SDU9 A0A317SIV6 A0A317SN75 A0A317T032 A0A317SNV7 D5GMF5 A0A317SQT3 A0A317SHP8 A0A317SIR9 A0A292Q2S5 A0A292Q7R0 A0A317SRV7 A0A317SVY7 A0A317SUV6 A0A317T503 A0A317SSL3 A0A317SKC2
96	sulfur amino acid metabolic process	1.5645e-06	9.2828e-05	12/377 3.1%	61/10365 0.5%	A0A317SYC6 A0A292PL58 A0A317STR0 D5GMM8 A0A292Q9V6 D5G9J4 A0A317SMI0 D5GAF9 A0A317SW11 A0A317SCU2 A0A317SEP4 A0A317SHW9
6753	nucleoside phosphate metabolic process	2.3229e-06	0.00012161	29/377 7.6%	307/10365 2.9%	A0A292PTK9 A0A292PNA9 A0A292PSM5 A0A317SDU9 D5GPW5 A0A317SN75 A0A317T032 A0A317SJL1 A0A317SNV7 D5GMF5 A0A317SQT3 A0A317SHP8 A0A317SIR9 A0A292Q7R0 A0A317SRV7 A0A317SUV6 A0A317SSL3 A0A317SVR7 A0A317SFA7 A0A317SNC1 A0A292PYN4 A0A317SHV0 A0A317SG98 A0A317SIV6 A0A292Q2S5 A0A317SVY7 A0A317SJI4 A0A317T503 A0A317SKC2
9117	nucleotide metabolic process	2.3229e-06	0.00012161	29/377 7.6%	307/10365 2.9%	A0A292PTK9 A0A292PNA9 A0A292PSM5 A0A317SDU9 D5GPW5 A0A317SN75 A0A317T032 A0A317SJL1 A0A317SNV7 D5GMF5 A0A317SQT3 A0A317SHP8 A0A317SIR9 A0A292Q7R0 A0A317SRV7 A0A317SUV6 A0A317SSL3 A0A317SVR7 A0A317SFA7 A0A317SNC1 A0A292PYN4 A0A317SHV0 A0A317SG98 A0A317SIV6 A0A292Q2S5 A0A317SVY7 A0A317SJI4 A0A317T503 A0A317SKC2
72521	purine-containing compound metabolic process	4.6121e-06	0.00022805	23/377 6.1%	219/10365 2.1%	A0A317SFA7 A0A317SNC1 A0A292PYN4 A0A317SHV0 A0A292PNA9 A0A317SG98 A0A292PSM5 A0A317SDU9 A0A317SIV6 A0A317SN75 A0A292PM13 A0A317T032 A0A317SQT3 A0A317SHP8 A0A317SIR9 A0A292Q7R0 A0A317SRV7 A0A317SVY7 A0A317SUV6 A0A317T503 A0A317SDC8 A0A317SSL3 A0A317SKC2
9150	purine ribonucleotide metabolic process	6.3735e-06	0.00029735	21/377 5.5%	192/10365 1.8%	A0A317SFA7 A0A317SNC1 A0A292PYN4 A0A317SHV0 A0A292PNA9 A0A317SG98 A0A292PSM5 A0A317SDU9 A0A317SIV6 A0A317SN75 A0A317T032 A0A317SQT3 A0A317SHP8 A0A317SIR9 A0A292Q7R0 A0A317SRV7 A0A317SVY7 A0A317SUV6 A0A317T503 A0A317SSL3 A0A317SKC2
46034	ATP metabolic process	6.6821e-06	0.00029735	16/377 4.2%	120/10365 1.1%	A0A317SNC1 A0A292PYN4 A0A317SHV0 A0A292PNA9 A0A317SG98 A0A292PSM5 A0A317SDU9 A0A317SIV6 A0A317T032 A0A317SQT3 A0A317SHP8 A0A317SIR9 A0A292Q7R0 A0A317SVY7 A0A317SKC2 A0A317SKG6
6163	purine nucleotide metabolic process	8.1309e-06	0.00033617	21/377 5.5%	195/10365 1.8%	A0A317SFA7 A0A317SNC1 A0A292PYN4 A0A317SHV0 A0A292PNA9 A0A317SG98 A0A292PSM5 A0A317SDU9 A0A317SIV6 A0A317SN75 A0A317T032 A0A317SQT3 A0A317SHP8 A0A317SIR9 A0A292Q7R0 A0A317SRV7 A0A317SVY7 A0A317SUV6 A0A317T503 A0A317SSL3 A0A317SKC2
9201	ribonucleoside triphosphate biosynthetic process	8.3099e-06	0.00033617	10/377 2.6%	49/10365 0.4%	A0A317T032 D5GMF5 A0A317SHP8 A0A292Q2S5 A0A292Q7R0 A0A292PNA9 A0A317SVY7 A0A292PSM5 A0A317SDU9 A0A317SKC2
9141	nucleoside triphosphate metabolic process	1.037e-05	0.00040127	11/377 2.9%	61/10365 0.5%	A0A317T032 A0A317SJL1 D5GMF5 A0A317SHP8 A0A292Q2S5 A0A292Q7R0 A0A292PNA9 A0A317SVY7 A0A292PSM5 A0A317SDU9 A0A317SKC2
9199	ribonucleoside triphosphate metabolic process	1.4513e-05	0.00053819	10/377 2.6%	52/10365 0.5%	A0A317T032 D5GMF5 A0A317SHP8 A0A292Q2S5 A0A292Q7R0 A0A292PNA9 A0A317SVY7 A0A292PSM5 A0A317SDU9 A0A317SKC2
9142	nucleoside triphosphate biosynthetic process	1.7317e-05	0.00061649	10/377 2.6%	53/10365 0.5%	A0A317T032 D5GMF5 A0A317SHP8 A0A292Q2S5 A0A292Q7R0 A0A292PNA9 A0A317SVY7 A0A292PSM5 A0A317SDU9 A0A317SKC2
46655	folic acid metabolic process	2.4385e-05	0.00080381	4/377 1.0%	6/10365 0.0%	D5GP09 A0A317ST64 D5GD88 A0A292Q0J9
46656	folic acid biosynthetic process	2.4385e-05	0.00080381	4/377 1.0%	6/10365 0.0%	D5GP09 A0A317ST64 D5GD88 A0A292Q0J9
44283	small molecule biosynthetic process	3.8931e-05	0.0012375	35/377 9.2%	468/10365 4.5%	A0A292PTK9 A0A317SQB4 A0A317SWF5 D5GL03 A0A317SHW9 A0A317SJL1 A0A317SNV7 A0A317SKP5 A0A317SIR9 A0A292PNR8 A0A317STR0 A0A292Q070 A0A317SW11 D5GD88 A0A317SCU2 A0A317SSL3 A0A317SVR7 A0A317SLC6 A0A317SE73 A0A292Q9V6 A0A317SNX0 D5GAF9 A0A292Q2L5 A0A317SEP4 A0A317SIV6 A0A292Q0J9 D5GP09 A0A317ST64 D5G9J4 A0A317SJI4 A0A317SUS3 A0A317SJG3 A0A317SQI0 A0A317SFE8 A0A317SXU7
6582	melanin metabolic process	5.5264e-05	0.0015675	4/377 1.0%	7/10365 0.0%	A0A317T4M7 A0A292PY08 A0A317SBD7 A0A317SFD2
46189	phenol-containing compound biosynthetic process	5.5264e-05	0.0015675	4/377 1.0%	7/10365 0.0%	A0A317T4M7 A0A292PY08 A0A317SBD7 A0A317SFD2
42438	melanin biosynthetic process	5.5264e-05	0.0015675	4/377 1.0%	7/10365 0.0%	A0A317T4M7 A0A292PY08 A0A317SBD7 A0A317SFD2
46390	ribose phosphate biosynthetic process	5.6359e-05	0.0015675	16/377 4.2%	142/10365 1.3%	A0A317SFA7 A0A292PNA9 A0A292PSM5 A0A317SDU9 D5GPW5 A0A317SN75 A0A317T032 A0A317SNV7 D5GMF5 A0A317SHP8 A0A292Q2S5 A0A292Q7R0 A0A317SRV7 A0A317SVY7 A0A317SSL3 A0A317SKC2
43650	dicarboxylic acid biosynthetic process	6.2136e-05	0.0016758	7/377 1.8%	29/10365 0.2%	A0A292PTK9 D5GP09 A0A317ST64 A0A317SNX0 D5GD88 A0A292Q0J9 A0A317SVR7
44282	small molecule catabolic process	7.2889e-05	0.0018753	15/377 3.9%	130/10365 1.2%	A0A317SZS6 A0A292PTK9 A0A292PSJ2 D5GL03 A0A292PWX0 D5G4N6 A0A317SQT3 A0A317SKP7 A0A317SXW3 A0A317SID0 A0A317SFB1 A0A317SSP3 A0A317T503 A0A292PV91 A0A317SVR7
6790	sulfur compound metabolic process	7.3747e-05	0.0018753	20/377 5.3%	209/10365 2.0%	A0A292PPI9 D5GF29 A0A292Q9V6 D5GAF9 A0A317SEP4 A0A317SG47 A0A317SHW9 A0A317SYC6 A0A292PL58 A0A317T0U6 A0A292Q743 A0A317STR0 D5GMM8 A0A317SL19 D5G9J4 A0A317SMI0 A0A317SUV6 A0A317SW11 A0A317T503 A0A317SCU2
46653	tetrahydrofolate metabolic process	7.8539e-05	0.0019122	7/377 1.8%	30/10365 0.2%	D5GP09 A0A317ST64 D5GMM8 D5G9J4 A0A317SMI0 D5GD88 A0A292Q0J9
6099	tricarboxylic acid cycle	7.9495e-05	0.0019122	9/377 2.3%	51/10365 0.4%	A0A317T4I2 A0A317SZR8 A0A317SMS9 A0A317SI74 A0A317T503 A0A292Q9N2 A0A317SPK3 A0A317SC51 A0A317SL63
1901607	alpha-amino acid biosynthetic process	8.2848e-05	0.0019404	18/377 4.7%	178/10365 1.7%	A0A317SLC6 A0A317SE73 A0A317SQB4 A0A292Q9V6 A0A317SNX0 D5GAF9 A0A292Q2L5 D5GL03 A0A317SEP4 A0A317SHW9 A0A317SKP5 A0A292PNR8 A0A317STR0 D5G9J4 A0A317SW11 A0A317SCU2 A0A317SQI0 A0A317SFE8
98869	cellular oxidant detoxification	9.4202e-05	0.0021356	10/377 2.6%	64/10365 0.6%	A0A317SM21 A0A317SKV9 A0A292Q761 A0A317SY18 A0A317SGL5 A0A317SWW6 A0A317SKL8 A0A292PVC7 A0A317SED8 A0A292PP51
6091	generation of precursor metabolites and energy	9.6515e-05	0.0021356	21/377 5.5%	230/10365 2.2%	A0A317T4I2 A0A317SNC1 A0A292PYN4 A0A317SZR8 A0A317SHV0 A0A317SI74 A0A317SG76 A0A317SG98 A0A292Q9N2 A0A317SL63 A0A317SIV6 A0A317SQT3 A0A317SIR9 A0A317SCR6 A0A317SMS9 A0A317SFB1 A0A317T503 A0A317SPK3 A0A317SC51 A0A317SY00 A0A317SKG6
9066	aspartate family amino acid metabolic process	9.8382e-05	0.0021356	11/377 2.9%	77/10365 0.7%	A0A317SKP5 A0A317SE73 A0A317STR0 D5GMM8 D5G9J4 A0A317SMI0 A0A317SW11 A0A317T503 A0A317SFE8 A0A317SEP4 A0A317SHW9
1901566	organonitrogen compound biosynthetic process	0.00010639	0.0022546	81/377 21.4%	1496/10365 14.4%	A0A292Q0A2 A0A292PTK9 A0A317SQB4 A0A317T3D7 A0A317SWF5 A0A317SFU6 A0A292PSM5 D5GL03 A0A317SDU9 A0A317SG24 A0A317SES7 A0A317SN75 A0A317SNT4 A0A317SNX9 D5GMF5 A0A317SHP8 A0A317SNL3 A0A317SW11 D5GD88 A0A317SCW2 A0A317SFA7 A0A317SYS7 A0A317SVQ9 D5G7H7 A0A317SE73 A0A317SEP4 A0A292PYN2 A0A292Q0J9 A0A292Q2S5 D5GP09 A0A317SVY7 A0A317SUS3 A0A317SVQ2 A0A317SFE8 A0A317SKC2 A0A317SQL8 A0A292Q2G7 A0A292PNA9 A…
6541	glutamine metabolic process	0.00011336	0.0023462	8/377 2.1%	42/10365 0.4%	D5GMF5 A0A292Q2S5 A0A292PL40 A0A317SDT5 A0A317SNX0 D5GD88 A0A317SQI0 A0A317SSL3
6534	cysteine metabolic process	0.00012195	0.0024666	7/377 1.8%	32/10365 0.3%	A0A317SYC6 A0A292PL58 A0A317STR0 A0A292Q9V6 D5GAF9 A0A317SCU2 A0A317SEP4
6754	ATP biosynthetic process	0.00013491	0.0025547	8/377 2.1%	43/10365 0.4%	A0A317T032 A0A317SHP8 A0A292Q7R0 A0A292PNA9 A0A317SVY7 A0A292PSM5 A0A317SDU9 A0A317SKC2
15985	energy coupled proton transport, down electrochemical gradient	0.00013491	0.0025547	8/377 2.1%	43/10365 0.4%	A0A317T032 A0A317SHP8 A0A292Q7R0 A0A292PNA9 A0A317SVY7 A0A292PSM5 A0A317SDU9 A0A317SKC2
15986	ATP synthesis coupled proton transport	0.00013491	0.0025547	8/377 2.1%	43/10365 0.4%	A0A317T032 A0A317SHP8 A0A292Q7R0 A0A292PNA9 A0A317SVY7 A0A292PSM5 A0A317SDU9 A0A317SKC2
9060	aerobic respiration	0.00014613	0.0027095	9/377 2.3%	55/10365 0.5%	A0A317T4I2 A0A317SZR8 A0A317SMS9 A0A317SI74 A0A317T503 A0A292Q9N2 A0A317SPK3 A0A317SC51 A0A317SL63
9260	ribonucleotide biosynthetic process	0.00016946	0.0030212	15/377 3.9%	140/10365 1.3%	A0A317SFA7 A0A292PNA9 A0A292PSM5 A0A317SDU9 A0A317SN75 A0A317T032 A0A317SNV7 D5GMF5 A0A317SHP8 A0A292Q2S5 A0A292Q7R0 A0A317SRV7 A0A317SVY7 A0A317SSL3 A0A317SKC2
1990748	cellular detoxification	0.00017992	0.0030212	10/377 2.6%	69/10365 0.6%	A0A317SM21 A0A317SKV9 A0A292Q761 A0A317SY18 A0A317SGL5 A0A317SWW6 A0A317SKL8 A0A292PVC7 A0A317SED8 A0A292PP51
98754	detoxification	0.00017992	0.0030212	10/377 2.6%	69/10365 0.6%	A0A317SM21 A0A317SKV9 A0A292Q761 A0A317SY18 A0A317SGL5 A0A317SWW6 A0A317SKL8 A0A292PVC7 A0A317SED8 A0A292PP51
97237	cellular response to toxic substance	0.00017992	0.0030212	10/377 2.6%	69/10365 0.6%	A0A317SM21 A0A317SKV9 A0A292Q761 A0A317SY18 A0A317SGL5 A0A317SWW6 A0A317SKL8 A0A292PVC7 A0A317SED8 A0A292PP51
9636	response to toxic substance	0.00017992	0.0030212	10/377 2.6%	69/10365 0.6%	A0A317SM21 A0A317SKV9 A0A292Q761 A0A317SY18 A0A317SGL5 A0A317SWW6 A0A317SKL8 A0A292PVC7 A0A317SED8 A0A292PP51
16053	organic acid biosynthetic process	0.00019047	0.0031392	26/377 6.8%	332/10365 3.2%	A0A292PTK9 A0A317SQB4 D5GL03 A0A317SHW9 A0A317SKP5 A0A292PNR8 A0A317STR0 A0A292Q070 A0A317SW11 D5GD88 A0A317SCU2 A0A317SVR7 A0A317SLC6 A0A317SE73 A0A292Q9V6 A0A317SNX0 D5GAF9 A0A292Q2L5 A0A317SEP4 A0A292Q0J9 D5GP09 A0A317ST64 D5G9J4 A0A317SJG3 A0A317SQI0 A0A317SFE8
6508	proteolysis	0.00019665	0.0031821	37/377 9.8%	548/10365 5.2%	A0A292PJV1 A0A317SWF7 A0A317SKS0 A0A292PMI7 A0A317SCH3 A0A317SN84 A0A317SM41 A0A317SWD8 A0A317SR71 D5G507 A0A292PWV2 A0A317SK39 A0A317T2V8 A0A317SQ36 A0A317STN0 A0A317SUK2 D5GFJ1 D5GM11 A0A317SKA6 A0A317SHV1 D5G4Q2 A0A317SWI9 A0A317SI77 A0A317SZC3 A0A292PU82 A0A317SDM8 A0A317SHK3 A0A317SD13 A0A292Q423 A0A292PWY5 A0A317SR22 A0A317SFI6 A0A317SXY7 A0A292Q7B6 A0A292PM86 A0A317T229 A0A317SWW9
44248	cellular catabolic process	0.00021142	0.0033293	37/377 9.8%	550/10365 5.3%	A0A292PTK9 D5GFU5 A0A317T3B4 D5GL03 A0A317SCH3 A0A317SN84 A0A317SWD8 A0A292PM13 A0A292PWX0 A0A317SKV9 A0A317SJL1 A0A292PML2 A0A317SKP7 A0A317SBQ3 A0A317SQ36 A0A317SID0 A0A317SFB1 A0A317SSP3 A0A292PV91 A0A317SVR7 D5GBP9 A0A317SUK2 A0A317SZS6 D5GM11 A0A317SWI9 A0A292PSJ2 A0A317SM21 A0A292Q761 D5G4N6 A0A317SCR6 A0A292PWY5 A0A317SDG5 A0A317SR22 A0A317SXW3 A0A317SJI4 A0A317T503 A0A317T229
9064	glutamine family amino acid metabolic process	0.00021712	0.0033293	12/377 3.1%	98/10365 0.9%	D5GMF5 A0A292Q2S5 A0A292PNR8 A0A292PL40 A0A317SDT5 A0A317SNX0 A0A317SSP3 D5GD88 D5GL03 A0A317SQI0 A0A317SSL3 A0A292PV91
9145	purine nucleoside triphosphate biosynthetic process	0.00022071	0.0033293	8/377 2.1%	46/10365 0.4%	A0A317T032 A0A317SHP8 A0A292Q7R0 A0A292PNA9 A0A317SVY7 A0A292PSM5 A0A317SDU9 A0A317SKC2
9206	purine ribonucleoside triphosphate biosynthetic process	0.00022071	0.0033293	8/377 2.1%	46/10365 0.4%	A0A317T032 A0A317SHP8 A0A292Q7R0 A0A292PNA9 A0A317SVY7 A0A292PSM5 A0A317SDU9 A0A317SKC2
1901135	carbohydrate derivative metabolic process	0.0002345	0.0034784	39/377 10.3%	594/10365 5.7%	A0A292Q2G7 A0A292PNA9 A0A292PSM5 A0A317SDU9 D5GPW5 A0A292PWQ8 A0A317SN75 A0A317T032 A0A317SNV7 D5GMF5 A0A317SQT3 A0A317SHP8 A0A317SIR9 A0A292Q7R0 A0A317SRV7 A0A317SBQ3 A0A317SUV6 A0A317SSL3 A0A317SYX9 A0A317SFA7 A0A317SNC1 A0A292PYN4 D5G7H7 A0A317SXM7 A0A317SHV0 A0A317SVG5 A0A317SG76 A0A317SG98 A0A292PSJ2 D5GDJ5 A0A317SIV6 A0A292PMQ6 A0A292Q2S5 A0A317SR87 A0A317SXW3 A0A317SVY7 A0A292PL40 A0A317T5…
97	sulfur amino acid biosynthetic process	0.00025767	0.0037595	8/377 2.1%	47/10365 0.4%	A0A317STR0 A0A292Q9V6 D5G9J4 D5GAF9 A0A317SW11 A0A317SCU2 A0A317SEP4 A0A317SHW9
6760	folic acid-containing compound metabolic process	0.00026679	0.0038297	7/377 1.8%	36/10365 0.3%	D5GP09 A0A317ST64 D5GMM8 D5G9J4 A0A317SMI0 D5GD88 A0A292Q0J9
43603	cellular amide metabolic process	0.00031557	0.004458	49/377 12.9%	816/10365 7.8%	A0A292Q0A2 A0A317T3D7 A0A317SFU6 A0A317SG24 A0A317SES7 A0A292PM13 A0A317SNT4 A0A317SNX9 A0A317SUV6 A0A317SNL3 D5GD88 A0A317SCW2 A0A317SYS7 A0A317SVQ9 A0A292PYN2 A0A292Q0J9 A0A292Q743 D5GP09 A0A317SXY7 A0A317SVQ2 A0A317T503 A0A292PPI9 A0A317SQL8 D5GF29 A0A317T1F9 A0A317SN53 A0A292PWX0 A0A317T230 A0A292PML2 A0A292Q555 A0A317SL19 A0A292PKP1 A0A317SHF8 A0A317SPG3 A0A292QA11 A0A317SPC1 A0A317SDX2 A0A3…
9063	cellular amino acid catabolic process	0.00032886	0.0045732	9/377 2.3%	61/10365 0.5%	A0A317SZS6 D5G4N6 A0A292PTK9 A0A317SKP7 A0A317SSP3 A0A317T503 D5GL03 A0A292PV91 A0A317SVR7
9144	purine nucleoside triphosphate metabolic process	0.00034684	0.004616	8/377 2.1%	49/10365 0.4%	A0A317T032 A0A317SHP8 A0A292Q7R0 A0A292PNA9 A0A317SVY7 A0A292PSM5 A0A317SDU9 A0A317SKC2
9205	purine ribonucleoside triphosphate metabolic process	0.00034684	0.004616	8/377 2.1%	49/10365 0.4%	A0A317T032 A0A317SHP8 A0A292Q7R0 A0A292PNA9 A0A317SVY7 A0A292PSM5 A0A317SDU9 A0A317SKC2
46394	carboxylic acid biosynthetic process	0.00034749	0.004616	25/377 6.6%	326/10365 3.1%	A0A292PTK9 A0A317SQB4 D5GL03 A0A317SHW9 A0A317SKP5 A0A292PNR8 A0A317STR0 A0A317SW11 D5GD88 A0A317SCU2 A0A317SVR7 A0A317SLC6 A0A317SE73 A0A292Q9V6 A0A317SNX0 D5GAF9 A0A292Q2L5 A0A317SEP4 A0A292Q0J9 D5GP09 A0A317ST64 D5G9J4 A0A317SJG3 A0A317SQI0 A0A317SFE8
46395	carboxylic acid catabolic process	0.0003614	0.0047301	10/377 2.6%	75/10365 0.7%	A0A317SZS6 D5G4N6 A0A292PTK9 A0A317SKP7 A0A317SID0 A0A317SSP3 A0A317T503 D5GL03 A0A292PV91 A0A317SVR7
9069	serine family amino acid metabolic process	0.00037259	0.0048058	9/377 2.3%	62/10365 0.5%	A0A317SYC6 A0A292PL58 A0A317SZS6 A0A317STR0 A0A292Q9V6 D5GAF9 A0A292Q2L5 A0A317SCU2 A0A317SEP4
6575	cellular modified amino acid metabolic process	0.00041516	0.0052785	12/377 3.1%	105/10365 1.0%	A0A292PPI9 D5GF29 A0A317T0U6 A0A292Q743 D5GP09 A0A317ST64 D5GMM8 A0A317SL19 D5G9J4 A0A317SMI0 D5GD88 A0A292Q0J9
1901575	organic substance catabolic process	0.00043784	0.005456	41/377 10.8%	655/10365 6.3%	A0A292PTK9 D5GFU5 A0A317T3B4 D5GL03 A0A317SCH3 A0A317SN84 A0A317SWD8 A0A292PM13 A0A292PWX0 A0A317SJL1 A0A317SQT3 A0A317SIR9 A0A292PML2 A0A317SKP7 A0A317SBQ3 A0A317SQ36 A0A317SID0 A0A317SFB1 A0A317SSP3 A0A292PV91 A0A317SVR7 A0A317SUK2 A0A317SNC1 A0A292PYN4 A0A317SZS6 D5GM11 A0A317SHV0 A0A292Q0L4 A0A317SG98 A0A317SWI9 A0A292PSJ2 A0A317SIV6 D5G4N6 A0A317SCR6 A0A292PWY5 A0A317SDG5 A0A317SR22 A0A317SX…
6555	methionine metabolic process	0.00044752	0.005456	7/377 1.8%	39/10365 0.3%	A0A317STR0 D5GMM8 D5G9J4 A0A317SMI0 A0A317SW11 A0A317SEP4 A0A317SHW9
42558	pteridine-containing compound metabolic process	0.00044752	0.005456	7/377 1.8%	39/10365 0.3%	D5GP09 A0A317ST64 D5GMM8 D5G9J4 A0A317SMI0 D5GD88 A0A292Q0J9
9056	catabolic process	0.00045552	0.0054786	45/377 11.9%	742/10365 7.1%	A0A292PTK9 D5GFU5 A0A317T3B4 D5GL03 A0A317SCH3 A0A317SN84 A0A317SWD8 A0A292PM13 A0A292PWX0 A0A317SKV9 A0A317SJL1 A0A317SQT3 A0A317SIR9 A0A292PML2 A0A317SKP7 A0A317SBQ3 A0A317SQ36 A0A317SID0 A0A317SFB1 A0A317SSP3 A0A292PV91 A0A317SVR7 D5GBP9 A0A317SUK2 A0A317SNC1 A0A292PYN4 A0A317SZS6 D5GM11 A0A317SHV0 A0A292Q0L4 A0A317SG98 A0A317SWI9 A0A292PSJ2 A0A317SIV6 A0A317SM21 A0A292Q761 D5G4N6 A0A317SCR6 A…
18958	phenol-containing compound metabolic process	0.00046387	0.0055046	4/377 1.0%	11/10365 0.1%	A0A317T4M7 A0A292PY08 A0A317SBD7 A0A317SFD2
16054	organic acid catabolic process	0.00049806	0.0058325	10/377 2.6%	78/10365 0.7%	A0A317SZS6 D5G4N6 A0A292PTK9 A0A317SKP7 A0A317SID0 A0A317SSP3 A0A317T503 D5GL03 A0A292PV91 A0A317SVR7
6090	pyruvate metabolic process	0.00060056	0.0069227	8/377 2.1%	53/10365 0.5%	A0A317SNC1 A0A292PYN4 A0A317SQT3 A0A317SIR9 A0A317SHJ3 A0A317SHV0 A0A317SG98 A0A317SIV6
6757	ATP generation from ADP	0.00061449	0.0069227	7/377 1.8%	41/10365 0.3%	A0A317SNC1 A0A292PYN4 A0A317SQT3 A0A317SIR9 A0A317SHV0 A0A317SG98 A0A317SIV6
6096	glycolytic process	0.00061449	0.0069227	7/377 1.8%	41/10365 0.3%	A0A317SNC1 A0A292PYN4 A0A317SQT3 A0A317SIR9 A0A317SHV0 A0A317SG98 A0A317SIV6
70813	hydrogen sulfide metabolic process	0.00067593	0.0071521	4/377 1.0%	12/10365 0.1%	A0A317STR0 A0A292Q9V6 A0A317SCU2 A0A317SEP4
70814	hydrogen sulfide biosynthetic process	0.00067593	0.0071521	4/377 1.0%	12/10365 0.1%	A0A317STR0 A0A292Q9V6 A0A317SCU2 A0A317SEP4
6766	vitamin metabolic process	0.00068306	0.0071521	8/377 2.1%	54/10365 0.5%	A0A317SNV7 D5GP09 A0A317ST64 A0A317SUS3 A0A317SWF5 D5GAF9 D5GD88 A0A292Q0J9
6767	water-soluble vitamin metabolic process	0.00068306	0.0071521	8/377 2.1%	54/10365 0.5%	A0A317SNV7 D5GP09 A0A317ST64 A0A317SUS3 A0A317SWF5 D5GAF9 D5GD88 A0A292Q0J9
9110	vitamin biosynthetic process	0.00068306	0.0071521	8/377 2.1%	54/10365 0.5%	A0A317SNV7 D5GP09 A0A317ST64 A0A317SUS3 A0A317SWF5 D5GAF9 D5GD88 A0A292Q0J9
42364	water-soluble vitamin biosynthetic process	0.00068306	0.0071521	8/377 2.1%	54/10365 0.5%	A0A317SNV7 D5GP09 A0A317ST64 A0A317SUS3 A0A317SWF5 D5GAF9 D5GD88 A0A292Q0J9
1901606	alpha-amino acid catabolic process	0.00077446	0.0079681	8/377 2.1%	55/10365 0.5%	A0A317SZS6 A0A292PTK9 A0A317SKP7 A0A317SSP3 A0A317T503 D5GL03 A0A292PV91 A0A317SVR7
19344	cysteine biosynthetic process	0.00077891	0.0079681	5/377 1.3%	21/10365 0.2%	A0A317STR0 A0A292Q9V6 D5GAF9 A0A317SCU2 A0A317SEP4
19318	hexose metabolic process	0.00082746	0.0083686	7/377 1.8%	43/10365 0.4%	A0A292PYN4 A0A317SQT3 A0A317SIR9 A0A317SUI6 A0A317SHV0 D5GDJ5 A0A317SIV6
1901293	nucleoside phosphate biosynthetic process	0.0009475	0.0092268	18/377 4.7%	217/10365 2.0%	A0A317SFA7 A0A292PTK9 A0A292PNA9 A0A292PSM5 A0A317SDU9 D5GPW5 A0A317SN75 A0A317T032 A0A317SNV7 D5GMF5 A0A317SHP8 A0A292Q2S5 A0A292Q7R0 A0A317SRV7 A0A317SVY7 A0A317SSL3 A0A317SKC2 A0A317SVR7
9165	nucleotide biosynthetic process	0.0009475	0.0092268	18/377 4.7%	217/10365 2.0%	A0A317SFA7 A0A292PTK9 A0A292PNA9 A0A292PSM5 A0A317SDU9 D5GPW5 A0A317SN75 A0A317T032 A0A317SNV7 D5GMF5 A0A317SHP8 A0A292Q2S5 A0A292Q7R0 A0A317SRV7 A0A317SVY7 A0A317SSL3 A0A317SKC2 A0A317SVR7
6165	nucleoside diphosphate phosphorylation	0.00095378	0.0092268	7/377 1.8%	44/10365 0.4%	A0A317SNC1 A0A292PYN4 A0A317SQT3 A0A317SIR9 A0A317SHV0 A0A317SG98 A0A317SIV6
46939	nucleotide phosphorylation	0.00095378	0.0092268	7/377 1.8%	44/10365 0.4%	A0A317SNC1 A0A292PYN4 A0A317SQT3 A0A317SIR9 A0A317SHV0 A0A317SG98 A0A317SIV6
6006	glucose metabolic process	0.00097824	0.0093617	5/377 1.3%	22/10365 0.2%	A0A292PYN4 A0A317SQT3 A0A317SIR9 A0A317SHV0 A0A317SIV6
45333	cellular respiration	0.00098882	0.0093623	10/377 2.6%	85/10365 0.8%	A0A317T4I2 A0A317SZR8 A0A317SMS9 A0A317SI74 A0A317T503 A0A292Q9N2 A0A317SPK3 A0A317SC51 A0A317SL63 A0A317SKG6
44237	cellular metabolic process	0.0010237	0.0094974	240/377 63.6%	5788/10365 55.8%	A0A317SSJ4 A0A292PY08 A0A317SYF4 A0A292PMI7 A0A317SG24 A0A317SR71 A0A317T2V8 A0A317SW11 A0A317SWR4 A0A317SFA7 A0A317SFA8 A0A317SVQ9 A0A317SHV0 A0A317SHV1 A0A317SI74 A0A317SI77 A0A317SEP4 D5GQ76 D5G4N6 A0A317SDM8 A0A292Q2S5 A0A317SR87 A0A317SJI4 A0A317SVQ2 A0A317SXU7 A0A317T4K3 D5GF29 A0A317SCH3 D5GPW5 A0A317SYC6 A0A292PL58 A0A317T230 D5G507 A0A317SQT3 D5GGD3 A0A292Q555 A0A317SRV7 A0A317SQ36 A0A31…
1901565	organonitrogen compound catabolic process	0.0010244	0.0094974	25/377 6.6%	351/10365 3.3%	A0A292PTK9 D5GL03 A0A317SCH3 A0A317SN84 A0A317SWD8 A0A292PM13 A0A292PWX0 A0A292PML2 A0A317SKP7 A0A317SBQ3 A0A317SQ36 A0A317SSP3 A0A292PV91 A0A317SVR7 A0A317SUK2 A0A317SZS6 D5GM11 A0A317SWI9 A0A292PSJ2 D5G4N6 A0A292PWY5 A0A317SR22 A0A317SXW3 A0A317T503 A0A317T229
8652	cellular amino acid biosynthetic process	0.0010401	0.0095428	19/377 5.0%	237/10365 2.2%	A0A317SLC6 A0A317SE73 A0A317SQB4 A0A292Q9V6 A0A317SNX0 D5GAF9 A0A292Q2L5 D5GL03 A0A317SEP4 A0A317SHW9 A0A317SKP5 A0A292PNR8 A0A317STR0 D5G9J4 A0A317SJG3 A0A317SW11 A0A317SCU2 A0A317SQI0 A0A317SFE8
15980	energy derivation by oxidation of organic compounds	0.0010745	0.0097585	11/377 2.9%	101/10365 0.9%	A0A317T4I2 A0A317SZR8 A0A317SCR6 A0A317SMS9 A0A317SI74 A0A317T503 A0A292Q9N2 A0A317SPK3 A0A317SC51 A0A317SL63 A0A317SKG6
6414	translational elongation	0.0010948	0.0098422	7/377 1.8%	45/10365 0.4%	A0A317SN53 A0A317SQL8 A0A317T0U6 A0A317SI51 A0A317SZC0 A0A317SES7 A0A292Q0Y8
9152	purine ribonucleotide biosynthetic process	0.0011889	0.010582	12/377 3.1%	118/10365 1.1%	A0A317SFA7 A0A317SN75 A0A317T032 A0A317SHP8 A0A292Q7R0 A0A317SRV7 A0A292PNA9 A0A317SVY7 A0A292PSM5 A0A317SDU9 A0A317SSL3 A0A317SKC2
46031	ADP metabolic process	0.0012517	0.010935	7/377 1.8%	46/10365 0.4%	A0A317SNC1 A0A292PYN4 A0A317SQT3 A0A317SIR9 A0A317SHV0 A0A317SG98 A0A317SIV6
32787	monocarboxylic acid metabolic process	0.0012603	0.010935	15/377 3.9%	169/10365 1.6%	A0A317SNC1 A0A292PYN4 A0A292PTK9 A0A317SHV0 A0A317SG76 A0A317SG98 A0A317SIV6 D5G4N6 A0A292Q520 A0A317SQT3 A0A317SIR9 A0A317SHJ3 A0A317SRW7 A0A317SID0 A0A317SVR7
19748	secondary metabolic process	0.0012901	0.010935	4/377 1.0%	14/10365 0.1%	A0A317T4M7 A0A292PY08 A0A317SBD7 A0A317SFD2
44550	secondary metabolite biosynthetic process	0.0012901	0.010935	4/377 1.0%	14/10365 0.1%	A0A317T4M7 A0A292PY08 A0A317SBD7 A0A317SFD2
46654	tetrahydrofolate biosynthetic process	0.0012901	0.010935	4/377 1.0%	14/10365 0.1%	D5GP09 A0A317ST64 D5GD88 A0A292Q0J9
6164	purine nucleotide biosynthetic process	0.0014795	0.012423	12/377 3.1%	121/10365 1.1%	A0A317SFA7 A0A317SN75 A0A317T032 A0A317SHP8 A0A292Q7R0 A0A317SRV7 A0A292PNA9 A0A317SVY7 A0A292PSM5 A0A317SDU9 A0A317SSL3 A0A317SKC2
6457	protein folding	0.0023167	0.018751	11/377 2.9%	111/10365 1.0%	A0A317T2M8 A0A317SYN7 A0A292PYH5 A0A317SEI9 A0A317SHC1 A0A317SJ40 A0A292Q769 A0A292PYD5 A0A317SE59 A0A317SHG9 A0A292PNW7
9135	purine nucleoside diphosphate metabolic process	0.0023175	0.018751	7/377 1.8%	51/10365 0.4%	A0A317SNC1 A0A292PYN4 A0A317SQT3 A0A317SIR9 A0A317SHV0 A0A317SG98 A0A317SIV6
9179	purine ribonucleoside diphosphate metabolic process	0.0023175	0.018751	7/377 1.8%	51/10365 0.4%	A0A317SNC1 A0A292PYN4 A0A317SQT3 A0A317SIR9 A0A317SHV0 A0A317SG98 A0A317SIV6
5996	monosaccharide metabolic process	0.0023175	0.018751	7/377 1.8%	51/10365 0.4%	A0A292PYN4 A0A317SQT3 A0A317SIR9 A0A317SUI6 A0A317SHV0 D5GDJ5 A0A317SIV6
19637	organophosphate metabolic process	0.0025062	0.020094	36/377 9.5%	607/10365 5.8%	A0A292PTK9 A0A292PNA9 A0A292PSM5 A0A317SDU9 D5GPW5 A0A317SN75 A0A317T032 A0A317SJL1 A0A317SNV7 D5GMF5 A0A317SQT3 A0A317SHP8 A0A317SIR9 A0A292Q7R0 A0A317SRV7 A0A292PP91 A0A317SUV6 A0A317SSL3 A0A317SVR7 A0A317SFA7 A0A317SNC1 A0A292PYN4 A0A317SHV0 A0A317SG76 A0A317SG98 D5GAF9 D5GDJ5 A0A317SBE2 A0A317SIV6 A0A292Q2S5 A0A317SVY7 A0A317SJI4 A0A317SUS3 A0A317T503 A0A317SXU7 A0A317SKC2
9067	aspartate family amino acid biosynthetic process	0.0028423	0.022586	8/377 2.1%	67/10365 0.6%	A0A317SKP5 A0A317SE73 A0A317STR0 D5G9J4 A0A317SW11 A0A317SFE8 A0A317SEP4 A0A317SHW9
9185	ribonucleoside diphosphate metabolic process	0.0028998	0.022839	7/377 1.8%	53/10365 0.5%	A0A317SNC1 A0A292PYN4 A0A317SQT3 A0A317SIR9 A0A317SHV0 A0A317SG98 A0A317SIV6
72522	purine-containing compound biosynthetic process	0.0032868	0.02566	12/377 3.1%	133/10365 1.2%	A0A317SFA7 A0A317SN75 A0A317T032 A0A317SHP8 A0A292Q7R0 A0A317SRV7 A0A292PNA9 A0A317SVY7 A0A292PSM5 A0A317SDU9 A0A317SSL3 A0A317SKC2
9070	serine family amino acid biosynthetic process	0.0034035	0.02634	6/377 1.5%	41/10365 0.3%	A0A317STR0 A0A292Q9V6 D5GAF9 A0A292Q2L5 A0A317SCU2 A0A317SEP4
16052	carbohydrate catabolic process	0.003714	0.027728	12/377 3.1%	135/10365 1.3%	A0A317SNC1 A0A292PYN4 D5G4N6 A0A317SQT3 A0A317SIR9 A0A317SCR6 D5GFU5 A0A317SHV0 A0A317T3B4 A0A292Q0L4 A0A317SG98 A0A317SIV6
6538	glutamate catabolic process	0.0038632	0.027728	2/377 0.5%	3/10365 0.0%	A0A317SSP3 A0A292PV91
43649	dicarboxylic acid catabolic process	0.0038632	0.027728	2/377 0.5%	3/10365 0.0%	A0A317SSP3 A0A292PV91
33609	oxalate metabolic process	0.0038632	0.027728	2/377 0.5%	3/10365 0.0%	A0A317SGU1 A0A292Q4Z0
19551	glutamate catabolic process to 2-oxoglutarate	0.0038632	0.027728	2/377 0.5%	3/10365 0.0%	A0A317SSP3 A0A292PV91
44210	'de novo' CTP biosynthetic process	0.0038632	0.027728	2/377 0.5%	3/10365 0.0%	D5GMF5 A0A292Q2S5
9972	cytidine deamination	0.0038632	0.027728	2/377 0.5%	3/10365 0.0%	A0A317SXW3 A0A292PSJ2
18196	peptidyl-asparagine modification	0.0038632	0.027728	2/377 0.5%	3/10365 0.0%	A0A292Q2G7 A0A317SVG5
18279	protein N-linked glycosylation via asparagine	0.0038632	0.027728	2/377 0.5%	3/10365 0.0%	A0A292Q2G7 A0A317SVG5
1901617	organic hydroxy compound biosynthetic process	0.0048526	0.03455	8/377 2.1%	73/10365 0.7%	A0A317T4M7 A0A292PY08 A0A317SBD7 A0A317SFD2 A0A317SUS3 A0A317SUV6 D5GAF9 A0A317SXU7
71704	organic substance metabolic process	0.0049988	0.035309	241/377 63.9%	5949/10365 57.3%	A0A317SSJ4 A0A292PY08 A0A317SYF4 A0A292PMI7 A0A317SG24 A0A317T1U0 A0A317SR71 A0A317T2V8 A0A317SW11 A0A317SWR4 A0A317SFA7 A0A317SFA8 A0A317SVQ9 A0A317SHV0 A0A317SHV1 A0A317SI74 A0A317SI77 A0A317SEP4 D5G4N6 A0A317SDM8 A0A292Q2S5 A0A317SR87 A0A317SJI4 A0A317SHE3 A0A317SVQ2 A0A317SXU7 A0A317T4K3 D5GF29 A0A317SCH3 D5GPW5 A0A317SYC6 A0A292PL58 A0A317T230 D5G507 A0A317SQT3 D5GGD3 A0A292Q555 A0A317SRV7 A…
9396	folic acid-containing compound biosynthetic process	0.0052539	0.036819	4/377 1.0%	20/10365 0.1%	D5GP09 A0A317ST64 D5GD88 A0A292Q0J9
9132	nucleoside diphosphate metabolic process	0.0053298	0.037058	7/377 1.8%	59/10365 0.5%	A0A317SNC1 A0A292PYN4 A0A317SQT3 A0A317SIR9 A0A317SHV0 A0A317SG98 A0A317SIV6
6518	peptide metabolic process	0.0054788	0.037799	40/377 10.6%	727/10365 7.0%	A0A292Q0A2 A0A292PPI9 A0A317SQL8 D5GF29 A0A317T1F9 A0A317T3D7 A0A317SFU6 A0A317SG24 A0A317SES7 A0A317SN53 A0A317T230 A0A317SNT4 A0A317SNX9 A0A292Q555 A0A317SL19 A0A317SNL3 A0A292PKP1 A0A317SCW2 A0A317SHF8 A0A317SPG3 A0A292QA11 A0A317SYS7 A0A317SVQ9 A0A317SPC1 A0A317SDX2 A0A317SI51 A0A317SZC0 A0A317SGR4 A0A317SXG9 A0A292PYN2 A0A317T481 A0A317SJ24 A0A317T0U6 A0A292Q743 A0A317SSQ0 A0A317SP69 A0A317S…
9086	methionine biosynthetic process	0.0063527	0.043492	5/377 1.3%	33/10365 0.3%	A0A317STR0 D5G9J4 A0A317SW11 A0A317SEP4 A0A317SHW9
43604	amide biosynthetic process	0.0068365	0.046446	39/377 10.3%	714/10365 6.8%	A0A292Q0A2 A0A317SQL8 A0A317T1F9 A0A317T3D7 A0A317SFU6 A0A317SG24 A0A317SES7 A0A317SN53 A0A317T230 A0A317SNT4 A0A317SNX9 A0A292Q555 A0A317SNL3 D5GD88 A0A292PKP1 A0A317SCW2 A0A317SHF8 A0A317SPG3 A0A292QA11 A0A317SYS7 A0A317SVQ9 A0A317SPC1 A0A317SDX2 A0A317SI51 A0A317SZC0 A0A317SGR4 A0A317SXG9 A0A292PYN2 A0A292Q0J9 A0A317T481 A0A317SJ24 A0A317T0U6 A0A317SSQ0 D5GP09 A0A317ST64 A0A317SP69 A0A317SVQ2 …
44272	sulfur compound biosynthetic process	0.0070641	0.047629	9/377 2.3%	94/10365 0.9%	A0A317STR0 A0A292Q9V6 D5G9J4 D5GAF9 A0A317SW11 A0A317SCU2 A0A317SEP4 A0A317SG47 A0A317SHW9
6213	pyrimidine nucleoside metabolic process	0.0075406	0.047937	2/377 0.5%	4/10365 0.0%	A0A317SXW3 A0A292PSJ2
6216	cytidine catabolic process	0.0075406	0.047937	2/377 0.5%	4/10365 0.0%	A0A317SXW3 A0A292PSJ2
46087	cytidine metabolic process	0.0075406	0.047937	2/377 0.5%	4/10365 0.0%	A0A317SXW3 A0A292PSJ2
46131	pyrimidine ribonucleoside metabolic process	0.0075406	0.047937	2/377 0.5%	4/10365 0.0%	A0A317SXW3 A0A292PSJ2
46133	pyrimidine ribonucleoside catabolic process	0.0075406	0.047937	2/377 0.5%	4/10365 0.0%	A0A317SXW3 A0A292PSJ2
46135	pyrimidine nucleoside catabolic process	0.0075406	0.047937	2/377 0.5%	4/10365 0.0%	A0A317SXW3 A0A292PSJ2
32366	intracellular sterol transport	0.0075406	0.047937	2/377 0.5%	4/10365 0.0%	A0A317SRG4 A0A292PIS1
6103	2-oxoglutarate metabolic process	0.0075406	0.047937	2/377 0.5%	4/10365 0.0%	A0A317SSP3 A0A292PV91

## Sheet: GOA proteins up T. melanosporum
GO ID	GO Description	p-val	corrected p-val	Cluster frequency	Total frequency	Genes
44281	small molecule metabolic process	3.2062e-24	3.9789e-21	112/361 31.0%	1195/10365 11.5%	D5GFI8 D5GL47 D5GGK4 D5GB83 A0A292PHH1 D5GBY0 A0A292PYZ6 D5GLL8 D5GBY9 A0A317ST34 D5GD45 D5G7C0 D5GB19 D5GGL2 A0A292PSF6 A0A292PKW2 A0A292PPP9 D5G983 D5GIP8 D5G7L2 A0A292Q6S1 D5GMG1 A0A292Q181 D5GC35 A0A292Q1Y3 D5GIQ2 D5GPW1 D5GAQ8 A0A292PR07 D5G5Z3 D5GIQ9 A0A292PNR5 A0A292PPN2 A0A292Q798 D5GCD9 A0A292PKT0 A0A292PRA7 D5GE88 D5GDW8 D5GPF4 D5GA85 D5G9J7 D5GGN7 A0A292Q561 D5G637 A0A292PRS1 A0A292PQ8…
6082	organic acid metabolic process	9.0439e-19	5.6118e-16	75/361 20.7%	710/10365 6.8%	D5GK65 D5G4A5 D5GFI8 A0A292PSQ8 A0A292PYU8 D5GGK4 A0A292Q254 D5GB83 A0A292PHH1 D5GBY0 A0A292PYZ6 D5G800 D5GLL8 A0A317ST34 D5GD45 A0A292PNX6 A0A292Q097 D5GM33 A0A292PSF6 A0A317STI5 D5G9D1 D5G983 D5GIP8 D5GMC3 D5G7L2 A0A292Q6S1 D5GMG1 A0A292Q181 D5GC35 A0A292Q1Y3 D5GCX5 D5GK88 D5GE49 D5GIQ2 D5GKY8 D5GPW1 D5G7A6 D5GAQ8 A0A292Q0G0 D5GIQ9 A0A317SCM4 A0A292PNR5 A0A317SIP6 D5G820 A0A292PPN2 A0A292Q753 A…
19752	carboxylic acid metabolic process	4.2118e-18	1.7423e-15	72/361 19.9%	679/10365 6.5%	D5GK65 D5G4A5 D5GFI8 A0A292PSQ8 A0A292PYU8 D5GGK4 A0A292Q254 D5GB83 A0A292PHH1 D5GBY0 A0A292PYZ6 D5G800 D5GLL8 A0A317ST34 D5GD45 A0A292PNX6 A0A292Q097 D5GM33 A0A292PSF6 A0A317STI5 D5G9D1 D5G983 D5GIP8 D5GMC3 D5G7L2 A0A292Q6S1 D5GMG1 A0A292Q181 D5GC35 A0A292Q1Y3 D5GCX5 D5GK88 D5GE49 D5GIQ2 D5GKY8 D5GPW1 D5G7A6 D5GAQ8 A0A292Q0G0 D5GIQ9 A0A317SCM4 A0A292PNR5 A0A317SIP6 D5G820 A0A292PPN2 A0A292Q798 D…
43436	oxoacid metabolic process	1.3106e-17	4.0662e-15	72/361 19.9%	693/10365 6.6%	D5GK65 D5G4A5 D5GFI8 A0A292PSQ8 A0A292PYU8 D5GGK4 A0A292Q254 D5GB83 A0A292PHH1 D5GBY0 A0A292PYZ6 D5G800 D5GLL8 A0A317ST34 D5GD45 A0A292PNX6 A0A292Q097 D5GM33 A0A292PSF6 A0A317STI5 D5G9D1 D5G983 D5GIP8 D5GMC3 D5G7L2 A0A292Q6S1 D5GMG1 A0A292Q181 D5GC35 A0A292Q1Y3 D5GCX5 D5GK88 D5GE49 D5GIQ2 D5GKY8 D5GPW1 D5G7A6 D5GAQ8 A0A292Q0G0 D5GIQ9 A0A317SCM4 A0A292PNR5 A0A317SIP6 D5G820 A0A292PPN2 A0A292Q798 D…
55114	oxidation-reduction process	2.535e-16	6.2919e-14	109/361 30.1%	1438/10365 13.8%	D5GCK3 D5GFI8 D5G450 A0A292PYQ6 D5GGK4 A0A317SVX1 D5GBY0 D5GIW0 D5GFY7 D5GCS4 D5GKT3 D5GD57 D5GMP5 D5GCL9 D5G736 A0A292Q586 D5GMG1 D5G8F0 D5GC35 D5GNA2 D5GIQ2 D5GPW1 D5GDW9 D5GHW8 D5GAQ8 D5GQ02 D5GCE3 A0A292PNR5 A0A292PPN2 D5GCD9 A0A292PKT0 D5GHW2 D5G8G2 A0A292PNZ5 D5GE88 D5GA85 A0A317T3G3 D5GI99 D5G400 A0A292Q5N4 A0A292PLF4 D5G3W8 D5GI16 D5G9B7 A0A292Q7J1 D5GGN7 D5G9B9 A0A292Q561 A0A292PRS1 A0A3…
6520	cellular amino acid metabolic process	6.2752e-13	1.2979e-10	51/361 14.1%	481/10365 4.6%	D5GK65 D5G4A5 D5GFI8 A0A292PSQ8 A0A292PYU8 A0A292PHH1 A0A292PYZ6 D5G800 D5GLL8 D5GD45 A0A292Q097 D5GM33 D5G983 D5GIP8 D5GMC3 A0A292Q6S1 D5GMG1 A0A292Q181 D5GC35 D5GCX5 D5GE49 D5GIQ2 D5GKY8 D5GPW1 D5G7A6 D5GAQ8 A0A292Q0G0 D5GIQ9 A0A317SCM4 A0A292PNR5 D5G820 D5GCD9 A0A292PRA7 D5GF65 D5GDW8 A0A292Q1Z5 D5GPF4 D5GJ78 D5GE59 D5G564 D5GGN7 A0A292Q561 D5GAV0 A0A292PQ87 D5GNG6 D5G7Z9 D5GDG9 D5G834 D5GA12 …
1901605	alpha-amino acid metabolic process	6.3252e-11	1.1214e-08	35/361 9.6%	285/10365 2.7%	D5GIQ2 D5GK65 D5GPW1 D5G7A6 D5GAQ8 D5GFI8 A0A292PSQ8 A0A292PYU8 D5GIQ9 A0A317SCM4 A0A292PHH1 A0A292PNR5 D5GCD9 D5G800 D5GF65 D5GDW8 A0A292Q1Z5 D5GPF4 D5GJ78 D5GM33 D5GE59 D5G564 D5G983 D5GGN7 A0A292Q561 A0A292PQ87 D5GNG6 A0A292Q6S1 D5G7Z9 D5GDG9 D5GA12 D5GC35 D5GAV4 D5GPG5 D5GCX5
72521	purine-containing compound metabolic process	2.2651e-09	3.466e-07	28/361 7.7%	219/10365 2.1%	D5GK88 A0A292PW09 D5G3Z0 D5GAE7 D5GIQ9 D5GGK4 A0A292Q254 D5G5K2 A0A317SIP6 A0A292Q798 A0A317ST34 A0A292Q1Z5 A0A292PNX6 D5G7I0 A0A292PSF6 A0A317STI5 D5G9J7 D5G9D1 D5G6F8 D5G564 A0A292PPP9 D5GIC4 D5GA95 D5G5R4 D5GJK9 D5GFX5 D5GFX4 D5GAV4
9150	purine ribonucleotide metabolic process	2.5136e-09	3.466e-07	26/361 7.2%	192/10365 1.8%	D5GK88 A0A292PW09 D5G3Z0 D5GAE7 D5GIQ9 D5GGK4 A0A292Q254 D5G5K2 A0A317SIP6 A0A292Q798 A0A317ST34 A0A292PNX6 D5G7I0 A0A292PSF6 A0A317STI5 D5G9J7 D5G9D1 D5G6F8 D5G564 A0A292PPP9 D5GIC4 D5GA95 D5G5R4 D5GJK9 D5GFX5 D5GFX4
6163	purine nucleotide metabolic process	3.5173e-09	4.365e-07	26/361 7.2%	195/10365 1.8%	D5GK88 A0A292PW09 D5G3Z0 D5GAE7 D5GIQ9 D5GGK4 A0A292Q254 D5G5K2 A0A317SIP6 A0A292Q798 A0A317ST34 A0A292PNX6 D5G7I0 A0A292PSF6 A0A317STI5 D5G9J7 D5G9D1 D5G6F8 D5G564 A0A292PPP9 D5GIC4 D5GA95 D5G5R4 D5GJK9 D5GFX5 D5GFX4
9259	ribonucleotide metabolic process	7.2723e-09	8.2045e-07	27/361 7.4%	216/10365 2.0%	D5GK88 A0A292PW09 D5G3Z0 D5GAE7 D5GIQ9 D5GGK4 A0A292Q254 D5G5K2 A0A317SIP6 A0A292Q798 A0A317ST34 D5GIU0 A0A292PNX6 D5G7I0 A0A292PSF6 A0A317STI5 D5G9J7 D5G9D1 D5G6F8 D5G564 A0A292PPP9 D5GIC4 D5GA95 D5G5R4 D5GJK9 D5GFX5 D5GFX4
19693	ribose phosphate metabolic process	9.8261e-09	1.0162e-06	27/361 7.4%	219/10365 2.1%	D5GK88 A0A292PW09 D5G3Z0 D5GAE7 D5GIQ9 D5GGK4 A0A292Q254 D5G5K2 A0A317SIP6 A0A292Q798 A0A317ST34 D5GIU0 A0A292PNX6 D5G7I0 A0A292PSF6 A0A317STI5 D5G9J7 D5G9D1 D5G6F8 D5G564 A0A292PPP9 D5GIC4 D5GA95 D5G5R4 D5GJK9 D5GFX5 D5GFX4
8152	metabolic process	1.8049e-08	1.723e-06	299/361 82.8%	7285/10365 70.2%	D5GCK3 D5GKK3 D5GNQ2 A0A292PYQ6 A0A292PWM3 D5G4M6 D5GB83 D5GA61 D5GKJ6 A0A292PZT0 D5GBY0 D5G4M1 D5GLL8 D5GKJ7 D5GIW0 D5GBY9 D5GG20 D5GH41 D5G7C0 D5GBY7 A0A292PSF6 A0A292PKW2 D5GMP5 A0A292PPP9 D5G983 A0A317SG33 D5GCL9 D5GA71 D5G736 A0A292Q586 D5G9X7 D5G8F0 D5GNA2 D5GAX8 D5GE05 D5GPW1 D5GI86 A0A292PXM9 D5GHW8 D5GN26 A0A292PR07 A0A292Q307 D5GPW6 D5GA84 D5G744 A0A292PPN2 D5G5Q5 A0A292Q798 A0A292PKT0 …
55086	nucleobase-containing small molecule metabolic process	2.3204e-08	2.0569e-06	38/361 10.5%	406/10365 3.9%	D5GK88 A0A292PW09 D5G3Z0 D5GAE7 D5GL47 D5GIQ9 D5GGK4 A0A292Q254 D5G5K2 A0A317SIP6 A0A292Q798 D5GBY9 A0A317ST34 A0A317SDF9 D5GIU0 D5G7C0 A0A292Q1Z5 D5GPF4 A0A292PNX6 D5G7I0 D5GGL2 D5GM55 A0A292PSF6 A0A317STI5 D5G9J7 D5G9D1 D5G6F8 D5G564 A0A292PPP9 A0A292PWJ0 D5GIC4 D5GA95 D5G5R4 D5G4T8 D5GJK9 D5GFX5 D5GFX4 D5GAV4
6091	generation of precursor metabolites and energy	1.1091e-07	9.1759e-06	26/361 7.2%	230/10365 2.2%	D5GK88 D5GQ02 D5GCE3 A0A292Q1C0 A0A292Q254 A0A317SIP6 D5GBY0 A0A292Q798 A0A292PVE6 A0A292PNZ5 A0A292PNX6 D5GA85 D5G7I0 D5GB43 A0A317STI5 D5G9D1 D5GI99 D5G6F8 D5G564 D5G3W8 D5GCL9 A0A292PRS1 D5G5R4 D5G930 A0A292Q2Q5 D5GJK9
6090	pyruvate metabolic process	1.9514e-07	1.5135e-05	12/361 3.3%	53/10365 0.5%	D5GK88 D5G637 A0A292Q254 A0A317SIP6 D5G5R4 A0A317STI5 D5G9D1 A0A292Q798 D5GJK9 A0A292PNX6 D5GGK4 D5GGN7
6753	nucleoside phosphate metabolic process	2.9997e-07	2.0681e-05	30/361 8.3%	307/10365 2.9%	D5GK88 A0A292PW09 D5G3Z0 D5GAE7 D5GIQ9 D5GGK4 A0A292Q254 D5G5K2 A0A317SIP6 A0A292Q798 A0A317ST34 A0A317SDF9 D5GIU0 D5GPF4 A0A292PNX6 D5G7I0 D5GGL2 A0A292PSF6 A0A317STI5 D5G9J7 D5G9D1 D5G6F8 D5G564 A0A292PPP9 D5GIC4 D5GA95 D5G5R4 D5GJK9 D5GFX5 D5GFX4
9117	nucleotide metabolic process	2.9997e-07	2.0681e-05	30/361 8.3%	307/10365 2.9%	D5GK88 A0A292PW09 D5G3Z0 D5GAE7 D5GIQ9 D5GGK4 A0A292Q254 D5G5K2 A0A317SIP6 A0A292Q798 A0A317ST34 A0A317SDF9 D5GIU0 D5GPF4 A0A292PNX6 D5G7I0 D5GGL2 A0A292PSF6 A0A317STI5 D5G9J7 D5G9D1 D5G6F8 D5G564 A0A292PPP9 D5GIC4 D5GA95 D5G5R4 D5GJK9 D5GFX5 D5GFX4
70887	cellular response to chemical stimulus	3.813e-07	2.4905e-05	17/361 4.7%	114/10365 1.0%	D5GLQ2 D5GHW8 D5GI33 A0A317SG10 D5G588 D5GJE0 D5G400 D5GCA2 D5GFH1 D5G450 A0A292PYQ6 D5GQ00 A0A317SVX1 D5GAA7 D5GJG5 D5GHW2 D5GIW0
8652	cellular amino acid biosynthetic process	7.3498e-07	4.5606e-05	25/361 6.9%	237/10365 2.2%	D5GE49 D5GIQ2 D5GK65 D5G7A6 D5GAQ8 A0A292PYU8 A0A317SCM4 A0A292PYZ6 D5GCD9 D5GD45 D5GDW8 A0A292Q1Z5 D5GM33 D5GE59 D5GGN7 A0A292Q561 A0A292Q6S1 D5GMG1 D5G7Z9 D5GDG9 D5G834 A0A292Q181 D5GAV4 D5GPG5 D5GCX5
46034	ATP metabolic process	8.0486e-07	4.7563e-05	17/361 4.7%	120/10365 1.1%	D5GK88 A0A317STI5 D5G9J7 D5G9D1 A0A292Q405 D5G3W8 A0A292Q254 D5GIC4 D5G5K2 A0A317SIP6 D5G5R4 D5G930 A0A292Q798 D5GJK9 A0A292PNZ5 A0A292PNX6 D5G7I0
6790	sulfur compound metabolic process	9.836e-07	5.5484e-05	23/361 6.3%	209/10365 2.0%	D5GJ78 A0A317T2C0 A0A292PSF6 D5G4F8 D5GE59 D5GFN1 D5G6F8 D5GAQ8 D5G564 D5GAE7 A0A292PSQ8 D5G450 D5GGK4 D5G7Z9 D5G4K0 D5GFX5 D5G8I4 D5GFX4 A0A317ST34 A0A292PPX1 A0A292Q1Z5 D5GGY1 D5GAV4
1901564	organonitrogen compound metabolic process	1.1774e-06	6.3531e-05	158/361 43.7%	3314/10365 31.9%	D5GJ00 D5GM60 D5GBQ8 D5GKK3 D5GFI8 D5GDE5 D5GNQ2 D5G450 D5GGK4 D5G4M6 A0A292PHH1 D5GA61 D5GKJ6 D5GFH8 D5G4M1 A0A292PYZ6 D5GLL8 D5GKJ7 D5GBY9 A0A317ST34 D5GD45 A0A292PPX1 D5GKB6 D5GBY7 D5GGL2 A0A292PSF6 D5G4F8 A0A292PPP9 D5G983 A0A317SG33 D5GIP8 D5GA71 D5GLE5 A0A292Q6S1 D5GMG1 A0A317SUW2 A0A292Q181 D5GC35 D5GE05 D5GIQ2 D5GPW1 A0A292PXM9 D5GDW9 D5GLW3 A0A292PI74 D5GAQ8 D5GIQ9 D5GA84 A0A292PNR5 D5G7…
46395	carboxylic acid catabolic process	1.6011e-06	8.2792e-05	13/361 3.6%	75/10365 0.7%	D5GPW1 D5G564 D5GFI8 D5GGN7 A0A292PQ87 D5GNG6 A0A292PNR5 A0A292PPN2 D5GA12 D5GF65 D5GC35 D5GE88 D5GPF4
98869	cellular oxidant detoxification	1.7e-06	8.439e-05	12/361 3.3%	64/10365 0.6%	D5GLQ2 A0A317SVX1 D5GHW8 D5GI33 D5GHW2 D5GIW0 D5GJE0 D5G400 D5GCA2 D5GFH1 D5G450 A0A292PYQ6
6165	nucleoside diphosphate phosphorylation	1.9981e-06	9.184e-05	10/361 2.7%	44/10365 0.4%	D5GK88 A0A292Q254 A0A317SIP6 D5G5R4 A0A317STI5 D5G9D1 A0A292Q798 D5G3Z0 D5GJK9 A0A292PNX6
46939	nucleotide phosphorylation	1.9981e-06	9.184e-05	10/361 2.7%	44/10365 0.4%	D5GK88 A0A292Q254 A0A317SIP6 D5G5R4 A0A317STI5 D5G9D1 A0A292Q798 D5G3Z0 D5GJK9 A0A292PNX6
1901606	alpha-amino acid catabolic process	2.3725e-06	0.00010495	11/361 3.0%	55/10365 0.5%	D5GPW1 A0A292PQ87 D5GNG6 A0A292PNR5 D5G564 D5GA12 D5GF65 D5GFI8 D5GC35 D5GPF4 D5GGN7
44282	small molecule catabolic process	2.5129e-06	0.00010495	17/361 4.7%	130/10365 1.2%	D5GPW1 A0A317T2C0 D5GM55 D5GFN1 D5G564 D5GFI8 D5G5Z3 D5GGN7 A0A292PQ87 D5GNG6 A0A292PNR5 A0A292PPN2 D5GA12 D5GF65 D5GC35 D5GE88 D5GPF4
16054	organic acid catabolic process	2.5371e-06	0.00010495	13/361 3.6%	78/10365 0.7%	D5GPW1 D5G564 D5GFI8 D5GGN7 A0A292PQ87 D5GNG6 A0A292PNR5 A0A292PPN2 D5GA12 D5GF65 D5GC35 D5GE88 D5GPF4
5975	carbohydrate metabolic process	3.1281e-06	0.00012523	36/361 9.9%	454/10365 4.3%	D5GK88 D5GNW3 D5GI86 D5GI42 A0A292Q0Z0 A0A292PYG4 D5GQ02 D5GK07 A0A292PR07 D5GEK4 D5G5Z3 D5GCE3 A0A292Q1C0 D5GFI3 A0A292Q254 A0A317SIP6 D5G5Q5 D5GBY0 A0A292Q798 D5GEB6 A0A292PNX6 D5GA85 D5GB19 A0A317T2C0 A0A317STI5 D5G9D1 D5GFN1 A0A292PKW2 A0A292PRS1 D5G4L4 D5G5R4 D5GBC7 D5GJK9 A0A317SP03 A0A317T247 D5G5J4
1990748	cellular detoxification	3.9002e-06	0.00013829	12/361 3.3%	69/10365 0.6%	D5GLQ2 A0A317SVX1 D5GHW8 D5GI33 D5GHW2 D5GIW0 D5GJE0 D5G400 D5GCA2 D5GFH1 D5G450 A0A292PYQ6
98754	detoxification	3.9002e-06	0.00013829	12/361 3.3%	69/10365 0.6%	D5GLQ2 A0A317SVX1 D5GHW8 D5GI33 D5GHW2 D5GIW0 D5GJE0 D5G400 D5GCA2 D5GFH1 D5G450 A0A292PYQ6
97237	cellular response to toxic substance	3.9002e-06	0.00013829	12/361 3.3%	69/10365 0.6%	D5GLQ2 A0A317SVX1 D5GHW8 D5GI33 D5GHW2 D5GIW0 D5GJE0 D5G400 D5GCA2 D5GFH1 D5G450 A0A292PYQ6
9636	response to toxic substance	3.9002e-06	0.00013829	12/361 3.3%	69/10365 0.6%	D5GLQ2 A0A317SVX1 D5GHW8 D5GI33 D5GHW2 D5GIW0 D5GJE0 D5G400 D5GCA2 D5GFH1 D5G450 A0A292PYQ6
9063	cellular amino acid catabolic process	6.8732e-06	0.00023694	11/361 3.0%	61/10365 0.5%	D5GPW1 A0A292PQ87 D5GNG6 A0A292PNR5 D5G564 D5GA12 D5GF65 D5GFI8 D5GC35 D5GPF4 D5GGN7
42221	response to chemical	7.7035e-06	0.00025838	17/361 4.7%	141/10365 1.3%	D5GLQ2 D5GHW8 D5GI33 A0A317SG10 D5G588 D5GJE0 D5G400 D5GCA2 D5GFH1 D5G450 A0A292PYQ6 D5GQ00 A0A317SVX1 D5GAA7 D5GJG5 D5GHW2 D5GIW0
6757	ATP generation from ADP	8.9064e-06	0.00028341	9/361 2.4%	41/10365 0.3%	D5GK88 A0A292Q254 A0A317SIP6 D5G5R4 A0A317STI5 D5G9D1 A0A292Q798 D5GJK9 A0A292PNX6
6096	glycolytic process	8.9064e-06	0.00028341	9/361 2.4%	41/10365 0.3%	D5GK88 A0A292Q254 A0A317SIP6 D5G5R4 A0A317STI5 D5G9D1 A0A292Q798 D5GJK9 A0A292PNX6
6637	acyl-CoA metabolic process	1.2959e-05	0.0003829	8/361 2.2%	33/10365 0.3%	A0A292PSF6 D5G6F8 D5G564 D5GFX5 D5GAE7 D5GFX4 A0A317ST34 D5GGK4
35383	thioester metabolic process	1.2959e-05	0.0003829	8/361 2.2%	33/10365 0.3%	A0A292PSF6 D5G6F8 D5G564 D5GFX5 D5GAE7 D5GFX4 A0A317ST34 D5GGK4
34599	cellular response to oxidative stress	1.2959e-05	0.0003829	8/361 2.2%	33/10365 0.3%	A0A317SVX1 D5GI33 D5GJG5 D5GIW0 A0A317SG10 D5GCA2 D5G450 A0A292PYQ6
1901607	alpha-amino acid biosynthetic process	1.3575e-05	0.00039177	19/361 5.2%	178/10365 1.7%	D5GIQ2 D5GK65 D5GM33 D5G7A6 D5GE59 D5GAQ8 A0A292PYU8 D5GGN7 A0A292Q561 A0A317SCM4 A0A292Q6S1 D5G7Z9 D5GDG9 D5GCD9 D5GDW8 A0A292Q1Z5 D5GAV4 D5GPG5 D5GCX5
6558	L-phenylalanine metabolic process	1.5299e-05	0.00042192	6/361 1.6%	17/10365 0.1%	A0A292PQ87 D5GNG6 A0A292PNR5 D5G7A6 D5GFI8 D5GC35
1902221	erythrose 4-phosphate/phosphoenolpyruvate family amino acid metabolic process	1.5299e-05	0.00042192	6/361 1.6%	17/10365 0.1%	A0A292PQ87 D5GNG6 A0A292PNR5 D5G7A6 D5GFI8 D5GC35
32787	monocarboxylic acid metabolic process	2.3567e-05	0.00063401	18/361 4.9%	169/10365 1.6%	D5GK88 A0A292PSF6 A0A317STI5 D5G9D1 D5GGK4 D5GGN7 D5G637 A0A292Q254 D5GB83 A0A317SIP6 D5G5R4 A0A292PPN2 D5GBY0 A0A292Q798 D5GJK9 A0A317ST34 D5GE88 A0A292PNX6
46031	ADP metabolic process	2.4012e-05	0.00063401	9/361 2.4%	46/10365 0.4%	D5GK88 A0A292Q254 A0A317SIP6 D5G5R4 A0A317STI5 D5G9D1 A0A292Q798 D5GJK9 A0A292PNX6
6084	acetyl-CoA metabolic process	2.8498e-05	0.0007368	7/361 1.9%	27/10365 0.2%	A0A292PSF6 D5G564 D5GFX5 D5GAE7 D5GFX4 A0A317ST34 D5GGK4
9132	nucleoside diphosphate metabolic process	3.1765e-05	0.00078494	10/361 2.7%	59/10365 0.5%	D5GK88 A0A292Q254 A0A317SIP6 D5G5R4 A0A317STI5 D5G9D1 A0A292Q798 D5G3Z0 D5GJK9 A0A292PNX6
6559	L-phenylalanine catabolic process	3.2258e-05	0.00078494	5/361 1.3%	12/10365 0.1%	A0A292PQ87 D5GNG6 A0A292PNR5 D5GFI8 D5GC35
1902222	erythrose 4-phosphate/phosphoenolpyruvate family amino acid catabolic process	3.2258e-05	0.00078494	5/361 1.3%	12/10365 0.1%	A0A292PQ87 D5GNG6 A0A292PNR5 D5GFI8 D5GC35
16053	organic acid biosynthetic process	3.613e-05	0.00086225	27/361 7.4%	332/10365 3.2%	D5GE49 D5GIQ2 D5GK65 D5G7A6 D5GAQ8 A0A292PYU8 A0A317SCM4 D5GB83 A0A292PYZ6 D5GCD9 A0A292PKT0 D5GD45 D5GDW8 A0A292Q1Z5 D5GM33 D5GE59 D5GGN7 A0A292Q561 A0A292Q6S1 D5GMG1 D5G7Z9 D5GDG9 D5G834 A0A292Q181 D5GAV4 D5GPG5 D5GCX5
44283	small molecule biosynthetic process	3.7533e-05	0.00087883	34/361 9.4%	468/10365 4.5%	D5GE49 D5GIQ2 D5GK65 D5G7A6 D5G3Z0 D5GAQ8 A0A292PYU8 D5GIQ9 A0A317SCM4 D5GB83 A0A292PYZ6 D5GCD9 A0A292PKT0 D5GD45 D5GDW8 A0A292Q1Z5 D5G5K7 D5GB19 D5GM33 D5GE59 D5GGN7 A0A292Q561 D5GA95 A0A292Q6S1 D5GMG1 D5G7Z9 D5GDG9 D5G834 A0A317T247 D5GEV4 A0A292Q181 D5GAV4 D5GPG5 D5GCX5
62197	cellular response to chemical stress	4.7826e-05	0.0010991	8/361 2.2%	39/10365 0.3%	A0A317SVX1 D5GI33 D5GJG5 D5GIW0 A0A317SG10 D5GCA2 D5G450 A0A292PYQ6
9135	purine nucleoside diphosphate metabolic process	5.6859e-05	0.00126	9/361 2.4%	51/10365 0.4%	D5GK88 A0A292Q254 A0A317SIP6 D5G5R4 A0A317STI5 D5G9D1 A0A292Q798 D5GJK9 A0A292PNX6
9179	purine ribonucleoside diphosphate metabolic process	5.6859e-05	0.00126	9/361 2.4%	51/10365 0.4%	D5GK88 A0A292Q254 A0A317SIP6 D5G5R4 A0A317STI5 D5G9D1 A0A292Q798 D5GJK9 A0A292PNX6
1901566	organonitrogen compound biosynthetic process	6.7886e-05	0.001476	79/361 21.8%	1496/10365 14.4%	D5GK65 A0A292PW09 A0A292PS05 D5GDE5 A0A292PYU8 D5GNQ2 D5G892 D5GGK4 A0A292PHH1 D5G5K2 A0A292PYZ6 D5GLL8 D5GKJ7 A0A317ST34 D5GD45 D5GKB6 A0A292Q097 D5GBY7 D5GGL2 D5GM33 A0A292PSF6 D5GL18 A0A292PPP9 D5G983 A0A292Q3P8 D5GIP8 D5GGH1 D5GA71 D5GIC4 D5GMC3 A0A292Q6S1 D5GMG1 D5GJ50 A0A292Q181 D5GCX5 D5GE49 D5GIQ2 D5GKY8 D5G7A6 D5G3Z0 D5GLW3 D5GAQ8 A0A292Q0G0 D5GKQ8 D5GIQ9 A0A317SCM4 D5GA84 D5G744 D5G820 …
46394	carboxylic acid biosynthetic process	6.9955e-05	0.001476	26/361 7.2%	326/10365 3.1%	D5GE49 D5GIQ2 D5GK65 D5G7A6 D5GAQ8 A0A292PYU8 A0A317SCM4 D5GB83 A0A292PYZ6 D5GCD9 D5GD45 D5GDW8 A0A292Q1Z5 D5GM33 D5GE59 D5GGN7 A0A292Q561 A0A292Q6S1 D5GMG1 D5G7Z9 D5GDG9 D5G834 A0A292Q181 D5GAV4 D5GPG5 D5GCX5
19637	organophosphate metabolic process	7.0172e-05	0.001476	40/361 11.0%	607/10365 5.8%	D5GK88 A0A292PW09 D5G3Z0 D5GAE7 D5GQ02 D5GIQ9 A0A292PWM3 D5GGK4 A0A292Q254 D5G5K2 A0A317SIP6 D5GBY0 A0A292Q798 A0A317ST34 D5GDS3 A0A317SDF9 D5GIU0 D5GPF4 A0A292PNX6 D5G7I0 D5G5K7 D5GB19 D5GGL2 A0A317T2C0 D5GBH3 A0A292PSF6 A0A317STI5 D5G9J7 D5G9D1 D5GFN1 A0A292PKW2 D5G6F8 D5G564 A0A292PPP9 D5GIC4 D5GA95 D5G5R4 D5GJK9 D5GFX5 D5GFX4
1901701	cellular response to oxygen-containing compound	7.4823e-05	0.0015292	7/361 1.9%	31/10365 0.2%	A0A317SVX1 D5GI33 D5GIW0 D5GCA2 D5G450 A0A292PYQ6 D5GQ00
6979	response to oxidative stress	7.5166e-05	0.0015292	10/361 2.7%	65/10365 0.6%	D5GLQ2 A0A317SVX1 D5GI33 D5GJG5 D5GIW0 A0A317SG10 D5GCA2 D5GFH1 D5G450 A0A292PYQ6
9185	ribonucleoside diphosphate metabolic process	7.789e-05	0.0015591	9/361 2.4%	53/10365 0.5%	D5GK88 A0A292Q254 A0A317SIP6 D5G5R4 A0A317STI5 D5G9D1 A0A292Q798 D5GJK9 A0A292PNX6
33865	nucleoside bisphosphate metabolic process	8.3747e-05	0.0015989	8/361 2.2%	42/10365 0.4%	A0A292PSF6 D5G6F8 D5G564 D5GFX5 D5GAE7 D5GFX4 A0A317ST34 D5GGK4
33875	ribonucleoside bisphosphate metabolic process	8.3747e-05	0.0015989	8/361 2.2%	42/10365 0.4%	A0A292PSF6 D5G6F8 D5G564 D5GFX5 D5GAE7 D5GFX4 A0A317ST34 D5GGK4
34032	purine nucleoside bisphosphate metabolic process	8.3747e-05	0.0015989	8/361 2.2%	42/10365 0.4%	A0A292PSF6 D5G6F8 D5G564 D5GFX5 D5GAE7 D5GFX4 A0A317ST34 D5GGK4
9072	aromatic amino acid family metabolic process	8.5891e-05	0.001615	10/361 2.7%	66/10365 0.6%	A0A292PQ87 D5GNG6 A0A292PNR5 D5G7A6 D5GMG1 D5G834 D5GFI8 A0A292Q181 D5GC35 D5GPF4
1901700	response to oxygen-containing compound	0.00011447	0.0021203	7/361 1.9%	33/10365 0.3%	A0A317SVX1 D5GI33 D5GIW0 D5GCA2 D5G450 A0A292PYQ6 D5GQ00
6570	tyrosine metabolic process	0.00015851	0.0028928	5/361 1.3%	16/10365 0.1%	A0A292PQ87 D5GNG6 A0A292PNR5 D5GFI8 D5GC35
9081	branched-chain amino acid metabolic process	0.00019168	0.0034474	8/361 2.2%	47/10365 0.4%	D5GE49 D5GK65 A0A292Q753 A0A292PKT0 D5GD45 D5GPG5 A0A317SL74 D5GGN7
6730	one-carbon metabolic process	0.00020443	0.0036243	7/361 1.9%	36/10365 0.3%	D5GJ78 D5GPW1 A0A292PVG2 D5GNP5 D5GDW8 A0A292PSQ8 A0A292PYU8
43603	cellular amide metabolic process	0.00021247	0.003692	48/361 13.2%	816/10365 7.8%	D5GKY8 D5GLW3 D5GAE7 A0A292PS05 A0A292Q0G0 D5GKQ8 D5GDE5 D5GNQ2 D5G450 D5G892 D5GGK4 D5GA84 A0A292PHH1 D5G744 D5G820 D5G4K0 D5GLL8 D5GKJ7 D5G8I4 A0A292PRA7 A0A317ST34 D5GG20 A0A292PPX1 D5GGY1 D5GKB6 A0A292PP95 A0A292Q097 D5GBY7 A0A292PSF6 D5G4F8 D5G6F8 D5G564 D5GL18 D5G983 D5G5W0 D5GIP8 D5GGH1 D5GA71 D5GAV0 D5GMC3 D5GAA7 D5GJG5 D5GFX5 D5GFX4 D5GJ50 D5GE10 D5GHZ6 D5G918
72522	purine-containing compound biosynthetic process	0.0002142	0.003692	14/361 3.8%	133/10365 1.2%	A0A292PW09 A0A292PSF6 D5G9J7 D5G3Z0 A0A292PPP9 D5GIQ9 D5GGK4 D5GIC4 D5GA95 D5G5K2 A0A317ST34 A0A292Q1Z5 D5GAV4 D5G7I0
1902600	proton transmembrane transport	0.00026942	0.0045378	13/361 3.6%	120/10365 1.1%	D5GGU4 D5G9J7 A0A292Q405 D5G3W8 A0A292Q5L5 D5GQ43 D5GIC4 D5G5K2 D5GBD9 A0A292PS88 A0A292PVE6 A0A317SXU6 D5G7I0
9069	serine family amino acid metabolic process	0.00027059	0.0045378	9/361 2.4%	62/10365 0.5%	A0A292Q561 D5GIQ2 D5GPW1 D5G7Z9 D5GAQ8 D5GDW8 A0A292PYU8 D5GAV4 D5GGN7
9066	aspartate family amino acid metabolic process	0.00031799	0.0052617	10/361 2.7%	77/10365 0.7%	D5GJ78 D5GM33 D5G7Z9 D5GE59 D5GCD9 D5GAQ8 D5G564 A0A292PSQ8 A0A292Q1Z5 D5GAV4
6555	methionine metabolic process	0.00034431	0.0056222	7/361 1.9%	39/10365 0.3%	D5GJ78 D5G7Z9 D5GE59 D5GAQ8 A0A292PSQ8 A0A292Q1Z5 D5GAV4
34614	cellular response to reactive oxygen species	0.00038707	0.0061889	5/361 1.3%	19/10365 0.1%	A0A317SVX1 D5GI33 D5GIW0 D5GCA2 A0A292PYQ6
413	protein peptidyl-prolyl isomerization	0.00038899	0.0061889	9/361 2.4%	65/10365 0.6%	D5GM30 D5GCW0 A0A292PXM9 D5GKJ6 D5GFH8 D5GC69 A0A292Q755 A0A292PZG4 A0A317SG33
44262	cellular carbohydrate metabolic process	0.00040278	0.0062057	13/361 3.6%	125/10365 1.2%	D5GNW3 D5GB19 A0A317T2C0 A0A317STI5 D5GI42 D5GFN1 A0A292PKW2 D5G5Z3 D5GCE3 A0A292Q1C0 D5GBY0 A0A317SP03 A0A292PNX6
1901135	carbohydrate derivative metabolic process	0.00040425	0.0062057	37/361 10.2%	594/10365 5.7%	D5GK88 A0A292PW09 D5G3Z0 D5GAE7 D5GQ02 D5GL47 D5GIQ9 D5GGK4 A0A292Q254 D5G5K2 A0A317SIP6 D5GBY0 A0A292Q798 D5GBY9 A0A317ST34 D5GIU0 D5G7C0 A0A292Q1Z5 A0A292PNX6 D5G7I0 D5GM55 A0A292PSF6 A0A317STI5 D5G9J7 D5G9D1 A0A292PKW2 D5G6F8 D5G564 A0A292PPP9 A0A292PWJ0 D5GIC4 D5GA95 D5G5R4 D5G4T8 D5GJK9 D5GFX5 D5GFX4
72593	reactive oxygen species metabolic process	0.00040505	0.0062057	7/361 1.9%	40/10365 0.3%	D5GLQ2 A0A317SVX1 D5GI33 D5GIW0 D5GCA2 A0A292PYQ6 D5GGN7
9074	aromatic amino acid family catabolic process	0.00041203	0.0062358	6/361 1.6%	29/10365 0.2%	A0A292PQ87 D5GNG6 A0A292PNR5 D5GFI8 D5GC35 D5GPF4
18208	peptidyl-proline modification	0.00043685	0.0065317	9/361 2.4%	66/10365 0.6%	D5GM30 D5GCW0 A0A292PXM9 D5GKJ6 D5GFH8 D5GC69 A0A292Q755 A0A292PZG4 A0A317SG33
9070	serine family amino acid biosynthetic process	0.00047405	0.0070035	7/361 1.9%	41/10365 0.3%	A0A292Q561 D5GIQ2 D5G7Z9 D5GAQ8 D5GDW8 A0A292PYU8 D5GGN7
15672	monovalent inorganic cation transport	0.00048783	0.0071223	14/361 3.8%	144/10365 1.3%	D5GGU4 D5G9J7 D5GE58 A0A292Q405 D5G3W8 A0A292Q5L5 D5GQ43 D5GIC4 D5G5K2 D5GBD9 A0A292PS88 A0A292PVE6 A0A317SXU6 D5G7I0
302	response to reactive oxygen species	0.00050148	0.0072365	5/361 1.3%	20/10365 0.1%	A0A317SVX1 D5GI33 D5GIW0 D5GCA2 A0A292PYQ6
19932	second-messenger-mediated signaling	0.00057364	0.0081826	4/361 1.1%	12/10365 0.1%	A0A292PSW8 D5G757 A0A292PM33 D5GQ00
15980	energy derivation by oxidation of organic compounds	0.00075354	0.010627	11/361 3.0%	101/10365 0.9%	A0A292PRS1 D5G930 A0A292Q2Q5 D5G6F8 D5G564 A0A292PNZ5 D5G3W8 D5GA85 D5GCE3 A0A292Q1C0 D5GCL9
9152	purine ribonucleotide biosynthetic process	0.00081665	0.011387	12/361 3.3%	118/10365 1.1%	A0A292PW09 D5GIC4 D5GA95 D5G5K2 A0A292PSF6 D5G9J7 D5G3Z0 A0A317ST34 A0A292PPP9 D5G7I0 D5GIQ9 D5GGK4
10035	response to inorganic substance	0.00099867	0.013771	5/361 1.3%	23/10365 0.2%	A0A317SVX1 D5GI33 D5GIW0 D5GCA2 A0A292PYQ6
6164	purine nucleotide biosynthetic process	0.0010205	0.013917	12/361 3.3%	121/10365 1.1%	A0A292PW09 D5GIC4 D5GA95 D5G5K2 A0A292PSF6 D5G9J7 D5G3Z0 A0A317ST34 A0A292PPP9 D5G7I0 D5GIQ9 D5GGK4
9056	catabolic process	0.0011682	0.015758	42/361 11.6%	742/10365 7.1%	D5GK88 D5GPW1 D5GLQ2 D5GDW9 D5GBQ8 D5GFI8 D5G5Z3 D5GCE3 A0A292Q1C0 A0A292Q254 A0A292PNR5 A0A317SIP6 A0A292PPN2 D5G4K0 A0A292Q798 D5G4M1 D5G8I4 D5GG20 D5GF65 D5GE88 D5GPF4 A0A292PNX6 D5G5K7 A0A317T2C0 D5GM55 A0A317STI5 D5G9D1 D5GFN1 D5GI33 D5G564 A0A317SG10 A0A292PPL5 D5GGN7 A0A292PQ87 D5GNG6 D5GLE5 D5G5R4 D5GAA7 D5GJK9 D5GA12 D5GC35 D5GAX8
9260	ribonucleotide biosynthetic process	0.0011815	0.015767	13/361 3.6%	140/10365 1.3%	A0A292PW09 A0A292PSF6 D5G9J7 D5G3Z0 A0A292PPP9 D5GIQ9 D5GGK4 D5GIC4 D5GA95 D5G5K2 A0A317ST34 D5GIU0 D5G7I0
19427	acetyl-CoA biosynthetic process from acetate	0.0012098	0.015804	2/361 0.5%	2/10365 0.0%	A0A292PSF6 A0A317ST34
6083	acetate metabolic process	0.0012098	0.015804	2/361 0.5%	2/10365 0.0%	A0A292PSF6 A0A317ST34
1901575	organic substance catabolic process	0.0012943	0.016732	38/361 10.5%	655/10365 6.3%	D5GK88 D5GPW1 D5GDW9 D5GBQ8 D5GFI8 D5G5Z3 D5GCE3 A0A292Q1C0 A0A292Q254 A0A292PNR5 A0A317SIP6 A0A292PPN2 D5G4K0 A0A292Q798 D5G4M1 D5G8I4 D5GF65 D5GE88 D5GPF4 A0A292PNX6 A0A317T2C0 D5GM55 A0A317STI5 D5G9D1 D5GFN1 D5G564 A0A317SG10 A0A292PPL5 D5GGN7 A0A292PQ87 D5GNG6 D5GLE5 D5G5R4 D5GAA7 D5GJK9 D5GA12 D5GC35 D5GAX8
46390	ribose phosphate biosynthetic process	0.0013461	0.017222	13/361 3.6%	142/10365 1.3%	A0A292PW09 A0A292PSF6 D5G9J7 D5G3Z0 A0A292PPP9 D5GIQ9 D5GGK4 D5GIC4 D5GA95 D5G5K2 A0A317ST34 D5GIU0 D5G7I0
44272	sulfur compound biosynthetic process	0.0015539	0.019678	10/361 2.7%	94/10365 0.9%	D5GJ78 A0A292PSF6 D5G7Z9 D5GE59 D5GAQ8 A0A317ST34 A0A292Q1Z5 D5GGY1 D5GAV4 D5GGK4
43648	dicarboxylic acid metabolic process	0.0017854	0.022318	8/361 2.2%	65/10365 0.6%	A0A292PRS1 D5G7L2 D5GMG1 D5GA12 D5GF65 A0A292Q181 D5GA85 D5GGN7
303	response to superoxide	0.0018883	0.022318	4/361 1.1%	16/10365 0.1%	A0A317SVX1 D5GIW0 D5GCA2 A0A292PYQ6
305	response to oxygen radical	0.0018883	0.022318	4/361 1.1%	16/10365 0.1%	A0A317SVX1 D5GIW0 D5GCA2 A0A292PYQ6
19430	removal of superoxide radicals	0.0018883	0.022318	4/361 1.1%	16/10365 0.1%	A0A317SVX1 D5GIW0 D5GCA2 A0A292PYQ6
35999	tetrahydrofolate interconversion	0.0018883	0.022318	4/361 1.1%	16/10365 0.1%	A0A292PVG2 D5GDW8 A0A292PSQ8 A0A292PYU8
71451	cellular response to superoxide	0.0018883	0.022318	4/361 1.1%	16/10365 0.1%	A0A317SVX1 D5GIW0 D5GCA2 A0A292PYQ6
71450	cellular response to oxygen radical	0.0018883	0.022318	4/361 1.1%	16/10365 0.1%	A0A317SVX1 D5GIW0 D5GCA2 A0A292PYQ6
2181	cytoplasmic translation	0.0020324	0.023662	7/361 1.9%	52/10365 0.5%	D5GKJ7 D5GJG5 D5GJ50 D5GNQ2 D5G5W0 D5G918 D5GGH1
45454	cell redox homeostasis	0.0020592	0.023662	3/361 0.8%	8/10365 0.0%	D5GI33 D5G450 D5GGN7
6085	acetyl-CoA biosynthetic process	0.0020592	0.023662	3/361 0.8%	8/10365 0.0%	A0A292PSF6 A0A317ST34 D5GGK4
8299	isoprenoid biosynthetic process	0.002412	0.027461	6/361 1.6%	40/10365 0.3%	A0A317SVY4 D5GFX5 D5GAE7 D5GFX4 D5GN26 D5GDS3
6525	arginine metabolic process	0.0025285	0.028269	5/361 1.3%	28/10365 0.2%	A0A317SCM4 A0A292PHH1 A0A292Q6S1 D5G983 D5GCX5
6563	L-serine metabolic process	0.0025285	0.028269	5/361 1.3%	28/10365 0.2%	A0A292Q561 D5GIQ2 D5GDW8 A0A292PYU8 D5GGN7
16052	carbohydrate catabolic process	0.002612	0.028942	12/361 3.3%	135/10365 1.3%	D5GK88 A0A292Q254 A0A317SIP6 D5G5R4 A0A317STI5 D5G9D1 A0A292Q798 D5GJK9 A0A292PNX6 D5G5Z3 D5GCE3 A0A292Q1C0
45333	cellular respiration	0.0027241	0.029917	9/361 2.4%	85/10365 0.8%	A0A292PRS1 D5G930 A0A292Q2Q5 D5G6F8 D5G564 A0A292PNZ5 D5G3W8 D5GA85 D5GCL9
9060	aerobic respiration	0.00282	0.030699	7/361 1.9%	55/10365 0.5%	A0A292PRS1 A0A292Q2Q5 D5G6F8 D5G564 D5G3W8 D5GA85 D5GCL9
44092	negative regulation of molecular function	0.0029695	0.031384	5/361 1.3%	29/10365 0.2%	D5G6C4 A0A292PZN7 D5GI33 A0A292PUU9 D5G9L3
46835	carbohydrate phosphorylation	0.0029695	0.031384	5/361 1.3%	29/10365 0.2%	A0A317STI5 D5GI42 A0A292PKW2 A0A292PNX6 D5G5Z3
6572	tyrosine catabolic process	0.0030094	0.031384	3/361 0.8%	9/10365 0.0%	A0A292PQ87 D5GNG6 D5GC35
19627	urea metabolic process	0.0030094	0.031384	3/361 0.8%	9/10365 0.0%	A0A292PHH1 D5G983 D5GHZ6
19722	calcium-mediated signaling	0.0030094	0.031384	3/361 0.8%	9/10365 0.0%	A0A292PSW8 D5G757 A0A292PM33
6575	cellular modified amino acid metabolic process	0.0035407	0.034646	10/361 2.7%	105/10365 1.0%	A0A292PVG2 D5G4F8 D5G4K0 D5G8I4 A0A292PPX1 D5GDW8 A0A292PSQ8 D5GGY1 A0A292PYU8 D5G450
50	urea cycle	0.0035456	0.034646	2/361 0.5%	3/10365 0.0%	A0A292PHH1 D5G983
31048	heterochromatin assembly by small RNA	0.0035456	0.034646	2/361 0.5%	3/10365 0.0%	D5GGK8 D5GQ00
6498	N-terminal protein lipidation	0.0035456	0.034646	2/361 0.5%	3/10365 0.0%	A0A292Q3P8 D5GLC6
6499	N-terminal protein myristoylation	0.0035456	0.034646	2/361 0.5%	3/10365 0.0%	A0A292Q3P8 D5GLC6
32231	regulation of actin filament bundle assembly	0.0035456	0.034646	2/361 0.5%	3/10365 0.0%	D5G6C4 D5GE10
6013	mannose metabolic process	0.0035456	0.034646	2/361 0.5%	3/10365 0.0%	A0A292PR07 D5GEK4
18377	protein myristoylation	0.0035456	0.034646	2/361 0.5%	3/10365 0.0%	A0A292Q3P8 D5GLC6
6544	glycine metabolic process	0.0037027	0.035899	4/361 1.1%	19/10365 0.1%	D5GPW1 D5GDW8 A0A292PYU8 D5GGN7
1901293	nucleoside phosphate biosynthetic process	0.0037949	0.036227	16/361 4.4%	217/10365 2.0%	A0A292PW09 D5GGL2 A0A292PSF6 D5G9J7 D5G3Z0 A0A292PPP9 D5GIQ9 D5GGK4 D5GIC4 D5GA95 D5G5K2 A0A317ST34 A0A317SDF9 D5GIU0 D5GPF4 D5G7I0
9165	nucleotide biosynthetic process	0.0037949	0.036227	16/361 4.4%	217/10365 2.0%	A0A292PW09 D5GGL2 A0A292PSF6 D5G9J7 D5G3Z0 A0A292PPP9 D5GIQ9 D5GGK4 D5GIC4 D5GA95 D5G5K2 A0A317ST34 A0A317SDF9 D5GIU0 D5GPF4 D5G7I0
35384	thioester biosynthetic process	0.004189	0.038795	3/361 0.8%	10/10365 0.0%	A0A292PSF6 A0A317ST34 D5GGK4
6721	terpenoid metabolic process	0.004189	0.038795	3/361 0.8%	10/10365 0.0%	A0A317SVY4 D5GFX5 D5GFX4
16114	terpenoid biosynthetic process	0.004189	0.038795	3/361 0.8%	10/10365 0.0%	A0A317SVY4 D5GFX5 D5GFX4
71616	acyl-CoA biosynthetic process	0.004189	0.038795	3/361 0.8%	10/10365 0.0%	A0A292PSF6 A0A317ST34 D5GGK4
6720	isoprenoid metabolic process	0.004942	0.04543	6/361 1.6%	46/10365 0.4%	A0A317SVY4 D5GFX5 D5GAE7 D5GFX4 D5GN26 D5GDS3
96	sulfur amino acid metabolic process	0.0050758	0.046316	7/361 1.9%	61/10365 0.5%	D5GJ78 D5G7Z9 D5GE59 D5GAQ8 A0A292PSQ8 A0A292Q1Z5 D5GAV4
9086	methionine biosynthetic process	0.0052966	0.047979	5/361 1.3%	33/10365 0.3%	D5G7Z9 D5GE59 D5GAQ8 A0A292Q1Z5 D5GAV4
6564	L-serine biosynthetic process	0.0056124	0.049397	3/361 0.8%	11/10365 0.1%	A0A292Q561 D5GIQ2 D5GGN7
33500	carbohydrate homeostasis	0.0056124	0.049397	3/361 0.8%	11/10365 0.1%	A0A317STI5 A0A292PNX6 D5GQ00
42593	glucose homeostasis	0.0056124	0.049397	3/361 0.8%	11/10365 0.1%	A0A317STI5 A0A292PNX6 D5GQ00
1678	cellular glucose homeostasis	0.0056124	0.049397	3/361 0.8%	11/10365 0.1%	A0A317STI5 A0A292PNX6 D5GQ00
