# Supplementary material for: Investigation of the Proteomes of the Truffles Tuber albidum pico, T. aestivum, T. indicum, T. magnatum, and T. melanosporum
Source: Int J Mol Sci. 2021 Nov 30;22(23):12999. doi: 10.3390/ijms222312999 (PMC8658033; doi:10.3390/ijms222312999)
Supplement: Supplementary file 1 [file ijms-22-12999-s001.zip › Supplemental Information/Comparison Tuber melanosporum vs Tuber albidum.xlsx]

## Sheet: Upregulated T. melanosporum
T-Test Tuber melanosporum vs Tuber albidum Pico
1 % FDR, min. 2fold change
Proteins upregulated in Tuber melanosporum
N: Student's T-test q-value Tuber melanosporum_Tuber albidum Pico	UniProt Accession	ID	Protein names	Gene names	Organism	N: Student's T-test Difference Tuber melanosporum_Tuber albidum Pico	fold change
0	D5G6W9	D5G6W9_TUBMM	ML domain-containing protein	GSTUM_00002364001	Tuber melanosporum (strain Mel28) (Perigord black truffle)	8.08958	272.399
0	D5GIB0	D5GIB0_TUBMM	Uncharacterized protein	GSTUM_00008393001	Tuber melanosporum (strain Mel28) (Perigord black truffle)	7.65193	201.122
0	D5GE10	D5GE10_TUBMM	Uncharacterized protein	GSTUM_00001146001	Tuber melanosporum (strain Mel28) (Perigord black truffle)	7.2653	153.841
0	D5G505	D5G505_TUBMM	Mitochondrial 18 kDa protein (Mitochondrial fission process protein 1)	GSTUM_00000225001	Tuber melanosporum (strain Mel28) (Perigord black truffle)	6.86498	116.564
0	A0A292Q3C9	A0A292Q3C9_9PEZI	t-SNARE coiled-coil homology domain-containing protein	GSTUAT00002680001	Tuber aestivum (summer truffle)	6.78226	110.069
0	D5GPW6	D5GPW6_TUBMM	Methyltransf_2 domain-containing protein	GSTUM_00012080001	Tuber melanosporum (strain Mel28) (Perigord black truffle)	6.56327	94.5673
0	A0A292PZN7	A0A292PZN7_9PEZI	Uncharacterized protein	GSTUAT00003876001	Tuber aestivum (summer truffle)	6.17917	72.4629
0	A0A292PKA1	A0A292PKA1_9PEZI	Mitochondrial 18 kDa protein (Mitochondrial fission process protein 1)	GSTUAT00007846001	Tuber aestivum (summer truffle)	6.02028	64.906
0	D5G5R4	D5G5R4_TUBMM	Fructose-bisphosphate aldolase (FBP aldolase) (EC 4.1.2.13)	GSTUM_00001447001	Tuber melanosporum (strain Mel28) (Perigord black truffle)	5.97444	62.8761
0	D5GG88	D5GG88_TUBMM	Uncharacterized protein	GSTUM_00002002001	Tuber melanosporum (strain Mel28) (Perigord black truffle)	5.91043	60.1474
0	A0A292PMN9	A0A292PMN9_9PEZI	Peptide-methionine (S)-S-oxide reductase (EC 1.8.4.11)	GSTUAT00007141001	Tuber aestivum (summer truffle)	5.85104	57.7216
0	D5G3Y0	D5G3Y0_TUBMM	Uncharacterized protein	GSTUM_00003850001	Tuber melanosporum (strain Mel28) (Perigord black truffle)	5.81655	56.3581
0	D5GNA2	D5GNA2_TUBMM	Flavodoxin-like domain-containing protein	GSTUM_00011192001	Tuber melanosporum (strain Mel28) (Perigord black truffle)	5.6356	49.7147
0	A0A317SSY1	A0A317SSY1_9PEZI	HIG1 domain-containing protein	C7212DRAFT_344196	Tuber magnatum (white Piedmont truffle)	5.60725	48.7473
0	D5G499	D5G499_TUBMM	Uncharacterized protein	GSTUM_00004015001	Tuber melanosporum (strain Mel28) (Perigord black truffle)	5.53373	46.3254
0	D5G5G7	D5G5G7_TUBMM	Uncharacterized protein	GSTUM_00004327001	Tuber melanosporum (strain Mel28) (Perigord black truffle)	5.40318	42.3174
0.00247347	A0A317SDS9	A0A317SDS9_9PEZI	Fungal_trans domain-containing protein	C7212DRAFT_354685	Tuber magnatum (white Piedmont truffle)	5.2304	37.5411
0	D5GNZ6	D5GNZ6_TUBMM	Uncharacterized protein	GSTUM_00011598001	Tuber melanosporum (strain Mel28) (Perigord black truffle)	5.18493	36.3764
0	A0A292PZJ4	A0A292PZJ4_9PEZI	Uncharacterized protein	GSTUAT00002927001	Tuber aestivum (summer truffle)	5.13651	35.1758
2.8777e-05	D5G4L2	D5G4L2_TUBMM	Uncharacterized protein	GSTUM_00004208001	Tuber melanosporum (strain Mel28) (Perigord black truffle)	5.12154	34.8127
0.000270531	A0A317SHF6	A0A317SHF6_9PEZI	Uncharacterized protein	C7212DRAFT_218866	Tuber magnatum (white Piedmont truffle)	5.0183	32.4085
0	A0A292Q004	A0A292Q004_9PEZI	Uncharacterized protein	GSTUAT00003157001	Tuber aestivum (summer truffle)	4.95945	31.1131
0	D5G725	D5G725_TUBMM	But2 domain-containing protein	GSTUM_00004570001	Tuber melanosporum (strain Mel28) (Perigord black truffle)	4.95869	31.0967
0	D5G7D9	D5G7D9_TUBMM	Cytochrome b5 heme-binding domain-containing protein	GSTUM_00002177001	Tuber melanosporum (strain Mel28) (Perigord black truffle)	4.93841	30.6626
0	D5GI59	D5GI59_TUBMM	Peptide hydrolase (EC 3.4.-.-)	GSTUM_00008292001	Tuber melanosporum (strain Mel28) (Perigord black truffle)	4.92499	30.3787
0	A0A317SWG9	A0A317SWG9_9PEZI	Benzoquinone reductase	C7212DRAFT_304669	Tuber magnatum (white Piedmont truffle)	4.92123	30.2997
0	D5GI99	D5GI99_TUBMM	Glutaredoxin domain-containing protein	GSTUM_00008355001	Tuber melanosporum (strain Mel28) (Perigord black truffle)	4.76849	27.2558
0.000232804	D5GB57	D5GB57_TUBMM	Uncharacterized protein	GSTUM_00005461001	Tuber melanosporum (strain Mel28) (Perigord black truffle)	4.74555	26.8258
0	D5GFS5	D5GFS5_TUBMM	Uncharacterized protein	GSTUM_00007051001	Tuber melanosporum (strain Mel28) (Perigord black truffle)	4.6299	24.7593
0	D5G930	D5G930_TUBMM	Cytochrome b-c1 complex subunit 7	GSTUM_00004960001	Tuber melanosporum (strain Mel28) (Perigord black truffle)	4.57089	23.767
0	D5G8F0	D5G8F0_TUBMM	Peptide-methionine (S)-S-oxide reductase (EC 1.8.4.11)	GSTUM_00004791001	Tuber melanosporum (strain Mel28) (Perigord black truffle)	4.55504	23.5073
0.000236686	A0A292PNQ3	A0A292PNQ3_9PEZI	Protein kinase domain-containing protein	GSTUAT00007568001	Tuber aestivum (summer truffle)	4.50256	22.6676
0	D5GHM3	D5GHM3_TUBMM	WSC domain-containing protein	GSTUM_00008041001	Tuber melanosporum (strain Mel28) (Perigord black truffle)	4.47782	22.2822
0	D5GC70	D5GC70_TUBMM	FAD-binding PCMH-type domain-containing protein	GSTUM_00000608001	Tuber melanosporum (strain Mel28) (Perigord black truffle)	4.44341	21.757
0	D5G494	D5G494_TUBMM	PPM-type phosphatase domain-containing protein	GSTUM_00004009001	Tuber melanosporum (strain Mel28) (Perigord black truffle)	4.40949	21.2515
0	D5GDR4	D5GDR4_TUBMM	Peptidase A1 domain-containing protein	GSTUM_00006237001	Tuber melanosporum (strain Mel28) (Perigord black truffle)	4.40505	21.1862
0.000653061	D5GKJ2	D5GKJ2_TUBMM	Uncharacterized protein	GSTUM_00009589001	Tuber melanosporum (strain Mel28) (Perigord black truffle)	4.33904	20.2386
0	D5GHW8	D5GHW8_TUBMM	Thioredoxin domain-containing protein	GSTUM_00008154001	Tuber melanosporum (strain Mel28) (Perigord black truffle)	4.26659	19.2474
0	D5GC94	D5GC94_TUBMM	PH_6 domain-containing protein	GSTUM_00000583001	Tuber melanosporum (strain Mel28) (Perigord black truffle)	4.2278	18.7368
0	D5GJ79	D5GJ79_TUBMM	PABS domain-containing protein	GSTUM_00008875001	Tuber melanosporum (strain Mel28) (Perigord black truffle)	4.20403	18.4306
0.00026	D5G7R7	D5G7R7_TUBMM	Uncharacterized protein	GSTUM_00004694001	Tuber melanosporum (strain Mel28) (Perigord black truffle)	4.1894	18.2446
0.000470588	D5GKI9	D5GKI9_TUBMM	NMO domain-containing protein	GSTUM_00009584001	Tuber melanosporum (strain Mel28) (Perigord black truffle)	4.18534	18.1934
8.57143e-05	A0A292Q026	A0A292Q026_9PEZI	GLTP domain-containing protein	GSTUAT00003871001	Tuber aestivum (summer truffle)	4.16538	17.9434
0.00186957	A0A292PJ06	A0A292PJ06_9PEZI	Uncharacterized protein	GSTUAT00008487001	Tuber aestivum (summer truffle)	4.15232	17.7817
0.000541935	D5GK65	D5GK65_TUBMM	Acetolactate synthase (EC 2.2.1.6)	GSTUM_00009396001	Tuber melanosporum (strain Mel28) (Perigord black truffle)	4.14742	17.7214
0	D5GKI3	D5GKI3_TUBMM	Uncharacterized protein	GSTUM_00009572001	Tuber melanosporum (strain Mel28) (Perigord black truffle)	4.14266	17.663
0.000263959	D5GKK3	D5GKK3_TUBMM	Uncharacterized protein	GSTUM_00009607001	Tuber melanosporum (strain Mel28) (Perigord black truffle)	4.13755	17.6006
0	D5GLQ2	D5GLQ2_TUBMM	Catalase (EC 1.11.1.6)	GSTUM_00010313001	Tuber melanosporum (strain Mel28) (Perigord black truffle)	4.10526	17.211
0.000238095	D5G7X1	D5G7X1_TUBMM	RmlD_sub_bind domain-containing protein	GSTUM_00002612001	Tuber melanosporum (strain Mel28) (Perigord black truffle)	4.09102	17.042
0	D5GMH0	D5GMH0_TUBMM	Uncharacterized protein	GSTUM_00010709001	Tuber melanosporum (strain Mel28) (Perigord black truffle)	4.08216	16.9376
0	D5G7Z9	D5G7Z9_TUBMM	Sulfate adenylyltransferase (EC 2.7.7.4) (ATP-sulfurylase) (Sulfate adenylate transferase) (SAT)	MET3 GSTUM_00002747001	Tuber melanosporum (strain Mel28) (Perigord black truffle)	4.03311	16.3714
0	D5GMP5	D5GMP5_TUBMM	TauD domain-containing protein	GSTUM_00010867001	Tuber melanosporum (strain Mel28) (Perigord black truffle)	4.03242	16.3636
0.000293103	D5GKZ8	D5GKZ8_TUBMM	RRM domain-containing protein	GSTUM_00009853001	Tuber melanosporum (strain Mel28) (Perigord black truffle)	4.00911	16.1014
0	D5G492	D5G492_TUBMM	Uncharacterized protein	GSTUM_00004007001	Tuber melanosporum (strain Mel28) (Perigord black truffle)	3.98982	15.8875
0	A0A292Q003	A0A292Q003_9PEZI	Uncharacterized protein (Fragment)	GSTUAT00002819001	Tuber aestivum (summer truffle)	3.94699	15.4228
0.00248473	D5GBD9	D5GBD9_TUBMM	Uncharacterized protein	GSTUM_00000479001	Tuber melanosporum (strain Mel28) (Perigord black truffle)	3.94381	15.3888
0	D5G7I0	D5G7I0_TUBMM	ATP synthase subunit beta (EC 7.1.2.2)	GSTUM_00002474001	Tuber melanosporum (strain Mel28) (Perigord black truffle)	3.92769	15.2178
0	D5G4F8	D5G4F8_TUBMM	GST C-terminal domain-containing protein	GSTUM_00004090001	Tuber melanosporum (strain Mel28) (Perigord black truffle)	3.91852	15.1214
0.000306383	A0A292Q589	A0A292Q589_9PEZI	Uncharacterized protein	GSTUAT00002091001	Tuber aestivum (summer truffle)	3.91028	15.0353
0.000854881	D5G7J2	D5G7J2_TUBMM	FAD-binding PCMH-type domain-containing protein	GSTUM_00002593001	Tuber melanosporum (strain Mel28) (Perigord black truffle)	3.89642	14.8915
0.000134228	D5GJ78	D5GJ78_TUBMM	S-adenosylmethionine synthase (EC 2.5.1.6)	GSTUM_00008874001	Tuber melanosporum (strain Mel28) (Perigord black truffle)	3.88922	14.8174
0	A0A292PP50	A0A292PP50_9PEZI	Mannose-P-dolichol utilization defect 1 protein homolog	GSTUAT00007661001	Tuber aestivum (summer truffle)	3.88454	14.7694
0	D5GDX3	D5GDX3_TUBMM	Pyruvate decarboxylase (EC 4.1.1.1)	GSTUM_00006321001	Tuber melanosporum (strain Mel28) (Perigord black truffle)	3.80209	13.949
0.00048951	A0A292PQX0	A0A292PQX0_9PEZI	Asparaginase (EC 3.5.1.1)	GSTUAT00005889001	Tuber aestivum (summer truffle)	3.80039	13.9326
0	D5GGH1	D5GGH1_TUBMM	Translation machinery-associated protein 22	GSTUM_00007381001	Tuber melanosporum (strain Mel28) (Perigord black truffle)	3.77517	13.6911
0	D5GDP8	D5GDP8_TUBMM	CRAL-TRIO domain-containing protein	GSTUM_00006218001	Tuber melanosporum (strain Mel28) (Perigord black truffle)	3.74545	13.412
0	D5GBH3	D5GBH3_TUBMM	Uncharacterized protein	GSTUM_00000499001	Tuber melanosporum (strain Mel28) (Perigord black truffle)	3.73328	13.2993
0	D5GA85	D5GA85_TUBMM	Malate dehydrogenase (EC 1.1.1.37)	GSTUM_00005180001	Tuber melanosporum (strain Mel28) (Perigord black truffle)	3.71407	13.1234
0.000353414	D5GPP3	D5GPP3_TUBMM	14_3_3 domain-containing protein	GSTUM_00011958001	Tuber melanosporum (strain Mel28) (Perigord black truffle)	3.68401	12.8528
0.00177974	D5G506	D5G506_TUBMM	Uncharacterized protein	GSTUM_00000226001	Tuber melanosporum (strain Mel28) (Perigord black truffle)	3.65966	12.6377
0.000235294	D5GFX5	D5GFX5_TUBMM	HMG_CoA_synt_C domain-containing protein	GSTUM_00001924001	Tuber melanosporum (strain Mel28) (Perigord black truffle)	3.65144	12.5659
0.000478405	A0A292PV74	A0A292PV74_9PEZI	HIT domain-containing protein	GSTUAT00005474001	Tuber aestivum (summer truffle)	3.60822	12.195
0.000341085	A0A292PP95	A0A292PP95_9PEZI	Ribosomal_L14e domain-containing protein	GSTUAT00006571001	Tuber aestivum (summer truffle)	3.60636	12.1793
0	D5GEV4	D5GEV4_TUBMM	6,7-dimethyl-8-ribityllumazine synthase (DMRL synthase) (EC 2.5.1.78)	GSTUM_00001408001	Tuber melanosporum (strain Mel28) (Perigord black truffle)	3.59273	12.0648
2.89855e-05	D5G8K3	D5G8K3_TUBMM	Autophagy-related protein 27	GSTUM_00002982001	Tuber melanosporum (strain Mel28) (Perigord black truffle)	3.58921	12.0354
0	D5G6V8	D5G6V8_TUBMM	Uncharacterized protein	GSTUM_00002301001	Tuber melanosporum (strain Mel28) (Perigord black truffle)	3.57136	11.8874
0	D5GBI9	D5GBI9_TUBMM	Uncharacterized protein	GSTUM_00005655001	Tuber melanosporum (strain Mel28) (Perigord black truffle)	3.53896	11.6234
0	D5GAY4	D5GAY4_TUBMM	Uncharacterized protein	GSTUM_00005358001	Tuber melanosporum (strain Mel28) (Perigord black truffle)	3.53104	11.5598
0	D5GI98	D5GI98_TUBMM	Uncharacterized protein	GSTUM_00008354001	Tuber melanosporum (strain Mel28) (Perigord black truffle)	3.50031	11.3161
0.000273684	D5GM66	D5GM66_TUBMM	Uncharacterized protein	GSTUM_00010545001	Tuber melanosporum (strain Mel28) (Perigord black truffle)	3.49454	11.271
0.000258706	D5G791	D5G791_TUBMM	Uncharacterized protein	GSTUM_00002517001	Tuber melanosporum (strain Mel28) (Perigord black truffle)	3.49233	11.2537
0	D5GA95	D5GA95_TUBMM	Adenosine kinase (EC 2.7.1.20)	GSTUM_00005193001	Tuber melanosporum (strain Mel28) (Perigord black truffle)	3.49093	11.2428
0.000245399	D5GCE3	D5GCE3_TUBMM	Alpha-1,4 glucan phosphorylase (EC 2.4.1.1)	GSTUM_00005850001	Tuber melanosporum (strain Mel28) (Perigord black truffle)	3.4868	11.2107
0	D5G611	D5G611_TUBMM	Uncharacterized protein	GSTUM_00001719001	Tuber melanosporum (strain Mel28) (Perigord black truffle)	3.4854	11.1998
0.000347826	A0A317SK65	A0A317SK65_9PEZI	Uncharacterized protein	C7212DRAFT_329695	Tuber magnatum (white Piedmont truffle)	3.4679	11.0648
0	D5GKB6	D5GKB6_TUBMM	Uncharacterized protein	GSTUM_00009464001	Tuber melanosporum (strain Mel28) (Perigord black truffle)	3.44697	10.9054
0	D5GA24	D5GA24_TUBMM	FAD-binding PCMH-type domain-containing protein	GSTUM_00003538001	Tuber melanosporum (strain Mel28) (Perigord black truffle)	3.42652	10.7519
0	A0A292Q5G6	A0A292Q5G6_9PEZI	Lactamase_B domain-containing protein	GSTUAT00001878001	Tuber aestivum (summer truffle)	3.42308	10.7263
0	D5GKJ6	D5GKJ6_TUBMM	Peptidyl-prolyl cis-trans isomerase (PPIase) (EC 5.2.1.8)	GSTUM_00009594001	Tuber melanosporum (strain Mel28) (Perigord black truffle)	3.39817	10.5427
0	D5GFF0	D5GFF0_TUBMM	PKS_ER domain-containing protein	GSTUM_00006862001	Tuber melanosporum (strain Mel28) (Perigord black truffle)	3.3342	10.0854
0	D5GBG3	D5GBG3_TUBMM	Uncharacterized protein	GSTUM_00000460001	Tuber melanosporum (strain Mel28) (Perigord black truffle)	3.31131	9.92667
0.000638037	A0A292PL15	A0A292PL15_9PEZI	ADF-H domain-containing protein	GSTUAT00007674001	Tuber aestivum (summer truffle)	3.29942	9.8452
0	D5GIM5	D5GIM5_TUBMM	Tyrosinase_Cu-bd domain-containing protein	GSTUM_00008562001	Tuber melanosporum (strain Mel28) (Perigord black truffle)	3.29128	9.7898
0.000175	D5GLW3	D5GLW3_TUBMM	KH type-2 domain-containing protein	GSTUM_00010444001	Tuber melanosporum (strain Mel28) (Perigord black truffle)	3.25699	9.55986
0.000345098	D5GEV7	D5GEV7_TUBMM	Thioredoxin domain-containing protein	GSTUM_00001411001	Tuber melanosporum (strain Mel28) (Perigord black truffle)	3.2552	9.54801
0.000256158	D5GME4	D5GME4_TUBMM	Uncharacterized protein	GSTUM_00010671001	Tuber melanosporum (strain Mel28) (Perigord black truffle)	3.2422	9.46236
0.000315353	D5GJC8	D5GJC8_TUBMM	Aminotran_1_2 domain-containing protein	GSTUM_00008941001	Tuber melanosporum (strain Mel28) (Perigord black truffle)	3.23518	9.41643
0	D5G4D3	D5G4D3_TUBMM	Uncharacterized protein	GSTUM_00004058001	Tuber melanosporum (strain Mel28) (Perigord black truffle)	3.21549	9.28879
0	D5GDW8	D5GDW8_TUBMM	Serine hydroxymethyltransferase (EC 2.1.2.1)	GSTUM_00006315001	Tuber melanosporum (strain Mel28) (Perigord black truffle)	3.1996	9.18704
0	D5GNP5	D5GNP5_TUBMM	Adenosylhomocysteinase (EC 3.3.1.1)	GSTUM_00011415001	Tuber melanosporum (strain Mel28) (Perigord black truffle)	3.19501	9.15786
0.000804348	A0A317SXZ8	A0A317SXZ8_9PEZI	ATP synthase subunit alpha	C7212DRAFT_304320	Tuber magnatum (white Piedmont truffle)	3.17517	9.03278
0.000253659	D5G450	D5G450_TUBMM	Glutathione reductase (EC 1.8.1.7)	GSTUM_00003950001	Tuber melanosporum (strain Mel28) (Perigord black truffle)	3.1611	8.94511
0.00035249	D5GKT3	D5GKT3_TUBMM	Uncharacterized protein	GSTUM_00009757001	Tuber melanosporum (strain Mel28) (Perigord black truffle)	3.14572	8.85026
0.0004947	D5GCK3	D5GCK3_TUBMM	Uncharacterized protein	GSTUM_00000686001	Tuber melanosporum (strain Mel28) (Perigord black truffle)	3.13799	8.80297
0.000679887	A0A317SM75	A0A317SM75_9PEZI	Mitochondrial 18 kDa protein (Mitochondrial fission process protein 1)	C7212DRAFT_328995	Tuber magnatum (white Piedmont truffle)	3.12202	8.70606
0	A0A292Q3X5	A0A292Q3X5_9PEZI	Uncharacterized protein	GSTUAT00002358001	Tuber aestivum (summer truffle)	3.11496	8.66356
0.000108108	D5GG97	D5GG97_TUBMM	Amino_oxidase domain-containing protein	GSTUM_00007281001	Tuber melanosporum (strain Mel28) (Perigord black truffle)	3.0795	8.45321
0	D5G8K9	D5G8K9_TUBMM	Uncharacterized protein	GSTUM_00002994001	Tuber melanosporum (strain Mel28) (Perigord black truffle)	3.06706	8.38064
0.000261682	D5G4A5	D5G4A5_TUBMM	Glutamate dehydrogenase	GSTUM_00004021001	Tuber melanosporum (strain Mel28) (Perigord black truffle)	3.06474	8.36717
0.00157773	D5GHB0	D5GHB0_TUBMM	4HBT domain-containing protein	GSTUM_00007729001	Tuber melanosporum (strain Mel28) (Perigord black truffle)	3.06187	8.35054
0	D5GEK6	D5GEK6_TUBMM	Aldo_ket_red domain-containing protein	GSTUM_00006538001	Tuber melanosporum (strain Mel28) (Perigord black truffle)	3.02314	8.12935
0.000316667	A0A317SNH4	A0A317SNH4_9PEZI	Uncharacterized protein	C7212DRAFT_325084	Tuber magnatum (white Piedmont truffle)	3.02274	8.1271
0.00149883	D5GNY9	D5GNY9_TUBMM	Uncharacterized protein	GSTUM_00011590001	Tuber melanosporum (strain Mel28) (Perigord black truffle)	3.01259	8.07012
0.000672464	D5GFH0	D5GFH0_TUBMM	DUF2235 domain-containing protein	GSTUM_00006890001	Tuber melanosporum (strain Mel28) (Perigord black truffle)	3.01087	8.0605
0.000269058	D5GB41	D5GB41_TUBMM	Ribulose-phosphate 3-epimerase (EC 5.1.3.1)	GSTUM_00005438001	Tuber melanosporum (strain Mel28) (Perigord black truffle)	2.99891	7.99396
0	D5G5M5	D5G5M5_TUBMM	AA_permease domain-containing protein	GSTUM_00001488001	Tuber melanosporum (strain Mel28) (Perigord black truffle)	2.99742	7.98571
0.000685714	A0A317SAY2	A0A317SAY2_9PEZI	Mitochondrial carrier	C7212DRAFT_232027	Tuber magnatum (white Piedmont truffle)	2.98002	7.88997
0.000997429	D5G564	D5G564_TUBMM	Dihydrolipoyllysine-residue succinyltransferase (EC 2.3.1.61)	GSTUM_00000274001	Tuber melanosporum (strain Mel28) (Perigord black truffle)	2.97223	7.84748
0.000903896	A0A317SVY4	A0A317SVY4_9PEZI	Terpene cyclase/mutase family member (EC 5.4.99.-)	C7212DRAFT_312046	Tuber magnatum (white Piedmont truffle)	2.97011	7.83596
0.000111888	A0A317SP86	A0A317SP86_9PEZI	Peroxidase (EC 1.11.1.-)	C7212DRAFT_322077	Tuber magnatum (white Piedmont truffle)	2.95529	7.75588
0.000240964	D5GF26	D5GF26_TUBMM	Reticulon-like protein	GSTUM_00006712001	Tuber melanosporum (strain Mel28) (Perigord black truffle)	2.93753	7.66099
0.000243902	D5GM30	D5GM30_TUBMM	Peptidylprolyl isomerase (EC 5.2.1.8)	GSTUM_00010499001	Tuber melanosporum (strain Mel28) (Perigord black truffle)	2.93654	7.65573
0.000353846	D5G718	D5G718_TUBMM	Uncharacterized protein	GSTUM_00004558001	Tuber melanosporum (strain Mel28) (Perigord black truffle)	2.91356	7.53475
0.000789041	A0A292PLX8	A0A292PLX8_9PEZI	PH_6 domain-containing protein	GSTUAT00007200001	Tuber aestivum (summer truffle)	2.90633	7.49709
0.000617284	D5GIM4	D5GIM4_TUBMM	Tyrosinase (EC 1.14.18.1)	GSTUM_00008561001	Tuber melanosporum (strain Mel28) (Perigord black truffle)	2.90458	7.488
0.000850394	D5G834	D5G834_TUBMM	Phospho-2-dehydro-3-deoxyheptonate aldolase (EC 2.5.1.54)	GSTUM_00002791001	Tuber melanosporum (strain Mel28) (Perigord black truffle)	2.90177	7.47343
0.000492958	D5GK81	D5GK81_TUBMM	40S ribosomal protein S21	GSTUM_00009419001	Tuber melanosporum (strain Mel28) (Perigord black truffle)	2.89447	7.43571
0.00217191	D5GJ00	D5GJ00_TUBMM	Protein kinase domain-containing protein	GSTUM_00008759001	Tuber melanosporum (strain Mel28) (Perigord black truffle)	2.8901	7.41322
0.000176101	D5GPK8	D5GPK8_TUBMM	SHSP domain-containing protein	GSTUM_00011894001	Tuber melanosporum (strain Mel28) (Perigord black truffle)	2.88631	7.39377
0.00316509	D5GF07	D5GF07_TUBMM	Histone domain-containing protein	GSTUM_00006685001	Tuber melanosporum (strain Mel28) (Perigord black truffle)	2.8749	7.33552
0.000302222	A0A317SRM6	A0A317SRM6_9PEZI	Uncharacterized protein (Fragment)	C7212DRAFT_21464	Tuber magnatum (white Piedmont truffle)	2.86907	7.30594
0	D5GHK2	D5GHK2_TUBMM	Uncharacterized protein	GSTUM_00007956001	Tuber melanosporum (strain Mel28) (Perigord black truffle)	2.8151	7.03768
0.00230579	A0A292PYN9	A0A292PYN9_9PEZI	Uncharacterized protein	GSTUAT00003291001	Tuber aestivum (summer truffle)	2.78747	6.90418
0	D5GQ43	D5GQ43_TUBMM	Uncharacterized protein	GSTUM_00012191001	Tuber melanosporum (strain Mel28) (Perigord black truffle)	2.77721	6.85525
0.000487805	D5G9B7	D5G9B7_TUBMM	Uncharacterized protein	GSTUM_00003300001	Tuber melanosporum (strain Mel28) (Perigord black truffle)	2.76635	6.80384
0.000240437	D5G4T8	D5G4T8_TUBMM	UDP-glucose pyrophosphorylase (EC 2.7.7.9)	GSTUM_00000195001	Tuber melanosporum (strain Mel28) (Perigord black truffle)	2.76374	6.79155
0.00496	D5G418	D5G418_TUBMM	Uncharacterized protein	GSTUM_00003907001	Tuber melanosporum (strain Mel28) (Perigord black truffle)	2.7633	6.78947
0.000232558	D5GBV6	D5GBV6_TUBMM	Glyoxalase-like_dom domain-containing protein	GSTUM_00005604001	Tuber melanosporum (strain Mel28) (Perigord black truffle)	2.75985	6.77326
0	A0A292PSV6	A0A292PSV6_9PEZI	Serine hydroxymethyltransferase (EC 2.1.2.1)	GSTUAT00006265001	Tuber aestivum (summer truffle)	2.74751	6.71557
0	D5GQ02	D5GQ02_TUBMM	6-phosphogluconolactonase (6PGL) (EC 3.1.1.31)	GSTUM_00012117001	Tuber melanosporum (strain Mel28) (Perigord black truffle)	2.72425	6.60817
0.000109589	D5GC22	D5GC22_TUBMM	Cyanate hydratase (Cyanase) (EC 4.2.1.104) (Cyanate hydrolase) (Cyanate lyase)	cyn1 GSTUM_00005779001	Tuber melanosporum (strain Mel28) (Perigord black truffle)	2.72238	6.59961
0	A0A292PTB5	A0A292PTB5_9PEZI	Pyruvate decarboxylase (EC 4.1.1.1)	GSTUAT00006260001	Tuber aestivum (summer truffle)	2.72148	6.59549
0	A0A317SFX4	A0A317SFX4_9PEZI	GST C-terminal domain-containing protein	C7212DRAFT_333980	Tuber magnatum (white Piedmont truffle)	2.6956	6.47823
0.000325203	D5GCM7	D5GCM7_TUBMM	Uncharacterized protein	GSTUM_00000734001	Tuber melanosporum (strain Mel28) (Perigord black truffle)	2.69286	6.46594
0.00377778	D5G3X9	D5G3X9_TUBMM	Uncharacterized protein	GSTUM_00003849001	Tuber melanosporum (strain Mel28) (Perigord black truffle)	2.6845	6.42858
0	D5GB33	D5GB33_TUBMM	DUF1932 domain-containing protein	GSTUM_00005424001	Tuber melanosporum (strain Mel28) (Perigord black truffle)	2.68207	6.41776
0.00184279	A0A317SKI9	A0A317SKI9_9PEZI	Dihydrolipoyl dehydrogenase (EC 1.8.1.4)	C7212DRAFT_326813	Tuber magnatum (white Piedmont truffle)	2.65535	6.29999
0.00016	A0A292Q4F2	A0A292Q4F2_9PEZI	Uncharacterized protein	GSTUAT00001614001	Tuber aestivum (summer truffle)	2.65237	6.28699
0.000705882	D5G7X3	D5G7X3_TUBMM	Uncharacterized protein	GSTUM_00002616001	Tuber melanosporum (strain Mel28) (Perigord black truffle)	2.64607	6.2596
0.000234043	D5G4S7	D5G4S7_TUBMM	Uncharacterized protein	GSTUM_00000081001	Tuber melanosporum (strain Mel28) (Perigord black truffle)	2.64428	6.25184
0.00156643	D5GKJ7	D5GKJ7_TUBMM	Eukaryotic translation initiation factor 3 subunit J (eIF3j) (Eukaryotic translation initiation factor 3 30 kDa subunit homolog) (eIF-3 30 kDa subunit homolog)	HCR1 GSTUM_00009595001	Tuber melanosporum (strain Mel28) (Perigord black truffle)	2.59815	6.0551
0.000483986	A0A317SEU8	A0A317SEU8_9PEZI	Importin N-terminal domain-containing protein	C7212DRAFT_301517	Tuber magnatum (white Piedmont truffle)	2.59357	6.0359
0.000265403	A0A317SSG7	A0A317SSG7_9PEZI	DUF2235 domain-containing protein	C7212DRAFT_314392	Tuber magnatum (white Piedmont truffle)	2.59194	6.02909
0	A0A292Q7I1	A0A292Q7I1_9PEZI	Glutathione reductase (EC 1.8.1.7)	GSTUAT00001172001	Tuber aestivum (summer truffle)	2.58975	6.01994
0.000339483	A0A292PLF4	A0A292PLF4_9PEZI	PKS_ER domain-containing protein	GSTUAT00007944001	Tuber aestivum (summer truffle)	2.56378	5.91255
0.000404332	A0A292Q2R5	A0A292Q2R5_9PEZI	Uncharacterized protein	GSTUAT00001862001	Tuber aestivum (summer truffle)	2.54784	5.84758
0	D5G4U1	D5G4U1_TUBMM	Uncharacterized protein	GSTUM_00000199001	Tuber melanosporum (strain Mel28) (Perigord black truffle)	2.54625	5.84114
0	D5GGK4	D5GGK4_TUBMM	Pyruvate dehydrogenase E1 component subunit beta (EC 1.2.4.1)	GSTUM_00007537001	Tuber melanosporum (strain Mel28) (Perigord black truffle)	2.54371	5.83087
0.00308571	D5GAQ8	D5GAQ8_TUBMM	Adenylyl-sulfate kinase (EC 2.7.1.25)	GSTUM_00003745001	Tuber melanosporum (strain Mel28) (Perigord black truffle)	2.54324	5.82897
0.000483221	D5G800	D5G800_TUBMM	DAO domain-containing protein	GSTUM_00002749001	Tuber melanosporum (strain Mel28) (Perigord black truffle)	2.53064	5.77828
0.0041875	D5GIT4	D5GIT4_TUBMM	HPt domain-containing protein	GSTUM_00008666001	Tuber melanosporum (strain Mel28) (Perigord black truffle)	2.5185	5.72986
0.000242424	D5GM33	D5GM33_TUBMM	Carrier domain-containing protein	GSTUM_00010502001	Tuber melanosporum (strain Mel28) (Perigord black truffle)	2.51794	5.72764
0	D5GAV4	D5GAV4_TUBMM	5-methyltetrahydropteroyltriglutamate--homocysteine S-methyltransferase (EC 2.1.1.14)	GSTUM_00005323001	Tuber melanosporum (strain Mel28) (Perigord black truffle)	2.5116	5.70252
0.00342007	D5GIF2	D5GIF2_TUBMM	Uncharacterized protein	GSTUM_00008462001	Tuber melanosporum (strain Mel28) (Perigord black truffle)	2.50844	5.69004
0.000295652	D5GAB5	D5GAB5_TUBMM	Uncharacterized protein	GSTUM_00005222001	Tuber melanosporum (strain Mel28) (Perigord black truffle)	2.49513	5.63779
0.00249593	D5G8G2	D5G8G2_TUBMM	PKS_ER domain-containing protein	GSTUM_00002851001	Tuber melanosporum (strain Mel28) (Perigord black truffle)	2.49482	5.63658
0	D5G903	D5G903_TUBMM	Uncharacterized protein	GSTUM_00004922001	Tuber melanosporum (strain Mel28) (Perigord black truffle)	2.479	5.57511
0.000111111	D5GNW3	D5GNW3_TUBMM	Mannitol-1-phosphate 5-dehydrogenase (EC 1.1.1.17)	GSTUM_00011542001	Tuber melanosporum (strain Mel28) (Perigord black truffle)	2.47652	5.56553
0.00055873	A0A292PTM2	A0A292PTM2_9PEZI	Carrier domain-containing protein	GSTUAT00005928001	Tuber aestivum (summer truffle)	2.47626	5.56453
0	A0A292QAE4	A0A292QAE4_9PEZI	Uncharacterized protein (Fragment)	GSTUAT00000037001	Tuber aestivum (summer truffle)	2.46899	5.53656
0	D5G9J7	D5G9J7_TUBMM	ATP synthase subunit 5, mitochondrial	GSTUM_00003355001	Tuber melanosporum (strain Mel28) (Perigord black truffle)	2.46605	5.52529
0.000654971	D5GFF3	D5GFF3_TUBMM	Uncharacterized protein	GSTUM_00006867001	Tuber melanosporum (strain Mel28) (Perigord black truffle)	2.45903	5.49847
0	D5GMG1	D5GMG1_TUBMM	Chorismate synthase (EC 4.2.3.5)	GSTUM_00010690001	Tuber melanosporum (strain Mel28) (Perigord black truffle)	2.43361	5.40244
0	D5GGP4	D5GGP4_TUBMM	PCI domain-containing protein	GSTUM_00007453001	Tuber melanosporum (strain Mel28) (Perigord black truffle)	2.42831	5.38263
0.00387279	A0A317SVE8	A0A317SVE8_9PEZI	Nudix hydrolase domain-containing protein	C7212DRAFT_183054	Tuber magnatum (white Piedmont truffle)	2.42312	5.3633
0.0051598	A0A292Q2U1	A0A292Q2U1_9PEZI	Aminotran_1_2 domain-containing protein	GSTUAT00002892001	Tuber aestivum (summer truffle)	2.42047	5.35345
0.000235294	A0A292PPP9	A0A292PPP9_9PEZI	Phosphoribosylaminoimidazole carboxylase (EC 4.1.1.21)	GSTUAT00007470001	Tuber aestivum (summer truffle)	2.4172	5.34133
0	D5GHB3	D5GHB3_TUBMM	RRM domain-containing protein	GSTUM_00007732001	Tuber melanosporum (strain Mel28) (Perigord black truffle)	2.41312	5.32625
0.000177215	D5GBL9	D5GBL9_TUBMM	Uncharacterized protein	GSTUM_00005701001	Tuber melanosporum (strain Mel28) (Perigord black truffle)	2.41157	5.32053
0.00516832	D5G6C4	D5G6C4_TUBMM	Profilin	GSTUM_00004421001	Tuber melanosporum (strain Mel28) (Perigord black truffle)	2.39892	5.27408
0.00753729	D5GJE0	D5GJE0_TUBMM	Thioredoxin domain-containing protein	GSTUM_00008955001	Tuber melanosporum (strain Mel28) (Perigord black truffle)	2.39652	5.26532
0.00339439	D5GF29	D5GF29_TUBMM	Uncharacterized protein	GSTUM_00006718001	Tuber melanosporum (strain Mel28) (Perigord black truffle)	2.36334	5.1456
0.000852632	A0A292Q3C7	A0A292Q3C7_9PEZI	Uncharacterized protein	GSTUAT00001991001	Tuber aestivum (summer truffle)	2.3579	5.12624
0.000183007	A0A317SN42	A0A317SN42_9PEZI	Pyruvate kinase (EC 2.7.1.40)	C7212DRAFT_325901	Tuber magnatum (white Piedmont truffle)	2.34755	5.08959
0.000273973	A0A292PVG0	A0A292PVG0_9PEZI	Uncharacterized protein	GSTUAT00005165001	Tuber aestivum (summer truffle)	2.34373	5.07613
0	D5GCR6	D5GCR6_TUBMM	Uncharacterized protein	GSTUM_00005989001	Tuber melanosporum (strain Mel28) (Perigord black truffle)	2.33483	5.04492
0.000849462	D5GNG6	D5GNG6_TUBMM	Fumarylacetoacetase (EC 3.7.1.2) (Fumarylacetoacetate hydrolase)	GSTUM_00011282001	Tuber melanosporum (strain Mel28) (Perigord black truffle)	2.3323	5.03608
0.00048227	D5GQ66	D5GQ66_TUBMM	Uncharacterized protein	GSTUM_00012218001	Tuber melanosporum (strain Mel28) (Perigord black truffle)	2.33098	5.03147
0.00354662	D5G9U3	D5G9U3_TUBMM	FCP1 homology domain-containing protein	GSTUM_00005073001	Tuber melanosporum (strain Mel28) (Perigord black truffle)	2.31714	4.98343
0.000405797	A0A317SFH6	A0A317SFH6_9PEZI	Uncharacterized protein	C7212DRAFT_354843	Tuber magnatum (white Piedmont truffle)	2.29527	4.90846
0.00945299	A0A317SXF1	A0A317SXF1_9PEZI	Tricalbin	C7212DRAFT_360630	Tuber magnatum (white Piedmont truffle)	2.29261	4.89942
0.000269231	A0A292Q561	A0A292Q561_9PEZI	D-3-phosphoglycerate dehydrogenase (EC 1.1.1.399) (EC 1.1.1.95)	GSTUAT00001032001	Tuber aestivum (summer truffle)	2.29003	4.89066
0.000634731	D5G7A6	D5G7A6_TUBMM	Prephenate dehydratase (EC 4.2.1.51)	GSTUM_00002416001	Tuber melanosporum (strain Mel28) (Perigord black truffle)	2.26773	4.81565
0	D5GGY1	D5GGY1_TUBMM	GCS light chain (Gamma-ECS regulatory subunit) (Gamma-glutamylcysteine synthetase regulatory subunit) (Glutamate--cysteine ligase modifier subunit)	GSTUM_00007611001	Tuber melanosporum (strain Mel28) (Perigord black truffle)	2.25688	4.77957
0.00352381	D5G5K7	D5G5K7_TUBMM	Kinase (EC 2.7.-.-)	GSTUM_00004386001	Tuber melanosporum (strain Mel28) (Perigord black truffle)	2.25653	4.77841
0.000857143	A0A292PYG3	A0A292PYG3_9PEZI	Uncharacterized protein	GSTUAT00004373001	Tuber aestivum (summer truffle)	2.25567	4.77556
0.000644377	D5GE05	D5GE05_TUBMM	Peptide hydrolase (EC 3.4.-.-)	GSTUM_00001164001	Tuber melanosporum (strain Mel28) (Perigord black truffle)	2.23863	4.71949
0.0033145	D5GAN4	D5GAN4_TUBMM	Uncharacterized protein	GSTUM_00003650001	Tuber melanosporum (strain Mel28) (Perigord black truffle)	2.23514	4.70808
0.000197531	D5GMI7	D5GMI7_TUBMM	Uncharacterized protein	GSTUM_00010746001	Tuber melanosporum (strain Mel28) (Perigord black truffle)	2.22952	4.68978
0.000630952	D5GPF4	D5GPF4_TUBMM	Kynurenine formamidase (KFA) (KFase) (EC 3.5.1.9) (Arylformamidase) (N-formylkynurenine formamidase) (FKF)	GSTUM_00011808001	Tuber melanosporum (strain Mel28) (Perigord black truffle)	2.22782	4.68426
0.00226915	A0A292PR73	A0A292PR73_9PEZI	Uncharacterized protein	GSTUAT00005770001	Tuber aestivum (summer truffle)	2.22613	4.67877
0.000179487	D5G9D4	D5G9D4_TUBMM	Uncharacterized protein	GSTUM_00003257001	Tuber melanosporum (strain Mel28) (Perigord black truffle)	2.20219	4.60177
0	D5GBY0	D5GBY0_TUBMM	Phosphogluconate dehydrogenase (NADP(+)-dependent, decarboxylating) (EC 1.1.1.44)	GSTUM_00005638001	Tuber melanosporum (strain Mel28) (Perigord black truffle)	2.19713	4.58566
0.00271429	D5GAS6	D5GAS6_TUBMM	Uncharacterized protein	GSTUM_00005280001	Tuber melanosporum (strain Mel28) (Perigord black truffle)	2.1817	4.53688
0.000236559	D5GDW9	D5GDW9_TUBMM	Prenylcys_lyase domain-containing protein	GSTUM_00006317001	Tuber melanosporum (strain Mel28) (Perigord black truffle)	2.1788	4.52777
0.00509453	D5GPS5	D5GPS5_TUBMM	Uncharacterized protein	GSTUM_00012008001	Tuber melanosporum (strain Mel28) (Perigord black truffle)	2.17807	4.52548
0.000311475	D5GLK7	D5GLK7_TUBMM	Coronin	GSTUM_00010251001	Tuber melanosporum (strain Mel28) (Perigord black truffle)	2.16718	4.49145
0.00855294	A0A317SLR4	A0A317SLR4_9PEZI	Uncharacterized protein	C7212DRAFT_352732	Tuber magnatum (white Piedmont truffle)	2.16109	4.47253
0.00117884	A0A292Q1X5	A0A292Q1X5_9PEZI	UBX domain-containing protein	GSTUAT00002150001	Tuber aestivum (summer truffle)	2.15238	4.44561
0.00293487	D5GA71	D5GA71_TUBMM	Uncharacterized protein	GSTUM_00005165001	Tuber melanosporum (strain Mel28) (Perigord black truffle)	2.14514	4.42335
0	D5G7C0	D5G7C0_TUBMM	Uncharacterized protein	GSTUM_00002433001	Tuber melanosporum (strain Mel28) (Perigord black truffle)	2.12815	4.37157
0.00355556	D5GB38	D5GB38_TUBMM	Uncharacterized protein	GSTUM_00005435001	Tuber melanosporum (strain Mel28) (Perigord black truffle)	2.08288	4.23652
0.000342007	D5GLV9	D5GLV9_TUBMM	Inorganic diphosphatase (EC 3.6.1.1)	GSTUM_00010440001	Tuber melanosporum (strain Mel28) (Perigord black truffle)	2.07754	4.22087
0.000259259	D5GFE3	D5GFE3_TUBMM	Uncharacterized protein	GSTUM_00006853001	Tuber melanosporum (strain Mel28) (Perigord black truffle)	2.07328	4.20842
0.000229885	A0A292PPN9	A0A292PPN9_9PEZI	Uncharacterized protein	GSTUAT00007310001	Tuber aestivum (summer truffle)	2.07313	4.20799
0.00394396	A0A292Q2V4	A0A292Q2V4_9PEZI	Uncharacterized protein (Fragment)	GSTUAT00002743001	Tuber aestivum (summer truffle)	2.06822	4.19369
0.00219167	A0A292Q7J1	A0A292Q7J1_9PEZI	Uncharacterized protein	GSTUAT00000855001	Tuber aestivum (summer truffle)	2.04485	4.1263
0.000773481	D5GJT4	D5GJT4_TUBMM	Uncharacterized protein	GSTUM_00009184001	Tuber melanosporum (strain Mel28) (Perigord black truffle)	2.02674	4.07483
0	A0A292Q4Y1	A0A292Q4Y1_9PEZI	Adenosylhomocysteinase (EC 3.3.1.1)	GSTUAT00001975001	Tuber aestivum (summer truffle)	2.0245	4.06851
0.00938109	D5GPY3	D5GPY3_TUBMM	Uncharacterized protein	GSTUM_00012089001	Tuber melanosporum (strain Mel28) (Perigord black truffle)	2.02005	4.05598
0.00133333	D5GIQ9	D5GIQ9_TUBMM	GMP synthase [glutamine-hydrolyzing] (EC 6.3.5.2) (GMP synthetase) (Glutamine amidotransferase)	GSTUM_00008613001	Tuber melanosporum (strain Mel28) (Perigord black truffle)	2.01129	4.03143
0.000407273	A0A292Q447	A0A292Q447_9PEZI	AMP_N domain-containing protein	GSTUAT00002163001	Tuber aestivum (summer truffle)	1.99302	3.98069
0	A0A292PR18	A0A292PR18_9PEZI	5-methyltetrahydropteroyltriglutamate--homocysteine S-methyltransferase (EC 2.1.1.14)	GSTUAT00006763001	Tuber aestivum (summer truffle)	1.98097	3.94758
0.000493506	D5GIY8	D5GIY8_TUBMM	Uncharacterized protein	GSTUM_00008743001	Tuber melanosporum (strain Mel28) (Perigord black truffle)	1.97112	3.92072
0.000823848	D5GER4	D5GER4_TUBMM	Uncharacterized protein	GSTUM_00001342001	Tuber melanosporum (strain Mel28) (Perigord black truffle)	1.9671	3.90981
0.000261307	D5G820	D5G820_TUBMM	Lysine--tRNA ligase (EC 6.1.1.6) (Lysyl-tRNA synthetase)	GSTUM_00002716001	Tuber melanosporum (strain Mel28) (Perigord black truffle)	1.95083	3.86597
0.000352	D5GAC6	AMPP1_TUBMM	Probable Xaa-Pro aminopeptidase P (AMPP) (Aminopeptidase P) (EC 3.4.11.9) (Aminoacylproline aminopeptidase) (Prolidase)	AMPP GSTUM_00005237001	Tuber melanosporum (strain Mel28) (Perigord black truffle)	1.94835	3.85933
0.00259438	D5GK30	D5GK30_TUBMM	Carrier domain-containing protein	GSTUM_00009337001	Tuber melanosporum (strain Mel28) (Perigord black truffle)	1.9433	3.84584
0	D5G8I4	D5G8I4_TUBMM	M20_dimer domain-containing protein	GSTUM_00002887001	Tuber melanosporum (strain Mel28) (Perigord black truffle)	1.94324	3.84568
0.000257426	D5GJQ7	D5GJQ7_TUBMM	Isocitrate dehydrogenase [NAD] subunit, mitochondrial	GSTUM_00009134001	Tuber melanosporum (strain Mel28) (Perigord black truffle)	1.94193	3.84219
0.00277886	A0A292PLB4	A0A292PLB4_9PEZI	Methylenetetrahydrofolate reductase (EC 1.5.1.20)	GSTUAT00008621001	Tuber aestivum (summer truffle)	1.93553	3.82519
0	D5GH13	D5GH13_TUBMM	Fe2OG dioxygenase domain-containing protein	GSTUM_00007651001	Tuber melanosporum (strain Mel28) (Perigord black truffle)	1.93455	3.82259
0.000320675	A0A292PUJ5	A0A292PUJ5_9PEZI	Uncharacterized protein	GSTUAT00005778001	Tuber aestivum (summer truffle)	1.93287	3.81814
0.000707865	A0A317SP03	A0A317SP03_9PEZI	Probable alpha/beta-glucosidase agdC (EC 3.2.1.20) (EC 3.2.1.21)	C7212DRAFT_279051	Tuber magnatum (white Piedmont truffle)	1.90723	3.75088
0.00027027	D5GIP8	D5GIP8_TUBMM	Methionyl-tRNA synthetase (EC 6.1.1.10)	GSTUM_00008601001	Tuber melanosporum (strain Mel28) (Perigord black truffle)	1.90508	3.7453
0.000687679	D5G757	D5G757_TUBMM	Uncharacterized protein	GSTUM_00002352001	Tuber melanosporum (strain Mel28) (Perigord black truffle)	1.90057	3.73361
0.00217647	D5GNG5	D5GNG5_TUBMM	Cupin_2 domain-containing protein	GSTUM_00011281001	Tuber melanosporum (strain Mel28) (Perigord black truffle)	1.88607	3.69627
0.00339665	D5GAV0	D5GAV0_TUBMM	Seryl-tRNA synthetase (EC 6.1.1.11) (Seryl-tRNA(Ser/Sec) synthetase)	GSTUM_00005319001	Tuber melanosporum (strain Mel28) (Perigord black truffle)	1.87482	3.66756
0.00117588	A0A292PZL9	A0A292PZL9_9PEZI	Phosphoenolpyruvate carboxykinase (ATP) (EC 4.1.1.49)	GSTUAT00002947001	Tuber aestivum (summer truffle)	1.86952	3.65411
0.000571429	A0A292PXB1	A0A292PXB1_9PEZI	3-deoxy-7-phosphoheptulonate synthase (EC 2.5.1.54)	GSTUAT00004229001	Tuber aestivum (summer truffle)	1.83674	3.57202
0	D5GE81	D5GE81_TUBMM	AMP-binding domain-containing protein	GSTUM_00006417001	Tuber melanosporum (strain Mel28) (Perigord black truffle)	1.82822	3.55099
0.000379562	D5GIQ2	D5GIQ2_TUBMM	D-3-phosphoglycerate dehydrogenase (EC 1.1.1.399) (EC 1.1.1.95)	GSTUM_00008606001	Tuber melanosporum (strain Mel28) (Perigord black truffle)	1.82561	3.54457
0.000233918	D5GNX9	D5GNX9_TUBMM	Uncharacterized protein	GSTUM_00011577001	Tuber melanosporum (strain Mel28) (Perigord black truffle)	1.82472	3.54238
0.00611356	D5G5R0	D5G5R0_TUBMM	CUE domain-containing protein	GSTUM_00001442001	Tuber melanosporum (strain Mel28) (Perigord black truffle)	1.82401	3.54064
0.000594427	A0A317SCG1	A0A317SCG1_9PEZI	Phosphomannomutase (EC 5.4.2.8)	C7212DRAFT_339004	Tuber magnatum (white Piedmont truffle)	1.80926	3.50462
0	D5G9D1	D5G9D1_TUBMM	Phosphoglycerate kinase (EC 2.7.2.3)	GSTUM_00003252001	Tuber melanosporum (strain Mel28) (Perigord black truffle)	1.80485	3.49393
0.00324528	D5GJG5	D5GJG5_TUBMM	Translationally-controlled tumor protein homolog	GSTUM_00008989001	Tuber melanosporum (strain Mel28) (Perigord black truffle)	1.78299	3.44139
0.000323887	A0A292PSK3	A0A292PSK3_9PEZI	GDP-mannose pyrophosphorylase (EC 2.7.7.13) (GTP-mannose-1-phosphate guanylyltransferase) (Mannose-1-phosphate guanyltransferase)	GSTUAT00005370001	Tuber aestivum (summer truffle)	1.77722	3.42765
0.00921037	D5GN26	D5GN26_TUBMM	Uncharacterized protein	GSTUM_00011059001	Tuber melanosporum (strain Mel28) (Perigord black truffle)	1.77711	3.42739
0.00174382	D5G5K9	D5G5K9_TUBMM	Uncharacterized protein	GSTUM_00004391001	Tuber melanosporum (strain Mel28) (Perigord black truffle)	1.77624	3.42532
0.00531382	A0A317SGR5	A0A317SGR5_9PEZI	Phosphotransferase (EC 2.7.1.-)	C7212DRAFT_214519	Tuber magnatum (white Piedmont truffle)	1.77548	3.42352
0.00246217	A0A292Q179	A0A292Q179_9PEZI	CS domain-containing protein	GSTUAT00002302001	Tuber aestivum (summer truffle)	1.76686	3.40312
0.00217954	A0A292PQ87	A0A292PQ87_9PEZI	Fumarylacetoacetase (EC 3.7.1.2) (Fumarylacetoacetate hydrolase)	GSTUAT00006092001	Tuber aestivum (summer truffle)	1.76631	3.40183
0.00105641	A0A292PTG6	A0A292PTG6_9PEZI	Uncharacterized protein	GSTUAT00005925001	Tuber aestivum (summer truffle)	1.76464	3.39789
0.000312757	D5G683	D5G683_TUBMM	Rieske domain-containing protein	GSTUM_00001651001	Tuber melanosporum (strain Mel28) (Perigord black truffle)	1.7589	3.3844
0.00576282	D5GLN1	D5GLN1_TUBMM	DUF2235 domain-containing protein	GSTUM_00010279001	Tuber melanosporum (strain Mel28) (Perigord black truffle)	1.75865	3.38381
0	D5G7P4	D5G7P4_TUBMM	Uncharacterized protein	GSTUM_00004665001	Tuber melanosporum (strain Mel28) (Perigord black truffle)	1.75194	3.36811
0.0012	D5GK46	D5GK46_TUBMM	Uncharacterized protein	GSTUM_00009360001	Tuber melanosporum (strain Mel28) (Perigord black truffle)	1.7469	3.35637
0.00937159	D5GEA0	D5GEA0_TUBMM	DJ-1_PfpI domain-containing protein	GSTUM_00001215001	Tuber melanosporum (strain Mel28) (Perigord black truffle)	1.70626	3.26314
0.00024581	D5G788	D5G788_TUBMM	Uncharacterized protein	GSTUM_00002514001	Tuber melanosporum (strain Mel28) (Perigord black truffle)	1.69982	3.2486
0.00298279	D5G9L3	D5G9L3_TUBMM	Uncharacterized protein	GSTUM_00003371001	Tuber melanosporum (strain Mel28) (Perigord black truffle)	1.69772	3.24388
0.00146824	A0A292Q3T3	A0A292Q3T3_9PEZI	Uncharacterized protein	GSTUAT00002556001	Tuber aestivum (summer truffle)	1.69089	3.22856
0.0014717	A0A292PVG2	A0A292PVG2_9PEZI	Formyltetrahydrofolate synthetase (EC 1.5.1.5) (EC 3.5.4.9) (EC 6.3.4.3) (Methenyltetrahydrofolate cyclohydrolase) (Methylenetetrahydrofolate dehydrogenase)	GSTUAT00005427001	Tuber aestivum (summer truffle)	1.68601	3.21766
0.000851064	A0A292PQB4	A0A292PQB4_9PEZI	Sulfate adenylyltransferase (EC 2.7.7.4) (ATP-sulfurylase) (Sulfate adenylate transferase) (SAT)	MET3 GSTUAT00007093001	Tuber aestivum (summer truffle)	1.68557	3.21667
0.00116162	D5GFM8	D5GFM8_TUBMM	Phosphoenolpyruvate carboxykinase (ATP) (EC 4.1.1.49)	GSTUM_00006989001	Tuber melanosporum (strain Mel28) (Perigord black truffle)	1.68351	3.21208
0.00792782	A0A292PIY8	A0A292PIY8_9PEZI	Uncharacterized protein	GSTUAT00008381001	Tuber aestivum (summer truffle)	1.67192	3.18638
0.000262626	D5G918	D5G918_TUBMM	Eukaryotic translation initiation factor 3 subunit F (eIF3f)	GSTUM_00004946001	Tuber melanosporum (strain Mel28) (Perigord black truffle)	1.64612	3.12991
0.00348624	D5G5K8	D5G5K8_TUBMM	PKS_ER domain-containing protein	GSTUM_00004387001	Tuber melanosporum (strain Mel28) (Perigord black truffle)	1.64283	3.12278
0.00885341	A0A317ST34	A0A317ST34_9PEZI	Acetyl-coenzyme A synthetase (EC 6.2.1.1)	C7212DRAFT_277549	Tuber magnatum (white Piedmont truffle)	1.63837	3.11314
0.00721713	D5GK88	D5GK88_TUBMM	Glyceraldehyde-3-phosphate dehydrogenase (phosphorylating) (EC 1.2.1.12)	GSTUM_00009426001	Tuber melanosporum (strain Mel28) (Perigord black truffle)	1.6343	3.10437
0.00509635	A0A292Q9X5	A0A292Q9X5_9PEZI	Cupin_2 domain-containing protein	GSTUAT00000243001	Tuber aestivum (summer truffle)	1.62653	3.08769
0.00855213	D5GC35	D5GC35_TUBMM	4-hydroxyphenylpyruvate dioxygenase	GSTUM_00000546001	Tuber melanosporum (strain Mel28) (Perigord black truffle)	1.62617	3.08692
0.00699232	D5G7G9	D5G7G9_TUBMM	Uncharacterized protein	GSTUM_00002459001	Tuber melanosporum (strain Mel28) (Perigord black truffle)	1.58739	3.00505
0.000682081	A0A292PTT2	A0A292PTT2_9PEZI	Flavodoxin-like domain-containing protein	GSTUAT00005748001	Tuber aestivum (summer truffle)	1.581	2.99177
0.000484429	D5G7S7	D5G7S7_TUBMM	Uncharacterized protein	GSTUM_00004707001	Tuber melanosporum (strain Mel28) (Perigord black truffle)	1.54281	2.91361
0.000270833	A0A292Q8A8	A0A292Q8A8_9PEZI	HPt domain-containing protein	GSTUAT00000997001	Tuber aestivum (summer truffle)	1.54071	2.90938
0.000540193	A0A292Q777	A0A292Q777_9PEZI	M20_dimer domain-containing protein	GSTUAT00000521001	Tuber aestivum (summer truffle)	1.53984	2.90762
0.00526797	A0A292Q413	A0A292Q413_9PEZI	Branched-chain-amino-acid aminotransferase (EC 2.6.1.42)	GSTUAT00002411001	Tuber aestivum (summer truffle)	1.53679	2.90148
0.00299237	D5G8U1	D5G8U1_TUBMM	Uncharacterized protein	GSTUM_00004837001	Tuber melanosporum (strain Mel28) (Perigord black truffle)	1.52455	2.87697
0.00157078	D5GKW1	D5GKW1_TUBMM	GLTP domain-containing protein	GSTUM_00009791001	Tuber melanosporum (strain Mel28) (Perigord black truffle)	1.51366	2.85533
0.00236214	D5GGK8	D5GGK8_TUBMM	Uncharacterized protein	GSTUM_00007541001	Tuber melanosporum (strain Mel28) (Perigord black truffle)	1.51129	2.85065
0.0051757	A0A317SG98	A0A317SG98_9PEZI	Fructose-bisphosphate aldolase (FBP aldolase) (EC 4.1.2.13)	C7212DRAFT_333098	Tuber magnatum (white Piedmont truffle)	1.50167	2.8317
0.000575	D5GPU6	D5GPU6_TUBMM	Uncharacterized protein	GSTUM_00012038001	Tuber melanosporum (strain Mel28) (Perigord black truffle)	1.49769	2.8239
0.00687654	D5GBJ6	D5GBJ6_TUBMM	ATP citrate synthase (EC 2.3.3.8)	GSTUM_00005664001	Tuber melanosporum (strain Mel28) (Perigord black truffle)	1.48893	2.80681
0.00648125	A0A292Q5L5	A0A292Q5L5_9PEZI	V-ATPase_H_C domain-containing protein	GSTUAT00001773001	Tuber aestivum (summer truffle)	1.48884	2.80663
0.00813076	A0A292Q5C5	A0A292Q5C5_9PEZI	Uncharacterized protein	GSTUAT00002068001	Tuber aestivum (summer truffle)	1.47763	2.78491
0.000735376	D5GMK8	D5GMK8_TUBMM	Uncharacterized protein	GSTUM_00010781001	Tuber melanosporum (strain Mel28) (Perigord black truffle)	1.46984	2.76991
0.000343284	D5GE49	D5GE49_TUBMM	3-isopropylmalate dehydrogenase (EC 1.1.1.85)	GSTUM_00006378001	Tuber melanosporum (strain Mel28) (Perigord black truffle)	1.44939	2.73093
0.000402878	D5GD57	D5GD57_TUBMM	Uncharacterized protein	GSTUM_00000988001	Tuber melanosporum (strain Mel28) (Perigord black truffle)	1.42977	2.69404
0.00532253	A0A292PWM3	A0A292PWM3_9PEZI	1-acyl-sn-glycerol-3-phosphate acyltransferase (EC 2.3.1.51)	GSTUAT00003926001	Tuber aestivum (summer truffle)	1.42259	2.68066
0.000851752	A0A317SNC0	A0A317SNC0_9PEZI	P-loop containing nucleoside triphosphate hydrolase protein	C7212DRAFT_280459	Tuber magnatum (white Piedmont truffle)	1.40468	2.64759
0.00582109	A0A292PKX7	A0A292PKX7_9PEZI	Glycine cleavage system P protein (EC 1.4.4.2)	GSTUAT00008115001	Tuber aestivum (summer truffle)	1.39829	2.63589
0.00330827	A0A317SQB9	A0A317SQB9_9PEZI	Formyltetrahydrofolate synthetase (EC 1.5.1.5) (EC 3.5.4.9) (EC 6.3.4.3) (Methenyltetrahydrofolate cyclohydrolase) (Methylenetetrahydrofolate dehydrogenase)	C7212DRAFT_190736	Tuber magnatum (white Piedmont truffle)	1.39526	2.63036
0.00278501	A0A317SWR4	A0A317SWR4_9PEZI	Glutamate dehydrogenase	C7212DRAFT_309346	Tuber magnatum (white Piedmont truffle)	1.39218	2.62475
0.00388028	A0A317SVX1	A0A317SVX1_9PEZI	Superoxide dismutase (EC 1.15.1.1)	C7212DRAFT_294074	Tuber magnatum (white Piedmont truffle)	1.39097	2.62255
0.00048	A0A292Q2F4	A0A292Q2F4_9PEZI	BHLH domain-containing protein	GSTUAT00002006001	Tuber aestivum (summer truffle)	1.37936	2.60153
2.96296e-05	A0A292PJR3	A0A292PJR3_9PEZI	Translation machinery-associated protein 22	GSTUAT00009185001	Tuber aestivum (summer truffle)	1.37854	2.60005
0	A0A317SWH1	A0A317SWH1_9PEZI	BTB domain-containing protein	C7212DRAFT_176259	Tuber magnatum (white Piedmont truffle)	1.37055	2.58569
0.00338806	A0A292PLW9	A0A292PLW9_9PEZI	Uncharacterized protein	GSTUAT00008179001	Tuber aestivum (summer truffle)	1.36868	2.58234
0.00370504	A0A292PJ80	A0A292PJ80_9PEZI	Splicing factor subunit	GSTUAT00008337001	Tuber aestivum (summer truffle)	1.36863	2.58225
0.00131034	D5GBC1	D5GBC1_TUBMM	Uncharacterized protein	GSTUM_00000410001	Tuber melanosporum (strain Mel28) (Perigord black truffle)	1.35121	2.55126
0.000479452	A0A292PTA9	A0A292PTA9_9PEZI	Isocitrate dehydrogenase [NAD] subunit, mitochondrial	GSTUAT00005062001	Tuber aestivum (summer truffle)	1.32907	2.51241
0.00490756	D5G698	D5G698_TUBMM	Uncharacterized protein	GSTUM_00001670001	Tuber melanosporum (strain Mel28) (Perigord black truffle)	1.32822	2.51093
0.000345865	D5GA12	D5GA12_TUBMM	Multifunctional fusion protein [Includes: L-glutamate gamma-semialdehyde dehydrogenase (EC 1.2.1.88) (L-glutamate gamma-semialdehyde dehydrogenase); Delta-1-pyrroline-5-carboxylate dehydrogenase (P5C dehydrogenase)]	GSTUM_00003489001	Tuber melanosporum (strain Mel28) (Perigord black truffle)	1.31763	2.49256
0.0064326	D5G9Q2	D5G9Q2_TUBMM	Uncharacterized protein	GSTUM_00005021001	Tuber melanosporum (strain Mel28) (Perigord black truffle)	1.31752	2.49237
0.00491486	D5GDE9	D5GDE9_TUBMM	Transcription elongation factor 1 homolog	GSTUM_00006179001	Tuber melanosporum (strain Mel28) (Perigord black truffle)	1.29941	2.46128
0.00378533	A0A292PSQ0	A0A292PSQ0_9PEZI	Elongation factor Tu (Fragment)	GSTUAT00006165001	Tuber aestivum (summer truffle)	1.29106	2.44708
0.000415771	A0A292PQJ3	A0A292PQJ3_9PEZI	CS domain-containing protein	GSTUAT00007158001	Tuber aestivum (summer truffle)	1.28252	2.43264
0.00108163	A0A292PYU7	A0A292PYU7_9PEZI	Peptidase_M3 domain-containing protein	GSTUAT00003162001	Tuber aestivum (summer truffle)	1.28062	2.42943
0.00249393	D5GBQ9	D5GBQ9_TUBMM	Replication protein A subunit	GSTUM_00005528001	Tuber melanosporum (strain Mel28) (Perigord black truffle)	1.28028	2.42886
0.000380952	D5GG85	D5GG85_TUBMM	PKS_ER domain-containing protein	GSTUM_00001999001	Tuber melanosporum (strain Mel28) (Perigord black truffle)	1.27123	2.41367
0.00288803	D5GC56	D5GC56_TUBMM	DAO domain-containing protein	GSTUM_00000571001	Tuber melanosporum (strain Mel28) (Perigord black truffle)	1.26639	2.40559
0.000348485	D5GE88	D5GE88_TUBMM	MaoC-like domain-containing protein	GSTUM_00006429001	Tuber melanosporum (strain Mel28) (Perigord black truffle)	1.26063	2.396
0.00669362	A0A292Q646	A0A292Q646_9PEZI	Glutamyl-tRNA synthetase (EC 6.1.1.17)	GSTUAT00001724001	Tuber aestivum (summer truffle)	1.24379	2.3682
0.000517799	A0A292Q4R6	A0A292Q4R6_9PEZI	Uncharacterized protein	GSTUAT00002079001	Tuber aestivum (summer truffle)	1.24243	2.36597
0.0043299	D5G3W8	D5G3W8_TUBMM	Uncharacterized protein	GSTUM_00003834001	Tuber melanosporum (strain Mel28) (Perigord black truffle)	1.23104	2.34736
0.000346457	A0A292PM52	A0A292PM52_9PEZI	Uncharacterized protein	GSTUAT00008241001	Tuber aestivum (summer truffle)	1.22863	2.34344
0.000476821	A0A292Q0Z0	A0A292Q0Z0_9PEZI	Alpha-L-rhamnosidase (EC 3.2.1.40)	GSTUAT00003563001	Tuber aestivum (summer truffle)	1.22677	2.34042
0.000636637	A0A292Q097	A0A292Q097_9PEZI	Phenylalanyl-tRNA synthetase beta subunit (EC 6.1.1.20) (Fragment)	GSTUAT00003107001	Tuber aestivum (summer truffle)	1.21496	2.32134
0.00443686	A0A292PTJ7	A0A292PTJ7_9PEZI	Uncharacterized protein	GSTUAT00005804001	Tuber aestivum (summer truffle)	1.21306	2.31829
0.000853333	D5GNL1	D5GNL1_TUBMM	Uncharacterized protein	GSTUM_00011349001	Tuber melanosporum (strain Mel28) (Perigord black truffle)	1.20939	2.3124
0.00236701	D5GJI7	D5GJI7_TUBMM	Uncharacterized protein	GSTUM_00009033001	Tuber melanosporum (strain Mel28) (Perigord black truffle)	1.20322	2.30253
0.00634591	A0A292Q4W7	A0A292Q4W7_9PEZI	TauD domain-containing protein	GSTUAT00001907001	Tuber aestivum (summer truffle)	1.2024	2.30122
0.00382888	A0A292PZB5	A0A292PZB5_9PEZI	NADH-cytochrome b5 reductase (EC 1.6.2.2)	GSTUAT00003833001	Tuber aestivum (summer truffle)	1.18783	2.2781
0.00864912	D5G4M0	D5G4M0_TUBMM	Uncharacterized protein	GSTUM_00000005001	Tuber melanosporum (strain Mel28) (Perigord black truffle)	1.1876	2.27774
0.00134634	D5G892	D5G892_TUBMM	Ribos_L4_asso_C domain-containing protein	GSTUM_00002935001	Tuber melanosporum (strain Mel28) (Perigord black truffle)	1.18397	2.27201
0.000300885	A0A292PLA9	A0A292PLA9_9PEZI	Peripheral subunit-binding (PSBD) domain-containing protein	GSTUAT00008654001	Tuber aestivum (summer truffle)	1.18335	2.27104
0.00811326	D5GNF9	D5GNF9_TUBMM	Iso_dh domain-containing protein	GSTUM_00011274001	Tuber melanosporum (strain Mel28) (Perigord black truffle)	1.17969	2.26528
0.00144578	A0A292Q6E2	A0A292Q6E2_9PEZI	Uncharacterized protein	GSTUAT00001166001	Tuber aestivum (summer truffle)	1.17561	2.25888
0.00943224	D5GH16	D5GH16_TUBMM	CRAL-TRIO domain-containing protein	GSTUM_00007655001	Tuber melanosporum (strain Mel28) (Perigord black truffle)	1.15354	2.22459
0.00273518	D5G6K1	D5G6K1_TUBMM	Importin N-terminal domain-containing protein	GSTUM_00004515001	Tuber melanosporum (strain Mel28) (Perigord black truffle)	1.15133	2.22119
0.00147418	A0A292PNM0	A0A292PNM0_9PEZI	Uncharacterized protein (Fragment)	GSTUAT00007837001	Tuber aestivum (summer truffle)	1.14296	2.20834
0.00571061	D5GMP1	D5GMP1_TUBMM	Alpha-glucosidase (EC 3.2.1.20)	GSTUM_00010862001	Tuber melanosporum (strain Mel28) (Perigord black truffle)	1.1417	2.20641
0.00460708	A0A317SE34	A0A317SE34_9PEZI	RING-type domain-containing protein	C7212DRAFT_359916	Tuber magnatum (white Piedmont truffle)	1.13857	2.20163
0.000414286	A0A292PM68	A0A292PM68_9PEZI	Actin-related protein 2/3 complex subunit	GSTUAT00008335001	Tuber aestivum (summer truffle)	1.12034	2.17398
0.00444746	D5GKE0	D5GKE0_TUBMM	Uncharacterized protein	GSTUM_00009496001	Tuber melanosporum (strain Mel28) (Perigord black truffle)	1.11904	2.17202
0.00586667	D5G5E2	D5G5E2_TUBMM	ATP synthase subunit d, mitochondrial	GSTUM_00004291001	Tuber melanosporum (strain Mel28) (Perigord black truffle)	1.11586	2.16724
0.00491946	D5GI16	D5GI16_TUBMM	PKS_ER domain-containing protein	GSTUM_00008228001	Tuber melanosporum (strain Mel28) (Perigord black truffle)	1.10668	2.1535
0.0081716	A0A292Q0M4	A0A292Q0M4_9PEZI	Uncharacterized protein	GSTUAT00002879001	Tuber aestivum (summer truffle)	1.10105	2.14511
0.00134963	A0A317T5T2	A0A317T5T2_9PEZI	YjgF-like protein	C7212DRAFT_340960	Tuber magnatum (white Piedmont truffle)	1.09828	2.14099
0.000640483	D5GIE1	D5GIE1_TUBMM	CBS domain-containing protein	GSTUM_00008445001	Tuber melanosporum (strain Mel28) (Perigord black truffle)	1.09375	2.13428
0.000711864	D5GGN7	D5GGN7_TUBMM	Dihydrolipoyl dehydrogenase (EC 1.8.1.4)	GSTUM_00007439001	Tuber melanosporum (strain Mel28) (Perigord black truffle)	1.06608	2.09374
0.00288247	D5GI33	D5GI33_TUBMM	Thioredoxin domain-containing protein	GSTUM_00008248001	Tuber melanosporum (strain Mel28) (Perigord black truffle)	1.05624	2.0795
0.00329588	A0A292PJ92	A0A292PJ92_9PEZI	Vesicular-fusion protein SEC18 (EC 3.6.4.6)	GSTUAT00008725001	Tuber aestivum (summer truffle)	1.04922	2.06941
0.000481605	A0A292PR14	A0A292PR14_9PEZI	Histone H2A	GSTUAT00005929001	Tuber aestivum (summer truffle)	1.04876	2.06875
0.000178344	D5G4P9	D5G4P9_TUBMM	Transaldolase (EC 2.2.1.2)	GSTUM_00000035001	Tuber melanosporum (strain Mel28) (Perigord black truffle)	1.04709	2.06636
0.00145714	A0A292PZ16	A0A292PZ16_9PEZI	40S ribosomal protein S12	GSTUAT00003082001	Tuber aestivum (summer truffle)	1.02561	2.03582
0.00178366	D5GND6	D5GND6_TUBMM	Mannosyltransferase (EC 2.4.1.-)	GSTUM_00011236001	Tuber melanosporum (strain Mel28) (Perigord black truffle)	1.00731	2.01016
0.00624882	D5GA75	D5GA75_TUBMM	Uncharacterized protein	GSTUM_00005170001	Tuber melanosporum (strain Mel28) (Perigord black truffle)	1.00563	2.00782

## Sheet: Upregulated T. albidum
T-Test Tuber melanosporum vs Tuber albidum Pico
1 % FDR, min. 2fold change
Proteins upregulated in Tuber albidum
N: Student's T-test q-value Tuber melanosporum_Tuber albidum Pico	UniProt Accession	ID	Protein names	Gene names	Organism	N: Student's T-test Difference Tuber melanosporum_Tuber albidum Pico	fold change
0.00388713	A0A292PJL3	A0A292PJL3_9PEZI	But2 domain-containing protein	GSTUAT00008947001	Tuber aestivum (summer truffle)	-7.47867	178.363
0	D5GGL2	D5GGL2_TUBMM	Nicotinate-nucleotide pyrophosphorylase [carboxylating] (EC 2.4.2.19) (Quinolinate phosphoribosyltransferase [decarboxylating])	GSTUM_00007545001	Tuber melanosporum (strain Mel28) (Perigord black truffle)	-6.24313	75.7477
0.000227273	A0A292PIQ1	A0A292PIQ1_9PEZI	PCI domain-containing protein	GSTUAT00008688001	Tuber aestivum (summer truffle)	-5.87639	58.7448
0	A0A317T148	A0A317T148_9PEZI	TPR-like protein	C7212DRAFT_360628	Tuber magnatum (white Piedmont truffle)	-5.76841	54.5085
0.000112676	A0A292Q423	A0A292Q423_9PEZI	Uncharacterized protein	GSTUAT00002327001	Tuber aestivum (summer truffle)	-5.31689	39.8606
0	A0A317SKB3	A0A317SKB3_9PEZI	Alpha/beta-hydrolase	C7212DRAFT_326493	Tuber magnatum (white Piedmont truffle)	-5.29585	39.2835
0.000180645	A0A317SRV7	A0A317SRV7_9PEZI	Phosphoribosylaminoimidazole-succinocarboxamide synthase (EC 6.3.2.6) (SAICAR synthetase)	C7212DRAFT_357680	Tuber magnatum (white Piedmont truffle)	-5.1734	36.0868
0.000237838	A0A292Q1Q1	A0A292Q1Q1_9PEZI	PKS_ER domain-containing protein	GSTUAT00003242001	Tuber aestivum (summer truffle)	-5.09187	34.104
0	A0A292Q2G7	A0A292Q2G7_9PEZI	Dolichyl-diphosphooligosaccharide--protein glycosyltransferase subunit WBP1 (Oligosaccharyl transferase subunit WBP1)	GSTUAT00001762001	Tuber aestivum (summer truffle)	-5.08849	34.0242
0.00386477	A0A317SKV9	A0A317SKV9_9PEZI	Catalase (EC 1.11.1.6)	C7212DRAFT_358629	Tuber magnatum (white Piedmont truffle)	-5.07796	33.7768
0	A0A292Q3G7	A0A292Q3G7_9PEZI	Uncharacterized protein	GSTUAT00001646001	Tuber aestivum (summer truffle)	-4.69722	25.942
0	A0A317SPM0	A0A317SPM0_9PEZI	SGL-domain-containing protein	C7212DRAFT_352044	Tuber magnatum (white Piedmont truffle)	-4.53831	23.2363
0.000110345	A0A292PJ23	A0A292PJ23_9PEZI	WD_REPEATS_REGION domain-containing protein	GSTUAT00008437001	Tuber aestivum (summer truffle)	-4.52152	22.9675
0.00341373	A0A317SDI3	A0A317SDI3_9PEZI	Peptide-methionine (R)-S-oxide reductase (EC 1.8.4.12)	C7212DRAFT_286104	Tuber magnatum (white Piedmont truffle)	-4.50025	22.6313
0.00015894	D5GQ76	D5GQ76_TUBMM	LigB domain-containing protein	GSTUM_00012229001	Tuber melanosporum (strain Mel28) (Perigord black truffle)	-4.46141	22.0302
0.00033871	A0A292PP91	A0A292PP91_9PEZI	Isopentenyl-diphosphate Delta-isomerase (EC 5.3.3.2)	GSTUAT00007618001	Tuber aestivum (summer truffle)	-4.10934	17.2598
0.00316824	A0A292PY08	A0A292PY08_9PEZI	Tyrosinase (EC 1.14.18.1)	GSTUAT00003447001	Tuber aestivum (summer truffle)	-4.10125	17.1632
0	A0A292Q7G7	A0A292Q7G7_9PEZI	Uncharacterized protein	GSTUAT00001228001	Tuber aestivum (summer truffle)	-4.05267	16.5949
0.00026943	A0A292PNV9	A0A292PNV9_9PEZI	H/ACA ribonucleoprotein complex subunit CBF5	GSTUAT00006665001	Tuber aestivum (summer truffle)	-4.04288	16.4827
0.00176392	A0A317SDE9	A0A317SDE9_9PEZI	Uncharacterized protein	C7212DRAFT_360483	Tuber magnatum (white Piedmont truffle)	-4.00103	16.0114
0.00202141	A0A317SGR4	A0A317SGR4_9PEZI	Ribosomal protein L13e	C7212DRAFT_331525	Tuber magnatum (white Piedmont truffle)	-3.98193	15.8008
0.00174775	A0A317SMF0	A0A317SMF0_9PEZI	DNA damage checkpoint protein Rad24	C7212DRAFT_205143	Tuber magnatum (white Piedmont truffle)	-3.91056	15.0382
0.00507155	A0A317SG91	A0A317SG91_9PEZI	ATP-dependent metallopeptidase Hfl	C7212DRAFT_354235	Tuber magnatum (white Piedmont truffle)	-3.90645	14.9954
0	A0A317SXG9	A0A317SXG9_9PEZI	Putative 60S ribosomal protein L2	C7212DRAFT_316678	Tuber magnatum (white Piedmont truffle)	-3.87477	14.6697
0	A0A292PWW6	A0A292PWW6_9PEZI	Uncharacterized protein (Fragment)	GSTUAT00004306001	Tuber aestivum (summer truffle)	-3.86229	14.5434
0	A0A292PNU1	A0A292PNU1_9PEZI	NodB homology domain-containing protein (Fragment)	GSTUAT00006699001	Tuber aestivum (summer truffle)	-3.85669	14.487
0	A0A292Q2P1	A0A292Q2P1_9PEZI	Flavin_Reduct domain-containing protein	GSTUAT00002580001	Tuber aestivum (summer truffle)	-3.82354	14.1579
0.000298246	A0A317STD4	A0A317STD4_9PEZI	BTB domain-containing protein	C7212DRAFT_292779	Tuber magnatum (white Piedmont truffle)	-3.77606	13.6996
0.000291845	A0A317SVR7	A0A317SVR7_9PEZI	Kynurenine 3-monooxygenase (EC 1.14.13.9) (Biosynthesis of nicotinic acid protein 4) (Kynurenine 3-hydroxylase)	BNA4 C7212DRAFT_316222	Tuber magnatum (white Piedmont truffle)	-3.69838	12.9815
0.00158161	A0A292Q6M5	A0A292Q6M5_9PEZI	Glycine cleavage system H protein	GSTUAT00001464001	Tuber aestivum (summer truffle)	-3.67672	12.788
0.000793388	A0A317SL02	A0A317SL02_9PEZI	Glycoside Hydrolase Family 31 protein	C7212DRAFT_358589	Tuber magnatum (white Piedmont truffle)	-3.64206	12.4844
0.00111675	A0A317SMX0	A0A317SMX0_9PEZI	Acetolactate synthase (EC 2.2.1.6)	C7212DRAFT_297872	Tuber magnatum (white Piedmont truffle)	-3.56338	11.8218
3.00752e-05	A0A292PQM3	A0A292PQM3_9PEZI	Uncharacterized protein	GSTUAT00007138001	Tuber aestivum (summer truffle)	-3.55174	11.7268
0.00214407	A0A292PUI2	A0A292PUI2_9PEZI	YDG domain-containing protein	GSTUAT00005781001	Tuber aestivum (summer truffle)	-3.53156	11.5639
0.00213953	D5GHZ5	D5GHZ5_TUBMM	Uncharacterized protein	GSTUM_00008202001	Tuber melanosporum (strain Mel28) (Perigord black truffle)	-3.52397	11.5033
0.000472131	A0A317STR0	A0A317STR0_9PEZI	Adenylyl-sulfate kinase (EC 2.7.1.25)	C7212DRAFT_318198	Tuber magnatum (white Piedmont truffle)	-3.51845	11.4593
0	A0A317SRP2	A0A317SRP2_9PEZI	RNA-binding domain-containing protein	C7212DRAFT_293973	Tuber magnatum (white Piedmont truffle)	-3.50371	11.3428
0.000784741	A0A317SQN7	A0A317SQN7_9PEZI	Citrate synthase	C7212DRAFT_295280	Tuber magnatum (white Piedmont truffle)	-3.45288	10.9502
0.000536741	D5GFU6	D5GFU6_TUBMM	Fn3_like domain-containing protein	GSTUM_00007084001	Tuber melanosporum (strain Mel28) (Perigord black truffle)	-3.37177	10.3515
0.000290598	A0A317SCH3	A0A317SCH3_9PEZI	Ubiquitin carboxyl-terminal hydrolase (EC 3.4.19.12)	C7212DRAFT_338994	Tuber magnatum (white Piedmont truffle)	-3.36666	10.3149
0.00192625	A0A317SZF9	A0A317SZF9_9PEZI	Uncharacterized protein	C7212DRAFT_355588	Tuber magnatum (white Piedmont truffle)	-3.33674	10.1032
0	A0A292Q1M5	A0A292Q1M5_9PEZI	Gal_mutarotas_2 domain-containing protein	GSTUAT00003051001	Tuber aestivum (summer truffle)	-3.30921	9.91223
0.0017561	A0A292PYD5	A0A292PYD5_9PEZI	J domain-containing protein	GSTUAT00004432001	Tuber aestivum (summer truffle)	-3.28961	9.77848
0.000791209	A0A292PQQ1	A0A292PQQ1_9PEZI	Uncharacterized protein	GSTUAT00005892001	Tuber aestivum (summer truffle)	-3.28222	9.72852
0.000567823	D5GPW5	D5GPW5_TUBMM	Ribose-phosphate diphosphokinase (EC 2.7.6.1)	GSTUM_00012078001	Tuber melanosporum (strain Mel28) (Perigord black truffle)	-3.26479	9.61169
0.000491228	A0A292Q7N5	A0A292Q7N5_9PEZI	Uncharacterized protein	GSTUAT00001058001	Tuber aestivum (summer truffle)	-3.26202	9.59325
0.0029405	A0A317SAV9	A0A317SAV9_9PEZI	Actin-related protein 2/3 complex subunit	C7212DRAFT_339229	Tuber magnatum (white Piedmont truffle)	-3.21153	9.26332
0.00145368	A0A317SYN7	A0A317SYN7_9PEZI	Uncharacterized protein	C7212DRAFT_170124	Tuber magnatum (white Piedmont truffle)	-3.20274	9.20706
0.00177876	A0A292PXH7	A0A292PXH7_9PEZI	Uncharacterized protein	GSTUAT00003638001	Tuber aestivum (summer truffle)	-3.19365	9.14923
0.000486111	A0A317SWF7	A0A317SWF7_9PEZI	Dipeptidyl-peptidase V	C7212DRAFT_340312	Tuber magnatum (white Piedmont truffle)	-3.19165	9.13655
0.000681818	A0A317SHJ2	A0A317SHJ2_9PEZI	Cytochrome c oxidase subunit	C7212DRAFT_283782	Tuber magnatum (white Piedmont truffle)	-3.15801	8.92598
0.000184211	D5GL03	D5GL03_TUBMM	Ornithine aminotransferase (EC 2.6.1.13)	GSTUM_00009859001	Tuber melanosporum (strain Mel28) (Perigord black truffle)	-3.12315	8.71288
0.00157437	A0A317SJ60	A0A317SJ60_9PEZI	V-type proton ATPase subunit C	C7212DRAFT_353706	Tuber magnatum (white Piedmont truffle)	-3.12215	8.70684
0.000495114	A0A292Q7P5	A0A292Q7P5_9PEZI	Adenylosuccinate synthetase (AMPSase) (AdSS) (EC 6.3.4.4) (IMP--aspartate ligase)	GSTUAT00000109001	Tuber aestivum (summer truffle)	-3.1184	8.68424
0.000317992	A0A317SJL9	A0A317SJL9_9PEZI	NAD(P)-binding protein	C7212DRAFT_208988	Tuber magnatum (white Piedmont truffle)	-3.10443	8.60056
0.00147867	A0A292PSI1	A0A292PSI1_9PEZI	Dipeptidyl-peptidase IV (EC 3.4.14.5)	GSTUAT00005419001	Tuber aestivum (summer truffle)	-3.06301	8.35714
0.000340741	A0A317SZC3	A0A317SZC3_9PEZI	Zn-dependent exopeptidase	C7212DRAFT_356624	Tuber magnatum (white Piedmont truffle)	-3.03694	8.20748
0.0037702	A0A317SFA8	A0A317SFA8_9PEZI	(2E,6E)-farnesyl diphosphate synthase (EC 2.5.1.1) (EC 2.5.1.10) (Dimethylallyltranstransferase) (Farnesyl diphosphate synthase)	C7212DRAFT_302772	Tuber magnatum (white Piedmont truffle)	-3.03093	8.17336
0.0026507	D5GDF7	D5GDF7_TUBMM	PUM-HD domain-containing protein	GSTUM_00006192001	Tuber melanosporum (strain Mel28) (Perigord black truffle)	-3.00627	8.03484
0	A0A292PMI7	A0A292PMI7_9PEZI	Uncharacterized protein	GSTUAT00008094001	Tuber aestivum (summer truffle)	-3.00188	8.01043
0.000535032	D5G4J8	D5G4J8_TUBMM	Uncharacterized protein	GSTUM_00004141001	Tuber melanosporum (strain Mel28) (Perigord black truffle)	-2.99565	7.97591
0.00872303	A0A317SJJ4	A0A317SJJ4_9PEZI	GroES-like protein	C7212DRAFT_299570	Tuber magnatum (white Piedmont truffle)	-2.98314	7.90705
0.000262911	D5G6P4	D5G6P4_TUBMM	RING-type domain-containing protein	GSTUM_00002151001	Tuber melanosporum (strain Mel28) (Perigord black truffle)	-2.98114	7.8961
0.000267943	A0A292Q0I9	A0A292Q0I9_9PEZI	Pyruvate decarboxylase (EC 4.1.1.1)	GSTUAT00002568001	Tuber aestivum (summer truffle)	-2.97345	7.85412
0.000651163	A0A292PQ03	A0A292PQ03_9PEZI	Uncharacterized protein	GSTUAT00006270001	Tuber aestivum (summer truffle)	-2.96926	7.83134
0	A0A292Q2Y0	A0A292Q2Y0_9PEZI	Uncharacterized protein	GSTUAT00002750001	Tuber aestivum (summer truffle)	-2.9609	7.7861
0	A0A317SM21	A0A317SM21_9PEZI	Catalase (EC 1.11.1.6)	C7212DRAFT_328608	Tuber magnatum (white Piedmont truffle)	-2.95908	7.77628
0.00669565	A0A292PSM5	A0A292PSM5_9PEZI	ATP synthase subunit d, mitochondrial	GSTUAT00005248001	Tuber aestivum (summer truffle)	-2.95408	7.74938
0.00679257	A0A292PZD3	A0A292PZD3_9PEZI	Uncharacterized protein	GSTUAT00002867001	Tuber aestivum (summer truffle)	-2.95265	7.7417
0.00492308	A0A317T4V5	A0A317T4V5_9PEZI	CS-domain-containing protein	C7212DRAFT_171206	Tuber magnatum (white Piedmont truffle)	-2.94449	7.69803
0.00277953	A0A292PVC7	A0A292PVC7_9PEZI	Redoxin domain-containing protein (Fragment)	GSTUAT00005524001	Tuber aestivum (summer truffle)	-2.92978	7.61994
0	A0A292QA47	A0A292QA47_9PEZI	SAICAR synthetase (EC 6.3.2.6)	GSTUAT00000115001	Tuber aestivum (summer truffle)	-2.92915	7.61662
0.00157407	A0A317SH84	A0A317SH84_9PEZI	Cytochrome P450	C7212DRAFT_353597	Tuber magnatum (white Piedmont truffle)	-2.92323	7.58542
0.00136893	A0A317SDK0	A0A317SDK0_9PEZI	But2 domain-containing protein	C7212DRAFT_287833	Tuber magnatum (white Piedmont truffle)	-2.87753	7.34891
0.00575923	A0A292PSF9	A0A292PSF9_9PEZI	Uncharacterized protein	GSTUAT00006452001	Tuber aestivum (summer truffle)	-2.84403	7.18023
0.00249899	D5GBF2	D5GBF2_TUBMM	Uncharacterized protein	GSTUM_00000442001	Tuber melanosporum (strain Mel28) (Perigord black truffle)	-2.83745	7.14756
0.0057984	A0A317SE73	A0A317SE73_9PEZI	Aspartate-semialdehyde dehydrogenase (EC 1.2.1.11)	C7212DRAFT_224995	Tuber magnatum (white Piedmont truffle)	-2.81099	7.01766
0.00432358	A0A317SSL3	A0A317SSL3_9PEZI	GMP synthase [glutamine-hydrolyzing] (EC 6.3.5.2) (GMP synthetase) (Glutamine amidotransferase)	C7212DRAFT_314587	Tuber magnatum (white Piedmont truffle)	-2.80607	6.99377
0.000848168	A0A317SDD7	A0A317SDD7_9PEZI	MICOS complex subunit MIC12 (Altered inheritance of mitochondria protein 5, mitochondrial) (Found in mitochondrial proteome protein 51)	C7212DRAFT_360102	Tuber magnatum (white Piedmont truffle)	-2.79112	6.92167
0.00031405	A0A292PPQ6	A0A292PPQ6_9PEZI	Eukaryotic translation initiation factor 5A (eIF-5A)	GSTUAT00006818001	Tuber aestivum (summer truffle)	-2.78351	6.88525
0.00316667	A0A292PVT3	A0A292PVT3_9PEZI	Uncharacterized protein	GSTUAT00004273001	Tuber aestivum (summer truffle)	-2.78167	6.87648
0	A0A292PMZ8	A0A292PMZ8_9PEZI	Uncharacterized protein	GSTUAT00006869001	Tuber aestivum (summer truffle)	-2.77904	6.86395
0.00858065	A0A292Q5C7	A0A292Q5C7_9PEZI	Tubulin gamma chain	GSTUAT00001838001	Tuber aestivum (summer truffle)	-2.77459	6.84282
0.00346125	A0A292PRC6	A0A292PRC6_9PEZI	Uncharacterized protein	GSTUAT00006867001	Tuber aestivum (summer truffle)	-2.76609	6.80262
0.00034717	A0A292Q4Z0	A0A292Q4Z0_9PEZI	Uncharacterized protein	GSTUAT00002024001	Tuber aestivum (summer truffle)	-2.75931	6.77072
0.000326531	D5G507	D5G507_TUBMM	Peptide hydrolase (EC 3.4.-.-)	GSTUM_00000227001	Tuber melanosporum (strain Mel28) (Perigord black truffle)	-2.73179	6.64279
0.000656891	A0A292PU82	A0A292PU82_9PEZI	Dipeptidyl-peptidase V (Fragment)	GSTUAT00005755001	Tuber aestivum (summer truffle)	-2.7233	6.60382
0.000992248	A0A317SQA0	A0A317SQA0_9PEZI	Carbon-nitrogen hydrolase	C7212DRAFT_281985	Tuber magnatum (white Piedmont truffle)	-2.70493	6.52026
0.000683761	A0A317SR87	A0A317SR87_9PEZI	Phosphoacetylglucosamine mutase (PAGM) (EC 5.4.2.3) (Acetylglucosamine phosphomutase) (N-acetylglucosamine-phosphate mutase)	C7212DRAFT_280301	Tuber magnatum (white Piedmont truffle)	-2.68389	6.42586
0.00226556	A0A292Q788	A0A292Q788_9PEZI	BRO1 domain-containing protein	GSTUAT00001093001	Tuber aestivum (summer truffle)	-2.66971	6.36301
0	D5GAK7	D5GAK7_TUBMM	Uncharacterized protein	GSTUM_00003663001	Tuber melanosporum (strain Mel28) (Perigord black truffle)	-2.6673	6.35239
0.000648318	A0A292Q8Z4	A0A292Q8Z4_9PEZI	Thioredoxin domain-containing protein	GSTUAT00000667001	Tuber aestivum (summer truffle)	-2.64982	6.27589
0.00146062	D5GD60	D5GD60_TUBMM	CS domain-containing protein	GSTUM_00006053001	Tuber melanosporum (strain Mel28) (Perigord black truffle)	-2.64593	6.25899
0.000173913	D5GKR8	D5GKR8_TUBMM	Hydrolase_4 domain-containing protein	GSTUM_00009734001	Tuber melanosporum (strain Mel28) (Perigord black truffle)	-2.63364	6.2059
0	D5GG56	D5GG56_TUBMM	Nudix hydrolase domain-containing protein	GSTUM_00007204001	Tuber melanosporum (strain Mel28) (Perigord black truffle)	-2.61105	6.10948
0.000678161	D5GA91	D5GA91_TUBMM	Mitochondrial import inner membrane translocase subunit	GSTUM_00005187001	Tuber melanosporum (strain Mel28) (Perigord black truffle)	-2.60288	6.07498
0	D5G5Y0	D5G5Y0_TUBMM	Uncharacterized protein	GSTUM_00001620001	Tuber melanosporum (strain Mel28) (Perigord black truffle)	-2.57765	5.96967
0.001	D5G8M5	D5G8M5_TUBMM	MR_MLE domain-containing protein	GSTUM_00003020001	Tuber melanosporum (strain Mel28) (Perigord black truffle)	-2.55355	5.87077
2.91971e-05	A0A317T2V8	A0A317T2V8_9PEZI	Subtilisin-like protein	C7212DRAFT_273389	Tuber magnatum (white Piedmont truffle)	-2.53083	5.77904
0.00187364	A0A317SH51	A0A317SH51_9PEZI	tRNA ligase (EC 6.5.1.3)	C7212DRAFT_285366	Tuber magnatum (white Piedmont truffle)	-2.52473	5.75466
0.00959886	D5GA93	D5GA93_TUBMM	Decapping nuclease (EC 3.6.1.-)	GSTUM_00005189001	Tuber melanosporum (strain Mel28) (Perigord black truffle)	-2.49801	5.64906
0.00445501	A0A317SJB7	A0A317SJB7_9PEZI	AAA domain-containing protein	C7212DRAFT_365847	Tuber magnatum (white Piedmont truffle)	-2.49537	5.63873
0.000474576	A0A317SNC1	A0A317SNC1_9PEZI	Phosphoglycerate kinase (EC 2.7.2.3)	C7212DRAFT_344456	Tuber magnatum (white Piedmont truffle)	-2.48303	5.5907
0.0093046	A0A317SFU6	A0A317SFU6_9PEZI	Eukaryotic translation initiation factor 3 subunit J (eIF3j) (Eukaryotic translation initiation factor 3 30 kDa subunit homolog) (eIF-3 30 kDa subunit homolog)	HCR1 C7212DRAFT_360214	Tuber magnatum (white Piedmont truffle)	-2.48172	5.58563
0.00424221	A0A292PSX9	A0A292PSX9_9PEZI	Ribosomal_L18e/L15P domain-containing protein	GSTUAT00006358001	Tuber aestivum (summer truffle)	-2.43891	5.42232
0.00662305	A0A292PP51	A0A292PP51_9PEZI	Thioredoxin domain-containing protein	GSTUAT00007657001	Tuber aestivum (summer truffle)	-2.43505	5.40783
0	A0A292Q4S6	A0A292Q4S6_9PEZI	M20_dimer domain-containing protein	GSTUAT00001054001	Tuber aestivum (summer truffle)	-2.43136	5.39402
0.00191793	A0A292PS93	A0A292PS93_9PEZI	Uncharacterized protein	GSTUAT00006545001	Tuber aestivum (summer truffle)	-2.41233	5.32333
0	D5GQ81	D5GQ81_TUBMM	Cytochrome b5 heme-binding domain-containing protein	GSTUM_00012250001	Tuber melanosporum (strain Mel28) (Perigord black truffle)	-2.36014	5.1342
0	D5GH06	D5GH06_TUBMM	Oxidored_FMN domain-containing protein	GSTUM_00007644001	Tuber melanosporum (strain Mel28) (Perigord black truffle)	-2.35888	5.12972
0.000247191	A0A317T1U0	A0A317T1U0_9PEZI	Glycoside Hydrolase Family 3 protein	C7212DRAFT_161111	Tuber magnatum (white Piedmont truffle)	-2.3433	5.07462
0.00056962	A0A292PQE4	A0A292PQE4_9PEZI	Uncharacterized protein	GSTUAT00006984001	Tuber aestivum (summer truffle)	-2.30414	4.93873
0.00133661	A0A292PWY5	A0A292PWY5_9PEZI	Ubiquitin carboxyl-terminal hydrolase (EC 3.4.19.12)	GSTUAT00004261001	Tuber aestivum (summer truffle)	-2.3009	4.92765
0.000647059	A0A292PTN2	A0A292PTN2_9PEZI	Uncharacterized protein	GSTUAT00005938001	Tuber aestivum (summer truffle)	-2.29977	4.92379
0.00210213	A0A317SUN6	A0A317SUN6_9PEZI	Ubiquitin-conjugating enzyme	C7212DRAFT_281181	Tuber magnatum (white Piedmont truffle)	-2.28884	4.88663
0.00034375	A0A292QA11	A0A292QA11_9PEZI	Ribos_L4_asso_C domain-containing protein	GSTUAT00000102001	Tuber aestivum (summer truffle)	-2.2839	4.86993
0.000901554	A0A292Q0A2	A0A292Q0A2_9PEZI	Eukaryotic translation initiation factor 3 subunit J (eIF3j) (Eukaryotic translation initiation factor 3 30 kDa subunit homolog) (eIF-3 30 kDa subunit homolog)	HCR1 GSTUAT00002686001	Tuber aestivum (summer truffle)	-2.27047	4.8248
0.0025996	A0A317T4K3	A0A317T4K3_9PEZI	Pkinase-domain-containing protein	C7212DRAFT_171062	Tuber magnatum (white Piedmont truffle)	-2.24516	4.7409
0.000349206	A0A317SKA6	A0A317SKA6_9PEZI	Aminopeptidase (EC 3.4.11.-)	C7212DRAFT_358712	Tuber magnatum (white Piedmont truffle)	-2.24078	4.72653
0.00781297	A0A292PUG0	A0A292PUG0_9PEZI	Glucosidase 2 subunit beta	GSTUAT00004669001	Tuber aestivum (summer truffle)	-2.21977	4.65819
0.000786885	A0A317SDG9	A0A317SDG9_9PEZI	Peptidylprolyl isomerase (EC 5.2.1.8)	C7212DRAFT_336247	Tuber magnatum (white Piedmont truffle)	-2.21412	4.63998
0	A0A292PWC3	A0A292PWC3_9PEZI	Diphosphomevalonate decarboxylase (EC 4.1.1.33)	GSTUAT00004959001	Tuber aestivum (summer truffle)	-2.2097	4.62579
0.000244444	A0A317SGL5	A0A317SGL5_9PEZI	Heme peroxidase	C7212DRAFT_339907	Tuber magnatum (white Piedmont truffle)	-2.20761	4.61909
0.00996906	D5GM64	D5GM64_TUBMM	Uncharacterized protein	GSTUM_00010543001	Tuber melanosporum (strain Mel28) (Perigord black truffle)	-2.19856	4.59021
0.00392281	A0A292PW44	A0A292PW44_9PEZI	Uncharacterized protein	GSTUAT00004224001	Tuber aestivum (summer truffle)	-2.19635	4.58318
0.000271845	D5GAC1	D5GAC1_TUBMM	Ribosomal_L2_C domain-containing protein	GSTUM_00005228001	Tuber melanosporum (strain Mel28) (Perigord black truffle)	-2.17822	4.52595
0.00532248	A0A317SGA5	A0A317SGA5_9PEZI	Ribosomal_S13_N domain-containing protein	C7212DRAFT_286161	Tuber magnatum (white Piedmont truffle)	-2.17817	4.52579
0.000350598	D5GFJ4	D5GFJ4_TUBMM	MFS domain-containing protein	GSTUM_00006936001	Tuber melanosporum (strain Mel28) (Perigord black truffle)	-2.17786	4.52482
0.00157798	A0A292PPW8	A0A292PPW8_9PEZI	Protein transport protein SEC31 (Protein transport protein sec31)	GSTUAT00006377001	Tuber aestivum (summer truffle)	-2.16552	4.48628
0.00181579	A0A292PUN1	A0A292PUN1_9PEZI	Thioredox_DsbH domain-containing protein	GSTUAT00004589001	Tuber aestivum (summer truffle)	-2.16373	4.48072
0.00147518	D5GQ51	D5GQ51_TUBMM	Malate synthase (EC 2.3.3.9)	GSTUM_00012200001	Tuber melanosporum (strain Mel28) (Perigord black truffle)	-2.153	4.44752
0.000775623	A0A317SG76	A0A317SG76_9PEZI	6-phosphogluconate dehydrogenase, decarboxylating (EC 1.1.1.44)	C7212DRAFT_331966	Tuber magnatum (white Piedmont truffle)	-2.15038	4.43945
0.00127047	A0A317SN18	A0A317SN18_9PEZI	Reticulon-like protein (Fragment)	C7212DRAFT_209511	Tuber magnatum (white Piedmont truffle)	-2.12647	4.36648
0	A0A292PNA9	A0A292PNA9_9PEZI	Uncharacterized protein	GSTUAT00007921001	Tuber aestivum (summer truffle)	-2.1249	4.36173
0.00143961	D5GIY7	D5GIY7_TUBMM	Methylmalonate-semialdehyde dehydrogenase (CoA acylating) (EC 1.2.1.27)	GSTUM_00008742001	Tuber melanosporum (strain Mel28) (Perigord black truffle)	-2.09358	4.26806
0.000275229	D5G797	D5G797_TUBMM	M20_dimer domain-containing protein	GSTUM_00002523001	Tuber melanosporum (strain Mel28) (Perigord black truffle)	-2.08623	4.24637
0.00284496	D5G657	D5G657_TUBMM	FMN hydroxy acid dehydrogenase domain-containing protein	GSTUM_00001781001	Tuber melanosporum (strain Mel28) (Perigord black truffle)	-2.08102	4.23106
0.00448731	A0A292PKQ3	A0A292PKQ3_9PEZI	Uncharacterized protein	GSTUAT00007636001	Tuber aestivum (summer truffle)	-2.07187	4.20431
0.00355474	D5G6L5	D5G6L5_TUBMM	3-oxoacyl-[acyl-carrier-protein] reductase (EC 1.1.1.100) (EC 2.3.1.86) (3-oxoacyl-[acyl-carrier-protein] synthase) (Acyl carrier) (Beta-ketoacyl reductase) (Beta-ketoacyl synthase) (Fatty acid synthase subunit alpha)	GSTUM_00002095001	Tuber melanosporum (strain Mel28) (Perigord black truffle)	-2.07175	4.20396
0.000294372	A0A292Q6R9	A0A292Q6R9_9PEZI	CN hydrolase domain-containing protein	GSTUAT00000724001	Tuber aestivum (summer truffle)	-2.06638	4.18834
0.00550565	A0A292Q5X4	A0A292Q5X4_9PEZI	BTB domain-containing protein	GSTUAT00001645001	Tuber aestivum (summer truffle)	-2.0572	4.16178
0.000351145	A0A292PIS6	A0A292PIS6_9PEZI	4HBT domain-containing protein	GSTUAT00008589001	Tuber aestivum (summer truffle)	-2.04094	4.11514
0.00423489	A0A292Q0L4	A0A292Q0L4_9PEZI	Fn3_like domain-containing protein	GSTUAT00002869001	Tuber aestivum (summer truffle)	-2.02981	4.08351
0.000228571	A0A292PPE2	A0A292PPE2_9PEZI	Cytochrome b5 heme-binding domain-containing protein	GSTUAT00007550001	Tuber aestivum (summer truffle)	-2.02382	4.06659
0.00443151	A0A317SHV1	A0A317SHV1_9PEZI	N-terminal nucleophile aminohydrolase	C7212DRAFT_347109	Tuber magnatum (white Piedmont truffle)	-2.01773	4.04946
0.00168849	A0A317SJU7	A0A317SJU7_9PEZI	Erg28-like protein	C7212DRAFT_300615	Tuber magnatum (white Piedmont truffle)	-2.0165	4.04601
0.000241758	A0A292Q520	A0A292Q520_9PEZI	Uncharacterized protein	GSTUAT00002054001	Tuber aestivum (summer truffle)	-2.01377	4.03836
0.00921212	A0A317SJ06	A0A317SJ06_9PEZI	Short-chain specific acyl-CoA dehydrogenase mitochondrial	C7212DRAFT_358958	Tuber magnatum (white Piedmont truffle)	-2.01326	4.03693
0.00176786	A0A292PVM2	A0A292PVM2_9PEZI	Uncharacterized protein	GSTUAT00005417001	Tuber aestivum (summer truffle)	-2.00594	4.0165
0.00346026	A0A317SKS0	A0A317SKS0_9PEZI	Asp-domain-containing protein	C7212DRAFT_326638	Tuber magnatum (white Piedmont truffle)	-2.00096	4.00266
0.000225989	A0A317T4M7	A0A317T4M7_9PEZI	Tyrosinase (EC 1.14.18.1)	C7212DRAFT_172472	Tuber magnatum (white Piedmont truffle)	-1.95954	3.88938
0.00238193	A0A292QA44	A0A292QA44_9PEZI	Beta-glucosidase (EC 3.2.1.21)	GSTUAT00000323001	Tuber aestivum (summer truffle)	-1.95441	3.87557
0.00182932	A0A317T1Q8	A0A317T1Q8_9PEZI	Histone H1	C7212DRAFT_349983	Tuber magnatum (white Piedmont truffle)	-1.9521	3.86937
0.0031711	A0A292PX14	A0A292PX14_9PEZI	Histidine kinase (EC 2.7.13.3)	GSTUAT00003877001	Tuber aestivum (summer truffle)	-1.949	3.86107
0.000646341	A0A317T5G7	A0A317T5G7_9PEZI	NHL repeat-containing protein	C7212DRAFT_274938	Tuber magnatum (white Piedmont truffle)	-1.94593	3.85286
0.00252121	A0A317SXA7	A0A317SXA7_9PEZI	Gamma-glutamylcyclotransferase (EC 4.3.2.9)	C7212DRAFT_356266	Tuber magnatum (white Piedmont truffle)	-1.9173	3.77716
0.000857909	A0A292PI38	A0A292PI38_9PEZI	Uncharacterized protein	GSTUAT00009051001	Tuber aestivum (summer truffle)	-1.91453	3.76991
0.00398604	D5GPF6	D5GPF6_TUBMM	Uncharacterized protein	GSTUM_00011823001	Tuber melanosporum (strain Mel28) (Perigord black truffle)	-1.91265	3.765
0.000271493	A0A292PQR1	A0A292PQR1_9PEZI	Uncharacterized protein	GSTUAT00005902001	Tuber aestivum (summer truffle)	-1.90219	3.7378
0.00812463	A0A292PNL5	A0A292PNL5_9PEZI	Hydrolase_4 domain-containing protein	GSTUAT00006668001	Tuber aestivum (summer truffle)	-1.90156	3.73617
0.000744444	D5GAE7	D5GAE7_TUBMM	Diphosphomevalonate decarboxylase (EC 4.1.1.33)	GSTUM_00005252001	Tuber melanosporum (strain Mel28) (Perigord black truffle)	-1.89781	3.72647
0.00688615	D5GGJ8	D5GGJ8_TUBMM	RuvB-like helicase (EC 3.6.4.12)	GSTUM_00007529001	Tuber melanosporum (strain Mel28) (Perigord black truffle)	-1.89272	3.71335
0.000264151	A0A292PP21	A0A292PP21_9PEZI	Uncharacterized protein	GSTUAT00007040001	Tuber aestivum (summer truffle)	-1.89149	3.71018
0.000578616	A0A292PTZ8	A0A292PTZ8_9PEZI	Homoserine kinase (EC 2.7.1.39)	GSTUAT00004883001	Tuber aestivum (summer truffle)	-1.8901	3.70661
0.00792169	A0A292Q1M1	A0A292Q1M1_9PEZI	Uncharacterized protein (Fragment)	GSTUAT00002563001	Tuber aestivum (summer truffle)	-1.8597	3.62932
0.00993512	A0A292Q2T9	A0A292Q2T9_9PEZI	Uncharacterized protein	GSTUAT00002269001	Tuber aestivum (summer truffle)	-1.85912	3.62786
0.00438422	A0A317SQL8	A0A317SQL8_9PEZI	Elongation factor 1-beta	C7212DRAFT_351834	Tuber magnatum (white Piedmont truffle)	-1.83283	3.56235
0.00388752	A0A292PRQ7	A0A292PRQ7_9PEZI	DNA replication licensing factor MCM2 (EC 3.6.4.12)	GSTUAT00006761001	Tuber aestivum (summer truffle)	-1.81968	3.53003
0.00958298	A0A292Q4B0	A0A292Q4B0_9PEZI	PKS_ER domain-containing protein	GSTUAT00001574001	Tuber aestivum (summer truffle)	-1.81435	3.51701
0.00355717	A0A292PLB5	A0A292PLB5_9PEZI	1,4-alpha-glucan-branching enzyme (EC 2.4.1.18) (Glycogen-branching enzyme)	GSTUAT00007617001	Tuber aestivum (summer truffle)	-1.79529	3.47085
0.000258065	A0A292PJB4	A0A292PJB4_9PEZI	(2E,6E)-farnesyl diphosphate synthase (EC 2.5.1.1) (EC 2.5.1.10) (Dimethylallyltranstransferase) (Farnesyl diphosphate synthase)	GSTUAT00008302001	Tuber aestivum (summer truffle)	-1.7933	3.46607
0.00492462	A0A292PJB7	A0A292PJB7_9PEZI	Acetylornithine transaminase (EC 2.6.1.11)	GSTUAT00008150001	Tuber aestivum (summer truffle)	-1.79286	3.46501
0.00713017	A0A317SDG5	A0A317SDG5_9PEZI	Scavenger mRNA decapping enzyme	C7212DRAFT_338987	Tuber magnatum (white Piedmont truffle)	-1.79271	3.46465
0.00289231	A0A292PYR7	A0A292PYR7_9PEZI	SHSP domain-containing protein	GSTUAT00004038001	Tuber aestivum (summer truffle)	-1.76631	3.40183
0.000239521	D5G732	D5G732_TUBMM	Uncharacterized protein	GSTUM_00002320001	Tuber melanosporum (strain Mel28) (Perigord black truffle)	-1.73453	3.32771
0	A0A292PRB3	A0A292PRB3_9PEZI	Uncharacterized protein	GSTUAT00006671001	Tuber aestivum (summer truffle)	-1.71584	3.28488
0.0076231	A0A317T085	A0A317T085_9PEZI	Endoplasmic reticulum transmembrane protein	C7212DRAFT_305739	Tuber magnatum (white Piedmont truffle)	-1.71307	3.27858
0	A0A317SZC5	A0A317SZC5_9PEZI	NAD(P)-binding protein	C7212DRAFT_158307	Tuber magnatum (white Piedmont truffle)	-1.6957	3.23934
0.00610427	A0A317SM86	A0A317SM86_9PEZI	Uncharacterized protein	C7212DRAFT_344856	Tuber magnatum (white Piedmont truffle)	-1.69292	3.2331
0.00023913	D5GE75	D5GE75_TUBMM	RanBD1 domain-containing protein	GSTUM_00006410001	Tuber melanosporum (strain Mel28) (Perigord black truffle)	-1.6904	3.22746
0.00211465	A0A292PKM6	A0A292PKM6_9PEZI	6-phosphogluconolactonase (6PGL) (EC 3.1.1.31)	GSTUAT00008875001	Tuber aestivum (summer truffle)	-1.68808	3.22228
0.00115443	A0A317SIA3	A0A317SIA3_9PEZI	Uncharacterized protein	C7212DRAFT_365474	Tuber magnatum (white Piedmont truffle)	-1.68304	3.21104
0.00281712	A0A317SFV8	A0A317SFV8_9PEZI	HSF_DOMAIN domain-containing protein	C7212DRAFT_226258	Tuber magnatum (white Piedmont truffle)	-1.67364	3.19018
0.00034981	A0A292PW35	A0A292PW35_9PEZI	Uncharacterized protein	GSTUAT00004621001	Tuber aestivum (summer truffle)	-1.66999	3.18212
0.00218711	A0A292PPM7	A0A292PPM7_9PEZI	CULLIN_2 domain-containing protein	GSTUAT00006788001	Tuber aestivum (summer truffle)	-1.66662	3.1747
0.00215579	A0A292Q0J9	A0A292Q0J9_9PEZI	6-hydroxymethyl-7,8-dihydropterin pyrophosphokinase (EC 2.5.1.15) (EC 2.7.6.3) (7,8-dihydro-6-hydroxymethylpterin-pyrophosphokinase) (Dihydropteroate synthase) (Fragment)	GSTUAT00002578001	Tuber aestivum (summer truffle)	-1.66445	3.16993
0.000477816	A0A292PRL2	A0A292PRL2_9PEZI	Glucosamine 6-phosphate N-acetyltransferase (EC 2.3.1.4)	GSTUAT00006453001	Tuber aestivum (summer truffle)	-1.64788	3.13373
0	A0A292PMJ6	A0A292PMJ6_9PEZI	PX domain-containing protein	GSTUAT00008212001	Tuber aestivum (summer truffle)	-1.63812	3.1126
0.000855615	D5GJ77	D5GJ77_TUBMM	ATP phosphoribosyltransferase	GSTUM_00008873001	Tuber melanosporum (strain Mel28) (Perigord black truffle)	-1.63246	3.10041
0.00340741	A0A292PRP1	A0A292PRP1_9PEZI	Uncharacterized protein	GSTUAT00005766001	Tuber aestivum (summer truffle)	-1.62566	3.08583
0.000243094	A0A292PNE0	A0A292PNE0_9PEZI	Prohibitin	GSTUAT00007913001	Tuber aestivum (summer truffle)	-1.62556	3.08562
0.000625369	A0A292Q759	A0A292Q759_9PEZI	Dolichol-phosphate mannosyltransferase subunit 1 (EC 2.4.1.83)	GSTUAT00000991001	Tuber aestivum (summer truffle)	-1.61383	3.06063
0	A0A292Q5F2	A0A292Q5F2_9PEZI	Uncharacterized protein	GSTUAT00001868001	Tuber aestivum (summer truffle)	-1.60079	3.03309
0.00831222	A0A292Q769	A0A292Q769_9PEZI	Peptidyl-prolyl cis-trans isomerase (PPIase) (EC 5.2.1.8)	GSTUAT00001001001	Tuber aestivum (summer truffle)	-1.57916	2.98796
0.00600633	A0A317SE13	A0A317SE13_9PEZI	Uncharacterized protein	C7212DRAFT_360023	Tuber magnatum (white Piedmont truffle)	-1.57716	2.98382
0.00128713	D5GI12	D5GI12_TUBMM	Uncharacterized protein	GSTUM_00008224001	Tuber melanosporum (strain Mel28) (Perigord black truffle)	-1.57574	2.98088
0.000254902	A0A317SSJ4	A0A317SSJ4_9PEZI	Protein disulfide-isomerase (EC 5.3.4.1)	C7212DRAFT_292246	Tuber magnatum (white Piedmont truffle)	-1.56967	2.96837
0.00158891	A0A292PKM0	A0A292PKM0_9PEZI	Uncharacterized protein	GSTUAT00008600001	Tuber aestivum (summer truffle)	-1.5655	2.9598
0.000482759	A0A292PN29	A0A292PN29_9PEZI	PlsC domain-containing protein	GSTUAT00006786001	Tuber aestivum (summer truffle)	-1.56411	2.95695
0.00418024	A0A292PMW3	A0A292PMW3_9PEZI	Uncharacterized protein	GSTUAT00008099001	Tuber aestivum (summer truffle)	-1.56352	2.95574
0.00969405	A0A317SC51	A0A317SC51_9PEZI	Isocitrate dehydrogenase [NAD] subunit, mitochondrial	C7212DRAFT_286971	Tuber magnatum (white Piedmont truffle)	-1.55895	2.94639
0.00253226	A0A317SRA8	A0A317SRA8_9PEZI	Glucooligosaccharide oxidase	C7212DRAFT_278867	Tuber magnatum (white Piedmont truffle)	-1.55593	2.94023
0.00491582	A0A317SSN2	A0A317SSN2_9PEZI	Phosphoglycerate mutase-like protein	C7212DRAFT_294838	Tuber magnatum (white Piedmont truffle)	-1.5452	2.91845
0.000573209	A0A292PYZ5	A0A292PYZ5_9PEZI	Uncharacterized protein	GSTUAT00004105001	Tuber aestivum (summer truffle)	-1.53797	2.90386
0.00349265	A0A292PPN5	A0A292PPN5_9PEZI	Probable electron transfer flavoprotein subunit alpha	GSTUAT00006798001	Tuber aestivum (summer truffle)	-1.52281	2.8735
0.00360145	A0A292PN85	A0A292PN85_9PEZI	Uncharacterized protein	GSTUAT00007329001	Tuber aestivum (summer truffle)	-1.51523	2.85844
0.000266667	A0A292Q761	A0A292Q761_9PEZI	Catalase (EC 1.11.1.6)	GSTUAT00000355001	Tuber aestivum (summer truffle)	-1.50949	2.84709
8.51064e-05	A0A292Q9K6	A0A292Q9K6_9PEZI	SPX domain-containing protein	GSTUAT00000644001	Tuber aestivum (summer truffle)	-1.50509	2.83842
0.00090625	A0A317SL96	A0A317SL96_9PEZI	HABP4_PAI-RBP1 domain-containing protein	C7212DRAFT_365012	Tuber magnatum (white Piedmont truffle)	-1.49643	2.82144
0.000638554	A0A317SGG2	A0A317SGG2_9PEZI	Phosphoglucomutase, first 3 domain-containing protein	C7212DRAFT_285172	Tuber magnatum (white Piedmont truffle)	-1.48039	2.79024
0.00936767	A0A292PKN5	A0A292PKN5_9PEZI	Eukaryotic translation initiation factor 5B (Translation initiation factor IF-2)	GSTUAT00008845001	Tuber aestivum (summer truffle)	-1.46957	2.76939
0.00649139	A0A317STK2	A0A317STK2_9PEZI	Ubiquitin-activating enzyme E1	C7212DRAFT_362541	Tuber magnatum (white Piedmont truffle)	-1.44334	2.7195
0	A0A292PMX1	A0A292PMX1_9PEZI	PCI domain-containing protein	GSTUAT00007794001	Tuber aestivum (summer truffle)	-1.43561	2.70497
0.00201717	D5GJ34	D5GJ34_TUBMM	Cytochrome b5 heme-binding domain-containing protein	GSTUM_00008820001	Tuber melanosporum (strain Mel28) (Perigord black truffle)	-1.43439	2.70268
0.00278125	D5GBQ8	D5GBQ8_TUBMM	Ubiquitin carboxyl-terminal hydrolase (EC 3.4.19.12)	GSTUM_00005527001	Tuber melanosporum (strain Mel28) (Perigord black truffle)	-1.42841	2.6915
0	A0A292Q325	A0A292Q325_9PEZI	Threonyl-tRNA synthetase (EC 6.1.1.3)	GSTUAT00002813001	Tuber aestivum (summer truffle)	-1.42748	2.68976
0.000296943	A0A292PUR0	A0A292PUR0_9PEZI	NAD(P)-bd_dom domain-containing protein	GSTUAT00005754001	Tuber aestivum (summer truffle)	-1.42724	2.68932
0.00202151	D5G640	D5G640_TUBMM	Uncharacterized protein	GSTUM_00001756001	Tuber melanosporum (strain Mel28) (Perigord black truffle)	-1.42682	2.68853
0.00200862	A0A292PP80	A0A292PP80_9PEZI	Peptidase A1 domain-containing protein	GSTUAT00007608001	Tuber aestivum (summer truffle)	-1.42394	2.68317
0.00825959	A0A317SXX2	A0A317SXX2_9PEZI	UAA transporter (Fragment)	C7212DRAFT_288353	Tuber magnatum (white Piedmont truffle)	-1.42216	2.67986
0.00775831	D5GJM1	D5GJM1_TUBMM	AAA domain-containing protein	GSTUM_00009072001	Tuber melanosporum (strain Mel28) (Perigord black truffle)	-1.39454	2.62905
0.0036528	D5GD13	D5GD13_TUBMM	LITAF domain-containing protein	GSTUM_00000930001	Tuber melanosporum (strain Mel28) (Perigord black truffle)	-1.38563	2.61286
0.00176	A0A292PYG4	A0A292PYG4_9PEZI	Beta-hexosaminidase (EC 3.2.1.52)	GSTUAT00003228001	Tuber aestivum (summer truffle)	-1.38006	2.60279
0.0090578	A0A292PUN7	A0A292PUN7_9PEZI	Pyruvate carboxylase (EC 6.4.1.1)	GSTUAT00005117001	Tuber aestivum (summer truffle)	-1.37901	2.6009
0.00772121	A0A292PP75	A0A292PP75_9PEZI	Malate synthase (EC 2.3.3.9)	GSTUAT00006484001	Tuber aestivum (summer truffle)	-1.37102	2.58653
0.00686595	A0A292Q966	A0A292Q966_9PEZI	Uncharacterized protein	GSTUAT00000428001	Tuber aestivum (summer truffle)	-1.36946	2.58374
0.000322034	A0A292PY06	A0A292PY06_9PEZI	Uncharacterized protein	GSTUAT00004584001	Tuber aestivum (summer truffle)	-1.36538	2.57644
0.00525696	A0A292PJN7	A0A292PJN7_9PEZI	S5A_REDUCTASE domain-containing protein	GSTUAT00009214001	Tuber aestivum (summer truffle)	-1.36365	2.57335
0.00281165	A0A292Q103	A0A292Q103_9PEZI	LITAF domain-containing protein	GSTUAT00003392001	Tuber aestivum (summer truffle)	-1.35986	2.5666
0.00958523	D5GMF5	D5GMF5_TUBMM	CTP synthase (EC 6.3.4.2) (UTP--ammonia ligase)	GSTUM_00010683001	Tuber melanosporum (strain Mel28) (Perigord black truffle)	-1.35866	2.56447
0.00330206	D5G9G3	D5G9G3_TUBMM	26S proteasome regulatory subunit RPN2	GSTUM_00003388001	Tuber melanosporum (strain Mel28) (Perigord black truffle)	-1.35262	2.55375
0.008006	A0A292Q401	A0A292Q401_9PEZI	Vacuolar protein sorting-associated protein 29	GSTUAT00002378001	Tuber aestivum (summer truffle)	-1.34868	2.54679
0.0055871	A0A292Q7A9	A0A292Q7A9_9PEZI	Uncharacterized protein	GSTUAT00001113001	Tuber aestivum (summer truffle)	-1.32257	2.50111
0.00546926	A0A317STJ0	A0A317STJ0_9PEZI	Kinase (EC 2.7.-.-)	C7212DRAFT_292629	Tuber magnatum (white Piedmont truffle)	-1.32159	2.49941
0.00517377	A0A292PJ47	A0A292PJ47_9PEZI	Uncharacterized protein	GSTUAT00008410001	Tuber aestivum (summer truffle)	-1.31951	2.49581
0.00585737	A0A292Q4T5	A0A292Q4T5_9PEZI	Proteasome subunit beta (EC 3.4.25.1)	GSTUAT00002255001	Tuber aestivum (summer truffle)	-1.3186	2.49424
0.00163636	D5G3W2	D5G3W2_TUBMM	AIR carboxylase (EC 4.1.1.21)	GSTUM_00003826001	Tuber melanosporum (strain Mel28) (Perigord black truffle)	-1.31844	2.49396
0.000680115	A0A317SXW3	A0A317SXW3_9PEZI	Cytidine deaminase (EC 3.5.4.5) (Cytidine aminohydrolase)	C7212DRAFT_272853	Tuber magnatum (white Piedmont truffle)	-1.30865	2.4771
0.00442393	A0A292Q4W3	A0A292Q4W3_9PEZI	Uncharacterized protein	GSTUAT00002154001	Tuber aestivum (summer truffle)	-1.29827	2.45934
0.000266667	A0A292PSY6	A0A292PSY6_9PEZI	Alkaline phosphatase (EC 3.1.3.1)	GSTUAT00005995001	Tuber aestivum (summer truffle)	-1.29287	2.45015
0.000355212	A0A292PV53	A0A292PV53_9PEZI	3-hydroxyacyl-[acyl-carrier-protein] dehydratase (EC 1.3.1.9) (EC 2.3.1.38) (EC 2.3.1.39) (EC 3.1.2.14) (EC 4.2.1.59) (Enoyl-[acyl-carrier-protein] reductase [NADH]) (S-acyl fatty acid synthase thioesterase) ([Acyl-carrier-protein] acetyltransferase) ([Acyl-carrier-protein] malonyltransferase)	GSTUAT00004446001	Tuber aestivum (summer truffle)	-1.2888	2.44325
0.00272475	A0A292PX83	A0A292PX83_9PEZI	4-aminobutyrate aminotransferase (EC 2.6.1.19) (GABA aminotransferase) (Gamma-amino-N-butyrate transaminase)	GSTUAT00003672001	Tuber aestivum (summer truffle)	-1.27265	2.41605
0.00366787	D5GPU0	D5GPU0_TUBMM	Aha1_N domain-containing protein	GSTUM_00012030001	Tuber melanosporum (strain Mel28) (Perigord black truffle)	-1.25613	2.38854
0.000473684	A0A292PRA2	A0A292PRA2_9PEZI	Uncharacterized protein	GSTUAT00005709001	Tuber aestivum (summer truffle)	-1.24995	2.37833
0.00461486	A0A292PNK7	A0A292PNK7_9PEZI	Uncharacterized protein	GSTUAT00006820001	Tuber aestivum (summer truffle)	-1.24425	2.36895
0.00174888	A0A292PP52	A0A292PP52_9PEZI	Uncharacterized protein	GSTUAT00007534001	Tuber aestivum (summer truffle)	-1.24349	2.36771
0.000344569	A0A292PKL2	A0A292PKL2_9PEZI	SPX domain-containing protein	GSTUAT00008771001	Tuber aestivum (summer truffle)	-1.214	2.3198
0.000576803	A0A292PWH8	A0A292PWH8_9PEZI	ATP citrate synthase (EC 2.3.3.8)	GSTUAT00004740001	Tuber aestivum (summer truffle)	-1.19639	2.29166
2.94118e-05	A0A292PJ81	A0A292PJ81_9PEZI	Prohibitin	GSTUAT00008397001	Tuber aestivum (summer truffle)	-1.19308	2.2864
0.00923165	A0A317SN75	A0A317SN75_9PEZI	5-aminoimidazole-4-carboxamide ribonucleotide formyltransferase (EC 2.1.2.3) (EC 3.5.4.10) (AICAR transformylase) (IMP synthase) (Inosinicase) (Phosphoribosylaminoimidazolecarboxamide formyltransferase)	C7212DRAFT_324285	Tuber magnatum (white Piedmont truffle)	-1.18954	2.2808
0.00886047	A0A292Q864	A0A292Q864_9PEZI	t-SNARE coiled-coil homology domain-containing protein	GSTUAT00001023001	Tuber aestivum (summer truffle)	-1.18714	2.27701
0.00791592	A0A292Q5Z0	A0A292Q5Z0_9PEZI	Uncharacterized protein	GSTUAT00000679001	Tuber aestivum (summer truffle)	-1.18473	2.27321
0.000854054	D5GBI1	D5GBI1_TUBMM	Sorting nexin-3	GSTUM_00000508001	Tuber melanosporum (strain Mel28) (Perigord black truffle)	-1.18072	2.2669
0.000268041	A0A292PSE7	A0A292PSE7_9PEZI	Uncharacterized protein	GSTUAT00006349001	Tuber aestivum (summer truffle)	-1.1793	2.26467
0.00800599	D5GFJ1	D5GFJ1_TUBMM	AB hydrolase-1 domain-containing protein	GSTUM_00006929001	Tuber melanosporum (strain Mel28) (Perigord black truffle)	-1.17105	2.25176
0.00237705	A0A317SI99	A0A317SI99_9PEZI	Glycosyltransferase Family 4 protein	C7212DRAFT_299786	Tuber magnatum (white Piedmont truffle)	-1.17102	2.25171
0.000265306	A0A292PVS0	A0A292PVS0_9PEZI	Uncharacterized protein	GSTUAT00004147001	Tuber aestivum (summer truffle)	-1.16249	2.23843
0.000303571	A0A292Q5S2	A0A292Q5S2_9PEZI	Importin N-terminal domain-containing protein	GSTUAT00001605001	Tuber aestivum (summer truffle)	-1.13866	2.20176
0.00126368	A0A292Q0S2	A0A292Q0S2_9PEZI	Tubulin beta chain	GSTUAT00003443001	Tuber aestivum (summer truffle)	-1.12979	2.18827
0.00529853	A0A292PSN6	A0A292PSN6_9PEZI	Uncharacterized protein	GSTUAT00006437001	Tuber aestivum (summer truffle)	-1.12081	2.17469
0.00820089	A0A292QA28	A0A292QA28_9PEZI	PCI domain-containing protein	GSTUAT00000303001	Tuber aestivum (summer truffle)	-1.12006	2.17356
0.00879185	A0A292PNS6	A0A292PNS6_9PEZI	NDT80 domain-containing protein	GSTUAT00007497001	Tuber aestivum (summer truffle)	-1.1195	2.17272
0.000627219	D5G5X4	D5G5X4_TUBMM	Uncharacterized protein	GSTUM_00001611001	Tuber melanosporum (strain Mel28) (Perigord black truffle)	-1.11664	2.16841
0.00216034	D5G5T9	D5G5T9_TUBMM	Uncharacterized protein	GSTUM_00001575001	Tuber melanosporum (strain Mel28) (Perigord black truffle)	-1.11257	2.1623
0.00889275	A0A292PSU8	A0A292PSU8_9PEZI	Protein-serine/threonine kinase (EC 2.7.11.-)	GSTUAT00006344001	Tuber aestivum (summer truffle)	-1.10759	2.15485
0.00379286	A0A317SWL6	A0A317SWL6_9PEZI	CENP-V/GFA domain-containing protein	C7212DRAFT_308913	Tuber magnatum (white Piedmont truffle)	-1.0948	2.13583
0.000319328	A0A292Q5C4	A0A292Q5C4_9PEZI	UBC core domain-containing protein	GSTUAT00001688001	Tuber aestivum (summer truffle)	-1.0943	2.13509
0.000342412	D5GA61	D5GA61_TUBMM	Protein kinase domain-containing protein	GSTUM_00005149001	Tuber melanosporum (strain Mel28) (Perigord black truffle)	-1.09096	2.13016
0.00509272	A0A292PS61	A0A292PS61_9PEZI	Uncharacterized protein	GSTUAT00005894001	Tuber aestivum (summer truffle)	-1.08821	2.1261
0.00047619	A0A292QAG8	A0A292QAG8_9PEZI	26S proteasome regulatory subunit RPN1	GSTUAT00000067001	Tuber aestivum (summer truffle)	-1.08688	2.12414
0.00583094	A0A292Q588	A0A292Q588_9PEZI	Glyco_hydro_63 domain-containing protein	GSTUAT00000979001	Tuber aestivum (summer truffle)	-1.08388	2.11973
0.00277407	A0A317T1Q3	A0A317T1Q3_9PEZI	Proliferating cell nuclear antigen	C7212DRAFT_306398	Tuber magnatum (white Piedmont truffle)	-1.08004	2.11409
2.98507e-05	A0A292QA54	A0A292QA54_9PEZI	PHB domain-containing protein	GSTUAT00000310001	Tuber aestivum (summer truffle)	-1.07898	2.11254
0.000632836	A0A292PPK3	A0A292PPK3_9PEZI	Aspartate aminotransferase (EC 2.6.1.1)	GSTUAT00006439001	Tuber aestivum (summer truffle)	-1.07443	2.10589
0.008	A0A292Q0R1	A0A292Q0R1_9PEZI	Amine oxidase (EC 1.4.3.-)	GSTUAT00003433001	Tuber aestivum (summer truffle)	-1.05927	2.08388
0.00346961	A0A292Q4C3	A0A292Q4C3_9PEZI	Uncharacterized protein	GSTUAT00001968001	Tuber aestivum (summer truffle)	-1.05904	2.08354
0.00120301	A0A292Q2N9	A0A292Q2N9_9PEZI	Complex1_30kDa domain-containing protein	GSTUAT00002918001	Tuber aestivum (summer truffle)	-1.05711	2.08076
0.00657098	A0A292Q9V6	A0A292Q9V6_9PEZI	Assimilatory sulfite reductase (NADPH) (EC 1.8.1.2)	GSTUAT00000042001	Tuber aestivum (summer truffle)	-1.05606	2.07925
0.00145455	A0A317SNC8	A0A317SNC8_9PEZI	Carbohydrate Esterase Family 4 protein	C7212DRAFT_280472	Tuber magnatum (white Piedmont truffle)	-1.04953	2.06986
0.00137226	A0A292PWR5	A0A292PWR5_9PEZI	Uncharacterized protein	GSTUAT00004744001	Tuber aestivum (summer truffle)	-1.04617	2.06504
0.00515789	A0A317SW11	A0A317SW11_9PEZI	5-methyltetrahydropteroyltriglutamate--homocysteine S-methyltransferase (EC 2.1.1.14)	C7212DRAFT_312258	Tuber magnatum (white Piedmont truffle)	-1.04345	2.06115
0.00110941	A0A292PU59	A0A292PU59_9PEZI	ATP citrate synthase (EC 2.3.3.8)	GSTUAT00004741001	Tuber aestivum (summer truffle)	-1.03574	2.05016
0.00811852	D5GPI2	D5GPI2_TUBMM	Formyltetrahydrofolate synthetase (EC 1.5.1.5) (EC 3.5.4.9) (EC 6.3.4.3) (Methenyltetrahydrofolate cyclohydrolase) (Methylenetetrahydrofolate dehydrogenase)	GSTUM_00011854001	Tuber melanosporum (strain Mel28) (Perigord black truffle)	-1.03529	2.04953
0.00799402	A0A292Q8D6	A0A292Q8D6_9PEZI	GMP synthase [glutamine-hydrolyzing] (EC 6.3.5.2) (GMP synthetase) (Glutamine amidotransferase)	GSTUAT00001027001	Tuber aestivum (summer truffle)	-1.03435	2.04819
0.000231214	D5G8L0	D5G8L0_TUBMM	Ubiquitin carboxyl-terminal hydrolase (EC 3.4.19.12)	GSTUM_00002995001	Tuber melanosporum (strain Mel28) (Perigord black truffle)	-1.03114	2.04364
0.0027012	A0A292PQN2	A0A292PQN2_9PEZI	Uncharacterized protein	GSTUAT00006987001	Tuber aestivum (summer truffle)	-1.02681	2.03751
0.00121696	D5GBY5	D5GBY5_TUBMM	Uncharacterized protein	GSTUM_00005644001	Tuber melanosporum (strain Mel28) (Perigord black truffle)	-1.01039	2.01446
0.00140436	A0A292PL40	A0A292PL40_9PEZI	D-fructose-6-phosphate amidotransferase (EC 2.6.1.16) (Hexosephosphate aminotransferase)	GSTUAT00008715001	Tuber aestivum (summer truffle)	-1.00164	2.00227

## Sheet: GOA proteins up T. melanosporum
GO ID	GO Description	p-val	corrected p-val	Cluster frequency	Total frequency	Genes
55114	oxidation-reduction process	1.1701e-18	1.0543e-15	82/219 37.4%	1438/10365 13.8%	D5GCK3 D5GPY3 D5GLQ2 A0A292PVG2 D5G4A5 D5GJE0 D5G450 A0A317SQB9 D5GGK4 D5GJQ7 D5GEK6 A0A292Q3X5 A0A292PTT2 A0A317SVX1 D5GBY0 D5G800 D5GA24 D5G5K9 D5G5K8 D5GB41 A0A317SWR4 D5GKT3 D5GH13 D5GM33 D5GD57 D5GI33 D5GMP5 A0A292PMN9 A0A317SWG9 D5GFF0 D5GMK8 A0A317SP86 D5GC70 A0A292Q4W7 D5GMG1 D5G930 D5G6V8 D5G8F0 D5GC35 D5GNA2 D5GK88 D5GNW3 D5GE49 D5GIQ2 D5GDW9 D5GHW8 D5GAQ8 D5GQ02 D5GIM5 D5GCE3 A0A292Q7I…
44281	small molecule metabolic process	1.9661e-17	8.8574e-15	72/219 32.8%	1195/10365 11.5%	D5GK65 A0A292PVG2 A0A292Q6E2 D5G4A5 A0A292Q646 A0A317SQB9 D5GFM8 D5GGK4 D5GJQ7 A0A292PSV6 D5GBY0 A0A292Q413 D5G800 D5GC22 A0A317ST34 D5G7C0 A0A317SWR4 A0A292Q097 D5G5K7 D5GM33 A0A292PQB4 D5G9D1 A0A292PPP9 D5GIP8 A0A317SCG1 A0A317SN42 D5GMG1 A0A292PZL9 D5GC35 D5GK88 D5GNW3 D5GE49 D5GIQ2 D5G7A6 D5GAQ8 A0A292PSK3 D5GIQ9 D5G820 D5G5E2 D5GDW8 A0A317SXZ8 D5GE88 A0A292PKX7 D5GA85 D5GPF4 D5G7I0 D5GNF9 D5…
6082	organic acid metabolic process	7.8852e-16	2.3682e-13	52/219 23.7%	710/10365 6.8%	D5GK65 A0A292Q6E2 D5G4A5 A0A292Q646 D5GGK4 D5GJQ7 A0A292PSV6 D5GBY0 A0A292Q413 D5G800 D5GC22 A0A317ST34 A0A317SWR4 A0A292Q097 D5GM33 A0A292PQB4 D5G9D1 D5GIP8 A0A317SN42 D5GMG1 D5GC35 D5GK88 D5GE49 D5GIQ2 D5G7A6 D5GAQ8 D5GIQ9 D5G820 D5GDW8 D5GE88 A0A292PKX7 D5GA85 D5GPF4 D5GNF9 D5GJ78 D5G564 A0A292PR18 A0A317SG98 D5GNX9 A0A317SGR5 A0A292PLB4 D5GGN7 A0A292Q561 D5GAV0 A0A292PQ87 D5GNG6 D5G5R4 D5G7Z9…
19752	carboxylic acid metabolic process	2.602e-15	5.8609e-13	50/219 22.8%	679/10365 6.5%	D5GK65 A0A292Q6E2 D5G4A5 A0A292Q646 D5GGK4 D5GJQ7 A0A292PSV6 D5GBY0 A0A292Q413 D5G800 A0A317ST34 A0A317SWR4 A0A292Q097 D5GM33 A0A292PQB4 D5G9D1 D5GIP8 A0A317SN42 D5GMG1 D5GC35 D5GK88 D5GE49 D5GIQ2 D5G7A6 D5GAQ8 D5GIQ9 D5G820 D5GDW8 D5GE88 A0A292PKX7 D5GA85 D5GPF4 D5GNF9 D5GJ78 D5G564 A0A292PR18 A0A317SG98 D5GNX9 A0A317SGR5 A0A292PLB4 D5GGN7 A0A292Q561 D5GAV0 A0A292PQ87 D5GNG6 D5G5R4 D5G7Z9 D5G834…
43436	oxoacid metabolic process	5.9002e-15	1.0632e-12	50/219 22.8%	693/10365 6.6%	D5GK65 A0A292Q6E2 D5G4A5 A0A292Q646 D5GGK4 D5GJQ7 A0A292PSV6 D5GBY0 A0A292Q413 D5G800 A0A317ST34 A0A317SWR4 A0A292Q097 D5GM33 A0A292PQB4 D5G9D1 D5GIP8 A0A317SN42 D5GMG1 D5GC35 D5GK88 D5GE49 D5GIQ2 D5G7A6 D5GAQ8 D5GIQ9 D5G820 D5GDW8 D5GE88 A0A292PKX7 D5GA85 D5GPF4 D5GNF9 D5GJ78 D5G564 A0A292PR18 A0A317SG98 D5GNX9 A0A317SGR5 A0A292PLB4 D5GGN7 A0A292Q561 D5GAV0 A0A292PQ87 D5GNG6 D5G5R4 D5G7Z9 D5G834…
6520	cellular amino acid metabolic process	5.4018e-12	8.1117e-10	37/219 16.8%	481/10365 4.6%	D5GE49 D5GIQ2 D5GK65 A0A292Q6E2 D5G7A6 D5G4A5 D5GAQ8 A0A292Q646 D5GIQ9 A0A292PSV6 D5G820 A0A292Q413 D5G800 D5GDW8 A0A292PKX7 A0A317SWR4 D5GPF4 A0A292Q097 D5GNF9 D5GJ78 D5GM33 A0A292PQB4 D5G564 A0A292PR18 D5GIP8 A0A292PLB4 D5GGN7 A0A292Q561 D5GAV0 A0A292PQ87 D5GNG6 D5GMG1 D5G7Z9 D5G834 D5GA12 D5GC35 D5GAV4
8152	metabolic process	2.0967e-10	2.6988e-08	193/219 88.1%	7285/10365 70.2%	D5GCK3 A0A292Q3C7 D5GKK3 A0A292PWM3 D5GKJ6 A0A292PSV6 A0A292Q2R5 D5GBY0 D5GKJ7 D5G7C0 A0A317SWR4 A0A292Q4F2 A0A292PQB4 D5GMP5 A0A292PPP9 D5GMP1 D5GA71 A0A292Q4W7 D5G8F0 D5GNA2 D5GE05 D5GF29 D5GHW8 D5GN26 D5GPW6 A0A292Q7I1 D5G8G2 A0A292PJR3 D5GA85 D5GPF4 A0A292PZ16 D5G9J7 D5GI99 A0A292PR18 A0A292PLF4 A0A292PPN9 A0A292Q7J1 A0A317SGR5 A0A292Q561 D5GA95 D5G4P9 D5G5R4 A0A292Q447 D5GE10 A0A317SKI9 A0A2…
1901605	alpha-amino acid metabolic process	2.7621e-10	3.1108e-08	26/219 11.8%	285/10365 2.7%	D5GIQ2 D5GK65 A0A292Q6E2 D5G7A6 D5GAQ8 D5GIQ9 A0A292PSV6 D5G800 D5GDW8 A0A292PKX7 D5GPF4 D5GNF9 D5GJ78 D5GM33 A0A292PQB4 D5G564 A0A292PR18 A0A292PLB4 D5GGN7 A0A292Q561 A0A292PQ87 D5GNG6 D5G7Z9 D5GA12 D5GC35 D5GAV4
6091	generation of precursor metabolites and energy	7.9777e-08	7.9865e-06	20/219 9.1%	230/10365 2.2%	D5GK88 D5G9D1 D5GI99 D5G564 D5GQ02 A0A317SG98 D5G3W8 A0A317SGR5 D5GCE3 D5GJQ7 A0A317SN42 A0A292Q3X5 D5G4P9 D5G5R4 D5G930 D5GBY0 D5GB41 D5GA85 D5G7I0 A0A292PTA9
45454	cell redox homeostasis	2.1399e-07	1.9281e-05	5/219 2.2%	8/10365 0.0%	D5GI33 D5G450 A0A292Q7I1 A0A317SKI9 D5GGN7
6790	sulfur compound metabolic process	4.2251e-07	3.4607e-05	18/219 8.2%	209/10365 2.0%	D5GJ78 D5GF29 A0A292PQB4 D5G4F8 A0A317SFX4 D5GAQ8 D5G564 A0A292PR18 D5G450 A0A292Q7I1 A0A292PLB4 D5GGK4 D5G7Z9 D5G8I4 D5GFX5 A0A317ST34 D5GGY1 D5GAV4
9069	serine family amino acid metabolic process	5.945e-07	3.8171e-05	10/219 4.5%	62/10365 0.5%	A0A292Q561 D5GIQ2 A0A292PSV6 A0A292PQB4 D5G7Z9 D5GAQ8 D5GDW8 A0A292PKX7 D5GAV4 D5GGN7
8652	cellular amino acid biosynthetic process	6.0513e-07	3.8171e-05	19/219 8.6%	237/10365 2.2%	D5GE49 D5GIQ2 D5GK65 D5GM33 A0A292Q6E2 D5G7A6 A0A292PQB4 D5GAQ8 A0A292PR18 D5GGN7 A0A292Q561 A0A292PSV6 D5GMG1 D5G7Z9 A0A292Q413 D5G834 D5GDW8 D5GAV4 D5GNF9
9150	purine ribonucleotide metabolic process	6.062e-07	3.8171e-05	17/219 7.7%	192/10365 1.8%	D5GK88 D5G9J7 D5G9D1 D5G564 A0A292PPP9 A0A317SG98 A0A317SGR5 D5GIQ9 D5GGK4 A0A317SN42 D5GA95 D5G5R4 D5GFX5 D5G5E2 A0A317ST34 A0A317SXZ8 D5G7I0
6730	one-carbon metabolic process	6.3548e-07	3.8171e-05	8/219 3.6%	36/10365 0.3%	D5GJ78 A0A292PVG2 A0A292PSV6 D5GNP5 D5GDW8 A0A317SQB9 A0A292Q4Y1 A0A292PLB4
6163	purine nucleotide metabolic process	7.5469e-07	4.1655e-05	17/219 7.7%	195/10365 1.8%	D5GK88 D5G9J7 D5G9D1 D5G564 A0A292PPP9 A0A317SG98 A0A317SGR5 D5GIQ9 D5GGK4 A0A317SN42 D5GA95 D5G5R4 D5GFX5 D5G5E2 A0A317ST34 A0A317SXZ8 D5G7I0
1901566	organonitrogen compound biosynthetic process	7.8595e-07	4.1655e-05	59/219 26.9%	1496/10365 14.4%	D5GK65 A0A292Q6E2 A0A292Q646 D5G892 D5GGK4 A0A292PSV6 A0A292Q413 D5GKJ7 A0A317SFH6 A0A317ST34 D5GKB6 A0A292Q097 D5GND6 D5GM33 A0A292PQB4 A0A292PPP9 D5GIP8 D5GGH1 D5GA71 A0A292PJ06 D5GMG1 D5GE49 D5GIQ2 D5G7A6 D5GLW3 D5GAQ8 A0A292PYG3 D5GIQ9 D5G788 D5G820 D5G5E2 D5GDW8 A0A317SXZ8 D5GK81 A0A292PJR3 D5GGY1 D5GPF4 D5G7I0 A0A292PP95 D5GNF9 A0A292PZ16 D5GJT4 D5GJ79 D5G9J7 A0A292PR18 D5GGN7 A0A292Q561 D5…
72521	purine-containing compound metabolic process	8.4226e-07	4.216e-05	18/219 8.2%	219/10365 2.1%	D5GK88 D5G9J7 D5G9D1 D5G564 A0A292PPP9 A0A317SG98 A0A317SGR5 D5GIQ9 D5GGK4 A0A317SN42 D5GA95 D5G5R4 D5GFX5 D5G5E2 A0A317ST34 A0A317SXZ8 D5GAV4 D5G7I0
9070	serine family amino acid biosynthetic process	1.8321e-06	8.6881e-05	8/219 3.6%	41/10365 0.3%	A0A292Q561 D5GIQ2 A0A292PSV6 A0A292PQB4 D5G7Z9 D5GAQ8 D5GDW8 D5GGN7
6575	cellular modified amino acid metabolic process	2.0284e-06	9.1379e-05	12/219 5.4%	105/10365 1.0%	D5GF29 A0A292PVG2 A0A292PSV6 D5G4F8 A0A317SFX4 D5G8I4 D5GDW8 D5GGY1 D5G450 A0A317SQB9 A0A292Q7I1 A0A292PLB4
9259	ribonucleotide metabolic process	3.1165e-06	0.00013371	17/219 7.7%	216/10365 2.0%	D5GK88 D5G9J7 D5G9D1 D5G564 A0A292PPP9 A0A317SG98 A0A317SGR5 D5GIQ9 D5GGK4 A0A317SN42 D5GA95 D5G5R4 D5GFX5 D5G5E2 A0A317ST34 A0A317SXZ8 D5G7I0
46395	carboxylic acid catabolic process	3.6069e-06	0.00014727	10/219 4.5%	75/10365 0.7%	A0A292PQ87 D5GNG6 D5G564 D5GA12 D5GC35 D5GE88 A0A292PKX7 D5GNX9 D5GPF4 D5GGN7
19693	ribose phosphate metabolic process	3.7594e-06	0.00014727	17/219 7.7%	219/10365 2.1%	D5GK88 D5G9J7 D5G9D1 D5G564 A0A292PPP9 A0A317SG98 A0A317SGR5 D5GIQ9 D5GGK4 A0A317SN42 D5GA95 D5G5R4 D5GFX5 D5G5E2 A0A317ST34 A0A317SXZ8 D5G7I0
9066	aspartate family amino acid metabolic process	4.6006e-06	0.00017272	10/219 4.5%	77/10365 0.7%	D5GJ78 D5GM33 A0A292PQB4 D5G7Z9 D5GAQ8 D5G564 A0A292PR18 D5GAV4 D5GNF9 A0A292PLB4
16054	organic acid catabolic process	5.1809e-06	0.00018181	10/219 4.5%	78/10365 0.7%	A0A292PQ87 D5GNG6 D5G564 D5GA12 D5GC35 D5GE88 A0A292PKX7 D5GNX9 D5GPF4 D5GGN7
1901607	alpha-amino acid biosynthetic process	5.2463e-06	0.00018181	15/219 6.8%	178/10365 1.7%	D5GIQ2 D5GK65 D5GM33 A0A292Q6E2 D5G7A6 A0A292PQB4 D5GAQ8 A0A292PR18 D5GGN7 A0A292Q561 A0A292PSV6 D5G7Z9 D5GDW8 D5GAV4 D5GNF9
44283	small molecule biosynthetic process	5.9229e-06	0.00019765	26/219 11.8%	468/10365 4.5%	D5GE49 D5GIQ2 D5GK65 A0A292Q6E2 D5G7A6 D5GAQ8 D5GIQ9 D5GFM8 A0A292PSV6 A0A292Q413 D5GDW8 D5GNF9 D5G5K7 D5GM33 A0A292PQB4 A0A292PR18 D5GGN7 A0A292Q561 D5GA95 D5GMG1 D5G7Z9 D5G834 D5GEV4 A0A292PZL9 A0A292PXB1 D5GAV4
1901564	organonitrogen compound metabolic process	7.0116e-06	0.00022562	101/219 46.1%	3314/10365 31.9%	D5GJ00 D5GKK3 D5G450 D5GGK4 D5GKJ6 A0A292PSV6 D5GKJ7 D5GC22 A0A317SFH6 A0A317ST34 D5GKB6 A0A317SWR4 A0A292PQB4 D5G4F8 A0A292PPP9 D5GIP8 D5GA71 D5GMG1 D5GC35 D5GE05 D5GIQ2 D5GF29 D5GDW9 D5GLW3 D5GAQ8 A0A292PYG3 D5GIQ9 A0A292Q7I1 D5GDW8 A0A317SXZ8 A0A292PJR3 D5GPF4 A0A292PZ16 D5GJT4 D5G9J7 A0A317SFX4 A0A292PR18 A0A317SG98 A0A317SGR5 D5GGN7 A0A292Q561 A0A292PQ87 D5GA95 D5G5R4 A0A292Q447 D5GA12 D5GE1…
46034	ATP metabolic process	8.2953e-06	0.00025773	12/219 5.4%	120/10365 1.1%	A0A317SN42 D5GK88 D5G5R4 D5G9J7 D5G9D1 D5G930 D5G5E2 A0A317SXZ8 A0A317SG98 D5G3W8 D5G7I0 A0A317SGR5
9072	aromatic amino acid family metabolic process	9.2661e-06	0.00027829	9/219 4.1%	66/10365 0.6%	A0A292PQ87 D5GNG6 A0A292Q6E2 D5G7A6 D5GMG1 D5G834 A0A292PXB1 D5GC35 D5GPF4
6090	pyruvate metabolic process	1.3667e-05	0.00039722	8/219 3.6%	53/10365 0.5%	A0A317SN42 D5GK88 D5G5R4 D5G9D1 A0A317SG98 A0A317SGR5 D5GGK4 D5GGN7
35999	tetrahydrofolate interconversion	1.4532e-05	0.00040349	5/219 2.2%	16/10365 0.1%	A0A292PVG2 A0A292PSV6 D5GDW8 A0A317SQB9 A0A292PLB4
6555	methionine metabolic process	1.4778e-05	0.00040349	7/219 3.1%	39/10365 0.3%	D5GJ78 A0A292PQB4 D5G7Z9 D5GAQ8 A0A292PR18 D5GAV4 A0A292PLB4
55086	nucleobase-containing small molecule metabolic process	1.5516e-05	0.00041118	23/219 10.5%	406/10365 3.9%	D5GK88 D5G9J7 D5G9D1 D5G564 A0A292PPP9 A0A317SG98 A0A292PSK3 A0A317SGR5 D5GIQ9 A0A317SCG1 D5GGK4 A0A317SN42 D5GA95 D5G5R4 D5G4T8 D5GFX5 D5G5E2 A0A317ST34 A0A317SXZ8 D5G7C0 D5GAV4 D5GPF4 D5G7I0
43603	cellular amide metabolic process	1.7178e-05	0.00044221	36/219 16.4%	816/10365 7.8%	D5GF29 D5GLW3 A0A292PYG3 A0A292Q646 D5G450 D5G892 A0A292Q7I1 D5GGK4 D5G788 D5G820 D5GKJ7 D5G8I4 A0A317SFH6 A0A317ST34 D5GK81 A0A292PJR3 D5GGY1 D5GKB6 A0A292PP95 A0A292Q097 A0A292PZ16 D5GJT4 D5G4F8 A0A317SFX4 D5G564 D5GIP8 D5GGH1 D5GA71 D5GAV0 A0A292PJ06 A0A292PSQ0 D5GJG5 D5GFX5 D5GE10 A0A292PLW9 D5G918
1901606	alpha-amino acid catabolic process	1.8106e-05	0.00045315	8/219 3.6%	55/10365 0.5%	A0A292PQ87 D5GNG6 D5G564 D5GA12 D5GC35 A0A292PKX7 D5GPF4 D5GGN7
16053	organic acid biosynthetic process	2.3919e-05	0.00058246	20/219 9.1%	332/10365 3.2%	D5GE49 D5GIQ2 D5GK65 D5GM33 A0A292Q6E2 D5G7A6 A0A292PQB4 D5GAQ8 A0A292PR18 D5GGN7 A0A292Q561 A0A292PSV6 D5GMG1 D5G7Z9 A0A292Q413 D5G834 A0A292PXB1 D5GDW8 D5GAV4 D5GNF9
9063	cellular amino acid catabolic process	3.9278e-05	0.00093131	8/219 3.6%	61/10365 0.5%	A0A292PQ87 D5GNG6 D5G564 D5GA12 D5GC35 A0A292PKX7 D5GPF4 D5GGN7
98869	cellular oxidant detoxification	5.5914e-05	0.0012649	8/219 3.6%	64/10365 0.6%	D5GLQ2 A0A317SP86 A0A317SVX1 D5GHW8 D5GI33 D5GJE0 D5G450 A0A292Q7I1
6518	peptide metabolic process	5.6155e-05	0.0012649	32/219 14.6%	727/10365 7.0%	D5GF29 D5GLW3 A0A292PYG3 A0A292Q646 D5G450 D5G892 A0A292Q7I1 D5G788 D5G820 D5GKJ7 D5G8I4 A0A317SFH6 D5GK81 A0A292PJR3 D5GGY1 D5GKB6 A0A292PP95 A0A292Q097 A0A292PZ16 D5GJT4 D5G4F8 A0A317SFX4 D5GIP8 D5GGH1 D5GA71 D5GAV0 A0A292PJ06 A0A292PSQ0 D5GJG5 D5GE10 A0A292PLW9 D5G918
46394	carboxylic acid biosynthetic process	6.0277e-05	0.0013246	19/219 8.6%	326/10365 3.1%	D5GE49 D5GIQ2 D5GK65 D5GM33 A0A292Q6E2 D5G7A6 A0A292PQB4 D5GAQ8 A0A292PR18 D5GGN7 A0A292Q561 A0A292PSV6 D5GMG1 D5G7Z9 A0A292Q413 D5G834 D5GDW8 D5GAV4 D5GNF9
6749	glutathione metabolic process	6.8992e-05	0.00148	7/219 3.1%	49/10365 0.4%	D5GF29 D5G4F8 A0A317SFX4 D5G8I4 D5GGY1 D5G450 A0A292Q7I1
6753	nucleoside phosphate metabolic process	8.7706e-05	0.001796	18/219 8.2%	307/10365 2.9%	D5GK88 D5G9J7 D5G9D1 D5G564 A0A292PPP9 A0A317SG98 A0A317SGR5 D5GIQ9 D5GGK4 A0A317SN42 D5GA95 D5G5R4 D5GFX5 D5G5E2 A0A317ST34 A0A317SXZ8 D5GPF4 D5G7I0
9117	nucleotide metabolic process	8.7706e-05	0.001796	18/219 8.2%	307/10365 2.9%	D5GK88 D5G9J7 D5G9D1 D5G564 A0A292PPP9 A0A317SG98 A0A317SGR5 D5GIQ9 D5GGK4 A0A317SN42 D5GA95 D5G5R4 D5GFX5 D5G5E2 A0A317ST34 A0A317SXZ8 D5GPF4 D5G7I0
1990748	cellular detoxification	9.649e-05	0.0018112	8/219 3.6%	69/10365 0.6%	D5GLQ2 A0A317SP86 A0A317SVX1 D5GHW8 D5GI33 D5GJE0 D5G450 A0A292Q7I1
98754	detoxification	9.649e-05	0.0018112	8/219 3.6%	69/10365 0.6%	D5GLQ2 A0A317SP86 A0A317SVX1 D5GHW8 D5GI33 D5GJE0 D5G450 A0A292Q7I1
97237	cellular response to toxic substance	9.649e-05	0.0018112	8/219 3.6%	69/10365 0.6%	D5GLQ2 A0A317SP86 A0A317SVX1 D5GHW8 D5GI33 D5GJE0 D5G450 A0A292Q7I1
9636	response to toxic substance	9.649e-05	0.0018112	8/219 3.6%	69/10365 0.6%	D5GLQ2 A0A317SP86 A0A317SVX1 D5GHW8 D5GI33 D5GJE0 D5G450 A0A292Q7I1
9058	biosynthetic process	0.00011948	0.002197	78/219 35.6%	2532/10365 24.4%	D5GBQ9 D5GK65 A0A292Q6E2 A0A292Q646 D5G892 D5GFM8 A0A292PWM3 D5GGK4 A0A292PSV6 A0A292Q2R5 A0A292Q413 D5GKJ7 A0A317SFH6 A0A317ST34 D5G7C0 D5GKB6 A0A292Q097 D5G5K7 D5GND6 D5GM33 A0A292PQB4 A0A292PPP9 D5GIP8 A0A317SCG1 D5GGH1 D5GA71 A0A292PJ06 D5GMG1 A0A317SVY4 A0A292PZL9 D5GE49 D5GIQ2 D5G7A6 D5GLW3 D5GAQ8 A0A292PYG3 D5GN26 A0A292PSK3 A0A317SDS9 D5GIQ9 D5GIM4 D5G788 D5G820 D5G5E2 D5GDW8 A0A317SXZ8 D…
1901576	organic substance biosynthetic process	0.00015248	0.0027478	76/219 34.7%	2466/10365 23.7%	D5GBQ9 D5GK65 A0A292Q6E2 A0A292Q646 D5G892 D5GFM8 A0A292PWM3 D5GGK4 A0A292PSV6 A0A292Q2R5 A0A292Q413 D5GKJ7 A0A317SFH6 A0A317ST34 D5G7C0 D5GKB6 A0A292Q097 D5G5K7 D5GND6 D5GM33 A0A292PQB4 A0A292PPP9 D5GIP8 A0A317SCG1 D5GGH1 D5GA71 A0A292PJ06 D5GMG1 A0A317SVY4 A0A292PZL9 D5GE49 D5GIQ2 D5G7A6 D5GLW3 D5GAQ8 A0A292PYG3 D5GN26 A0A292PSK3 A0A317SDS9 D5GIQ9 D5GIM4 D5G788 D5G820 D5G5E2 D5GDW8 A0A317SXZ8 D…
44272	sulfur compound biosynthetic process	0.00015971	0.0028215	9/219 4.1%	94/10365 0.9%	D5GJ78 A0A292PQB4 D5G7Z9 D5GAQ8 A0A317ST34 A0A292PR18 D5GGY1 D5GAV4 D5GGK4
6757	ATP generation from ADP	0.00020131	0.0034223	6/219 2.7%	41/10365 0.3%	A0A317SN42 D5GK88 D5G5R4 D5G9D1 A0A317SG98 A0A317SGR5
6096	glycolytic process	0.00020131	0.0034223	6/219 2.7%	41/10365 0.3%	A0A317SN42 D5GK88 D5G5R4 D5G9D1 A0A317SG98 A0A317SGR5
32787	monocarboxylic acid metabolic process	0.0002413	0.0040262	12/219 5.4%	169/10365 1.6%	A0A317SN42 D5GK88 D5G5R4 D5G9D1 D5GBY0 A0A317ST34 D5GE88 A0A317SG98 D5GNX9 A0A317SGR5 D5GGK4 D5GGN7
6563	L-serine metabolic process	0.00026588	0.0043556	5/219 2.2%	28/10365 0.2%	A0A292Q561 D5GIQ2 A0A292PSV6 D5GDW8 D5GGN7
96	sulfur amino acid metabolic process	0.00028276	0.0045494	7/219 3.1%	61/10365 0.5%	D5GJ78 A0A292PQB4 D5G7Z9 D5GAQ8 A0A292PR18 D5GAV4 A0A292PLB4
1902904	negative regulation of supramolecular fiber organization	0.00028902	0.0045685	4/219 1.8%	16/10365 0.1%	A0A292PL15 D5G6C4 D5GJG5 D5GE10
6165	nucleoside diphosphate phosphorylation	0.00029981	0.0045785	6/219 2.7%	44/10365 0.4%	A0A317SN42 D5GK88 D5G5R4 D5G9D1 A0A317SG98 A0A317SGR5
46939	nucleotide phosphorylation	0.00029981	0.0045785	6/219 2.7%	44/10365 0.4%	A0A317SN42 D5GK88 D5G5R4 D5G9D1 A0A317SG98 A0A317SGR5
1901135	carbohydrate derivative metabolic process	0.0003235	0.0048578	26/219 11.8%	594/10365 5.7%	D5GK88 D5GQ02 A0A292PSK3 D5GIQ9 D5GGK4 D5GBY0 D5G5E2 A0A317ST34 A0A317SXZ8 D5G7C0 D5GB41 D5G7I0 D5GND6 D5G9J7 D5G9D1 D5G564 A0A292PPP9 A0A317SG98 A0A317SGR5 A0A317SCG1 A0A317SN42 D5GA95 D5G4P9 D5G5R4 D5G4T8 D5GFX5
51494	negative regulation of cytoskeleton organization	0.00037172	0.0052441	4/219 1.8%	17/10365 0.1%	A0A292PL15 D5G6C4 D5GJG5 D5GE10
6558	L-phenylalanine metabolic process	0.00037172	0.0052441	4/219 1.8%	17/10365 0.1%	A0A292PQ87 D5GNG6 D5G7A6 D5GC35
1902221	erythrose 4-phosphate/phosphoenolpyruvate family amino acid metabolic process	0.00037172	0.0052441	4/219 1.8%	17/10365 0.1%	A0A292PQ87 D5GNG6 D5G7A6 D5GC35
46653	tetrahydrofolate metabolic process	0.0003725	0.0052441	5/219 2.2%	30/10365 0.2%	A0A292PVG2 A0A292PSV6 D5GDW8 A0A317SQB9 A0A292PLB4
46031	ADP metabolic process	0.0003841	0.0053242	6/219 2.7%	46/10365 0.4%	A0A317SN42 D5GK88 D5G5R4 D5G9D1 A0A317SG98 A0A317SGR5
44249	cellular biosynthetic process	0.00041672	0.0055948	73/219 33.3%	2416/10365 23.3%	D5GBQ9 D5GK65 A0A292Q6E2 A0A292Q646 D5G892 A0A292PWM3 D5GGK4 A0A292PSV6 A0A292Q2R5 A0A292Q413 D5GKJ7 A0A317SFH6 A0A317ST34 D5G7C0 D5GKB6 A0A292Q097 D5GND6 D5GM33 A0A292PQB4 A0A292PPP9 D5GIP8 A0A317SCG1 D5GGH1 D5GA71 A0A292PJ06 D5GMG1 A0A317SVY4 D5GE49 D5GIQ2 D5G7A6 D5GLW3 D5GAQ8 A0A292PYG3 D5GN26 A0A292PSK3 A0A317SDS9 D5GIQ9 D5GIM4 D5G788 D5G820 D5G5E2 D5GDW8 A0A317SXZ8 D5GK81 A0A292PJR3 D5GGY1 D…
6979	response to oxidative stress	0.00042015	0.0055948	7/219 3.1%	65/10365 0.6%	D5GLQ2 A0A317SP86 A0A292PTJ7 A0A317SVX1 D5GI33 D5GJG5 D5G450
44282	small molecule catabolic process	0.00042225	0.0055948	10/219 4.5%	130/10365 1.2%	A0A292PQ87 D5GNG6 D5G564 D5GA12 D5GC35 D5GE88 A0A292PKX7 D5GNX9 D5GPF4 D5GGN7
19637	organophosphate metabolic process	0.00045082	0.0058868	26/219 11.8%	607/10365 5.8%	D5GK88 D5GQ02 D5GIQ9 A0A292PWM3 D5GGK4 D5GBY0 D5G5E2 A0A317ST34 A0A317SXZ8 D5GB41 D5GPF4 D5G7I0 D5G5K7 D5GND6 D5GBH3 D5G9J7 D5G9D1 D5G564 A0A292PPP9 A0A317SG98 A0A317SGR5 A0A317SN42 D5GA95 D5G4P9 D5G5R4 D5GFX5
72522	purine-containing compound biosynthetic process	0.00050627	0.006427	10/219 4.5%	133/10365 1.2%	D5GA95 D5G9J7 D5G5E2 A0A317ST34 A0A292PPP9 A0A317SXZ8 D5GAV4 D5G7I0 D5GIQ9 D5GGK4
9067	aspartate family amino acid biosynthetic process	0.00050646	0.006427	7/219 3.1%	67/10365 0.6%	D5GM33 A0A292PQB4 D5G7Z9 D5GAQ8 A0A292PR18 D5GAV4 D5GNF9
6544	glycine metabolic process	0.00058561	0.0069856	4/219 1.8%	19/10365 0.1%	A0A292PSV6 D5GDW8 A0A292PKX7 D5GGN7
6740	NADPH regeneration	0.00058561	0.0069856	4/219 1.8%	19/10365 0.1%	D5G4P9 D5GBY0 D5GQ02 D5GB41
6098	pentose-phosphate shunt	0.00058561	0.0069856	4/219 1.8%	19/10365 0.1%	D5G4P9 D5GBY0 D5GQ02 D5GB41
51156	glucose 6-phosphate metabolic process	0.00058561	0.0069856	4/219 1.8%	19/10365 0.1%	D5G4P9 D5GBY0 D5GQ02 D5GB41
9086	methionine biosynthetic process	0.00058924	0.0069856	5/219 2.2%	33/10365 0.3%	A0A292PQB4 D5G7Z9 D5GAQ8 A0A292PR18 D5GAV4
70887	cellular response to chemical stimulus	0.00067643	0.0077154	9/219 4.1%	114/10365 1.0%	D5GLQ2 A0A317SP86 A0A317SVX1 D5GHW8 D5GI33 D5GJG5 D5GJE0 D5G450 A0A292Q7I1
9135	purine nucleoside diphosphate metabolic process	0.00067649	0.0077154	6/219 2.7%	51/10365 0.4%	A0A317SN42 D5GK88 D5G5R4 D5G9D1 A0A317SG98 A0A317SGR5
9179	purine ribonucleoside diphosphate metabolic process	0.00067649	0.0077154	6/219 2.7%	51/10365 0.4%	A0A317SN42 D5GK88 D5G5R4 D5G9D1 A0A317SG98 A0A317SGR5
6572	tyrosine catabolic process	0.00071138	0.0080119	3/219 1.3%	9/10365 0.0%	A0A292PQ87 D5GNG6 D5GC35
9185	ribonucleoside diphosphate metabolic process	0.00083266	0.0092621	6/219 2.7%	53/10365 0.5%	A0A317SN42 D5GK88 D5G5R4 D5G9D1 A0A317SG98 A0A317SGR5
9152	purine ribonucleotide biosynthetic process	0.00086772	0.0095343	9/219 4.1%	118/10365 1.1%	D5GA95 D5G9J7 D5G5E2 A0A317ST34 A0A292PPP9 A0A317SXZ8 D5G7I0 D5GIQ9 D5GGK4
6760	folic acid-containing compound metabolic process	0.00088907	0.0096512	5/219 2.2%	36/10365 0.3%	A0A292PVG2 A0A292PSV6 D5GDW8 A0A317SQB9 A0A292PLB4
1902600	proton transmembrane transport	0.00097867	0.010497	9/219 4.1%	120/10365 1.1%	A0A292Q3X5 D5GBD9 D5G9J7 D5G5E2 A0A317SXZ8 D5G3W8 D5G7I0 A0A292Q5L5 D5GQ43
10639	negative regulation of organelle organization	0.0010105	0.010503	5/219 2.2%	37/10365 0.3%	A0A292PL15 D5GBQ9 D5G6C4 D5GJG5 D5GE10
9073	aromatic amino acid family biosynthetic process	0.0010105	0.010503	5/219 2.2%	37/10365 0.3%	A0A292Q6E2 D5G7A6 D5GMG1 D5G834 A0A292PXB1
44237	cellular metabolic process	0.0010141	0.010503	145/219 66.2%	5788/10365 55.8%	D5GJ00 D5GBQ9 A0A292Q3C7 D5GKK3 D5GGK8 D5G450 A0A292PWM3 D5GGK4 D5GJQ7 A0A317SVX1 D5GKJ6 A0A292PSV6 A0A292Q2R5 D5GBY0 D5GKJ7 D5GC22 A0A317SFH6 A0A317ST34 D5G7C0 D5GKB6 A0A317SWR4 A0A292Q4F2 A0A292PQB4 D5G4F8 A0A292PPP9 D5GLV9 D5GMP1 D5GIP8 D5GA71 D5GMG1 A0A317SVY4 D5GC35 D5GE05 D5GIQ2 D5GF29 D5GLW3 D5GAQ8 A0A292PYG3 D5GQ02 D5GN26 A0A317SEU8 A0A292PSK3 A0A317SDS9 D5GCE3 D5GIQ9 A0A292Q7I1 D5GDW8 A0…
6164	purine nucleotide biosynthetic process	0.0010383	0.010631	9/219 4.1%	121/10365 1.1%	D5GA95 D5G9J7 D5G5E2 A0A317ST34 A0A292PPP9 A0A317SXZ8 D5G7I0 D5GIQ9 D5GGK4
43604	amide biosynthetic process	0.0010828	0.010962	28/219 12.7%	714/10365 6.8%	D5GLW3 A0A292PYG3 A0A292Q646 D5G892 D5GGK4 D5G788 D5G820 D5GKJ7 A0A317SFH6 A0A317ST34 D5GK81 A0A292PJR3 D5GGY1 D5GKB6 A0A292PP95 A0A292Q097 A0A292PZ16 D5GJT4 D5GIP8 D5GGH1 D5GA71 D5GAV0 A0A292PJ06 A0A292PSQ0 D5GJG5 D5GE10 A0A292PLW9 D5G918
42558	pteridine-containing compound metabolic process	0.0012899	0.012913	5/219 2.2%	39/10365 0.3%	A0A292PVG2 A0A292PSV6 D5GDW8 A0A317SQB9 A0A292PLB4
32231	regulation of actin filament bundle assembly	0.0013147	0.013017	2/219 0.9%	3/10365 0.0%	D5G6C4 D5GE10
103	sulfate assimilation	0.0013543	0.01312	3/219 1.3%	11/10365 0.1%	A0A292PQB4 D5G7Z9 D5GAQ8
6564	L-serine biosynthetic process	0.0013543	0.01312	3/219 1.3%	11/10365 0.1%	A0A292Q561 D5GIQ2 D5GGN7
9132	nucleoside diphosphate metabolic process	0.0014714	0.014104	6/219 2.7%	59/10365 0.5%	A0A317SN42 D5GK88 D5G5R4 D5G9D1 A0A317SG98 A0A317SGR5
1902903	regulation of supramolecular fiber organization	0.0016225	0.015228	5/219 2.2%	41/10365 0.3%	A0A292PM68 A0A292PL15 D5G6C4 D5GJG5 D5GE10
51129	negative regulation of cellular component organization	0.0016225	0.015228	5/219 2.2%	41/10365 0.3%	A0A292PL15 D5GBQ9 D5G6C4 D5GJG5 D5GE10
6559	L-phenylalanine catabolic process	0.0017777	0.016017	3/219 1.3%	12/10365 0.1%	A0A292PQ87 D5GNG6 D5GC35
70813	hydrogen sulfide metabolic process	0.0017777	0.016017	3/219 1.3%	12/10365 0.1%	A0A292PQB4 D5G7Z9 D5GAQ8
70814	hydrogen sulfide biosynthetic process	0.0017777	0.016017	3/219 1.3%	12/10365 0.1%	A0A292PQB4 D5G7Z9 D5GAQ8
1902222	erythrose 4-phosphate/phosphoenolpyruvate family amino acid catabolic process	0.0017777	0.016017	3/219 1.3%	12/10365 0.1%	A0A292PQ87 D5GNG6 D5GC35
43043	peptide biosynthetic process	0.0021985	0.019613	26/219 11.8%	677/10365 6.5%	D5GLW3 A0A292PYG3 A0A292Q646 D5G892 D5G788 D5G820 D5GKJ7 A0A317SFH6 D5GK81 A0A292PJR3 D5GGY1 D5GKB6 A0A292PP95 A0A292Q097 A0A292PZ16 D5GJT4 D5GIP8 D5GGH1 D5GA71 D5GAV0 A0A292PJ06 A0A292PSQ0 D5GJG5 D5GE10 A0A292PLW9 D5G918
19725	cellular homeostasis	0.0022437	0.01982	6/219 2.7%	64/10365 0.6%	D5GI33 D5G450 A0A317SGR5 A0A292Q7I1 A0A317SKI9 D5GGN7
42743	hydrogen peroxide metabolic process	0.0022752	0.019902	3/219 1.3%	13/10365 0.1%	D5GLQ2 D5GI33 D5GGN7
6739	NADP metabolic process	0.002323	0.019933	4/219 1.8%	27/10365 0.2%	D5G4P9 D5GBY0 D5GQ02 D5GB41
6084	acetyl-CoA metabolic process	0.002323	0.019933	4/219 1.8%	27/10365 0.2%	D5G564 D5GFX5 A0A317ST34 D5GGK4
9260	ribonucleotide biosynthetic process	0.0028536	0.024255	9/219 4.1%	140/10365 1.3%	D5GA95 D5G9J7 D5G5E2 A0A317ST34 A0A292PPP9 A0A317SXZ8 D5G7I0 D5GIQ9 D5GGK4
42221	response to chemical	0.0029936	0.024915	9/219 4.1%	141/10365 1.3%	D5GLQ2 A0A317SP86 A0A317SVX1 D5GHW8 D5GI33 D5GJG5 D5GJE0 D5G450 A0A292Q7I1
97	sulfur amino acid biosynthetic process	0.002998	0.024915	5/219 2.2%	47/10365 0.4%	A0A292PQB4 D5G7Z9 D5GAQ8 A0A292PR18 D5GAV4
9074	aromatic amino acid family catabolic process	0.0030418	0.024915	4/219 1.8%	29/10365 0.2%	A0A292PQ87 D5GNG6 D5GC35 D5GPF4
44092	negative regulation of molecular function	0.0030418	0.024915	4/219 1.8%	29/10365 0.2%	D5G6C4 A0A292PZN7 D5GI33 D5G9L3
46390	ribose phosphate biosynthetic process	0.0031389	0.025479	9/219 4.1%	142/10365 1.3%	D5GA95 D5G9J7 D5G5E2 A0A317ST34 A0A292PPP9 A0A317SXZ8 D5G7I0 D5GIQ9 D5GGK4
6412	translation	0.0033379	0.026852	25/219 11.4%	662/10365 6.3%	D5GLW3 A0A292PYG3 A0A292Q646 D5G892 D5G788 D5G820 D5GKJ7 A0A317SFH6 D5GK81 A0A292PJR3 D5GKB6 A0A292PP95 A0A292Q097 A0A292PZ16 D5GJT4 D5GIP8 D5GGH1 D5GA71 D5GAV0 A0A292PJ06 A0A292PSQ0 D5GJG5 D5GE10 A0A292PLW9 D5G918
15672	monovalent inorganic cation transport	0.0034464	0.027479	9/219 4.1%	144/10365 1.3%	A0A292Q3X5 D5GBD9 D5G9J7 D5G5E2 A0A317SXZ8 D5G3W8 D5G7I0 A0A292Q5L5 D5GQ43
51493	regulation of cytoskeleton organization	0.0036021	0.02847	5/219 2.2%	49/10365 0.4%	A0A292PM68 A0A292PL15 D5G6C4 D5GJG5 D5GE10
6570	tyrosine metabolic process	0.0042515	0.033309	3/219 1.3%	16/10365 0.1%	A0A292PQ87 D5GNG6 D5GC35
6637	acyl-CoA metabolic process	0.0049071	0.037468	4/219 1.8%	33/10365 0.3%	D5G564 D5GFX5 A0A317ST34 D5GGK4
35383	thioester metabolic process	0.0049071	0.037468	4/219 1.8%	33/10365 0.3%	D5G564 D5GFX5 A0A317ST34 D5GGK4
34599	cellular response to oxidative stress	0.0049071	0.037468	4/219 1.8%	33/10365 0.3%	A0A317SVX1 D5GI33 D5GJG5 D5G450
15980	energy derivation by oxidation of organic compounds	0.0054823	0.041509	7/219 3.1%	101/10365 0.9%	D5G930 D5G564 D5G3W8 D5GA85 A0A292PTA9 D5GCE3 D5GJQ7
6793	phosphorus metabolic process	0.0057152	0.042912	41/219 18.7%	1307/10365 12.6%	D5GK88 D5GJ00 A0A292Q3C7 D5GAQ8 D5GQ02 D5G494 D5GIQ9 A0A292PWM3 D5GGK4 D5G9U3 D5GBY0 D5G5E2 A0A317ST34 A0A317SXZ8 D5G7C0 D5GB41 D5GPF4 D5G7I0 D5G5K7 D5GND6 A0A292Q4F2 D5GBH3 A0A292PQB4 D5G9J7 D5G9D1 D5G564 A0A292PPP9 A0A317SG98 D5G3W8 D5GLV9 A0A317SGR5 A0A317SN42 D5GMI7 A0A292PNQ3 D5GA95 D5G4P9 D5G5R4 D5G7Z9 D5G930 D5G4T8 D5GFX5
9060	aerobic respiration	0.0059347	0.044192	5/219 2.2%	55/10365 0.5%	D5G564 D5G3W8 D5GA85 A0A292PTA9 D5GJQ7
23	maltose metabolic process	0.0063028	0.04507	2/219 0.9%	6/10365 0.0%	A0A317SP03 D5GMP1
6635	fatty acid beta-oxidation	0.0063028	0.04507	2/219 0.9%	6/10365 0.0%	D5GE88 D5GNX9
19395	fatty acid oxidation	0.0063028	0.04507	2/219 0.9%	6/10365 0.0%	D5GE88 D5GNX9
120009	intermembrane lipid transfer	0.0063028	0.04507	2/219 0.9%	6/10365 0.0%	A0A292Q026 D5GKW1
34440	lipid oxidation	0.0063028	0.04507	2/219 0.9%	6/10365 0.0%	D5GE88 D5GNX9
43244	regulation of protein-containing complex disassembly	0.0070216	0.049815	3/219 1.3%	19/10365 0.1%	D5G6C4 D5GJG5 D5GE10

## Sheet: GOA proteins up T. albidum
GO ID	GO Description	p-val	corrected p-val	Cluster frequency	Total frequency	Genes
44281	small molecule metabolic process	6.1885e-07	0.00045671	48/202 23.7%	1195/10365 11.5%	A0A292QA47 A0A292PNA9 D5GAE7 A0A292PPK3 D5GL03 A0A292PSM5 D5GPW5 A0A292Q6M5 A0A317SN75 D5GMF5 A0A292PTZ8 A0A292PUR0 A0A292PV53 A0A317STR0 A0A317SRV7 A0A292PWC3 A0A292Q4Z0 A0A317SW11 A0A317STJ0 A0A317SSL3 A0A317SQN7 A0A317SVR7 A0A292PP75 A0A292PJB7 A0A317SNC1 D5GGL2 D5GQ51 A0A317SE73 A0A292Q9V6 D5G640 A0A317SMX0 A0A292PRL2 A0A317SG76 A0A292PW35 A0A292PSN6 A0A292Q7P5 D5G3W2 A0A292Q0J9 A0A292PUN7 A0…
8152	metabolic process	3.0871e-06	0.0011391	170/202 84.1%	7285/10365 70.2%	A0A317SSJ4 A0A292PY08 A0A292PSE7 D5GBQ8 A0A292Q966 A0A292PNK7 A0A292PMI7 A0A292PSM5 A0A317SKS0 A0A317T1U0 A0A317SN75 D5GA61 A0A292PKN5 D5GMF5 A0A292PYZ5 A0A292PUR0 A0A317T2V8 D5G9G3 A0A317SW11 A0A292PVC7 A0A317SQN7 A0A292PP75 A0A317SFA8 D5GGL2 D5GFJ1 D5G5Y0 A0A317SE73 A0A317SHV1 A0A317SH51 A0A317SMX0 A0A292PRL2 D5GDF7 A0A292PSN6 A0A292Q6R9 A0A317SRA8 D5GQ76 A0A292Q1Q1 A0A317SJ06 A0A317SR87 A0A292…
55086	nucleobase-containing small molecule metabolic process	1.3381e-05	0.0028828	22/202 10.8%	406/10365 3.9%	A0A317SNC1 D5GGL2 A0A292QA47 A0A292PNA9 D5GAE7 D5G640 A0A292PRL2 A0A292PSM5 A0A292Q7P5 D5GPW5 D5G3W2 A0A317SN75 D5GMF5 A0A292PUR0 A0A317SR87 A0A317SRV7 A0A317SXW3 A0A292PWC3 A0A292PL40 A0A292Q8D6 A0A317SSL3 A0A317SVR7
19752	carboxylic acid metabolic process	1.9583e-05	0.0028828	30/202 14.8%	679/10365 6.5%	A0A292PPK3 D5GL03 A0A292Q6M5 D5GMF5 A0A292PTZ8 A0A292PV53 A0A317STR0 A0A292Q4Z0 A0A317SW11 A0A317SSL3 A0A317SQN7 A0A317SVR7 A0A292PP75 A0A292PJB7 A0A317SNC1 D5GQ51 A0A317SE73 A0A292Q9V6 A0A317SMX0 A0A317SG76 A0A292PW35 A0A292PSN6 A0A292Q0J9 A0A292PUN7 A0A292Q520 A0A292PX83 A0A292Q325 A0A292PL40 A0A292Q8D6 D5G6L5
6508	proteolysis	2.2288e-05	0.0028828	26/202 12.8%	548/10365 5.2%	D5GBQ8 D5G797 A0A292PNK7 A0A292PPM7 A0A292PMI7 A0A317SWF7 A0A317SKS0 A0A292PSI1 A0A317SCH3 D5G507 A0A292Q4T5 A0A317T2V8 D5G9G3 A0A292PP52 D5GFJ1 A0A317SG91 A0A292PRB3 A0A317SKA6 A0A317SHV1 A0A317SZC3 A0A292PU82 D5G8L0 A0A292Q423 A0A292PWY5 A0A292Q4S6 A0A292PP80
43436	oxoacid metabolic process	2.886e-05	0.0028828	30/202 14.8%	693/10365 6.6%	A0A292PPK3 D5GL03 A0A292Q6M5 D5GMF5 A0A292PTZ8 A0A292PV53 A0A317STR0 A0A292Q4Z0 A0A317SW11 A0A317SSL3 A0A317SQN7 A0A317SVR7 A0A292PP75 A0A292PJB7 A0A317SNC1 D5GQ51 A0A317SE73 A0A292Q9V6 A0A317SMX0 A0A317SG76 A0A292PW35 A0A292PSN6 A0A292Q0J9 A0A292PUN7 A0A292Q520 A0A292PX83 A0A292Q325 A0A292PL40 A0A292Q8D6 D5G6L5
9127	purine nucleoside monophosphate biosynthetic process	3.125e-05	0.0028828	7/202 3.4%	47/10365 0.4%	A0A317SN75 A0A292QA47 A0A317SRV7 A0A292Q8D6 A0A292Q7P5 D5G3W2 A0A317SSL3
9168	purine ribonucleoside monophosphate biosynthetic process	3.125e-05	0.0028828	7/202 3.4%	47/10365 0.4%	A0A317SN75 A0A292QA47 A0A317SRV7 A0A292Q8D6 A0A292Q7P5 D5G3W2 A0A317SSL3
6082	organic acid metabolic process	4.5423e-05	0.0037247	30/202 14.8%	710/10365 6.8%	A0A292PPK3 D5GL03 A0A292Q6M5 D5GMF5 A0A292PTZ8 A0A292PV53 A0A317STR0 A0A292Q4Z0 A0A317SW11 A0A317SSL3 A0A317SQN7 A0A317SVR7 A0A292PP75 A0A292PJB7 A0A317SNC1 D5GQ51 A0A317SE73 A0A292Q9V6 A0A317SMX0 A0A317SG76 A0A292PW35 A0A292PSN6 A0A292Q0J9 A0A292PUN7 A0A292Q520 A0A292PX83 A0A292Q325 A0A292PL40 A0A292Q8D6 D5G6L5
5975	carbohydrate metabolic process	7.3181e-05	0.0041197	22/202 10.8%	454/10365 4.3%	A0A317SNC1 A0A292PLB5 A0A292QA44 D5GQ51 D5GFU6 A0A292PYG4 A0A317SNC8 A0A292Q0L4 A0A292PQM3 A0A292Q1M5 A0A292PUN1 A0A317SG76 A0A317T1U0 A0A292PUN7 A0A317SL02 A0A317SR87 A0A292Q588 A0A292PKM6 A0A317SGG2 A0A292PNU1 A0A292Q5Z0 A0A292PP75
1901293	nucleoside phosphate biosynthetic process	8.655e-05	0.0041197	14/202 6.9%	217/10365 2.0%	D5GGL2 A0A292QA47 A0A292PNA9 D5G640 A0A292PSM5 A0A292Q7P5 D5GPW5 D5G3W2 A0A317SN75 D5GMF5 A0A317SRV7 A0A292Q8D6 A0A317SSL3 A0A317SVR7
9165	nucleotide biosynthetic process	8.655e-05	0.0041197	14/202 6.9%	217/10365 2.0%	D5GGL2 A0A292QA47 A0A292PNA9 D5G640 A0A292PSM5 A0A292Q7P5 D5GPW5 D5G3W2 A0A317SN75 D5GMF5 A0A317SRV7 A0A292Q8D6 A0A317SSL3 A0A317SVR7
9156	ribonucleoside monophosphate biosynthetic process	9.0691e-05	0.0041197	8/202 3.9%	74/10365 0.7%	A0A317SN75 A0A292QA47 A0A317SRV7 A0A292Q8D6 A0A292Q7P5 D5GPW5 D5G3W2 A0A317SSL3
19693	ribose phosphate metabolic process	9.549e-05	0.0041197	14/202 6.9%	219/10365 2.1%	A0A317SNC1 A0A292QA47 A0A292PNA9 D5GAE7 A0A292PSM5 A0A292Q7P5 D5GPW5 D5G3W2 A0A317SN75 D5GMF5 A0A317SRV7 A0A292PWC3 A0A292Q8D6 A0A317SSL3
46390	ribose phosphate biosynthetic process	0.00010086	0.0041197	11/202 5.4%	142/10365 1.3%	A0A317SN75 D5GMF5 A0A292QA47 A0A317SRV7 A0A292PNA9 A0A292Q8D6 A0A292PSM5 A0A292Q7P5 D5GPW5 D5G3W2 A0A317SSL3
6753	nucleoside phosphate metabolic process	0.00010295	0.0041197	17/202 8.4%	307/10365 2.9%	A0A317SNC1 D5GGL2 A0A292QA47 A0A292PNA9 D5GAE7 D5G640 A0A292PSM5 A0A292Q7P5 D5GPW5 D5G3W2 A0A317SN75 D5GMF5 A0A317SRV7 A0A292PWC3 A0A292Q8D6 A0A317SSL3 A0A317SVR7
9117	nucleotide metabolic process	0.00010295	0.0041197	17/202 8.4%	307/10365 2.9%	A0A317SNC1 D5GGL2 A0A292QA47 A0A292PNA9 D5GAE7 D5G640 A0A292PSM5 A0A292Q7P5 D5GPW5 D5G3W2 A0A317SN75 D5GMF5 A0A317SRV7 A0A292PWC3 A0A292Q8D6 A0A317SSL3 A0A317SVR7
9126	purine nucleoside monophosphate metabolic process	0.00011143	0.0041197	7/202 3.4%	57/10365 0.5%	A0A317SN75 A0A292QA47 A0A317SRV7 A0A292Q8D6 A0A292Q7P5 D5G3W2 A0A317SSL3
9167	purine ribonucleoside monophosphate metabolic process	0.00011143	0.0041197	7/202 3.4%	57/10365 0.5%	A0A317SN75 A0A292QA47 A0A317SRV7 A0A292Q8D6 A0A292Q7P5 D5G3W2 A0A317SSL3
6163	purine nucleotide metabolic process	0.00011164	0.0041197	13/202 6.4%	195/10365 1.8%	A0A317SNC1 A0A292QA47 A0A292PNA9 D5GAE7 D5G640 A0A292PSM5 A0A292Q7P5 D5G3W2 A0A317SN75 A0A317SRV7 A0A292PWC3 A0A292Q8D6 A0A317SSL3
6164	purine nucleotide biosynthetic process	0.00012225	0.0042964	10/202 4.9%	121/10365 1.1%	A0A317SN75 A0A292QA47 A0A317SRV7 A0A292PNA9 D5G640 A0A292Q8D6 A0A292PSM5 A0A292Q7P5 D5G3W2 A0A317SSL3
1901605	alpha-amino acid metabolic process	0.00014099	0.0047297	16/202 7.9%	285/10365 2.7%	A0A292PJB7 A0A317SE73 A0A292Q9V6 A0A317SMX0 A0A292PW35 D5GL03 A0A292PSN6 A0A292Q6M5 D5GMF5 A0A292PTZ8 A0A317STR0 A0A292PL40 A0A292Q8D6 A0A317SW11 A0A317SSL3 A0A317SVR7
9124	nucleoside monophosphate biosynthetic process	0.00015788	0.0050658	8/202 3.9%	80/10365 0.7%	A0A317SN75 A0A292QA47 A0A317SRV7 A0A292Q8D6 A0A292Q7P5 D5GPW5 D5G3W2 A0A317SSL3
9161	ribonucleoside monophosphate metabolic process	0.00022218	0.006832	8/202 3.9%	84/10365 0.8%	A0A317SN75 A0A292QA47 A0A317SRV7 A0A292Q8D6 A0A292Q7P5 D5GPW5 D5G3W2 A0A317SSL3
72522	purine-containing compound biosynthetic process	0.00026639	0.0078637	10/202 4.9%	133/10365 1.2%	A0A317SN75 A0A292QA47 A0A317SRV7 A0A292PNA9 D5G640 A0A292Q8D6 A0A292PSM5 A0A292Q7P5 D5G3W2 A0A317SSL3
9259	ribonucleotide metabolic process	0.00030735	0.0087239	13/202 6.4%	216/10365 2.0%	A0A317SNC1 A0A292QA47 A0A292PNA9 D5GAE7 A0A292PSM5 A0A292Q7P5 D5G3W2 A0A317SN75 D5GMF5 A0A317SRV7 A0A292PWC3 A0A292Q8D6 A0A317SSL3
72521	purine-containing compound metabolic process	0.00035121	0.0095999	13/202 6.4%	219/10365 2.1%	A0A317SNC1 A0A292QA47 A0A292PNA9 D5GAE7 D5G640 A0A292PSM5 A0A292Q7P5 D5G3W2 A0A317SN75 A0A317SRV7 A0A292PWC3 A0A292Q8D6 A0A317SSL3
9150	purine ribonucleotide metabolic process	0.00037189	0.009802	12/202 5.9%	192/10365 1.8%	A0A317SNC1 A0A317SN75 A0A292QA47 A0A317SRV7 A0A292PNA9 A0A292PWC3 D5GAE7 A0A292Q8D6 A0A292PSM5 A0A292Q7P5 D5G3W2 A0A317SSL3
9260	ribonucleotide biosynthetic process	0.00040258	0.010245	10/202 4.9%	140/10365 1.3%	A0A317SN75 D5GMF5 A0A292QA47 A0A317SRV7 A0A292PNA9 A0A292Q8D6 A0A292PSM5 A0A292Q7P5 D5G3W2 A0A317SSL3
9152	purine ribonucleotide biosynthetic process	0.00048555	0.011945	9/202 4.4%	118/10365 1.1%	A0A317SN75 A0A292QA47 A0A317SRV7 A0A292PNA9 A0A292Q8D6 A0A292PSM5 A0A292Q7P5 D5G3W2 A0A317SSL3
1901135	carbohydrate derivative metabolic process	0.00053676	0.012778	24/202 11.8%	594/10365 5.7%	A0A317SNC1 A0A292Q2G7 A0A292QA47 A0A292PNA9 D5GAE7 A0A292PRL2 A0A317SG76 A0A292Q759 A0A292PSM5 A0A292Q7P5 D5GPW5 D5G3W2 A0A292PUG0 A0A317SN75 D5GMF5 A0A292PUR0 A0A317SR87 A0A292PKM6 A0A317SRV7 A0A317SXW3 A0A292PWC3 A0A292PL40 A0A292Q8D6 A0A317SSL3
9123	nucleoside monophosphate metabolic process	0.00059376	0.013693	8/202 3.9%	97/10365 0.9%	A0A317SN75 A0A292QA47 A0A317SRV7 A0A292Q8D6 A0A292Q7P5 D5GPW5 D5G3W2 A0A317SSL3
90407	organophosphate biosynthetic process	0.0008127	0.018175	19/202 9.4%	434/10365 4.1%	D5GGL2 A0A292QA47 A0A292PNA9 D5GAE7 D5G640 A0A292PSM5 A0A292Q7P5 D5GPW5 D5G3W2 A0A317SN75 D5GMF5 A0A292PWW6 A0A317SRV7 A0A292PWC3 A0A292PP91 A0A292Q8D6 A0A317STJ0 A0A317SSL3 A0A317SVR7
71704	organic substance metabolic process	0.00084482	0.018338	138/202 68.3%	5949/10365 57.3%	A0A317SSJ4 A0A292PY08 D5GBQ8 A0A292Q966 A0A292PNK7 A0A292PMI7 A0A292PSM5 A0A317SKS0 A0A317T1U0 A0A317SN75 D5GA61 A0A292PKN5 D5GMF5 A0A292PYZ5 A0A292PUR0 A0A317T2V8 D5G9G3 A0A317SW11 A0A317SQN7 A0A292PP75 A0A317SFA8 D5GGL2 D5GFJ1 A0A317SE73 A0A317SHV1 A0A317SH51 A0A317SMX0 A0A292PRL2 D5GDF7 A0A292PSN6 A0A317SR87 A0A292Q588 A0A292PX83 A0A292PPQ6 A0A292PWW6 A0A292PP80 A0A292PNU1 A0A317T4K3 A0A292QA4…
1901564	organonitrogen compound metabolic process	0.00089977	0.018972	86/202 42.5%	3314/10365 31.9%	A0A317SSJ4 A0A292Q0A2 D5GBQ8 A0A292PPK3 A0A292Q769 A0A292PNK7 A0A317SFU6 A0A292PMI7 A0A317SWF7 D5GL03 A0A292PSM5 A0A317SKS0 A0A292PSI1 D5GAC1 A0A292Q6M5 A0A317SN75 D5GA61 A0A292PKN5 D5GMF5 A0A317T2V8 D5G9G3 A0A317SW11 A0A292Q0R1 D5GGL2 D5GFJ1 A0A317SE73 A0A317SHV1 A0A317SMX0 A0A292PSN6 A0A292Q7P5 A0A292Q0J9 A0A317SDI3 A0A292Q423 A0A292PX83 A0A292PPQ6 D5GPI2 A0A292Q4S6 A0A292PL40 A0A292PP80 A0A317…
8299	isoprenoid biosynthetic process	0.001011	0.020726	5/202 2.4%	40/10365 0.3%	A0A317SFA8 A0A292PWC3 D5GAE7 A0A292PP91 A0A292PJB4
6097	glyoxylate cycle	0.0011193	0.022326	2/202 0.9%	3/10365 0.0%	D5GQ51 A0A292PP75
44238	primary metabolic process	0.0012191	0.023676	130/202 64.3%	5562/10365 53.6%	A0A317SSJ4 D5GBQ8 A0A292Q966 A0A292PNK7 A0A292PMI7 A0A292PSM5 A0A317SKS0 A0A317T1U0 A0A317SN75 D5GA61 A0A292PKN5 D5GMF5 A0A292PYZ5 A0A292PUR0 A0A317T2V8 D5G9G3 A0A317SW11 A0A292PP75 A0A317SFA8 D5GGL2 D5GFJ1 A0A317SE73 A0A317SHV1 A0A317SH51 A0A317SMX0 A0A292PRL2 D5GDF7 A0A292PSN6 A0A317SR87 A0A292Q588 A0A292PX83 A0A292PPQ6 A0A292PWW6 A0A292PP80 A0A292PNU1 A0A317T4K3 A0A292QA44 A0A317SQL8 A0A292Q2G…
55114	oxidation-reduction process	0.0013168	0.024918	44/202 21.7%	1438/10365 13.8%	D5GQ81 A0A292PY08 D5GIY7 A0A292PSE7 A0A317SH84 D5GH06 A0A317SZC5 A0A317SKV9 A0A292PJN7 A0A317SGL5 A0A292PV53 A0A317SJJ4 A0A317SJL9 A0A292PVC7 A0A292PP51 A0A317SVR7 A0A292PP75 A0A292Q0R1 A0A292PLB5 D5GJ34 A0A317T4M7 A0A292Q4B0 D5GQ51 D5G5Y0 A0A317SE73 A0A292PPN5 A0A292Q9V6 A0A317SG76 A0A292Q2N9 A0A317SRA8 D5GQ76 A0A317SM21 A0A292Q1Q1 A0A292Q761 A0A317SDI3 A0A317SJ06 A0A292PKM6 D5GPI2 D5G657 D5G4J8…
42744	hydrogen peroxide catabolic process	0.001409	0.025362	3/202 1.4%	12/10365 0.1%	A0A317SM21 A0A292Q761 A0A317SKV9
6048	UDP-N-acetylglucosamine biosynthetic process	0.001409	0.025362	3/202 1.4%	12/10365 0.1%	A0A317SR87 A0A292PL40 A0A292PRL2
98869	cellular oxidant detoxification	0.0014899	0.02618	6/202 2.9%	64/10365 0.6%	A0A317SM21 A0A292Q761 A0A317SKV9 A0A317SGL5 A0A292PVC7 A0A292PP51
32787	monocarboxylic acid metabolic process	0.0017221	0.029555	10/202 4.9%	169/10365 1.6%	A0A317SNC1 D5GQ51 A0A292Q520 A0A292PV53 A0A292PX83 A0A317SG76 D5G6L5 A0A317SVR7 A0A292PP75 A0A292PUN7
42743	hydrogen peroxide metabolic process	0.0018056	0.029611	3/202 1.4%	13/10365 0.1%	A0A317SM21 A0A292Q761 A0A317SKV9
6047	UDP-N-acetylglucosamine metabolic process	0.0018056	0.029611	3/202 1.4%	13/10365 0.1%	A0A317SR87 A0A292PL40 A0A292PRL2
6720	isoprenoid metabolic process	0.0019165	0.030747	5/202 2.4%	46/10365 0.4%	A0A317SFA8 A0A292PWC3 D5GAE7 A0A292PP91 A0A292PJB4
6189	'de novo' IMP biosynthetic process	0.0019867	0.031196	4/202 1.9%	28/10365 0.2%	A0A317SN75 A0A292QA47 A0A317SRV7 D5G3W2
1990748	cellular detoxification	0.0021985	0.031363	6/202 2.9%	69/10365 0.6%	A0A317SM21 A0A292Q761 A0A317SKV9 A0A317SGL5 A0A292PVC7 A0A292PP51
9636	response to toxic substance	0.0021985	0.031363	6/202 2.9%	69/10365 0.6%	A0A317SM21 A0A292Q761 A0A317SKV9 A0A317SGL5 A0A292PVC7 A0A292PP51
98754	detoxification	0.0021985	0.031363	6/202 2.9%	69/10365 0.6%	A0A317SM21 A0A292Q761 A0A317SKV9 A0A317SGL5 A0A292PVC7 A0A292PP51
97237	cellular response to toxic substance	0.0021985	0.031363	6/202 2.9%	69/10365 0.6%	A0A317SM21 A0A292Q761 A0A317SKV9 A0A317SGL5 A0A292PVC7 A0A292PP51
46487	glyoxylate metabolic process	0.0022098	0.031363	2/202 0.9%	4/10365 0.0%	D5GQ51 A0A292PP75
6520	cellular amino acid metabolic process	0.0026656	0.037117	19/202 9.4%	481/10365 4.6%	A0A292PJB7 A0A317SE73 A0A292Q9V6 A0A292PPK3 A0A317SMX0 A0A292PW35 D5GL03 A0A292PSN6 A0A292Q6M5 D5GMF5 A0A292PTZ8 A0A292PX83 A0A292Q325 A0A317STR0 A0A292PL40 A0A292Q8D6 A0A317SW11 A0A317SSL3 A0A317SVR7
6188	IMP biosynthetic process	0.0029172	0.039144	4/202 1.9%	31/10365 0.2%	A0A317SN75 A0A292QA47 A0A317SRV7 D5G3W2
46040	IMP metabolic process	0.0029172	0.039144	4/202 1.9%	31/10365 0.2%	A0A317SN75 A0A292QA47 A0A317SRV7 D5G3W2
6534	cysteine metabolic process	0.0032838	0.043276	4/202 1.9%	32/10365 0.3%	A0A317STR0 A0A292Q9V6 A0A292PW35 A0A292PSN6
19637	organophosphate metabolic process	0.0036065	0.046695	22/202 10.8%	607/10365 5.8%	A0A317SNC1 D5GGL2 A0A292QA47 A0A292PNA9 D5GAE7 D5G640 A0A317SG76 A0A292PSM5 A0A292Q7P5 D5GPW5 D5G3W2 A0A317SN75 D5GMF5 A0A292PKM6 A0A292PWW6 A0A317SRV7 A0A292PWC3 A0A292PP91 A0A292Q8D6 A0A317STJ0 A0A317SSL3 A0A317SVR7
