# Supplementary material for: Investigation of the Proteomes of the Truffles Tuber albidum pico, T. aestivum, T. indicum, T. magnatum, and T. melanosporum
Source: Int J Mol Sci. 2021 Nov 30;22(23):12999. doi: 10.3390/ijms222312999 (PMC8658033; doi:10.3390/ijms222312999)
Supplement: Supplementary file 1 [file ijms-22-12999-s001.zip › Supplemental Information/Comparison Tuber melanosporum vs Tuber aestivum.xlsx]

## Sheet: Upregulated T. melanosporum
T-Test Tuber melanosporum vs Tuber aestivum
1 % FDR, min. 2fold change
Proteins upregulated in Tuber melanosporum
N: Student's T-test q-value Tuber melanosporum_Tuber aestivum	UniProt Accession	ID	Protein names	Gene names	Organism	N: Student's T-test Difference Tuber melanosporum_Tuber aestivum	fold change
0	D5G725	D5G725_TUBMM	But2 domain-containing protein	GSTUM_00004570001	Tuber melanosporum (strain Mel28) (Perigord black truffle)	7.39387	168.181
0	D5GIB0	D5GIB0_TUBMM	Uncharacterized protein	GSTUM_00008393001	Tuber melanosporum (strain Mel28) (Perigord black truffle)	7.19599	146.625
0	D5G6W9	D5G6W9_TUBMM	ML domain-containing protein	GSTUM_00002364001	Tuber melanosporum (strain Mel28) (Perigord black truffle)	6.87873	117.68
0	D5GE10	D5GE10_TUBMM	Uncharacterized protein	GSTUM_00001146001	Tuber melanosporum (strain Mel28) (Perigord black truffle)	6.82701	113.536
0	D5GKJ2	D5GKJ2_TUBMM	Uncharacterized protein	GSTUM_00009589001	Tuber melanosporum (strain Mel28) (Perigord black truffle)	6.3355	80.7561
0	D5G3Y0	D5G3Y0_TUBMM	Uncharacterized protein	GSTUM_00003850001	Tuber melanosporum (strain Mel28) (Perigord black truffle)	6.09663	68.4335
0	A0A317SDS9	A0A317SDS9_9PEZI	Fungal_trans domain-containing protein	C7212DRAFT_354685	Tuber magnatum (white Piedmont truffle)	5.74499	53.6308
0	D5GPW6	D5GPW6_TUBMM	Methyltransf_2 domain-containing protein	GSTUM_00012080001	Tuber melanosporum (strain Mel28) (Perigord black truffle)	5.66182	50.6265
0	D5G5R4	D5G5R4_TUBMM	Fructose-bisphosphate aldolase (FBP aldolase) (EC 4.1.2.13)	GSTUM_00001447001	Tuber melanosporum (strain Mel28) (Perigord black truffle)	5.51816	45.8281
0	D5GM64	D5GM64_TUBMM	Uncharacterized protein	GSTUM_00010543001	Tuber melanosporum (strain Mel28) (Perigord black truffle)	5.50518	45.4176
0	D5GHM3	D5GHM3_TUBMM	WSC domain-containing protein	GSTUM_00008041001	Tuber melanosporum (strain Mel28) (Perigord black truffle)	5.23898	37.7651
0	D5GL90	D5GL90_TUBMM	Uncharacterized protein	GSTUM_00010075001	Tuber melanosporum (strain Mel28) (Perigord black truffle)	5.21586	37.1647
0	D5GKT3	D5GKT3_TUBMM	Uncharacterized protein	GSTUM_00009757001	Tuber melanosporum (strain Mel28) (Perigord black truffle)	5.21262	37.0813
0	D5GI99	D5GI99_TUBMM	Glutaredoxin domain-containing protein	GSTUM_00008355001	Tuber melanosporum (strain Mel28) (Perigord black truffle)	5.18637	36.4127
0	A0A317SHR4	A0A317SHR4_9PEZI	Nucleoside diphosphate kinase (EC 2.7.4.6)	C7212DRAFT_334662	Tuber magnatum (white Piedmont truffle)	5.08789	34.0101
0	D5GMI7	D5GMI7_TUBMM	Uncharacterized protein	GSTUM_00010746001	Tuber melanosporum (strain Mel28) (Perigord black truffle)	5.05207	33.176
0	D5GM66	D5GM66_TUBMM	Uncharacterized protein	GSTUM_00010545001	Tuber melanosporum (strain Mel28) (Perigord black truffle)	5.00286	32.0635
0	A0A292PUR3	A0A292PUR3_9PEZI	Uncharacterized protein	GSTUAT00005385001	Tuber aestivum (summer truffle)	4.98851	31.7462
0	D5G4L2	D5G4L2_TUBMM	Uncharacterized protein	GSTUM_00004208001	Tuber melanosporum (strain Mel28) (Perigord black truffle)	4.90456	29.9516
0	D5GG88	D5GG88_TUBMM	Uncharacterized protein	GSTUM_00002002001	Tuber melanosporum (strain Mel28) (Perigord black truffle)	4.86528	29.1471
0	A0A292PWH2	A0A292PWH2_9PEZI	NADH-cytochrome b5 reductase (EC 1.6.2.2)	GSTUAT00004426001	Tuber aestivum (summer truffle)	4.84721	28.7843
0	D5GDR4	D5GDR4_TUBMM	Peptidase A1 domain-containing protein	GSTUM_00006237001	Tuber melanosporum (strain Mel28) (Perigord black truffle)	4.81777	28.2029
0	D5GIM5	D5GIM5_TUBMM	Tyrosinase_Cu-bd domain-containing protein	GSTUM_00008562001	Tuber melanosporum (strain Mel28) (Perigord black truffle)	4.74032	26.7287
0	D5GC94	D5GC94_TUBMM	PH_6 domain-containing protein	GSTUM_00000583001	Tuber melanosporum (strain Mel28) (Perigord black truffle)	4.69444	25.8921
0	D5GA95	D5GA95_TUBMM	Uncharacterized protein	GSTUM_00005193001	Tuber melanosporum (strain Mel28) (Perigord black truffle)	4.67959	25.627
0	A0A317SWG9	A0A317SWG9_9PEZI	Benzoquinone reductase	C7212DRAFT_304669	Tuber magnatum (white Piedmont truffle)	4.64107	24.9518
0	D5GFS5	D5GFS5_TUBMM	Uncharacterized protein	GSTUM_00007051001	Tuber melanosporum (strain Mel28) (Perigord black truffle)	4.62616	24.6952
0	D5G7R7	D5G7R7_TUBMM	Uncharacterized protein	GSTUM_00004694001	Tuber melanosporum (strain Mel28) (Perigord black truffle)	4.62452	24.6672
0	A0A317SWH1	A0A317SWH1_9PEZI	BTB domain-containing protein	C7212DRAFT_176259	Tuber magnatum (white Piedmont truffle)	4.62392	24.6569
0	D5G5G7	D5G5G7_TUBMM	Uncharacterized protein	GSTUM_00004327001	Tuber melanosporum (strain Mel28) (Perigord black truffle)	4.58454	23.993
0	A0A317SE15	A0A317SE15_9PEZI	Exocyst complex component SEC15	C7212DRAFT_224886	Tuber magnatum (white Piedmont truffle)	4.5578	23.5524
0	D5G930	D5G930_TUBMM	Cytochrome b-c1 complex subunit 7	GSTUM_00004960001	Tuber melanosporum (strain Mel28) (Perigord black truffle)	4.55696	23.5387
0	D5GIM4	D5GIM4_TUBMM	Tyosinase_C domain-containing protein	GSTUM_00008561001	Tuber melanosporum (strain Mel28) (Perigord black truffle)	4.48	22.3159
0	A0A317SHF6	A0A317SHF6_9PEZI	Uncharacterized protein	C7212DRAFT_218866	Tuber magnatum (white Piedmont truffle)	4.4495	21.8491
0	D5GNZ6	D5GNZ6_TUBMM	Uncharacterized protein	GSTUM_00011598001	Tuber melanosporum (strain Mel28) (Perigord black truffle)	4.42602	21.4964
0	D5G499	D5G499_TUBMM	YCII domain-containing protein	GSTUM_00004015001	Tuber melanosporum (strain Mel28) (Perigord black truffle)	4.38305	20.8655
0	D5GFX5	D5GFX5_TUBMM	HMG_CoA_synt_C domain-containing protein	GSTUM_00001924001	Tuber melanosporum (strain Mel28) (Perigord black truffle)	4.38024	20.8249
0	D5GI59	D5GI59_TUBMM	Peptide hydrolase (EC 3.4.-.-)	GSTUM_00008292001	Tuber melanosporum (strain Mel28) (Perigord black truffle)	4.35391	20.4483
0	D5G506	D5G506_TUBMM	Uncharacterized protein	GSTUM_00000226001	Tuber melanosporum (strain Mel28) (Perigord black truffle)	4.34493	20.3214
0	A0A317SSY1	A0A317SSY1_9PEZI	HIG1 domain-containing protein	C7212DRAFT_344196	Tuber magnatum (white Piedmont truffle)	4.33583	20.1937
0	D5G492	D5G492_TUBMM	Uncharacterized protein	GSTUM_00004007001	Tuber melanosporum (strain Mel28) (Perigord black truffle)	4.31572	19.9141
0	D5GB57	D5GB57_TUBMM	Uncharacterized protein	GSTUM_00005461001	Tuber melanosporum (strain Mel28) (Perigord black truffle)	4.31318	19.8791
2.19378e-05	D5GGX7	D5GGX7_TUBMM	Uncharacterized protein	GSTUM_00007602001	Tuber melanosporum (strain Mel28) (Perigord black truffle)	4.28066	19.436
0	D5GJK9	D5GJK9_TUBMM	Uncharacterized protein	GSTUM_00009058001	Tuber melanosporum (strain Mel28) (Perigord black truffle)	4.2643	19.2169
0	D5GC70	D5GC70_TUBMM	FAD-binding PCMH-type domain-containing protein	GSTUM_00000608001	Tuber melanosporum (strain Mel28) (Perigord black truffle)	4.232	18.7914
0	D5G640	D5G640_TUBMM	Uncharacterized protein	GSTUM_00001756001	Tuber melanosporum (strain Mel28) (Perigord black truffle)	4.182	18.1513
0	D5G7X1	D5G7X1_TUBMM	RmlD_sub_bind domain-containing protein	GSTUM_00002612001	Tuber melanosporum (strain Mel28) (Perigord black truffle)	4.17944	18.1191
0	D5GA85	D5GA85_TUBMM	Malate dehydrogenase (EC 1.1.1.37)	GSTUM_00005180001	Tuber melanosporum (strain Mel28) (Perigord black truffle)	4.11458	17.3226
0	D5G9L3	D5G9L3_TUBMM	Uncharacterized protein	GSTUM_00003371001	Tuber melanosporum (strain Mel28) (Perigord black truffle)	4.09451	17.0832
0	D5G7D9	D5G7D9_TUBMM	Cytochrome b5 heme-binding domain-containing protein	GSTUM_00002177001	Tuber melanosporum (strain Mel28) (Perigord black truffle)	4.08849	17.0121
0	D5GBD9	D5GBD9_TUBMM	Uncharacterized protein	GSTUM_00000479001	Tuber melanosporum (strain Mel28) (Perigord black truffle)	4.08844	17.0115
0	D5G418	D5G418_TUBMM	Uncharacterized protein	GSTUM_00003907001	Tuber melanosporum (strain Mel28) (Perigord black truffle)	4.05513	16.6232
0	D5G791	D5G791_TUBMM	Uncharacterized protein	GSTUM_00002517001	Tuber melanosporum (strain Mel28) (Perigord black truffle)	4.04585	16.5167
0	D5GMH9	D5GMH9_TUBMM	Cytochrome b-c1 complex subunit Rieske, mitochondrial (EC 7.1.1.8)	GSTUM_00010736001	Tuber melanosporum (strain Mel28) (Perigord black truffle)	4.03852	16.433
0	D5GKK3	D5GKK3_TUBMM	Uncharacterized protein	GSTUM_00009607001	Tuber melanosporum (strain Mel28) (Perigord black truffle)	4.02538	16.284
0	D5G6V8	D5G6V8_TUBMM	Uncharacterized protein	GSTUM_00002301001	Tuber melanosporum (strain Mel28) (Perigord black truffle)	4.00742	16.0825
0	D5GLW3	D5GLW3_TUBMM	KH type-2 domain-containing protein	GSTUM_00010444001	Tuber melanosporum (strain Mel28) (Perigord black truffle)	4.00269	16.0299
0	D5GB33	D5GB33_TUBMM	DUF1932 domain-containing protein	GSTUM_00005424001	Tuber melanosporum (strain Mel28) (Perigord black truffle)	3.98262	15.8084
0	D5GAS6	D5GAS6_TUBMM	Uncharacterized protein	GSTUM_00005280001	Tuber melanosporum (strain Mel28) (Perigord black truffle)	3.96474	15.6137
0	D5GM26	D5GM26_TUBMM	Septin-type G domain-containing protein	GSTUM_00010495001	Tuber melanosporum (strain Mel28) (Perigord black truffle)	3.9564	15.5237
0	D5GFH0	D5GFH0_TUBMM	DUF2235 domain-containing protein	GSTUM_00006890001	Tuber melanosporum (strain Mel28) (Perigord black truffle)	3.95056	15.461
2.89855e-05	A0A317SG33	A0A317SG33_9PEZI	FK506-binding protein (EC 5.2.1.8)	C7212DRAFT_355219	Tuber magnatum (white Piedmont truffle)	3.94968	15.4516
0	D5GFF0	D5GFF0_TUBMM	PKS_ER domain-containing protein	GSTUM_00006862001	Tuber melanosporum (strain Mel28) (Perigord black truffle)	3.9375	15.3217
0	D5GBI9	D5GBI9_TUBMM	Uncharacterized protein	GSTUM_00005655001	Tuber melanosporum (strain Mel28) (Perigord black truffle)	3.92633	15.2035
0	D5G7J2	D5G7J2_TUBMM	FAD-binding PCMH-type domain-containing protein	GSTUM_00002593001	Tuber melanosporum (strain Mel28) (Perigord black truffle)	3.90261	14.9556
0	D5G4F8	D5G4F8_TUBMM	GST C-terminal domain-containing protein	GSTUM_00004090001	Tuber melanosporum (strain Mel28) (Perigord black truffle)	3.89982	14.9267
0	D5GHB0	D5GHB0_TUBMM	4HBT domain-containing protein	GSTUM_00007729001	Tuber melanosporum (strain Mel28) (Perigord black truffle)	3.89221	14.8481
0	D5G7Z9	D5G7Z9_TUBMM	Sulfate adenylyltransferase (EC 2.7.7.4) (ATP-sulfurylase) (Sulfate adenylate transferase) (SAT)	MET3 GSTUM_00002747001	Tuber melanosporum (strain Mel28) (Perigord black truffle)	3.86885	14.6097
0	D5G718	D5G718_TUBMM	Uncharacterized protein	GSTUM_00004558001	Tuber melanosporum (strain Mel28) (Perigord black truffle)	3.83463	14.2672
0	D5G4A5	D5G4A5_TUBMM	Glutamate dehydrogenase	GSTUM_00004021001	Tuber melanosporum (strain Mel28) (Perigord black truffle)	3.80873	14.0134
0	D5GBY5	D5GBY5_TUBMM	Uncharacterized protein	GSTUM_00005644001	Tuber melanosporum (strain Mel28) (Perigord black truffle)	3.76976	13.6399
0	A0A317T5T2	A0A317T5T2_9PEZI	YjgF-like protein	C7212DRAFT_340960	Tuber magnatum (white Piedmont truffle)	3.75944	13.5427
0	D5GBY0	D5GBY0_TUBMM	6PGD domain-containing protein	GSTUM_00005638001	Tuber melanosporum (strain Mel28) (Perigord black truffle)	3.70986	13.0852
0	D5G4M6	D5G4M6_TUBMM	Uncharacterized protein	GSTUM_00000014001	Tuber melanosporum (strain Mel28) (Perigord black truffle)	3.70778	13.0663
0	D5GPP3	D5GPP3_TUBMM	14_3_3 domain-containing protein	GSTUM_00011958001	Tuber melanosporum (strain Mel28) (Perigord black truffle)	3.70293	13.0225
0	D5GPK8	D5GPK8_TUBMM	SHSP domain-containing protein	GSTUM_00011894001	Tuber melanosporum (strain Mel28) (Perigord black truffle)	3.69862	12.9836
0	D5GA33	D5GA33_TUBMM	Uncharacterized protein	GSTUM_00003549001	Tuber melanosporum (strain Mel28) (Perigord black truffle)	3.68664	12.8762
0	D5GC66	D5GC66_TUBMM	Uncharacterized protein	GSTUM_00000604001	Tuber melanosporum (strain Mel28) (Perigord black truffle)	3.66507	12.6852
0	D5G450	D5G450_TUBMM	Glutathione reductase (EC 1.8.1.7)	GSTUM_00003950001	Tuber melanosporum (strain Mel28) (Perigord black truffle)	3.66418	12.6773
0	D5G7X3	D5G7X3_TUBMM	Uncharacterized protein	GSTUM_00002616001	Tuber melanosporum (strain Mel28) (Perigord black truffle)	3.6151	12.2533
0	D5GCM7	D5GCM7_TUBMM	Uncharacterized protein	GSTUM_00000734001	Tuber melanosporum (strain Mel28) (Perigord black truffle)	3.5801	11.9596
0	D5GBH3	D5GBH3_TUBMM	Uncharacterized protein	GSTUM_00000499001	Tuber melanosporum (strain Mel28) (Perigord black truffle)	3.57693	11.9334
0	D5GDP6	D5GDP6_TUBMM	HIT domain-containing protein	GSTUM_00006216001	Tuber melanosporum (strain Mel28) (Perigord black truffle)	3.57688	11.933
0.00555641	D5GFN1	D5GFN1_TUBMM	Uncharacterized protein	GSTUM_00006994001	Tuber melanosporum (strain Mel28) (Perigord black truffle)	3.55364	11.7423
0	D5G3X9	D5G3X9_TUBMM	Uncharacterized protein	GSTUM_00003849001	Tuber melanosporum (strain Mel28) (Perigord black truffle)	3.55179	11.7272
0	D5GNT3	D5GNT3_TUBMM	Uncharacterized protein	GSTUM_00011471001	Tuber melanosporum (strain Mel28) (Perigord black truffle)	3.54728	11.6906
0	A0A292PZJ4	A0A292PZJ4_9PEZI	Uncharacterized protein	GSTUAT00002927001	Tuber aestivum (summer truffle)	3.52291	11.4948
0	D5GLQ2	D5GLQ2_TUBMM	Catalase (EC 1.11.1.6)	GSTUM_00010313001	Tuber melanosporum (strain Mel28) (Perigord black truffle)	3.52107	11.4802
0	D5GIQ9	D5GIQ9_TUBMM	Uncharacterized protein	GSTUM_00008613001	Tuber melanosporum (strain Mel28) (Perigord black truffle)	3.51134	11.403
0	A0A292PSU3	A0A292PSU3_9PEZI	AMP-binding domain-containing protein	GSTUAT00006400001	Tuber aestivum (summer truffle)	3.49794	11.2976
0	D5GKI3	D5GKI3_TUBMM	Uncharacterized protein	GSTUM_00009572001	Tuber melanosporum (strain Mel28) (Perigord black truffle)	3.4956	11.2793
0	D5G5J4	D5G5J4_TUBMM	Glyco_hydro_15 domain-containing protein	GSTUM_00004366001	Tuber melanosporum (strain Mel28) (Perigord black truffle)	3.46402	11.035
0	A0A317SUH2	A0A317SUH2_9PEZI	Mitochondrial carrier	C7212DRAFT_320114	Tuber magnatum (white Piedmont truffle)	3.44851	10.917
0	D5G5W0	D5G5W0_TUBMM	Uncharacterized protein	GSTUM_00001597001	Tuber melanosporum (strain Mel28) (Perigord black truffle)	3.44748	10.9092
0	D5GC43	D5GC43_TUBMM	BAR domain-containing protein	GSTUM_00000555001	Tuber melanosporum (strain Mel28) (Perigord black truffle)	3.43595	10.8224
0	D5G892	D5G892_TUBMM	Ribos_L4_asso_C domain-containing protein	GSTUM_00002935001	Tuber melanosporum (strain Mel28) (Perigord black truffle)	3.42975	10.776
0	D5G8F0	D5G8F0_TUBMM	PMSR domain-containing protein	GSTUM_00004791001	Tuber melanosporum (strain Mel28) (Perigord black truffle)	3.41046	10.6329
0	D5GK32	D5GK32_TUBMM	ADF-H domain-containing protein	GSTUM_00009340001	Tuber melanosporum (strain Mel28) (Perigord black truffle)	3.40581	10.5987
0	D5GJ79	D5GJ79_TUBMM	PABS domain-containing protein	GSTUM_00008875001	Tuber melanosporum (strain Mel28) (Perigord black truffle)	3.39857	10.5456
0	D5G736	D5G736_TUBMM	Uncharacterized protein	GSTUM_00002324001	Tuber melanosporum (strain Mel28) (Perigord black truffle)	3.39143	10.4935
0.000135894	A0A317SAF9	A0A317SAF9_9PEZI	HMG-box (Fragment)	C7212DRAFT_303459	Tuber magnatum (white Piedmont truffle)	3.37799	10.3962
0	D5GI98	D5GI98_TUBMM	Uncharacterized protein	GSTUM_00008354001	Tuber melanosporum (strain Mel28) (Perigord black truffle)	3.36525	10.3048
0	D5GE05	D5GE05_TUBMM	Peptide hydrolase (EC 3.4.-.-)	GSTUM_00001164001	Tuber melanosporum (strain Mel28) (Perigord black truffle)	3.35635	10.2415
0	D5GEK6	D5GEK6_TUBMM	Aldo_ket_red domain-containing protein	GSTUM_00006538001	Tuber melanosporum (strain Mel28) (Perigord black truffle)	3.35239	10.2134
8.31601e-06	A0A317SCR3	A0A317SCR3_9PEZI	Aquaporin-like protein	C7212DRAFT_360407	Tuber magnatum (white Piedmont truffle)	3.35042	10.1995
0	D5GK81	D5GK81_TUBMM	40S ribosomal protein S21	GSTUM_00009419001	Tuber melanosporum (strain Mel28) (Perigord black truffle)	3.33299	10.077
0	D5GI33	D5GI33_TUBMM	Peroxiredoxin (EC 1.11.1.15)	GSTUM_00008248001	Tuber melanosporum (strain Mel28) (Perigord black truffle)	3.32698	10.0351
0	D5GI16	D5GI16_TUBMM	PKS_ER domain-containing protein	GSTUM_00008228001	Tuber melanosporum (strain Mel28) (Perigord black truffle)	3.31979	9.98519
0	D5GLV6	D5GLV6_TUBMM	Uncharacterized protein	GSTUM_00010437001	Tuber melanosporum (strain Mel28) (Perigord black truffle)	3.26793	9.63263
0.000154728	D5GKI9	D5GKI9_TUBMM	NMO domain-containing protein	GSTUM_00009584001	Tuber melanosporum (strain Mel28) (Perigord black truffle)	3.26204	9.59339
0	D5GMP5	D5GMP5_TUBMM	TauD domain-containing protein	GSTUM_00010867001	Tuber melanosporum (strain Mel28) (Perigord black truffle)	3.25378	9.53862
0	D5GHW8	D5GHW8_TUBMM	Peroxiredoxin (EC 1.11.1.15)	GSTUM_00008154001	Tuber melanosporum (strain Mel28) (Perigord black truffle)	3.22397	9.34354
0	D5GCR6	D5GCR6_TUBMM	Uncharacterized protein	GSTUM_00005989001	Tuber melanosporum (strain Mel28) (Perigord black truffle)	3.22123	9.32582
2.83186e-05	D5GB90	D5GB90_TUBMM	Uncharacterized protein	GSTUM_00003797001	Tuber melanosporum (strain Mel28) (Perigord black truffle)	3.2211	9.32498
0.00135117	D5GI42	D5GI42_TUBMM	Uncharacterized protein	GSTUM_00008260001	Tuber melanosporum (strain Mel28) (Perigord black truffle)	3.21115	9.26088
0	D5GQ43	D5GQ43_TUBMM	Uncharacterized protein	GSTUM_00012191001	Tuber melanosporum (strain Mel28) (Perigord black truffle)	3.20478	9.22008
0	D5G611	D5G611_TUBMM	Uncharacterized protein	GSTUM_00001719001	Tuber melanosporum (strain Mel28) (Perigord black truffle)	3.18056	9.06659
0	A0A292PQX0	A0A292PQX0_9PEZI	ANK_REP_REGION domain-containing protein	GSTUAT00005889001	Tuber aestivum (summer truffle)	3.17789	9.04983
0	D5GER4	D5GER4_TUBMM	Uncharacterized protein	GSTUM_00001342001	Tuber melanosporum (strain Mel28) (Perigord black truffle)	3.17006	9.00084
0	D5GCD9	D5GCD9_TUBMM	Saccharopine dehydrogenase [NAD(+), L-lysine-forming] (SDH) (EC 1.5.1.7) (Lysine--2-oxoglutarate reductase)	GSTUM_00005842001	Tuber melanosporum (strain Mel28) (Perigord black truffle)	3.15815	8.92684
0	D5GK30	D5GK30_TUBMM	Carrier domain-containing protein	GSTUM_00009337001	Tuber melanosporum (strain Mel28) (Perigord black truffle)	3.15706	8.9201
1.64609e-05	D5G797	D5G797_TUBMM	M20_dimer domain-containing protein	GSTUM_00002523001	Tuber melanosporum (strain Mel28) (Perigord black truffle)	3.13754	8.80022
0	A0A317SFX4	A0A317SFX4_9PEZI	GST C-terminal domain-containing protein	C7212DRAFT_333980	Tuber magnatum (white Piedmont truffle)	3.13287	8.77178
2.73973e-05	A0A292PP50	A0A292PP50_9PEZI	Mannose-P-dolichol utilization defect 1 protein homolog	GSTUAT00007661001	Tuber aestivum (summer truffle)	3.13108	8.76091
0	D5GP55	D5GP55_TUBMM	Uncharacterized protein	GSTUM_00011709001	Tuber melanosporum (strain Mel28) (Perigord black truffle)	3.1195	8.69087
0	D5GEV7	D5GEV7_TUBMM	Thioredoxin domain-containing protein	GSTUM_00001411001	Tuber melanosporum (strain Mel28) (Perigord black truffle)	3.11214	8.64664
0	D5GMW1	D5GMW1_TUBMM	VWFA domain-containing protein	GSTUM_00010963001	Tuber melanosporum (strain Mel28) (Perigord black truffle)	3.11094	8.63945
0	D5GJ16	D5GJ16_TUBMM	SLT domain-containing protein	GSTUM_00008776001	Tuber melanosporum (strain Mel28) (Perigord black truffle)	3.1101	8.63442
0	D5GA24	D5GA24_TUBMM	FAD-binding PCMH-type domain-containing protein	GSTUM_00003538001	Tuber melanosporum (strain Mel28) (Perigord black truffle)	3.108	8.62187
1.61616e-05	D5G4T8	D5G4T8_TUBMM	Uncharacterized protein	GSTUM_00000195001	Tuber melanosporum (strain Mel28) (Perigord black truffle)	3.10253	8.58924
1.63599e-05	D5GJ00	D5GJ00_TUBMM	Protein kinase domain-containing protein	GSTUM_00008759001	Tuber melanosporum (strain Mel28) (Perigord black truffle)	3.09624	8.55187
0	D5G903	D5G903_TUBMM	Uncharacterized protein	GSTUM_00004922001	Tuber melanosporum (strain Mel28) (Perigord black truffle)	3.07813	8.44519
0	D5GMH0	D5GMH0_TUBMM	Uncharacterized protein	GSTUM_00010709001	Tuber melanosporum (strain Mel28) (Perigord black truffle)	3.04105	8.2309
0	D5GEV4	D5GEV4_TUBMM	6,7-dimethyl-8-ribityllumazine synthase (DMRL synthase) (EC 2.5.1.78)	GSTUM_00001408001	Tuber melanosporum (strain Mel28) (Perigord black truffle)	3.03657	8.20538
0	A0A317SVX1	A0A317SVX1_9PEZI	Superoxide dismutase (EC 1.15.1.1)	C7212DRAFT_294074	Tuber magnatum (white Piedmont truffle)	3.03644	8.20464
0	A0A292Q003	A0A292Q003_9PEZI	Uncharacterized protein (Fragment)	GSTUAT00002819001	Tuber aestivum (summer truffle)	3.03195	8.17914
0	D5G7G9	D5G7G9_TUBMM	Uncharacterized protein	GSTUM_00002459001	Tuber melanosporum (strain Mel28) (Perigord black truffle)	3.02286	8.12777
0	D5GIT4	D5GIT4_TUBMM	HPt domain-containing protein	GSTUM_00008666001	Tuber melanosporum (strain Mel28) (Perigord black truffle)	3.02019	8.11274
0	A0A292Q5G6	A0A292Q5G6_9PEZI	Lactamase_B domain-containing protein	GSTUAT00001878001	Tuber aestivum (summer truffle)	3.01929	8.10768
0.00198944	D5GJ65	D5GJ65_TUBMM	DUF3844 domain-containing protein	GSTUM_00008860001	Tuber melanosporum (strain Mel28) (Perigord black truffle)	3.01746	8.09741
0	D5GFY7	D5GFY7_TUBMM	Uncharacterized protein	GSTUM_00001952001	Tuber melanosporum (strain Mel28) (Perigord black truffle)	3.00378	8.02099
0	D5G6D1	D5G6D1_TUBMM	Uncharacterized protein	GSTUM_00004428001	Tuber melanosporum (strain Mel28) (Perigord black truffle)	2.99706	7.98371
0	D5GB38	D5GB38_TUBMM	Uncharacterized protein	GSTUM_00005435001	Tuber melanosporum (strain Mel28) (Perigord black truffle)	2.98895	7.93896
0	D5G9J7	D5G9J7_TUBMM	Uncharacterized protein	GSTUM_00003355001	Tuber melanosporum (strain Mel28) (Perigord black truffle)	2.96119	7.78766
1.52091e-05	D5GDP8	D5GDP8_TUBMM	CRAL-TRIO domain-containing protein	GSTUM_00006218001	Tuber melanosporum (strain Mel28) (Perigord black truffle)	2.92176	7.5777
0.0013064	D5GCI5	D5GCI5_TUBMM	Cytochrome c oxidase subunit	GSTUM_00005904001	Tuber melanosporum (strain Mel28) (Perigord black truffle)	2.87521	7.3371
0	D5GFX4	D5GFX4_TUBMM	Uncharacterized protein	GSTUM_00001923001	Tuber melanosporum (strain Mel28) (Perigord black truffle)	2.86665	7.2937
0	A0A292PPP9	A0A292PPP9_9PEZI	Phosphoribosylaminoimidazole carboxylase (EC 4.1.1.21)	GSTUAT00007470001	Tuber aestivum (summer truffle)	2.86165	7.26846
0	D5GCK3	D5GCK3_TUBMM	Uncharacterized protein	GSTUM_00000686001	Tuber melanosporum (strain Mel28) (Perigord black truffle)	2.84769	7.19847
0	A0A292PTM2	A0A292PTM2_9PEZI	Carrier domain-containing protein	GSTUAT00005928001	Tuber aestivum (summer truffle)	2.84677	7.19388
0	A0A317SFJ3	A0A317SFJ3_9PEZI	Uncharacterized protein	C7212DRAFT_300217	Tuber magnatum (white Piedmont truffle)	2.84149	7.1676
0	D5GG85	D5GG85_TUBMM	PKS_ER domain-containing protein	GSTUM_00001999001	Tuber melanosporum (strain Mel28) (Perigord black truffle)	2.83959	7.15817
0	D5GER5	D5GER5_TUBMM	Tr-type G domain-containing protein	GSTUM_00001343001	Tuber melanosporum (strain Mel28) (Perigord black truffle)	2.83279	7.12451
0	A0A317SRM6	A0A317SRM6_9PEZI	Uncharacterized protein (Fragment)	C7212DRAFT_21464	Tuber magnatum (white Piedmont truffle)	2.83051	7.11326
0	D5GHK2	D5GHK2_TUBMM	Uncharacterized protein	GSTUM_00007956001	Tuber melanosporum (strain Mel28) (Perigord black truffle)	2.82405	7.08148
0	D5GIY8	D5GIY8_TUBMM	Uncharacterized protein	GSTUM_00008743001	Tuber melanosporum (strain Mel28) (Perigord black truffle)	2.80306	6.97919
0	D5GK07	D5GK07_TUBMM	NodB homology domain-containing protein	GSTUM_00009302001	Tuber melanosporum (strain Mel28) (Perigord black truffle)	2.79111	6.92162
0	D5GEG5	D5GEG5_TUBMM	Uncharacterized protein	GSTUM_00006475001	Tuber melanosporum (strain Mel28) (Perigord black truffle)	2.78486	6.8917
0	D5G5Z3	D5G5Z3_TUBMM	Ribokinase (RK) (EC 2.7.1.15)	GSTUM_00001691001	Tuber melanosporum (strain Mel28) (Perigord black truffle)	2.78307	6.88316
8.47458e-06	D5GM30	D5GM30_TUBMM	Peptidylprolyl isomerase (EC 5.2.1.8)	GSTUM_00010499001	Tuber melanosporum (strain Mel28) (Perigord black truffle)	2.77971	6.86714
0	D5GBL9	D5GBL9_TUBMM	Uncharacterized protein	GSTUM_00005701001	Tuber melanosporum (strain Mel28) (Perigord black truffle)	2.76967	6.81952
0.000154286	D5GK65	D5GK65_TUBMM	Acetolactate synthase (EC 2.2.1.6)	GSTUM_00009396001	Tuber melanosporum (strain Mel28) (Perigord black truffle)	2.75514	6.75118
0	D5G4L4	D5G4L4_TUBMM	Uncharacterized protein	GSTUM_00004210001	Tuber melanosporum (strain Mel28) (Perigord black truffle)	2.73412	6.65353
0.000409326	D5GAQ8	D5GAQ8_TUBMM	Adenylyl-sulfate kinase (EC 2.7.1.25)	GSTUM_00003745001	Tuber melanosporum (strain Mel28) (Perigord black truffle)	2.7324	6.6456
3.81558e-05	D5GBG3	D5GBG3_TUBMM	Uncharacterized protein	GSTUM_00000460001	Tuber melanosporum (strain Mel28) (Perigord black truffle)	2.72402	6.60711
0	A0A317SGI9	A0A317SGI9_9PEZI	Uncharacterized protein	C7212DRAFT_359382	Tuber magnatum (white Piedmont truffle)	2.72339	6.60423
0	D5G948	D5G948_TUBMM	Uncharacterized protein	GSTUM_00003125001	Tuber melanosporum (strain Mel28) (Perigord black truffle)	2.70527	6.5218
3.88979e-05	A0A317SN90	A0A317SN90_9PEZI	UROD/MetE-like protein	C7212DRAFT_364016	Tuber magnatum (white Piedmont truffle)	2.68222	6.41843
0	A0A292Q7I1	A0A292Q7I1_9PEZI	Uncharacterized protein	GSTUAT00001172001	Tuber aestivum (summer truffle)	2.67763	6.39804
0	A0A317SXV3	A0A317SXV3_9PEZI	Uncharacterized protein	C7212DRAFT_355347	Tuber magnatum (white Piedmont truffle)	2.67162	6.37144
0.00044898	A0A317SK65	A0A317SK65_9PEZI	Uncharacterized protein	C7212DRAFT_329695	Tuber magnatum (white Piedmont truffle)	2.6662	6.34755
0	A0A317SUW2	A0A317SUW2_9PEZI	Peptide hydrolase (EC 3.4.-.-)	C7212DRAFT_180040	Tuber magnatum (white Piedmont truffle)	2.65315	6.29039
2.20994e-05	D5G802	D5G802_TUBMM	SGL domain-containing protein	GSTUM_00002751001	Tuber melanosporum (strain Mel28) (Perigord black truffle)	2.64705	6.26385
0	D5G867	D5G867_TUBMM	Uncharacterized protein	GSTUM_00002909001	Tuber melanosporum (strain Mel28) (Perigord black truffle)	2.6317	6.19756
0	A0A292PTB5	A0A292PTB5_9PEZI	Uncharacterized protein	GSTUAT00006260001	Tuber aestivum (summer truffle)	2.63111	6.19502
0	D5GKJ6	D5GKJ6_TUBMM	Peptidyl-prolyl cis-trans isomerase (PPIase) (EC 5.2.1.8)	GSTUM_00009594001	Tuber melanosporum (strain Mel28) (Perigord black truffle)	2.6269	6.17697
0	D5G9B7	D5G9B7_TUBMM	Uncharacterized protein	GSTUM_00003300001	Tuber melanosporum (strain Mel28) (Perigord black truffle)	2.61721	6.13562
5.52995e-05	A0A317ST34	A0A317ST34_9PEZI	Acetyl-coenzyme A synthetase (EC 6.2.1.1)	C7212DRAFT_277549	Tuber magnatum (white Piedmont truffle)	2.60599	6.08809
0	D5GF75	D5GF75_TUBMM	Protein disulfide-isomerase (EC 5.3.4.1)	GSTUM_00006762001	Tuber melanosporum (strain Mel28) (Perigord black truffle)	2.60109	6.06745
0	D5G564	D5G564_TUBMM	Lipoyl-binding domain-containing protein	GSTUM_00000274001	Tuber melanosporum (strain Mel28) (Perigord black truffle)	2.59075	6.02412
0	D5GDX3	D5GDX3_TUBMM	Uncharacterized protein	GSTUM_00006321001	Tuber melanosporum (strain Mel28) (Perigord black truffle)	2.57401	5.95462
0	D5G7I0	D5G7I0_TUBMM	ATP synthase subunit beta (EC 7.1.2.2)	GSTUM_00002474001	Tuber melanosporum (strain Mel28) (Perigord black truffle)	2.57335	5.9519
0.00181237	D5GBY7	D5GBY7_TUBMM	40S ribosomal protein S7	GSTUM_00005646001	Tuber melanosporum (strain Mel28) (Perigord black truffle)	2.55992	5.89675
0	D5G7C0	D5G7C0_TUBMM	Uncharacterized protein	GSTUM_00002433001	Tuber melanosporum (strain Mel28) (Perigord black truffle)	2.54917	5.85297
0	A0A317SSG7	A0A317SSG7_9PEZI	DUF2235 domain-containing protein	C7212DRAFT_314392	Tuber magnatum (white Piedmont truffle)	2.54872	5.85115
0	D5G637	D5G637_TUBMM	Acetyltransferase component of pyruvate dehydrogenase complex (EC 2.3.1.12)	GSTUM_00001753001	Tuber melanosporum (strain Mel28) (Perigord black truffle)	2.54733	5.84551
0.000326316	D5GM33	D5GM33_TUBMM	Carrier domain-containing protein	GSTUM_00010502001	Tuber melanosporum (strain Mel28) (Perigord black truffle)	2.54577	5.8392
2.75387e-05	A0A292PXZ6	A0A292PXZ6_9PEZI	Uncharacterized protein	GSTUAT00004574001	Tuber aestivum (summer truffle)	2.54522	5.83697
0	D5GKB6	D5GKB6_TUBMM	Uncharacterized protein	GSTUM_00009464001	Tuber melanosporum (strain Mel28) (Perigord black truffle)	2.54471	5.83491
0.000624846	D5GF26	D5GF26_TUBMM	Reticulon-like protein	GSTUM_00006712001	Tuber melanosporum (strain Mel28) (Perigord black truffle)	2.53453	5.79388
0	D5GNW3	D5GNW3_TUBMM	Uncharacterized protein	GSTUM_00011542001	Tuber melanosporum (strain Mel28) (Perigord black truffle)	2.53325	5.78874
0.000257888	D5G494	D5G494_TUBMM	PPM-type phosphatase domain-containing protein	GSTUM_00004009001	Tuber melanosporum (strain Mel28) (Perigord black truffle)	2.51886	5.73129
8.26446e-06	D5G6Q4	D5G6Q4_TUBMM	ATP-synt_DE_N domain-containing protein	GSTUM_00002166001	Tuber melanosporum (strain Mel28) (Perigord black truffle)	2.51848	5.72978
1.56556e-05	D5GH51	D5GH51_TUBMM	N-acetyltransferase domain-containing protein	GSTUM_00007704001	Tuber melanosporum (strain Mel28) (Perigord black truffle)	2.4928	5.62869
0	A0A292PSQ9	A0A292PSQ9_9PEZI	GFA domain-containing protein	GSTUAT00006383001	Tuber aestivum (summer truffle)	2.48056	5.58114
2.73504e-05	D5GBC7	D5GBC7_TUBMM	Glucose-6-phosphate 1-epimerase (EC 5.1.3.15)	GSTUM_00000424001	Tuber melanosporum (strain Mel28) (Perigord black truffle)	2.46531	5.52246
3.87097e-05	D5GF07	D5GF07_TUBMM	Histone domain-containing protein	GSTUM_00006685001	Tuber melanosporum (strain Mel28) (Perigord black truffle)	2.45656	5.48906
0	D5G9D4	D5G9D4_TUBMM	Uncharacterized protein	GSTUM_00003257001	Tuber melanosporum (strain Mel28) (Perigord black truffle)	2.44999	5.46412
2.88288e-05	A0A317SGR5	A0A317SGR5_9PEZI	Phosphotransferase (EC 2.7.1.-)	C7212DRAFT_214519	Tuber magnatum (white Piedmont truffle)	2.44915	5.46094
0	D5GL47	D5GL47_TUBMM	Phosphomannomutase (EC 5.4.2.8)	GSTUM_00009989001	Tuber melanosporum (strain Mel28) (Perigord black truffle)	2.43985	5.42585
0	D5GLQ7	D5GLQ7_TUBMM	Uncharacterized protein	GSTUM_00010358001	Tuber melanosporum (strain Mel28) (Perigord black truffle)	2.43694	5.41492
2.90909e-05	D5G834	D5G834_TUBMM	Phospho-2-dehydro-3-deoxyheptonate aldolase (EC 2.5.1.54)	GSTUM_00002791001	Tuber melanosporum (strain Mel28) (Perigord black truffle)	2.42771	5.38039
0.000155172	D5G6R0	D5G6R0_TUBMM	Uncharacterized protein	GSTUM_00002228001	Tuber melanosporum (strain Mel28) (Perigord black truffle)	2.42568	5.37282
8.3682e-06	D5GFH1	D5GFH1_TUBMM	Uncharacterized protein	GSTUM_00006891001	Tuber melanosporum (strain Mel28) (Perigord black truffle)	2.42167	5.35791
9.06344e-05	A0A317SXF1	A0A317SXF1_9PEZI	Tricalbin	C7212DRAFT_360630	Tuber magnatum (white Piedmont truffle)	2.41698	5.34052
1.53257e-05	D5G7A6	D5G7A6_TUBMM	Uncharacterized protein	GSTUM_00002416001	Tuber melanosporum (strain Mel28) (Perigord black truffle)	2.41576	5.336
2.6936e-05	D5GFU3	D5GFU3_TUBMM	Uncharacterized protein	GSTUM_00007081001	Tuber melanosporum (strain Mel28) (Perigord black truffle)	2.41414	5.33002
0	D5GG97	D5GG97_TUBMM	Amino_oxidase domain-containing protein	GSTUM_00007281001	Tuber melanosporum (strain Mel28) (Perigord black truffle)	2.40615	5.30058
8.40336e-06	D5GKJ7	D5GKJ7_TUBMM	Eukaryotic translation initiation factor 3 subunit J (eIF3j) (Eukaryotic translation initiation factor 3 30 kDa subunit homolog) (eIF-3 30 kDa subunit homolog)	HCR1 GSTUM_00009595001	Tuber melanosporum (strain Mel28) (Perigord black truffle)	2.40572	5.299
0	D5G757	D5G757_TUBMM	Uncharacterized protein	GSTUM_00002352001	Tuber melanosporum (strain Mel28) (Perigord black truffle)	2.40406	5.29291
0	D5GNG6	D5GNG6_TUBMM	Fumarylacetoacetase (EC 3.7.1.2) (Fumarylacetoacetate hydrolase)	GSTUM_00011282001	Tuber melanosporum (strain Mel28) (Perigord black truffle)	2.39656	5.26546
0	A0A292PME4	A0A292PME4_9PEZI	Uncharacterized protein	GSTUAT00007217001	Tuber aestivum (summer truffle)	2.37202	5.17665
0	D5GAK7	D5GAK7_TUBMM	Uncharacterized protein	GSTUM_00003663001	Tuber melanosporum (strain Mel28) (Perigord black truffle)	2.36855	5.16422
0	A0A292Q7C8	A0A292Q7C8_9PEZI	Uncharacterized protein	GSTUAT00000885001	Tuber aestivum (summer truffle)	2.36759	5.16078
0.0006618	D5G9X7	D5G9X7_TUBMM	Methyltransf_2 domain-containing protein	GSTUM_00003422001	Tuber melanosporum (strain Mel28) (Perigord black truffle)	2.33997	5.06292
2.60586e-05	D5GDS3	D5GDS3_TUBMM	Nudix hydrolase domain-containing protein	GSTUM_00006247001	Tuber melanosporum (strain Mel28) (Perigord black truffle)	2.33482	5.04488
3.8835e-05	D5GIF2	D5GIF2_TUBMM	Uncharacterized protein	GSTUM_00008462001	Tuber melanosporum (strain Mel28) (Perigord black truffle)	2.33312	5.03894
0	D5GGP4	D5GGP4_TUBMM	PCI domain-containing protein	GSTUM_00007453001	Tuber melanosporum (strain Mel28) (Perigord black truffle)	2.33252	5.03684
1.53551e-05	D5GFJ4	D5GFJ4_TUBMM	MFS domain-containing protein	GSTUM_00006936001	Tuber melanosporum (strain Mel28) (Perigord black truffle)	2.32538	5.01198
2.87253e-05	A0A292Q2V7	A0A292Q2V7_9PEZI	CAAX prenyl protease (EC 3.4.24.84)	GSTUAT00002125001	Tuber aestivum (summer truffle)	2.32282	5.00309
0	D5GBX8	D5GBX8_TUBMM	Mitochondrial pyruvate carrier	GSTUM_00005635001	Tuber melanosporum (strain Mel28) (Perigord black truffle)	2.32191	4.99994
0	D5GDW9	D5GDW9_TUBMM	Prenylcys_lyase domain-containing protein	GSTUM_00006317001	Tuber melanosporum (strain Mel28) (Perigord black truffle)	2.32186	4.99976
0	A0A292PMN9	A0A292PMN9_9PEZI	PMSR domain-containing protein	GSTUAT00007141001	Tuber aestivum (summer truffle)	2.32056	4.99526
0	D5GNP5	D5GNP5_TUBMM	Adenosylhomocysteinase (EC 3.3.1.1)	GSTUM_00011415001	Tuber melanosporum (strain Mel28) (Perigord black truffle)	2.31256	4.96764
0.000419146	A0A317SPY4	A0A317SPY4_9PEZI	NIF-domain-containing protein	C7212DRAFT_343629	Tuber magnatum (white Piedmont truffle)	2.2993	4.92219
0	D5GNQ2	D5GNQ2_TUBMM	Eukaryotic translation initiation factor 3 subunit H (eIF3h)	GSTUM_00011424001	Tuber melanosporum (strain Mel28) (Perigord black truffle)	2.28955	4.88904
0	D5GDG9	D5GDG9_TUBMM	Glutamine synthetase (EC 6.3.1.2)	GSTUM_00001013001	Tuber melanosporum (strain Mel28) (Perigord black truffle)	2.26213	4.79699
0.000144928	A0A317SKI9	A0A317SKI9_9PEZI	Dihydrolipoyl dehydrogenase (EC 1.8.1.4)	C7212DRAFT_326813	Tuber magnatum (white Piedmont truffle)	2.25421	4.77073
8.38574e-06	D5G800	D5G800_TUBMM	DAO domain-containing protein	GSTUM_00002749001	Tuber melanosporum (strain Mel28) (Perigord black truffle)	2.24833	4.75133
0	D5G7S7	D5G7S7_TUBMM	Uncharacterized protein	GSTUM_00004707001	Tuber melanosporum (strain Mel28) (Perigord black truffle)	2.24153	4.72898
1.57171e-05	D5GJX4	D5GJX4_TUBMM	Glutaredoxin domain-containing protein	GSTUM_00009255001	Tuber melanosporum (strain Mel28) (Perigord black truffle)	2.23881	4.72008
0	D5G833	D5G833_TUBMM	Uncharacterized protein	GSTUM_00002790001	Tuber melanosporum (strain Mel28) (Perigord black truffle)	2.23055	4.69313
0	D5G4S7	D5G4S7_TUBMM	Uncharacterized protein	GSTUM_00000081001	Tuber melanosporum (strain Mel28) (Perigord black truffle)	2.22785	4.68435
0	D5G9D1	D5G9D1_TUBMM	Phosphoglycerate kinase (EC 2.7.2.3)	GSTUM_00003252001	Tuber melanosporum (strain Mel28) (Perigord black truffle)	2.22573	4.67748
0.00423529	D5GCL9	D5GCL9_TUBMM	Uncharacterized protein	GSTUM_00000722001	Tuber melanosporum (strain Mel28) (Perigord black truffle)	2.20652	4.61561
0	D5GIQ2	D5GIQ2_TUBMM	D-3-phosphoglycerate dehydrogenase (EC 1.1.1.399) (EC 1.1.1.95)	GSTUM_00008606001	Tuber melanosporum (strain Mel28) (Perigord black truffle)	2.20401	4.60758
0.00349301	D5G408	D5G408_TUBMM	Uncharacterized protein	GSTUM_00003896001	Tuber melanosporum (strain Mel28) (Perigord black truffle)	2.20319	4.60496
1.48699e-05	D5G5K7	D5G5K7_TUBMM	Kinase (EC 2.7.-.-)	GSTUM_00004386001	Tuber melanosporum (strain Mel28) (Perigord black truffle)	2.202	4.60117
0.00155822	A0A292PPI3	A0A292PPI3_9PEZI	Uncharacterized protein	GSTUAT00006468001	Tuber aestivum (summer truffle)	2.1978	4.58779
0.0003219	D5GDW8	D5GDW8_TUBMM	Serine hydroxymethyltransferase (EC 2.1.2.1)	GSTUM_00006315001	Tuber melanosporum (strain Mel28) (Perigord black truffle)	2.19142	4.56755
0	D5GE58	D5GE58_TUBMM	Aldo_ket_red domain-containing protein	GSTUM_00006389001	Tuber melanosporum (strain Mel28) (Perigord black truffle)	2.18731	4.55455
0.00115657	D5GKH7	D5GKH7_TUBMM	Uncharacterized protein	GSTUM_00009564001	Tuber melanosporum (strain Mel28) (Perigord black truffle)	2.18443	4.54547
0	D5GF29	D5GF29_TUBMM	Uncharacterized protein	GSTUM_00006718001	Tuber melanosporum (strain Mel28) (Perigord black truffle)	2.17837	4.52642
0	A0A292PSF6	A0A292PSF6_9PEZI	Acetyl-coenzyme A synthetase (EC 6.2.1.1)	GSTUAT00006359001	Tuber aestivum (summer truffle)	2.17718	4.52269
8.49257e-06	D5G9U3	D5G9U3_TUBMM	FCP1 homology domain-containing protein	GSTUM_00005073001	Tuber melanosporum (strain Mel28) (Perigord black truffle)	2.17716	4.52262
0	D5GAY4	D5GAY4_TUBMM	Uncharacterized protein	GSTUM_00005358001	Tuber melanosporum (strain Mel28) (Perigord black truffle)	2.13145	4.38158
2.67112e-05	D5GCS4	D5GCS4_TUBMM	TauD domain-containing protein	GSTUM_00005997001	Tuber melanosporum (strain Mel28) (Perigord black truffle)	2.12698	4.36802
2.84698e-05	D5GP67	D5GP67_TUBMM	WD_REPEATS_REGION domain-containing protein	GSTUM_00011728001	Tuber melanosporum (strain Mel28) (Perigord black truffle)	2.11944	4.34525
3.83387e-05	D5GN26	D5GN26_TUBMM	Uncharacterized protein	GSTUM_00011059001	Tuber melanosporum (strain Mel28) (Perigord black truffle)	2.1157	4.334
0	D5GMK8	D5GMK8_TUBMM	Uncharacterized protein	GSTUM_00010781001	Tuber melanosporum (strain Mel28) (Perigord black truffle)	2.10156	4.29173
0.00013037	D5GH72	D5GH72_TUBMM	Uncharacterized protein	GSTUM_00007777001	Tuber melanosporum (strain Mel28) (Perigord black truffle)	2.08766	4.25058
0	A0A292Q586	A0A292Q586_9PEZI	Uncharacterized protein	GSTUAT00001551001	Tuber aestivum (summer truffle)	2.0838	4.23922
0.000550688	A0A317SDD0	A0A317SDD0_9PEZI	Uncharacterized protein	C7212DRAFT_367233	Tuber magnatum (white Piedmont truffle)	2.08371	4.23896
0.00155191	D5GC69	D5GC69_TUBMM	Serine/threonine-protein phosphatase 2A activator (EC 5.2.1.8) (Phosphotyrosyl phosphatase activator)	GSTUM_00000607001	Tuber melanosporum (strain Mel28) (Perigord black truffle)	2.08166	4.23294
0.00128684	D5GLV9	D5GLV9_TUBMM	Uncharacterized protein	GSTUM_00010440001	Tuber melanosporum (strain Mel28) (Perigord black truffle)	2.08125	4.23174
0	D5GFL9	D5GFL9_TUBMM	PKS_ER domain-containing protein	GSTUM_00006980001	Tuber melanosporum (strain Mel28) (Perigord black truffle)	2.07437	4.2116
0	D5G3W8	D5G3W8_TUBMM	Uncharacterized protein	GSTUM_00003834001	Tuber melanosporum (strain Mel28) (Perigord black truffle)	2.07078	4.20114
0.000587796	A0A292PW86	A0A292PW86_9PEZI	Uncharacterized protein	GSTUAT00004849001	Tuber aestivum (summer truffle)	2.07024	4.19957
0.00204622	D5GIL7	D5GIL7_TUBMM	Amine oxidase (EC 1.4.3.-)	GSTUM_00008554001	Tuber melanosporum (strain Mel28) (Perigord black truffle)	2.06474	4.18359
0	D5G5F0	D5G5F0_TUBMM	Carboxypeptidase (EC 3.4.16.-)	GSTUM_00004304001	Tuber melanosporum (strain Mel28) (Perigord black truffle)	2.05568	4.1574
0.00390891	A0A317SR99	A0A317SR99_9PEZI	HSP20-like chaperone (Fragment)	C7212DRAFT_319110	Tuber magnatum (white Piedmont truffle)	2.04811	4.13564
0	A0A292PTL7	A0A292PTL7_9PEZI	Uncharacterized protein	GSTUAT00004983001	Tuber aestivum (summer truffle)	2.04218	4.11867
0	A0A292PZL9	A0A292PZL9_9PEZI	Uncharacterized protein	GSTUAT00002947001	Tuber aestivum (summer truffle)	2.03405	4.09553
0	D5G8I4	D5G8I4_TUBMM	M20_dimer domain-containing protein	GSTUM_00002887001	Tuber melanosporum (strain Mel28) (Perigord black truffle)	2.02796	4.07828
0	A0A292PTG6	A0A292PTG6_9PEZI	Uncharacterized protein	GSTUAT00005925001	Tuber aestivum (summer truffle)	2.02719	4.0761
2.68007e-05	D5GJ78	D5GJ78_TUBMM	S-adenosylmethionine synthase (EC 2.5.1.6)	GSTUM_00008874001	Tuber melanosporum (strain Mel28) (Perigord black truffle)	2.02579	4.07215
0.00876768	D5GGK3	D5GGK3_TUBMM	RanBD1 domain-containing protein	GSTUM_00007534001	Tuber melanosporum (strain Mel28) (Perigord black truffle)	2.02264	4.06327
0	D5GL76	D5GL76_TUBMM	GST C-terminal domain-containing protein	GSTUM_00010048001	Tuber melanosporum (strain Mel28) (Perigord black truffle)	2.01298	4.03615
0.00309808	D5GCW0	D5GCW0_TUBMM	Peptidylprolyl isomerase (EC 5.2.1.8)	GSTUM_00000766001	Tuber melanosporum (strain Mel28) (Perigord black truffle)	2.00764	4.02124
0	D5G4U1	D5G4U1_TUBMM	Uncharacterized protein	GSTUM_00000199001	Tuber melanosporum (strain Mel28) (Perigord black truffle)	2.00461	4.0128
0.000186704	D5G8K2	D5G8K2_TUBMM	Uncharacterized protein	GSTUM_00002981001	Tuber melanosporum (strain Mel28) (Perigord black truffle)	1.99299	3.98061
0	D5G5Q5	D5G5Q5_TUBMM	Uncharacterized protein	GSTUM_00001433001	Tuber melanosporum (strain Mel28) (Perigord black truffle)	1.98409	3.95613
0	A0A292PRB4	A0A292PRB4_9PEZI	Uncharacterized protein	GSTUAT00005719001	Tuber aestivum (summer truffle)	1.98259	3.95202
2.71647e-05	D5GHW5	D5GHW5_TUBMM	Glyco_hydro_cc domain-containing protein	GSTUM_00008150001	Tuber melanosporum (strain Mel28) (Perigord black truffle)	1.98145	3.9489
0	D5GNP9	D5GNP9_TUBMM	SGTA_dimer domain-containing protein	GSTUM_00011421001	Tuber melanosporum (strain Mel28) (Perigord black truffle)	1.98063	3.94665
0	A0A292PW35	A0A292PW35_9PEZI	Uncharacterized protein	GSTUAT00004621001	Tuber aestivum (summer truffle)	1.98037	3.94594
0	D5GEA0	D5GEA0_TUBMM	DJ-1_PfpI domain-containing protein	GSTUM_00001215001	Tuber melanosporum (strain Mel28) (Perigord black truffle)	1.9773	3.93755
0.00179915	A0A317SPJ8	A0A317SPJ8_9PEZI	Proteasome endopeptidase complex (EC 3.4.25.1)	C7212DRAFT_196785	Tuber magnatum (white Piedmont truffle)	1.9693	3.91578
0.00030563	D5GPA9	D5GPA9_TUBMM	t-SNARE coiled-coil homology domain-containing protein	GSTUM_00011783001	Tuber melanosporum (strain Mel28) (Perigord black truffle)	1.96431	3.90226
0	D5G4D3	D5G4D3_TUBMM	Uncharacterized protein	GSTUM_00004058001	Tuber melanosporum (strain Mel28) (Perigord black truffle)	1.95829	3.88601
0	A0A317T117	A0A317T117_9PEZI	Transcription elongation factor 1 homolog (Fragment)	C7212DRAFT_311608	Tuber magnatum (white Piedmont truffle)	1.94823	3.85901
0.00498361	D5GP10	D5GP10_TUBMM	Flavin_Reduct domain-containing protein	GSTUM_00011616001	Tuber melanosporum (strain Mel28) (Perigord black truffle)	1.92924	3.80855
2.74443e-05	D5GD97	D5GD97_TUBMM	Uncharacterized protein	GSTUM_00006110001	Tuber melanosporum (strain Mel28) (Perigord black truffle)	1.91775	3.77833
0	D5GAC6	AMPP1_TUBMM	Probable Xaa-Pro aminopeptidase P (AMPP) (Aminopeptidase P) (EC 3.4.11.9) (Aminoacylproline aminopeptidase) (Prolidase)	AMPP GSTUM_00005237001	Tuber melanosporum (strain Mel28) (Perigord black truffle)	1.91684	3.77595
5.59876e-05	D5GC35	D5GC35_TUBMM	4-hydroxyphenylpyruvate dioxygenase	GSTUM_00000546001	Tuber melanosporum (strain Mel28) (Perigord black truffle)	1.91489	3.77085
0	D5GFF3	D5GFF3_TUBMM	Uncharacterized protein	GSTUM_00006867001	Tuber melanosporum (strain Mel28) (Perigord black truffle)	1.90767	3.75203
0	D5GJ50	D5GJ50_TUBMM	Uncharacterized protein	GSTUM_00008839001	Tuber melanosporum (strain Mel28) (Perigord black truffle)	1.89421	3.71718
0.000660996	A0A317SRN3	A0A317SRN3_9PEZI	Uncharacterized protein (Fragment)	C7212DRAFT_316910	Tuber magnatum (white Piedmont truffle)	1.85227	3.61068
1.51229e-05	D5G820	D5G820_TUBMM	Lysine--tRNA ligase (EC 6.1.1.6) (Lysyl-tRNA synthetase)	GSTUM_00002716001	Tuber melanosporum (strain Mel28) (Perigord black truffle)	1.84177	3.5845
0	A0A292Q059	A0A292Q059_9PEZI	DNA replication licensing factor MCM7 (EC 3.6.4.12)	MCM7 GSTUAT00002669001	Tuber aestivum (summer truffle)	1.81852	3.52719
2.75862e-05	A0A317SP03	A0A317SP03_9PEZI	Glycoside Hydrolase Family 31 protein	C7212DRAFT_279051	Tuber magnatum (white Piedmont truffle)	1.81791	3.5257
0.00990288	D5GCW2	D5GCW2_TUBMM	Uncharacterized protein	GSTUM_00000806001	Tuber melanosporum (strain Mel28) (Perigord black truffle)	1.81526	3.51923
1.59363e-05	A0A292PR60	A0A292PR60_9PEZI	Methyltransf_2 domain-containing protein	GSTUAT00005872001	Tuber aestivum (summer truffle)	1.81089	3.50859
0	D5GNA2	D5GNA2_TUBMM	Flavodoxin-like domain-containing protein	GSTUM_00011192001	Tuber melanosporum (strain Mel28) (Perigord black truffle)	1.81056	3.50778
0.000309333	D5G769	D5G769_TUBMM	Uncharacterized protein	GSTUM_00002492001	Tuber melanosporum (strain Mel28) (Perigord black truffle)	1.80729	3.49984
0.00828096	D5GAA7	D5GAA7_TUBMM	J domain-containing protein	GSTUM_00005206001	Tuber melanosporum (strain Mel28) (Perigord black truffle)	1.80679	3.49863
0.000139535	D5GLU2	D5GLU2_TUBMM	mRNA stability protein	GSTUM_00010420001	Tuber melanosporum (strain Mel28) (Perigord black truffle)	1.80579	3.49621
0	D5GDI4	D5GDI4_TUBMM	Mitogen-activated protein kinase (EC 2.7.11.24)	GSTUM_00001034001	Tuber melanosporum (strain Mel28) (Perigord black truffle)	1.80518	3.49473
0.00570398	A0A317SM17	A0A317SM17_9PEZI	Succinate--CoA ligase [ADP-forming] subunit beta, mitochondrial (EC 6.2.1.5) (Succinyl-CoA synthetase beta chain) (SCS-beta)	C7212DRAFT_358094	Tuber magnatum (white Piedmont truffle)	1.80262	3.48853
0.00052086	D5G8M7	D5G8M7_TUBMM	Uncharacterized protein	GSTUM_00003022001	Tuber melanosporum (strain Mel28) (Perigord black truffle)	1.79793	3.47721
0.00137778	D5GMC3	D5GMC3_TUBMM	AA_TRNA_LIGASE_II domain-containing protein	GSTUM_00010648001	Tuber melanosporum (strain Mel28) (Perigord black truffle)	1.79098	3.4605
1.60966e-05	D5G400	D5G400_TUBMM	Thioredoxin domain-containing protein	GSTUM_00003883001	Tuber melanosporum (strain Mel28) (Perigord black truffle)	1.78845	3.45444
0	A0A292Q4W7	A0A292Q4W7_9PEZI	TauD domain-containing protein	GSTUAT00001907001	Tuber aestivum (summer truffle)	1.78236	3.43988
1.63934e-05	D5GH40	D5GH40_TUBMM	Uncharacterized protein	GSTUM_00007691001	Tuber melanosporum (strain Mel28) (Perigord black truffle)	1.78116	3.43702
9.04977e-05	D5GLE2	D5GLE2_TUBMM	Uncharacterized protein	GSTUM_00010155001	Tuber melanosporum (strain Mel28) (Perigord black truffle)	1.76938	3.40907
2.64463e-05	A0A317SE34	A0A317SE34_9PEZI	RING-type domain-containing protein	C7212DRAFT_359916	Tuber magnatum (white Piedmont truffle)	1.76634	3.4019
0.000140351	D5G8Y9	D5G8Y9_TUBMM	Uncharacterized protein	GSTUM_00004901001	Tuber melanosporum (strain Mel28) (Perigord black truffle)	1.75918	3.38506
0.00941538	A0A292Q004	A0A292Q004_9PEZI	Uncharacterized protein	GSTUAT00003157001	Tuber aestivum (summer truffle)	1.75679	3.37945
0	D5GDE5	D5GDE5_TUBMM	40S ribosomal protein S1	RPS1 GSTUM_00006173001	Tuber melanosporum (strain Mel28) (Perigord black truffle)	1.7538	3.37246
0.000318725	D5GA71	D5GA71_TUBMM	Uncharacterized protein	GSTUM_00005165001	Tuber melanosporum (strain Mel28) (Perigord black truffle)	1.75271	3.36991
0	D5GNX6	D5GNX6_TUBMM	Uncharacterized protein	GSTUM_00011572001	Tuber melanosporum (strain Mel28) (Perigord black truffle)	1.75088	3.36564
0.00219583	A0A292PXS6	A0A292PXS6_9PEZI	ACT domain-containing protein	GSTUAT00004339001	Tuber aestivum (summer truffle)	1.73837	3.33658
5.59006e-05	D5GBB7	D5GBB7_TUBMM	Uncharacterized protein	GSTUM_00000406001	Tuber melanosporum (strain Mel28) (Perigord black truffle)	1.73474	3.3282
0	D5G918	D5G918_TUBMM	Eukaryotic translation initiation factor 3 subunit F (eIF3f)	GSTUM_00004946001	Tuber melanosporum (strain Mel28) (Perigord black truffle)	1.73289	3.32393
0	D5GD45	D5GD45_TUBMM	Branched-chain-amino-acid aminotransferase (EC 2.6.1.42)	GSTUM_00000969001	Tuber melanosporum (strain Mel28) (Perigord black truffle)	1.72988	3.317
2.67559e-05	D5GIY6	D5GIY6_TUBMM	Uncharacterized protein	GSTUM_00008741001	Tuber melanosporum (strain Mel28) (Perigord black truffle)	1.72406	3.30365
0.000102256	D5GIE1	D5GIE1_TUBMM	CBS domain-containing protein	GSTUM_00008445001	Tuber melanosporum (strain Mel28) (Perigord black truffle)	1.72384	3.30314
0	D5GGK8	D5GGK8_TUBMM	Uncharacterized protein	GSTUM_00007541001	Tuber melanosporum (strain Mel28) (Perigord black truffle)	1.71887	3.29178
0.00423506	D5GKR8	D5GKR8_TUBMM	Hydrolase_4 domain-containing protein	GSTUM_00009734001	Tuber melanosporum (strain Mel28) (Perigord black truffle)	1.71716	3.28789
0	A0A317STP8	A0A317STP8_9PEZI	Cytochrome b-c1 complex subunit Rieske, mitochondrial (EC 7.1.1.8) (Fragment)	C7212DRAFT_277157	Tuber magnatum (white Piedmont truffle)	1.71019	3.27204
6.68693e-05	D5GG20	D5GG20_TUBMM	CN hydrolase domain-containing protein	GSTUM_00007160001	Tuber melanosporum (strain Mel28) (Perigord black truffle)	1.69249	3.23214
0	D5GIW0	D5GIW0_TUBMM	Thioredoxin reductase (EC 1.8.1.9)	GSTUM_00008708001	Tuber melanosporum (strain Mel28) (Perigord black truffle)	1.67993	3.20412
0	A0A292PWM3	A0A292PWM3_9PEZI	1-acyl-sn-glycerol-3-phosphate acyltransferase (EC 2.3.1.51)	GSTUAT00003926001	Tuber aestivum (summer truffle)	1.67295	3.18866
0	D5G828	D5G828_TUBMM	RRM domain-containing protein	GSTUM_00002784001	Tuber melanosporum (strain Mel28) (Perigord black truffle)	1.66999	3.18212
0	D5GNX9	D5GNX9_TUBMM	Uncharacterized protein	GSTUM_00011577001	Tuber melanosporum (strain Mel28) (Perigord black truffle)	1.66825	3.17829
0.000898824	A0A317ST57	A0A317ST57_9PEZI	WD_REPEATS_REGION domain-containing protein	C7212DRAFT_277515	Tuber magnatum (white Piedmont truffle)	1.66728	3.17615
0	A0A292PQ87	A0A292PQ87_9PEZI	Fumarylacetoacetase (EC 3.7.1.2) (Fumarylacetoacetate hydrolase)	GSTUAT00006092001	Tuber aestivum (summer truffle)	1.66362	3.1681
0.00021727	A0A317SLE1	A0A317SLE1_9PEZI	Glutathione reductase (EC 1.8.1.7)	C7212DRAFT_198253	Tuber magnatum (white Piedmont truffle)	1.65994	3.16003
0.00592999	D5GF89	D5GF89_TUBMM	Uncharacterized protein	GSTUM_00006782001	Tuber melanosporum (strain Mel28) (Perigord black truffle)	1.65223	3.14319
0.000589839	A0A317SUE5	A0A317SUE5_9PEZI	Uncharacterized protein	C7212DRAFT_344215	Tuber magnatum (white Piedmont truffle)	1.64913	3.13644
2.82686e-05	D5GQ66	D5GQ66_TUBMM	Uncharacterized protein	GSTUM_00012218001	Tuber melanosporum (strain Mel28) (Perigord black truffle)	1.64231	3.12165
0.000542033	D5G5M5	D5G5M5_TUBMM	AA_permease domain-containing protein	GSTUM_00001488001	Tuber melanosporum (strain Mel28) (Perigord black truffle)	1.64031	3.11733
8.43882e-06	D5GE49	D5GE49_TUBMM	3-isopropylmalate dehydrogenase (EC 1.1.1.85)	GSTUM_00006378001	Tuber melanosporum (strain Mel28) (Perigord black truffle)	1.6395	3.11558
0.00123182	D5G931	D5G931_TUBMM	Uncharacterized protein	GSTUM_00004961001	Tuber melanosporum (strain Mel28) (Perigord black truffle)	1.63892	3.11433
2.80702e-05	D5GMG1	D5GMG1_TUBMM	Chorismate synthase (EC 4.2.3.5)	GSTUM_00010690001	Tuber melanosporum (strain Mel28) (Perigord black truffle)	1.63173	3.09884
1.6e-05	D5G505	D5G505_TUBMM	Uncharacterized protein	GSTUM_00000225001	Tuber melanosporum (strain Mel28) (Perigord black truffle)	1.62266	3.07942
0.000635697	D5GFJ5	D5GFJ5_TUBMM	MFS domain-containing protein	GSTUM_00006937001	Tuber melanosporum (strain Mel28) (Perigord black truffle)	1.61265	3.05813
1.5625e-05	A0A292PKA1	A0A292PKA1_9PEZI	Uncharacterized protein	GSTUAT00007846001	Tuber aestivum (summer truffle)	1.61138	3.05544
0.0029919	A0A292PQ08	A0A292PQ08_9PEZI	Uncharacterized protein	GSTUAT00006331001	Tuber aestivum (summer truffle)	1.60759	3.04742
0.000742515	D5GKT8	D5GKT8_TUBMM	SBDS domain-containing protein	GSTUM_00009766001	Tuber melanosporum (strain Mel28) (Perigord black truffle)	1.60392	3.03968
0	A0A292PYQ0	A0A292PYQ0_9PEZI	Uncharacterized protein	GSTUAT00003969001	Tuber aestivum (summer truffle)	1.60097	3.03347
0.0001443	D5GBC1	D5GBC1_TUBMM	Uncharacterized protein	GSTUM_00000410001	Tuber melanosporum (strain Mel28) (Perigord black truffle)	1.57204	2.97325
0.000102102	D5GLN1	D5GLN1_TUBMM	DUF2235 domain-containing protein	GSTUM_00010279001	Tuber melanosporum (strain Mel28) (Perigord black truffle)	1.56719	2.96327
0	A0A317SVF6	A0A317SVF6_9PEZI	Uncharacterized protein	C7212DRAFT_199926	Tuber magnatum (white Piedmont truffle)	1.55966	2.94784
0	D5G983	D5G983_TUBMM	Arginase (EC 3.5.3.1)	GSTUM_00003192001	Tuber melanosporum (strain Mel28) (Perigord black truffle)	1.55706	2.94254
0.000624079	D5G5T7	D5G5T7_TUBMM	Uncharacterized protein	GSTUM_00001473001	Tuber melanosporum (strain Mel28) (Perigord black truffle)	1.55398	2.93626
0	A0A292PR07	A0A292PR07_9PEZI	Alpha-mann_mid domain-containing protein	GSTUAT00005837001	Tuber aestivum (summer truffle)	1.5534	2.93508
0.000538365	D5G5K1	D5G5K1_TUBMM	Uncharacterized protein	GSTUM_00004380001	Tuber melanosporum (strain Mel28) (Perigord black truffle)	1.54946	2.92708
0.000308921	D5GLA1	D5GLA1_TUBMM	Uncharacterized protein	GSTUM_00010090001	Tuber melanosporum (strain Mel28) (Perigord black truffle)	1.54935	2.92685
0.00102791	D5GJ34	D5GJ34_TUBMM	Cytochrome b5 heme-binding domain-containing protein	GSTUM_00008820001	Tuber melanosporum (strain Mel28) (Perigord black truffle)	1.5486	2.92533
0.000712395	A0A317SQB9	A0A317SQB9_9PEZI	FTHFS-domain-containing protein	C7212DRAFT_190736	Tuber magnatum (white Piedmont truffle)	1.54703	2.92215
0.000130178	A0A317STM6	A0A317STM6_9PEZI	NAD(P)-binding protein	C7212DRAFT_313832	Tuber magnatum (white Piedmont truffle)	1.54604	2.92014
0.000221914	A0A292PMQ9	A0A292PMQ9_9PEZI	Pribosyltran_N domain-containing protein	GSTUAT00008175001	Tuber aestivum (summer truffle)	1.54516	2.91836
0.000140556	D5GQ02	D5GQ02_TUBMM	6-phosphogluconolactonase (6PGL) (EC 3.1.1.31)	GSTUM_00012117001	Tuber melanosporum (strain Mel28) (Perigord black truffle)	1.53856	2.90504
0.00235537	D5GPA4	D5GPA4_TUBMM	Uncharacterized protein	GSTUM_00011775001	Tuber melanosporum (strain Mel28) (Perigord black truffle)	1.53038	2.88862
0.00549665	A0A317SW83	A0A317SW83_9PEZI	Aldehyde dehydrogenase	C7212DRAFT_178106	Tuber magnatum (white Piedmont truffle)	1.52408	2.87603
0	A0A317SN42	A0A317SN42_9PEZI	Pyruvate kinase (EC 2.7.1.40)	C7212DRAFT_325901	Tuber magnatum (white Piedmont truffle)	1.51713	2.86221
0.0065424	A0A292Q1I1	A0A292Q1I1_9PEZI	Uncharacterized protein	GSTUAT00003098001	Tuber aestivum (summer truffle)	1.51265	2.85334
1.5444e-05	A0A317SWR4	A0A317SWR4_9PEZI	Glutamate dehydrogenase	C7212DRAFT_309346	Tuber magnatum (white Piedmont truffle)	1.51107	2.85021
0	A0A292Q561	A0A292Q561_9PEZI	D-3-phosphoglycerate dehydrogenase (EC 1.1.1.399) (EC 1.1.1.95)	GSTUAT00001032001	Tuber aestivum (summer truffle)	1.5096	2.84731
0	D5GCE3	D5GCE3_TUBMM	Alpha-1,4 glucan phosphorylase (EC 2.4.1.1)	GSTUM_00005850001	Tuber melanosporum (strain Mel28) (Perigord black truffle)	1.50868	2.8455
0	A0A292Q4X9	A0A292Q4X9_9PEZI	Uncharacterized protein	GSTUAT00002232001	Tuber aestivum (summer truffle)	1.50356	2.83542
0.00979946	D5GC68	D5GC68_TUBMM	Uncharacterized protein	GSTUM_00000606001	Tuber melanosporum (strain Mel28) (Perigord black truffle)	1.50294	2.8342
2.77296e-05	D5G5I7	D5G5I7_TUBMM	Uncharacterized protein	GSTUM_00004355001	Tuber melanosporum (strain Mel28) (Perigord black truffle)	1.50126	2.8309
0.00296748	D5G970	D5G970_TUBMM	Glyoxalase domain-containing protein	GSTUM_00003177001	Tuber melanosporum (strain Mel28) (Perigord black truffle)	1.49944	2.82733
0	D5G4J9	D5G4J9_TUBMM	Uncharacterized protein	GSTUM_00004155001	Tuber melanosporum (strain Mel28) (Perigord black truffle)	1.49662	2.82181
0.00428543	D5GN05	D5GN05_TUBMM	Uncharacterized protein	GSTUM_00011000001	Tuber melanosporum (strain Mel28) (Perigord black truffle)	1.49077	2.81039
0.00175673	A0A317SIP6	A0A317SIP6_9PEZI	Enolase	C7212DRAFT_211922	Tuber magnatum (white Piedmont truffle)	1.49005	2.80899
3.79747e-05	A0A292Q0Z0	A0A292Q0Z0_9PEZI	Uncharacterized protein	GSTUAT00003563001	Tuber aestivum (summer truffle)	1.48705	2.80315
0	D5G588	D5G588_TUBMM	Uncharacterized protein	GSTUM_00004219001	Tuber melanosporum (strain Mel28) (Perigord black truffle)	1.48682	2.80271
0.00145655	A0A292PL15	A0A292PL15_9PEZI	ADF-H domain-containing protein	GSTUAT00007674001	Tuber aestivum (summer truffle)	1.48267	2.79465
1.54739e-05	A0A292PKR5	A0A292PKR5_9PEZI	SAC domain-containing protein	GSTUAT00008837001	Tuber aestivum (summer truffle)	1.48227	2.79388
0.0035498	D5GEK4	D5GEK4_TUBMM	Alpha-mann_mid domain-containing protein	GSTUM_00006536001	Tuber melanosporum (strain Mel28) (Perigord black truffle)	1.47918	2.7879
0	A0A292Q840	A0A292Q840_9PEZI	Uncharacterized protein	GSTUAT00000267001	Tuber aestivum (summer truffle)	1.47527	2.78036
1.57791e-05	A0A317SGF0	A0A317SGF0_9PEZI	RRM domain-containing protein	C7212DRAFT_359356	Tuber magnatum (white Piedmont truffle)	1.4725	2.77502
0	A0A292PU83	A0A292PU83_9PEZI	Mitochondrial pyruvate carrier	GSTUAT00004761001	Tuber aestivum (summer truffle)	1.4718	2.77368
0.0024066	D5G4H7	D5G4H7_TUBMM	Uncharacterized protein	GSTUM_00004111001	Tuber melanosporum (strain Mel28) (Perigord black truffle)	1.4714	2.77291
0.00031383	D5GH16	D5GH16_TUBMM	CRAL-TRIO domain-containing protein	GSTUM_00007655001	Tuber melanosporum (strain Mel28) (Perigord black truffle)	1.46932	2.76891
2.90381e-05	D5GJS6	D5GJS6_TUBMM	Pyruvate carboxyltransferase domain-containing protein	GSTUM_00009173001	Tuber melanosporum (strain Mel28) (Perigord black truffle)	1.46688	2.76423
0	A0A292PVG2	A0A292PVG2_9PEZI	Uncharacterized protein	GSTUAT00005427001	Tuber aestivum (summer truffle)	1.46049	2.75202
0.000107623	D5GK13	D5GK13_TUBMM	Uncharacterized protein	GSTUM_00009312001	Tuber melanosporum (strain Mel28) (Perigord black truffle)	1.46039	2.75183
0	A0A292Q640	A0A292Q640_9PEZI	Uncharacterized protein	GSTUAT00001867001	Tuber aestivum (summer truffle)	1.45454	2.74069
0.000144718	A0A292Q5N4	A0A292Q5N4_9PEZI	Uncharacterized protein	GSTUAT00001575001	Tuber aestivum (summer truffle)	1.45418	2.74001
0.000222222	D5GN34	D5GN34_TUBMM	Uncharacterized protein	GSTUM_00011068001	Tuber melanosporum (strain Mel28) (Perigord black truffle)	1.45349	2.7387
2.8169e-05	D5GL18	D5GL18_TUBMM	40S ribosomal protein S8	GSTUM_00009915001	Tuber melanosporum (strain Mel28) (Perigord black truffle)	1.45249	2.7368
0.000154506	D5GFM8	D5GFM8_TUBMM	Uncharacterized protein	GSTUM_00006989001	Tuber melanosporum (strain Mel28) (Perigord black truffle)	1.44839	2.72903
0.00878899	D5G7U2	D5G7U2_TUBMM	Aldo_ket_red domain-containing protein	GSTUM_00002653001	Tuber melanosporum (strain Mel28) (Perigord black truffle)	1.43404	2.70202
2.71186e-05	D5GI43	D5GI43_TUBMM	PHB domain-containing protein	GSTUM_00008261001	Tuber melanosporum (strain Mel28) (Perigord black truffle)	1.4313	2.6969
0.000844603	D5G8D9	D5G8D9_TUBMM	Pentafunctional AROM polypeptide [Includes: 3-dehydroquinate synthase (DHQS) (EC 4.2.3.4); 3-phosphoshikimate 1-carboxyvinyltransferase (EC 2.5.1.19) (5-enolpyruvylshikimate-3-phosphate synthase) (EPSP synthase) (EPSPS); Shikimate kinase (SK) (EC 2.7.1.71); 3-dehydroquinate dehydratase (3-dehydroquinase) (EC 4.2.1.10); Shikimate dehydrogenase (EC 1.1.1.25)]	GSTUM_00004770001	Tuber melanosporum (strain Mel28) (Perigord black truffle)	1.42415	2.68356
0	D5GPF4	D5GPF4_TUBMM	Kynurenine formamidase (KFA) (KFase) (EC 3.5.1.9) (Arylformamidase) (N-formylkynurenine formamidase) (FKF)	GSTUM_00011808001	Tuber melanosporum (strain Mel28) (Perigord black truffle)	1.42198	2.67953
0.000539043	D5GM55	D5GM55_TUBMM	Cytidine deaminase (EC 3.5.4.5) (Cytidine aminohydrolase)	GSTUM_00010534001	Tuber melanosporum (strain Mel28) (Perigord black truffle)	1.41723	2.67072
4.40252e-05	D5G9S4	D5G9S4_TUBMM	Uncharacterized protein	GSTUM_00005050001	Tuber melanosporum (strain Mel28) (Perigord black truffle)	1.40849	2.65459
0.000586335	A0A292PNT1	A0A292PNT1_9PEZI	Lysophospholipase (EC 3.1.1.5)	GSTUAT00007662001	Tuber aestivum (summer truffle)	1.40837	2.65437
0.000445583	D5G4M1	D5G4M1_TUBMM	AAA domain-containing protein	GSTUM_00000006001	Tuber melanosporum (strain Mel28) (Perigord black truffle)	1.40746	2.6527
0.000463694	D5GH99	D5GH99_TUBMM	Uncharacterized protein	GSTUM_00007713001	Tuber melanosporum (strain Mel28) (Perigord black truffle)	1.40725	2.65231
3.85852e-05	A0A292PSW8	A0A292PSW8_9PEZI	Uncharacterized protein	GSTUAT00006371001	Tuber aestivum (summer truffle)	1.40046	2.63986
0.00255738	D5GNB0	D5GNB0_TUBMM	Uncharacterized protein	GSTUM_00011204001	Tuber melanosporum (strain Mel28) (Perigord black truffle)	1.40006	2.63913
0.00839889	D5G5I3	D5G5I3_TUBMM	Uncharacterized protein	GSTUM_00004349001	Tuber melanosporum (strain Mel28) (Perigord black truffle)	1.38378	2.60951
0	D5GAE7	D5GAE7_TUBMM	Diphosphomevalonate decarboxylase (EC 4.1.1.33)	GSTUM_00005252001	Tuber melanosporum (strain Mel28) (Perigord black truffle)	1.38276	2.60767
0.00312588	D5GAE9	D5GAE9_TUBMM	TPR_REGION domain-containing protein	GSTUM_00005254001	Tuber melanosporum (strain Mel28) (Perigord black truffle)	1.38184	2.60601
0.00558246	A0A317SDK5	A0A317SDK5_9PEZI	L-galactonate dehydratase	C7212DRAFT_348207	Tuber magnatum (white Piedmont truffle)	1.37899	2.60086
0	A0A292PYU8	A0A292PYU8_9PEZI	SHMT domain-containing protein	GSTUAT00004022001	Tuber aestivum (summer truffle)	1.37652	2.59641
3.84e-05	D5GLE5	D5GLE5_TUBMM	Uncharacterized protein	GSTUM_00010158001	Tuber melanosporum (strain Mel28) (Perigord black truffle)	1.37534	2.59429
0.00100467	D5G9B9	D5G9B9_TUBMM	TauD domain-containing protein	GSTUM_00003308001	Tuber melanosporum (strain Mel28) (Perigord black truffle)	1.367	2.57934
0.0012395	A0A317SI74	A0A317SI74_9PEZI	Malate dehydrogenase (EC 1.1.1.37)	C7212DRAFT_299277	Tuber magnatum (white Piedmont truffle)	1.3632	2.57255
2.7027e-05	D5G683	D5G683_TUBMM	Rieske domain-containing protein	GSTUM_00001651001	Tuber melanosporum (strain Mel28) (Perigord black truffle)	1.34993	2.549
0.000444444	D5GK46	D5GK46_TUBMM	Uncharacterized protein	GSTUM_00009360001	Tuber melanosporum (strain Mel28) (Perigord black truffle)	1.34822	2.54598
0.00654206	D5GDI2	D5GDI2_TUBMM	WD_REPEATS_REGION domain-containing protein	GSTUM_00001032001	Tuber melanosporum (strain Mel28) (Perigord black truffle)	1.3481	2.54577
0.00140994	D5GNQ0	D5GNQ0_TUBMM	TPR_REGION domain-containing protein	GSTUM_00011422001	Tuber melanosporum (strain Mel28) (Perigord black truffle)	1.34403	2.53859
0.000612346	A0A292Q0W2	A0A292Q0W2_9PEZI	PKS_ER domain-containing protein	GSTUAT00002959001	Tuber aestivum (summer truffle)	1.34358	2.5378
0.00155556	A0A292PRN7	A0A292PRN7_9PEZI	Abhydrolase_2 domain-containing protein	GSTUAT00006567001	Tuber aestivum (summer truffle)	1.34125	2.53371
0.000308943	A0A317SFF0	A0A317SFF0_9PEZI	GMC oxidoreductase (Fragment)	C7212DRAFT_223849	Tuber magnatum (white Piedmont truffle)	1.33945	2.53055
0.00921787	D5G6A0	D5G6A0_TUBMM	Nas2_N domain-containing protein	GSTUM_00001672001	Tuber melanosporum (strain Mel28) (Perigord black truffle)	1.33621	2.52487
0.00149286	D5GB19	D5GB19_TUBMM	Inos-1-P_synth domain-containing protein	GSTUM_00005405001	Tuber melanosporum (strain Mel28) (Perigord black truffle)	1.33493	2.52263
0.00277426	A0A292PLH8	A0A292PLH8_9PEZI	S-adenosylmethionine synthase (EC 2.5.1.6)	GSTUAT00008566001	Tuber aestivum (summer truffle)	1.32602	2.5071
0.00615443	D5GIP8	D5GIP8_TUBMM	tRNA-synt_1g domain-containing protein	GSTUM_00008601001	Tuber melanosporum (strain Mel28) (Perigord black truffle)	1.3248	2.50498
0.00203789	A0A317SQZ9	A0A317SQZ9_9PEZI	Allantoicase	C7212DRAFT_357502	Tuber magnatum (white Piedmont truffle)	1.31884	2.49465
0.000682809	D5GNI0	D5GNI0_TUBMM	Purine nucleoside phosphorylase (EC 2.4.2.1) (Inosine-guanosine phosphorylase)	GSTUM_00011298001	Tuber melanosporum (strain Mel28) (Perigord black truffle)	1.30869	2.47717
0	D5GGY1	D5GGY1_TUBMM	Aldo_ket_red domain-containing protein	GSTUM_00007611001	Tuber melanosporum (strain Mel28) (Perigord black truffle)	1.3054	2.47152
2.63158e-05	A0A317SL83	A0A317SL83_9PEZI	Ppx-GppA-domain-containing protein	C7212DRAFT_281059	Tuber magnatum (white Piedmont truffle)	1.29852	2.45976
0.00101979	A0A317SPF0	A0A317SPF0_9PEZI	Dipeptidase (EC 3.4.13.19)	C7212DRAFT_196855	Tuber magnatum (white Piedmont truffle)	1.29681	2.45685
0.00179443	A0A292Q4B2	A0A292Q4B2_9PEZI	Pentafunctional AROM polypeptide [Includes: 3-dehydroquinate synthase (DHQS) (EC 4.2.3.4); 3-phosphoshikimate 1-carboxyvinyltransferase (EC 2.5.1.19) (5-enolpyruvylshikimate-3-phosphate synthase) (EPSP synthase) (EPSPS); Shikimate kinase (SK) (EC 2.7.1.71); 3-dehydroquinate dehydratase (3-dehydroquinase) (EC 4.2.1.10); Shikimate dehydrogenase (EC 1.1.1.25)]	GSTUAT00002340001	Tuber aestivum (summer truffle)	1.29549	2.4546
5.61622e-05	A0A292PLH2	A0A292PLH2_9PEZI	Uncharacterized protein	GSTUAT00008563001	Tuber aestivum (summer truffle)	1.29429	2.45256
0	A0A292PWC3	A0A292PWC3_9PEZI	Diphosphomevalonate decarboxylase (EC 4.1.1.33)	GSTUAT00004959001	Tuber aestivum (summer truffle)	1.28939	2.44425
0.000805721	A0A292Q370	A0A292Q370_9PEZI	Uncharacterized protein	GSTUAT00002840001	Tuber aestivum (summer truffle)	1.2864	2.43919
0.00411788	A0A317SM75	A0A317SM75_9PEZI	Uncharacterized protein	C7212DRAFT_328995	Tuber magnatum (white Piedmont truffle)	1.26013	2.39517
0.000713253	A0A317SNY5	A0A317SNY5_9PEZI	S-adenosyl-L-methionine-dependent methyltransferase	C7212DRAFT_321419	Tuber magnatum (white Piedmont truffle)	1.25942	2.39399
0.00400394	A0A292PSD3	A0A292PSD3_9PEZI	J domain-containing protein	GSTUAT00006238001	Tuber aestivum (summer truffle)	1.25488	2.38647
0.000107303	D5GIK3	D5GIK3_TUBMM	Aldo_ket_red domain-containing protein	GSTUM_00008536001	Tuber melanosporum (strain Mel28) (Perigord black truffle)	1.24776	2.37472
0.000258242	A0A292PYN9	A0A292PYN9_9PEZI	Uncharacterized protein	GSTUAT00003291001	Tuber aestivum (summer truffle)	1.23856	2.35963
0.000135693	D5G7L2	D5G7L2_TUBMM	Uncharacterized protein	GSTUM_00004607001	Tuber melanosporum (strain Mel28) (Perigord black truffle)	1.23774	2.35829
0.00380159	A0A292Q254	A0A292Q254_9PEZI	Pyruvate kinase (EC 2.7.1.40)	GSTUAT00003063001	Tuber aestivum (summer truffle)	1.22384	2.33568
0.00200844	D5G8L4	D5G8L4_TUBMM	Choline_kin_N domain-containing protein	GSTUM_00002999001	Tuber melanosporum (strain Mel28) (Perigord black truffle)	1.21817	2.32651
9.63855e-05	A0A292PME8	A0A292PME8_9PEZI	BZIP domain-containing protein	GSTUAT00008119001	Tuber aestivum (summer truffle)	1.2131	2.31835
3.90244e-05	A0A292PVH4	A0A292PVH4_9PEZI	Uncharacterized protein	GSTUAT00004733001	Tuber aestivum (summer truffle)	1.21042	2.31405
0.000176136	A0A292PYI3	A0A292PYI3_9PEZI	Small nuclear ribonucleoprotein Sm D3 (Sm-D3) (snRNP core protein D3) (Fragment)	GSTUAT00004393001	Tuber aestivum (summer truffle)	1.20597	2.30692
0.00312412	D5GKY8	D5GKY8_TUBMM	Uncharacterized protein	GSTUM_00009839001	Tuber melanosporum (strain Mel28) (Perigord black truffle)	1.19816	2.29447
0.00186185	D5GAV0	D5GAV0_TUBMM	AA_TRNA_LIGASE_II domain-containing protein	GSTUM_00005319001	Tuber melanosporum (strain Mel28) (Perigord black truffle)	1.19766	2.29367
0.000511392	A0A292PJR3	A0A292PJR3_9PEZI	SUI1 domain-containing protein	GSTUAT00009185001	Tuber aestivum (summer truffle)	1.18849	2.27914
0.00210658	A0A292PI02	A0A292PI02_9PEZI	Ribosomal_L16 domain-containing protein	GSTUAT00009081001	Tuber aestivum (summer truffle)	1.18707	2.2769
0.00955154	D5G706	D5G706_TUBMM	Phosphoacetylglucosamine mutase (PAGM) (EC 5.4.2.3) (Acetylglucosamine phosphomutase) (N-acetylglucosamine-phosphate mutase)	GSTUM_00004532001	Tuber melanosporum (strain Mel28) (Perigord black truffle)	1.185	2.27363
0.00340741	D5G657	D5G657_TUBMM	FMN hydroxy acid dehydrogenase domain-containing protein	GSTUM_00001781001	Tuber melanosporum (strain Mel28) (Perigord black truffle)	1.17901	2.26421
0.000334641	A0A292Q3Z4	A0A292Q3Z4_9PEZI	Uncharacterized protein	GSTUAT00001429001	Tuber aestivum (summer truffle)	1.17233	2.25375
0	D5GC22	D5GC22_TUBMM	Cyanate hydratase (Cyanase) (EC 4.2.1.104) (Cyanate hydrolase) (Cyanate lyase)	cyn1 GSTUM_00005779001	Tuber melanosporum (strain Mel28) (Perigord black truffle)	1.16435	2.24132
0	D5GK33	D5GK33_TUBMM	Uncharacterized protein	GSTUM_00009341001	Tuber melanosporum (strain Mel28) (Perigord black truffle)	1.16182	2.2374
0.00261208	A0A292Q554	A0A292Q554_9PEZI	DUF1932 domain-containing protein	GSTUAT00001825001	Tuber aestivum (summer truffle)	1.14523	2.21181
0.0093576	A0A317SLS5	A0A317SLS5_9PEZI	ARF/SAR superfamily	C7212DRAFT_202566	Tuber magnatum (white Piedmont truffle)	1.14135	2.20587
3.78549e-05	A0A317SNC0	A0A317SNC0_9PEZI	P-loop containing nucleoside triphosphate hydrolase protein	C7212DRAFT_280459	Tuber magnatum (white Piedmont truffle)	1.14124	2.20571
0.00101284	A0A292PYE0	A0A292PYE0_9PEZI	Importin N-terminal domain-containing protein	GSTUAT00004180001	Tuber aestivum (summer truffle)	1.13999	2.20379
0.00101166	A0A292PVS1	A0A292PVS1_9PEZI	Ribosomal_L18e/L15P domain-containing protein (Fragment)	GSTUAT00004263001	Tuber aestivum (summer truffle)	1.1393	2.20274
2.81195e-05	A0A317SM41	A0A317SM41_9PEZI	Peptidase M18, aminopeptidase I	C7212DRAFT_202324	Tuber magnatum (white Piedmont truffle)	1.13348	2.19387
0.00161739	A0A292Q0E8	A0A292Q0E8_9PEZI	C2H2-type domain-containing protein	GSTUAT00003466001	Tuber aestivum (summer truffle)	1.13039	2.18918
0.000107784	D5G6F8	D5G6F8_TUBMM	Succinate--CoA ligase [ADP-forming] subunit beta, mitochondrial (EC 6.2.1.5) (Succinyl-CoA synthetase beta chain) (SCS-beta)	GSTUM_00004464001	Tuber melanosporum (strain Mel28) (Perigord black truffle)	1.12874	2.18668
0.00124464	A0A317SU78	A0A317SU78_9PEZI	Ras-domain-containing protein	C7212DRAFT_180376	Tuber magnatum (white Piedmont truffle)	1.12621	2.18285
2.78261e-05	D5GMP1	D5GMP1_TUBMM	NtCtMGAM_N domain-containing protein	GSTUM_00010862001	Tuber melanosporum (strain Mel28) (Perigord black truffle)	1.12565	2.182
0.00866912	D5GJB2	D5GJB2_TUBMM	Cytochrome b5 heme-binding domain-containing protein	GSTUM_00008920001	Tuber melanosporum (strain Mel28) (Perigord black truffle)	1.1244	2.18011
2.21402e-05	A0A292Q0V5	A0A292Q0V5_9PEZI	Protein kinase domain-containing protein	GSTUAT00002394001	Tuber aestivum (summer truffle)	1.11522	2.16628
0.00107373	D5GKE0	D5GKE0_TUBMM	Uncharacterized protein	GSTUM_00009496001	Tuber melanosporum (strain Mel28) (Perigord black truffle)	1.11317	2.1632
8.33333e-06	A0A292PRL1	A0A292PRL1_9PEZI	Uroporphyrinogen decarboxylase (EC 4.1.1.37)	GSTUAT00005736001	Tuber aestivum (summer truffle)	1.11307	2.16305
0.00522574	A0A292PZ88	A0A292PZ88_9PEZI	RmlD_sub_bind domain-containing protein	GSTUAT00004110001	Tuber aestivum (summer truffle)	1.10923	2.1573
0.000963743	D5G744	D5G744_TUBMM	Ribosomal_L18e/L15P domain-containing protein	GSTUM_00002337001	Tuber melanosporum (strain Mel28) (Perigord black truffle)	1.10782	2.1552
0.00165547	A0A317SPN8	A0A317SPN8_9PEZI	Thioredoxin-domain-containing protein	C7212DRAFT_357375	Tuber magnatum (white Piedmont truffle)	1.10255	2.14734
0.00119498	D5GGN7	D5GGN7_TUBMM	Dihydrolipoyl dehydrogenase (EC 1.8.1.4)	GSTUM_00007439001	Tuber melanosporum (strain Mel28) (Perigord black truffle)	1.10121	2.14535
0.00392483	D5G8S7	D5G8S7_TUBMM	AA_TRNA_LIGASE_II domain-containing protein	GSTUM_00003052001	Tuber melanosporum (strain Mel28) (Perigord black truffle)	1.09315	2.13339
0.000226833	A0A292Q2F4	A0A292Q2F4_9PEZI	BHLH domain-containing protein	GSTUAT00002006001	Tuber aestivum (summer truffle)	1.08774	2.12541
0.00111596	D5GDE9	D5GDE9_TUBMM	Transcription elongation factor 1 homolog	GSTUM_00006179001	Tuber melanosporum (strain Mel28) (Perigord black truffle)	1.08649	2.12357
0.000186441	D5GCF8	D5GCF8_TUBMM	Uncharacterized protein	GSTUM_00005870001	Tuber melanosporum (strain Mel28) (Perigord black truffle)	1.07585	2.10796
0.000310576	A0A317SK70	A0A317SK70_9PEZI	Transaldolase (EC 2.2.1.2)	C7212DRAFT_330597	Tuber magnatum (white Piedmont truffle)	1.07523	2.10706
0	D5GAY8	D5GAY8_TUBMM	PCI domain-containing protein	GSTUM_00005364001	Tuber melanosporum (strain Mel28) (Perigord black truffle)	1.07353	2.10458
0.00106141	D5GAF9	D5GAF9_TUBMM	SOR_SNZ domain-containing protein	GSTUM_00005271001	Tuber melanosporum (strain Mel28) (Perigord black truffle)	1.07037	2.09997
1.64948e-05	D5GNL1	D5GNL1_TUBMM	Uncharacterized protein	GSTUM_00011349001	Tuber melanosporum (strain Mel28) (Perigord black truffle)	1.06569	2.09317
0.000828571	A0A292PLW9	A0A292PLW9_9PEZI	Uncharacterized protein	GSTUAT00008179001	Tuber aestivum (summer truffle)	1.0615	2.0871
0.000318302	D5G3Z2	D5G3Z2_TUBMM	DHHA2 domain-containing protein	GSTUM_00003867001	Tuber melanosporum (strain Mel28) (Perigord black truffle)	1.06108	2.08649
0.000306864	D5G4M2	D5G4M2_TUBMM	HABP4_PAI-RBP1 domain-containing protein	GSTUM_00000007001	Tuber melanosporum (strain Mel28) (Perigord black truffle)	1.05929	2.08391
0.00026158	D5GQ00	D5GQ00_TUBMM	Uncharacterized protein	GSTUM_00012114001	Tuber melanosporum (strain Mel28) (Perigord black truffle)	1.0562	2.07945
0.00120273	D5GIY7	D5GIY7_TUBMM	Aldedh domain-containing protein	GSTUM_00008742001	Tuber melanosporum (strain Mel28) (Perigord black truffle)	1.05501	2.07773
5.01567e-05	A0A292Q7I4	A0A292Q7I4_9PEZI	Ubiquitin carboxyl-terminal hydrolase (EC 3.4.19.12)	GSTUAT00000049001	Tuber aestivum (summer truffle)	1.04783	2.06742
0.000201681	A0A317T5L9	A0A317T5L9_9PEZI	PLP-dependent transferase	C7212DRAFT_161415	Tuber magnatum (white Piedmont truffle)	1.04771	2.06725
5e-05	A0A292Q2R9	A0A292Q2R9_9PEZI	Uncharacterized protein	GSTUAT00001836001	Tuber aestivum (summer truffle)	1.04736	2.06674
0.00543186	D5GBL6	D5GBL6_TUBMM	AAA domain-containing protein	GSTUM_00005691001	Tuber melanosporum (strain Mel28) (Perigord black truffle)	1.04211	2.05924
0.000144092	A0A292Q9E8	A0A292Q9E8_9PEZI	Uncharacterized protein	GSTUAT00000620001	Tuber aestivum (summer truffle)	1.03048	2.0427
0.000899882	A0A292Q026	A0A292Q026_9PEZI	GLTP domain-containing protein	GSTUAT00003871001	Tuber aestivum (summer truffle)	1.02721	2.03808
0.000175887	A0A292PUJ3	A0A292PUJ3_9PEZI	Uncharacterized protein	GSTUAT00005067001	Tuber aestivum (summer truffle)	1.01946	2.02716
0.000473282	A0A292PM52	A0A292PM52_9PEZI	Uncharacterized protein	GSTUAT00008241001	Tuber aestivum (summer truffle)	1.0157	2.02188
3.80952e-05	D5G7E8	D5G7E8_TUBMM	Uncharacterized protein	GSTUM_00002532001	Tuber melanosporum (strain Mel28) (Perigord black truffle)	1.01504	2.02096
8.28157e-06	A0A292PY05	A0A292PY05_9PEZI	Uncharacterized protein	GSTUAT00004371001	Tuber aestivum (summer truffle)	1.00915	2.01272
0.00365373	A0A292PJ80	A0A292PJ80_9PEZI	Splicing factor subunit	GSTUAT00008337001	Tuber aestivum (summer truffle)	1.00909	2.01264
0.00351346	A0A292Q8A8	A0A292Q8A8_9PEZI	HPt domain-containing protein	GSTUAT00000997001	Tuber aestivum (summer truffle)	1.00384	2.00533
0.00507026	A0A292Q7J1	A0A292Q7J1_9PEZI	Uncharacterized protein	GSTUAT00000855001	Tuber aestivum (summer truffle)	1.00194	2.00269

## Sheet: Upregulated T. aestivum
T-Test Tuber melanosporum vs Tuber aestivum
1 % FDR, min. 2fold change
Proteins upregulated in Tuber aestivum
N: Student's T-test q-value Tuber melanosporum_Tuber aestivum	UniProt Accession	ID	Protein names	Gene names	Organism	N: Student's T-test Difference Tuber melanosporum_Tuber aestivum	fold change
0	A0A292PJL3	A0A292PJL3_9PEZI	But2 domain-containing protein	GSTUAT00008947001	Tuber aestivum (summer truffle)	-10.0998	1097.34
0	A0A292PQL2	A0A292PQL2_9PEZI	Uncharacterized protein	GSTUAT00007027001	Tuber aestivum (summer truffle)	-8.38579	334.483
0	A0A292PSE4	A0A292PSE4_9PEZI	Uncharacterized protein	GSTUAT00005870001	Tuber aestivum (summer truffle)	-7.79316	221.807
0	A0A292Q5I6	A0A292Q5I6_9PEZI	Uncharacterized protein	GSTUAT00001681001	Tuber aestivum (summer truffle)	-7.41363	170.5
0	A0A292PNR4	A0A292PNR4_9PEZI	Uncharacterized protein (Fragment)	GSTUAT00007578001	Tuber aestivum (summer truffle)	-7.21332	148.397
0	A0A292PJT6	A0A292PJT6_9PEZI	Uncharacterized protein	GSTUAT00009141001	Tuber aestivum (summer truffle)	-7.017	129.517
0	A0A292Q497	A0A292Q497_9PEZI	CFEM domain-containing protein	GSTUAT00002146001	Tuber aestivum (summer truffle)	-6.26733	77.029
0	A0A317SLX8	A0A317SLX8_9PEZI	Outer membrane autotransporter	C7212DRAFT_359106	Tuber magnatum (white Piedmont truffle)	-6.06842	67.1083
0	A0A292PKS6	A0A292PKS6_9PEZI	Uncharacterized protein	GSTUAT00008698001	Tuber aestivum (summer truffle)	-5.99944	63.9752
0	A0A292Q423	A0A292Q423_9PEZI	Uncharacterized protein	GSTUAT00002327001	Tuber aestivum (summer truffle)	-5.97914	63.0813
0	A0A292PI38	A0A292PI38_9PEZI	Uncharacterized protein	GSTUAT00009051001	Tuber aestivum (summer truffle)	-5.88348	59.0342
0	A0A317SUN6	A0A317SUN6_9PEZI	Ubiquitin-conjugating enzyme	C7212DRAFT_281181	Tuber magnatum (white Piedmont truffle)	-5.63865	49.8199
0	A0A292PIQ1	A0A292PIQ1_9PEZI	PCI domain-containing protein	GSTUAT00008688001	Tuber aestivum (summer truffle)	-5.57188	47.5667
0	A0A292Q248	A0A292Q248_9PEZI	FMN hydroxy acid dehydrogenase domain-containing protein	GSTUAT00003160001	Tuber aestivum (summer truffle)	-5.4729	44.4127
0	A0A292PY80	A0A292PY80_9PEZI	Uncharacterized protein	GSTUAT00004447001	Tuber aestivum (summer truffle)	-5.38417	41.7635
0	A0A292PWF3	A0A292PWF3_9PEZI	Uncharacterized protein	GSTUAT00004016001	Tuber aestivum (summer truffle)	-5.23861	37.7554
0	A0A292Q0R1	A0A292Q0R1_9PEZI	Amine oxidase (EC 1.4.3.-)	GSTUAT00003433001	Tuber aestivum (summer truffle)	-5.22489	37.398
0	A0A292PNU5	A0A292PNU5_9PEZI	Uncharacterized protein	GSTUAT00007451001	Tuber aestivum (summer truffle)	-5.21626	37.175
0	A0A317SJQ9	A0A317SJQ9_9PEZI	FMN-dependent alpha-hydroxy acid dehydrogenase	C7212DRAFT_283869	Tuber magnatum (white Piedmont truffle)	-5.19568	36.6484
0	A0A292Q424	A0A292Q424_9PEZI	GFA domain-containing protein	GSTUAT00002421001	Tuber aestivum (summer truffle)	-5.17552	36.1399
0	D5GJQ7	D5GJQ7_TUBMM	Isocitrate dehydrogenase [NAD] subunit, mitochondrial	GSTUM_00009134001	Tuber melanosporum (strain Mel28) (Perigord black truffle)	-5.15277	35.5745
0	A0A292QA38	A0A292QA38_9PEZI	Peptide hydrolase (EC 3.4.-.-)	GSTUAT00000290001	Tuber aestivum (summer truffle)	-4.99106	31.8023
0	A0A292Q0M4	A0A292Q0M4_9PEZI	Uncharacterized protein	GSTUAT00002879001	Tuber aestivum (summer truffle)	-4.97631	31.4788
0	A0A292Q1E9	A0A292Q1E9_9PEZI	Uncharacterized protein	GSTUAT00002691001	Tuber aestivum (summer truffle)	-4.91322	30.1319
0	A0A292Q7G7	A0A292Q7G7_9PEZI	Uncharacterized protein	GSTUAT00001228001	Tuber aestivum (summer truffle)	-4.74738	26.8599
0	A0A292PL33	A0A292PL33_9PEZI	Uncharacterized protein	GSTUAT00007694001	Tuber aestivum (summer truffle)	-4.69486	25.8996
0	A0A292Q084	A0A292Q084_9PEZI	SBDS domain-containing protein	GSTUAT00003855001	Tuber aestivum (summer truffle)	-4.65948	25.2722
0	A0A292Q206	A0A292Q206_9PEZI	Uncharacterized protein	GSTUAT00002920001	Tuber aestivum (summer truffle)	-4.6192	24.5764
0	A0A292PL59	A0A292PL59_9PEZI	Aminotran_1_2 domain-containing protein	GSTUAT00007640001	Tuber aestivum (summer truffle)	-4.61333	24.4766
0	A0A317SPH2	A0A317SPH2_9PEZI	GroES-like protein	C7212DRAFT_326032	Tuber magnatum (white Piedmont truffle)	-4.58597	24.0168
0	A0A292QA81	A0A292QA81_9PEZI	DJ-1_PfpI domain-containing protein	GSTUAT00000373001	Tuber aestivum (summer truffle)	-4.58436	23.99
0.00131691	A0A292Q301	A0A292Q301_9PEZI	But2 domain-containing protein	GSTUAT00001699001	Tuber aestivum (summer truffle)	-4.56733	23.7085
0	A0A292PIS1	A0A292PIS1_9PEZI	ML domain-containing protein	GSTUAT00008657001	Tuber aestivum (summer truffle)	-4.54737	23.3827
0.000196906	A0A317SP93	A0A317SP93_9PEZI	Glycerol-3-phosphate dehydrogenase (EC 1.1.5.3)	C7212DRAFT_282200	Tuber magnatum (white Piedmont truffle)	-4.5456	23.354
0	A0A292Q6M5	A0A292Q6M5_9PEZI	Glycine cleavage system H protein	GSTUAT00001464001	Tuber aestivum (summer truffle)	-4.53804	23.232
0	A0A292PP21	A0A292PP21_9PEZI	Uncharacterized protein	GSTUAT00007040001	Tuber aestivum (summer truffle)	-4.51468	22.8588
0	A0A292PPH5	A0A292PPH5_9PEZI	Uncharacterized protein	GSTUAT00007228001	Tuber aestivum (summer truffle)	-4.47192	22.1913
0	A0A292PU86	A0A292PU86_9PEZI	Uncharacterized protein (Fragment)	GSTUAT00005635001	Tuber aestivum (summer truffle)	-4.39055	20.9743
0.000322751	A0A292Q217	A0A292Q217_9PEZI	FAD-binding FR-type domain-containing protein (Fragment)	GSTUAT00002930001	Tuber aestivum (summer truffle)	-4.34668	20.3461
0	A0A317SWL6	A0A317SWL6_9PEZI	GFA domain-containing protein	C7212DRAFT_308913	Tuber magnatum (white Piedmont truffle)	-4.33105	20.1269
0	A0A292Q2R7	A0A292Q2R7_9PEZI	Glutathione peroxidase	GSTUAT00001809001	Tuber aestivum (summer truffle)	-4.31884	19.9572
0	A0A292PPQ6	A0A292PPQ6_9PEZI	Eukaryotic translation initiation factor 5A (eIF-5A)	GSTUAT00006818001	Tuber aestivum (summer truffle)	-4.2817	19.45
0	A0A292PXN5	A0A292PXN5_9PEZI	Amidohydro-rel domain-containing protein	GSTUAT00004667001	Tuber aestivum (summer truffle)	-4.26174	19.1828
0	A0A292PV57	A0A292PV57_9PEZI	Uncharacterized protein	GSTUAT00004881001	Tuber aestivum (summer truffle)	-4.20354	18.4243
8.35073e-06	A0A317SSM9	A0A317SSM9_9PEZI	FAD/NAD(P)-binding domain-containing protein	C7212DRAFT_362635	Tuber magnatum (white Piedmont truffle)	-4.14697	17.7159
0	A0A292Q8P0	A0A292Q8P0_9PEZI	Uncharacterized protein	GSTUAT00000492001	Tuber aestivum (summer truffle)	-4.11856	17.3704
0	A0A292Q189	A0A292Q189_9PEZI	Alpha-carbonic anhydrase domain-containing protein	GSTUAT00003435001	Tuber aestivum (summer truffle)	-4.11195	17.291
0.000247593	D5GG56	D5GG56_TUBMM	Nudix hydrolase domain-containing protein	GSTUM_00007204001	Tuber melanosporum (strain Mel28) (Perigord black truffle)	-4.08057	16.919
0	A0A317SSL3	A0A317SSL3_9PEZI	GMP synthase	C7212DRAFT_314587	Tuber magnatum (white Piedmont truffle)	-4.0677	16.7687
0	A0A317SRM0	A0A317SRM0_9PEZI	14-3-3 protein	C7212DRAFT_344722	Tuber magnatum (white Piedmont truffle)	-4.05945	16.6731
0	A0A292PJX7	A0A292PJX7_9PEZI	Uncharacterized protein	GSTUAT00008137001	Tuber aestivum (summer truffle)	-4.05303	16.5991
0	A0A292PXY0	A0A292PXY0_9PEZI	DSBA domain-containing protein	GSTUAT00004418001	Tuber aestivum (summer truffle)	-3.88264	14.75
0	A0A292Q893	A0A292Q893_9PEZI	CHZ domain-containing protein	GSTUAT00001000001	Tuber aestivum (summer truffle)	-3.86846	14.6057
0	A0A292PYH5	A0A292PYH5_9PEZI	Tubulin-specific chaperone A	GSTUAT00003716001	Tuber aestivum (summer truffle)	-3.86461	14.5668
0	A0A292PSI1	A0A292PSI1_9PEZI	Uncharacterized protein	GSTUAT00005419001	Tuber aestivum (summer truffle)	-3.83605	14.2812
0	A0A317T0R2	A0A317T0R2_9PEZI	S10_plectin domain-containing protein	C7212DRAFT_306194	Tuber magnatum (white Piedmont truffle)	-3.82142	14.1372
0	A0A292PTT1	A0A292PTT1_9PEZI	Uncharacterized protein	GSTUAT00004879001	Tuber aestivum (summer truffle)	-3.80182	13.9464
1.53846e-05	A0A317SUK2	A0A317SUK2_9PEZI	UV excision repair protein RAD23	C7212DRAFT_183454	Tuber magnatum (white Piedmont truffle)	-3.80015	13.9303
0	A0A292Q2G7	A0A292Q2G7_9PEZI	Dolichyl-diphosphooligosaccharide--protein glycosyltransferase subunit WBP1 (Oligosaccharyl transferase subunit WBP1)	GSTUAT00001762001	Tuber aestivum (summer truffle)	-3.79179	13.8498
8.42105e-06	A0A292PYD3	A0A292PYD3_9PEZI	Uncharacterized protein	GSTUAT00003339001	Tuber aestivum (summer truffle)	-3.76893	13.632
0.0055511	A0A317SCW2	A0A317SCW2_9PEZI	Threonyl-tRNA synthetase	C7212DRAFT_360158	Tuber magnatum (white Piedmont truffle)	-3.76501	13.5951
0	A0A317T481	A0A317T481_9PEZI	Ribosomal protein S3	C7212DRAFT_306291	Tuber magnatum (white Piedmont truffle)	-3.75966	13.5447
0	A0A292Q7N5	A0A292Q7N5_9PEZI	Uncharacterized protein	GSTUAT00001058001	Tuber aestivum (summer truffle)	-3.71607	13.1416
0	A0A292PXI5	A0A292PXI5_9PEZI	PfkB domain-containing protein	GSTUAT00004443001	Tuber aestivum (summer truffle)	-3.71593	13.1403
0	A0A292PU82	A0A292PU82_9PEZI	Peptidase_S9 domain-containing protein (Fragment)	GSTUAT00005755001	Tuber aestivum (summer truffle)	-3.69826	12.9804
0	A0A292PSM5	A0A292PSM5_9PEZI	ATP synthase subunit d, mitochondrial	GSTUAT00005248001	Tuber aestivum (summer truffle)	-3.69715	12.9704
0.00372592	D5GG15	D5GG15_TUBMM	Nuclear pore complex protein Nup85	GSTUM_00007153001	Tuber melanosporum (strain Mel28) (Perigord black truffle)	-3.66721	12.704
0	A0A292PLV3	A0A292PLV3_9PEZI	RRM domain-containing protein (Fragment)	GSTUAT00008441001	Tuber aestivum (summer truffle)	-3.63514	12.4247
0	A0A292PZ61	A0A292PZ61_9PEZI	Uncharacterized protein	GSTUAT00003966001	Tuber aestivum (summer truffle)	-3.62345	12.3244
0	A0A292Q6N1	A0A292Q6N1_9PEZI	Uncharacterized protein	GSTUAT00001647001	Tuber aestivum (summer truffle)	-3.59517	12.0852
0	A0A292PU93	A0A292PU93_9PEZI	Beta-lactamase domain-containing protein	GSTUAT00005765001	Tuber aestivum (summer truffle)	-3.58862	12.0305
0	A0A317SGU1	A0A317SGU1_9PEZI	Bicupin, oxalate decarboxylase/oxidase	C7212DRAFT_359369	Tuber magnatum (white Piedmont truffle)	-3.56071	11.8
2.18579e-05	A0A317SDC8	A0A317SDC8_9PEZI	5-hydroxyisourate hydrolase (HIU hydrolase) (HIUHase) (EC 3.5.2.17)	C7212DRAFT_338595	Tuber magnatum (white Piedmont truffle)	-3.5134	11.4193
0	A0A292Q5C0	A0A292Q5C0_9PEZI	Thioredoxin domain-containing protein	GSTUAT00001581001	Tuber aestivum (summer truffle)	-3.51019	11.3939
0	A0A292PJB4	A0A292PJB4_9PEZI	Uncharacterized protein	GSTUAT00008302001	Tuber aestivum (summer truffle)	-3.50665	11.366
0	A0A317SXG9	A0A317SXG9_9PEZI	Putative 60S ribosomal protein L2	C7212DRAFT_316678	Tuber magnatum (white Piedmont truffle)	-3.5054	11.3561
0	A0A292Q261	A0A292Q261_9PEZI	TPR_REGION domain-containing protein	GSTUAT00001969001	Tuber aestivum (summer truffle)	-3.50216	11.3307
0	A0A317SZC3	A0A317SZC3_9PEZI	Zn-dependent exopeptidase	C7212DRAFT_356624	Tuber magnatum (white Piedmont truffle)	-3.4915	11.2472
2.74914e-05	A0A292PKN5	A0A292PKN5_9PEZI	Tr-type G domain-containing protein	GSTUAT00008845001	Tuber aestivum (summer truffle)	-3.46093	11.0114
0	A0A292PKP1	A0A292PKP1_9PEZI	40S ribosomal protein S8	GSTUAT00008855001	Tuber aestivum (summer truffle)	-3.44505	10.8909
0	A0A292Q0M8	A0A292Q0M8_9PEZI	Amino_oxidase domain-containing protein	GSTUAT00003328001	Tuber aestivum (summer truffle)	-3.44272	10.8733
0	A0A292PVC7	A0A292PVC7_9PEZI	Redoxin domain-containing protein (Fragment)	GSTUAT00005524001	Tuber aestivum (summer truffle)	-3.44089	10.8595
0	A0A292Q5X4	A0A292Q5X4_9PEZI	BTB domain-containing protein	GSTUAT00001645001	Tuber aestivum (summer truffle)	-3.41621	10.6753
1.5534e-05	A0A292PTZ8	A0A292PTZ8_9PEZI	GHMP_kinases_N domain-containing protein	GSTUAT00004883001	Tuber aestivum (summer truffle)	-3.41331	10.6539
0	A0A292PQS3	A0A292PQS3_9PEZI	NodB homology domain-containing protein (Fragment)	GSTUAT00007084001	Tuber aestivum (summer truffle)	-3.3832	10.4339
0	A0A292PKM6	A0A292PKM6_9PEZI	6-phosphogluconolactonase (6PGL) (EC 3.1.1.31)	GSTUAT00008875001	Tuber aestivum (summer truffle)	-3.34957	10.1934
0	A0A292Q4A7	A0A292Q4A7_9PEZI	Uncharacterized protein	GSTUAT00002156001	Tuber aestivum (summer truffle)	-3.32841	10.045
0	A0A292PWY5	A0A292PWY5_9PEZI	Ubiquitin carboxyl-terminal hydrolase (EC 3.4.19.12)	GSTUAT00004261001	Tuber aestivum (summer truffle)	-3.27661	9.69076
0	A0A292Q057	A0A292Q057_9PEZI	Uncharacterized protein	GSTUAT00003491001	Tuber aestivum (summer truffle)	-3.26762	9.63056
0	A0A292Q078	A0A292Q078_9PEZI	Uncharacterized protein	GSTUAT00003406001	Tuber aestivum (summer truffle)	-3.25554	9.55026
0	A0A292Q4Z0	A0A292Q4Z0_9PEZI	Uncharacterized protein	GSTUAT00002024001	Tuber aestivum (summer truffle)	-3.22739	9.36572
0	A0A292Q761	A0A292Q761_9PEZI	Catalase (EC 1.11.1.6)	GSTUAT00000355001	Tuber aestivum (summer truffle)	-3.19841	9.17946
0	A0A292Q2T9	A0A292Q2T9_9PEZI	Uncharacterized protein	GSTUAT00002269001	Tuber aestivum (summer truffle)	-3.17325	9.02077
0.00015495	A0A292PQG1	A0A292PQG1_9PEZI	Uncharacterized protein	GSTUAT00007184001	Tuber aestivum (summer truffle)	-3.16731	8.9837
0	A0A292PNV9	A0A292PNV9_9PEZI	PUA domain-containing protein	GSTUAT00006665001	Tuber aestivum (summer truffle)	-3.16143	8.94716
0	A0A292PYN4	A0A292PYN4_9PEZI	Glyceraldehyde-3-phosphate dehydrogenase (EC 1.2.1.12)	GSTUAT00004380001	Tuber aestivum (summer truffle)	-3.1524	8.89133
2.77778e-05	A0A317SNA1	A0A317SNA1_9PEZI	GMC oxidoreductase	C7212DRAFT_357788	Tuber magnatum (white Piedmont truffle)	-3.14554	8.84916
0.00208168	A0A317T1K1	A0A317T1K1_9PEZI	Glycosyltransferase Family 20 protein	C7212DRAFT_274678	Tuber magnatum (white Piedmont truffle)	-3.14458	8.84327
0	A0A317SVH5	A0A317SVH5_9PEZI	Uncharacterized protein	C7212DRAFT_183252	Tuber magnatum (white Piedmont truffle)	-3.13752	8.8001
0.000482234	A0A292Q8N1	A0A292Q8N1_9PEZI	Carbonic anhydrase (EC 4.2.1.1) (Carbonate dehydratase)	GSTUAT00000861001	Tuber aestivum (summer truffle)	-3.13481	8.78359
0	A0A292PPV8	A0A292PPV8_9PEZI	Uncharacterized protein	GSTUAT00006367001	Tuber aestivum (summer truffle)	-3.11845	8.68454
0	A0A292PKQ3	A0A292PKQ3_9PEZI	Uncharacterized protein	GSTUAT00007636001	Tuber aestivum (summer truffle)	-3.10912	8.62856
0	A0A292PNA9	A0A292PNA9_9PEZI	Uncharacterized protein	GSTUAT00007921001	Tuber aestivum (summer truffle)	-3.09102	8.52098
0	A0A292Q3T4	A0A292Q3T4_9PEZI	Pribosyltran domain-containing protein	GSTUAT00002256001	Tuber aestivum (summer truffle)	-3.07674	8.43706
0	A0A292PPU0	A0A292PPU0_9PEZI	Uncharacterized protein	GSTUAT00006347001	Tuber aestivum (summer truffle)	-3.06463	8.36653
0	A0A292Q7P5	A0A292Q7P5_9PEZI	Adenylosuccinate synthetase (AMPSase) (AdSS) (EC 6.3.4.4) (IMP--aspartate ligase)	GSTUAT00000109001	Tuber aestivum (summer truffle)	-3.04944	8.27891
0	A0A317SR87	A0A317SR87_9PEZI	Phosphoacetylglucosamine mutase (PAGM) (EC 5.4.2.3) (Acetylglucosamine phosphomutase) (N-acetylglucosamine-phosphate mutase)	C7212DRAFT_280301	Tuber magnatum (white Piedmont truffle)	-3.04775	8.26921
0	D5GND4	D5GND4_TUBMM	SAC domain-containing protein	GSTUM_00011234001	Tuber melanosporum (strain Mel28) (Perigord black truffle)	-3.02802	8.15689
0	A0A317SZA7	A0A317SZA7_9PEZI	60S acidic ribosomal protein P0	C7212DRAFT_273099	Tuber magnatum (white Piedmont truffle)	-3.01583	8.08826
2.8777e-05	A0A317T1Q8	A0A317T1Q8_9PEZI	H15 domain-containing protein	C7212DRAFT_349983	Tuber magnatum (white Piedmont truffle)	-3.01435	8.07997
0	A0A292PKL3	A0A292PKL3_9PEZI	RRM domain-containing protein	GSTUAT00008892001	Tuber aestivum (summer truffle)	-3.00736	8.04092
0	A0A292PRL5	A0A292PRL5_9PEZI	Ribokinase (RK) (EC 2.7.1.15)	GSTUAT00006547001	Tuber aestivum (summer truffle)	-2.97982	7.88888
0	A0A292PKF7	A0A292PKF7_9PEZI	Adenylyl-sulfate kinase (EC 2.7.1.25)	GSTUAT00008926001	Tuber aestivum (summer truffle)	-2.96943	7.83227
0	A0A317SN53	A0A317SN53_9PEZI	Elongation factor 2	C7212DRAFT_297859	Tuber magnatum (white Piedmont truffle)	-2.96481	7.80723
0.00205451	D5GHZ5	D5GHZ5_TUBMM	Uncharacterized protein	GSTUM_00008202001	Tuber melanosporum (strain Mel28) (Perigord black truffle)	-2.93806	7.6638
0	A0A292PXL1	A0A292PXL1_9PEZI	Uncharacterized protein	GSTUAT00004057001	Tuber aestivum (summer truffle)	-2.93481	7.64656
1.5873e-05	D5G4A0	D5G4A0_TUBMM	Uncharacterized protein	GSTUM_00004016001	Tuber melanosporum (strain Mel28) (Perigord black truffle)	-2.92249	7.58154
0	A0A292PZG8	A0A292PZG8_9PEZI	Protein disulfide-isomerase (EC 5.3.4.1)	GSTUAT00003703001	Tuber aestivum (summer truffle)	-2.92167	7.57723
0	A0A292Q7H6	A0A292Q7H6_9PEZI	Uncharacterized protein	GSTUAT00001238001	Tuber aestivum (summer truffle)	-2.91616	7.54834
0	A0A317SBZ6	A0A317SBZ6_9PEZI	Uncharacterized protein	C7212DRAFT_348608	Tuber magnatum (white Piedmont truffle)	-2.89941	7.46121
3.84615e-05	A0A317SKT0	A0A317SKT0_9PEZI	Uncharacterized protein	C7212DRAFT_353085	Tuber magnatum (white Piedmont truffle)	-2.86288	7.27466
0	A0A292PNU1	A0A292PNU1_9PEZI	NodB homology domain-containing protein (Fragment)	GSTUAT00006699001	Tuber aestivum (summer truffle)	-2.85292	7.22461
0	A0A292PYR7	A0A292PYR7_9PEZI	SHSP domain-containing protein	GSTUAT00004038001	Tuber aestivum (summer truffle)	-2.84488	7.18446
0	A0A292PXW4	A0A292PXW4_9PEZI	Aldedh domain-containing protein	GSTUAT00004258001	Tuber aestivum (summer truffle)	-2.79254	6.92849
0	A0A292PJ06	A0A292PJ06_9PEZI	Uncharacterized protein	GSTUAT00008487001	Tuber aestivum (summer truffle)	-2.79099	6.92105
0	A0A292PMI7	A0A292PMI7_9PEZI	Uncharacterized protein	GSTUAT00008094001	Tuber aestivum (summer truffle)	-2.76745	6.80903
1.55945e-05	A0A292PPU4	A0A292PPU4_9PEZI	Peptidylprolyl isomerase (EC 5.2.1.8)	GSTUAT00006294001	Tuber aestivum (summer truffle)	-2.74096	6.68515
0	A0A317T4M7	A0A317T4M7_9PEZI	Di-copper centre-containing protein	C7212DRAFT_172472	Tuber magnatum (white Piedmont truffle)	-2.73785	6.67075
0.00110805	A0A292PPM4	A0A292PPM4_9PEZI	Peptide hydrolase (EC 3.4.-.-)	GSTUAT00007195001	Tuber aestivum (summer truffle)	-2.73732	6.6683
0	A0A292PJB7	A0A292PJB7_9PEZI	Uncharacterized protein	GSTUAT00008150001	Tuber aestivum (summer truffle)	-2.73411	6.65348
0	A0A292Q9E1	A0A292Q9E1_9PEZI	Reticulon-like protein	GSTUAT00000251001	Tuber aestivum (summer truffle)	-2.70618	6.52591
0	D5GFU6	D5GFU6_TUBMM	Fn3_like domain-containing protein	GSTUM_00007084001	Tuber melanosporum (strain Mel28) (Perigord black truffle)	-2.69894	6.49325
3.8961e-05	A0A292Q1F6	A0A292Q1F6_9PEZI	Glutaredoxin domain-containing protein	GSTUAT00003068001	Tuber aestivum (summer truffle)	-2.6825	6.41967
0.00454369	A0A317SZS6	A0A317SZS6_9PEZI	Glycine cleavage system H protein	C7212DRAFT_309992	Tuber magnatum (white Piedmont truffle)	-2.67905	6.40434
0	A0A292Q4T8	A0A292Q4T8_9PEZI	WSC domain-containing protein	GSTUAT00002192001	Tuber aestivum (summer truffle)	-2.67286	6.37692
0	A0A292Q0T0	A0A292Q0T0_9PEZI	Aldedh domain-containing protein	GSTUAT00003453001	Tuber aestivum (summer truffle)	-2.66624	6.34773
0	A0A292Q219	A0A292Q219_9PEZI	CVNH domain-containing protein	GSTUAT00003056001	Tuber aestivum (summer truffle)	-2.6582	6.31245
0	A0A292PKA9	A0A292PKA9_9PEZI	Phytase-like domain-containing protein	GSTUAT00008701001	Tuber aestivum (summer truffle)	-2.64993	6.27637
0	A0A292PKG0	A0A292PKG0_9PEZI	Uncharacterized protein	GSTUAT00008949001	Tuber aestivum (summer truffle)	-2.6465	6.26146
0	A0A292PNL5	A0A292PNL5_9PEZI	Hydrolase_4 domain-containing protein	GSTUAT00006668001	Tuber aestivum (summer truffle)	-2.6379	6.22425
0	A0A292PTT8	A0A292PTT8_9PEZI	Aldo_ket_red domain-containing protein	GSTUAT00005833001	Tuber aestivum (summer truffle)	-2.63189	6.19837
0.00680409	A0A317STN3	A0A317STN3_9PEZI	Putative UbiE/COQ5 family methyltransferase	C7212DRAFT_278820	Tuber magnatum (white Piedmont truffle)	-2.63184	6.19816
0	A0A292PVT3	A0A292PVT3_9PEZI	Uncharacterized protein	GSTUAT00004273001	Tuber aestivum (summer truffle)	-2.61712	6.13524
0.00280816	A0A317SSZ8	A0A317SSZ8_9PEZI	Coronin	C7212DRAFT_178461	Tuber magnatum (white Piedmont truffle)	-2.60924	6.10182
2.8021e-05	A0A292Q769	A0A292Q769_9PEZI	Peptidyl-prolyl cis-trans isomerase (PPIase) (EC 5.2.1.8)	GSTUAT00001001001	Tuber aestivum (summer truffle)	-2.6058	6.08729
0	A0A317SL02	A0A317SL02_9PEZI	Glycoside Hydrolase Family 31 protein	C7212DRAFT_358589	Tuber magnatum (white Piedmont truffle)	-2.58909	6.01719
0	A0A292Q0D5	A0A292Q0D5_9PEZI	FAD_binding_3 domain-containing protein	GSTUAT00002541001	Tuber aestivum (summer truffle)	-2.57111	5.94266
0.00155022	A0A292Q3U5	A0A292Q3U5_9PEZI	GTP_cyclohydroI domain-containing protein	GSTUAT00001379001	Tuber aestivum (summer truffle)	-2.56553	5.91972
2.18978e-05	A0A292Q500	A0A292Q500_9PEZI	BAR domain-containing protein	GSTUAT00001141001	Tuber aestivum (summer truffle)	-2.56109	5.90153
0.000261937	D5GBG2	D5GBG2_TUBMM	Proteasome subunit beta (EC 3.4.25.1)	GSTUM_00000459001	Tuber melanosporum (strain Mel28) (Perigord black truffle)	-2.56061	5.89957
0	A0A292PQM3	A0A292PQM3_9PEZI	Uncharacterized protein	GSTUAT00007138001	Tuber aestivum (summer truffle)	-2.55777	5.88797
2.1978e-05	A0A292PZF5	A0A292PZF5_9PEZI	Uncharacterized protein	GSTUAT00002871001	Tuber aestivum (summer truffle)	-2.55085	5.85979
2.66223e-05	A0A317SXE9	A0A317SXE9_9PEZI	Uncharacterized protein	C7212DRAFT_350823	Tuber magnatum (white Piedmont truffle)	-2.55005	5.85655
0	A0A292PIY8	A0A292PIY8_9PEZI	Uncharacterized protein	GSTUAT00008381001	Tuber aestivum (summer truffle)	-2.54777	5.8473
0	A0A292PLT9	A0A292PLT9_9PEZI	Peptide hydrolase (EC 3.4.-.-)	GSTUAT00007848001	Tuber aestivum (summer truffle)	-2.53666	5.80244
2.22222e-05	A0A292QAG5	A0A292QAG5_9PEZI	Phosphomannomutase (EC 5.4.2.8)	GSTUAT00000050001	Tuber aestivum (summer truffle)	-2.53227	5.78481
0	A0A292PNR8	A0A292PNR8_9PEZI	Pyrroline-5-carboxylate reductase (EC 1.5.1.2) (Fragment)	GSTUAT00007810001	Tuber aestivum (summer truffle)	-2.53132	5.781
0.00017094	A0A292PSR4	A0A292PSR4_9PEZI	Uncharacterized protein	GSTUAT00005330001	Tuber aestivum (summer truffle)	-2.5243	5.75294
0	A0A317SW11	A0A317SW11_9PEZI	Cobalamin-independent methionine synthase	C7212DRAFT_312258	Tuber magnatum (white Piedmont truffle)	-2.52107	5.74008
0	A0A292PUQ6	A0A292PUQ6_9PEZI	60S acidic ribosomal protein P0	GSTUAT00005744001	Tuber aestivum (summer truffle)	-2.51803	5.72799
0.000139738	A0A292Q2M3	A0A292Q2M3_9PEZI	CUE domain-containing protein	GSTUAT00002798001	Tuber aestivum (summer truffle)	-2.50622	5.6813
0.000843602	A0A317SJB7	A0A317SJB7_9PEZI	AAA domain-containing protein	C7212DRAFT_365847	Tuber magnatum (white Piedmont truffle)	-2.50283	5.66796
0	A0A292Q0S5	A0A292Q0S5_9PEZI	FAD-binding PCMH-type domain-containing protein	GSTUAT00002929001	Tuber aestivum (summer truffle)	-2.4948	5.6365
5.53846e-05	A0A292PQ19	A0A292PQ19_9PEZI	SGL domain-containing protein	GSTUAT00007090001	Tuber aestivum (summer truffle)	-2.48992	5.61747
0	A0A292PIT1	A0A292PIT1_9PEZI	Probable electron transfer flavoprotein subunit beta	GSTUAT00008469001	Tuber aestivum (summer truffle)	-2.4837	5.5933
0	A0A317SDD7	A0A317SDD7_9PEZI	MICOS complex subunit MIC12 (Altered inheritance of mitochondria protein 5, mitochondrial) (Found in mitochondrial proteome protein 51)	C7212DRAFT_360102	Tuber magnatum (white Piedmont truffle)	-2.48184	5.58609
0	A0A292Q2I0	A0A292Q2I0_9PEZI	CVNH domain-containing protein	GSTUAT00002855001	Tuber aestivum (summer truffle)	-2.4779	5.57086
0	A0A292Q1M5	A0A292Q1M5_9PEZI	Gal_mutarotas_2 domain-containing protein	GSTUAT00003051001	Tuber aestivum (summer truffle)	-2.47402	5.5559
0.00138513	A0A317SG24	A0A317SG24_9PEZI	Asparaginyl-tRNA synthetase	C7212DRAFT_301638	Tuber magnatum (white Piedmont truffle)	-2.4665	5.52701
0	A0A292PXP4	A0A292PXP4_9PEZI	Uncharacterized protein	GSTUAT00004500001	Tuber aestivum (summer truffle)	-2.45997	5.50205
0	A0A292PWX0	A0A292PWX0_9PEZI	Urease (EC 3.5.1.5) (Urea amidohydrolase)	GSTUAT00003834001	Tuber aestivum (summer truffle)	-2.45644	5.48861
0	A0A292PSX9	A0A292PSX9_9PEZI	Ribosomal_L18e/L15P domain-containing protein	GSTUAT00006358001	Tuber aestivum (summer truffle)	-2.42649	5.37584
0	A0A292PNE3	A0A292PNE3_9PEZI	Dihydrolipoyl dehydrogenase (EC 1.8.1.4)	GSTUAT00007801001	Tuber aestivum (summer truffle)	-2.42551	5.37219
0	A0A292PYS8	A0A292PYS8_9PEZI	Uncharacterized protein	GSTUAT00003175001	Tuber aestivum (summer truffle)	-2.42221	5.35991
0.00453644	A0A292PVU7	A0A292PVU7_9PEZI	Uncharacterized protein	GSTUAT00005357001	Tuber aestivum (summer truffle)	-2.39667	5.26586
0	A0A292PKU0	A0A292PKU0_9PEZI	HMA domain-containing protein	GSTUAT00008818001	Tuber aestivum (summer truffle)	-2.39152	5.2471
0	A0A292Q2V6	A0A292Q2V6_9PEZI	CsbD domain-containing protein	GSTUAT00001849001	Tuber aestivum (summer truffle)	-2.37997	5.20526
0	A0A292Q0L4	A0A292Q0L4_9PEZI	Fn3_like domain-containing protein	GSTUAT00002869001	Tuber aestivum (summer truffle)	-2.36765	5.161
0	A0A292Q2L6	A0A292Q2L6_9PEZI	Inos-1-P_synth domain-containing protein	GSTUAT00001812001	Tuber aestivum (summer truffle)	-2.3594	5.13157
0	A0A317SHC1	A0A317SHC1_9PEZI	ATP-dependent molecular chaperone HSC82	C7212DRAFT_334453	Tuber magnatum (white Piedmont truffle)	-2.3548	5.11523
0	A0A292PTL8	A0A292PTL8_9PEZI	Uncharacterized protein	GSTUAT00005779001	Tuber aestivum (summer truffle)	-2.33625	5.04988
8.52878e-06	A0A292Q9I9	A0A292Q9I9_9PEZI	Uncharacterized protein	GSTUAT00000338001	Tuber aestivum (summer truffle)	-2.32722	5.01837
0	A0A317SSJ4	A0A317SSJ4_9PEZI	Protein disulfide-isomerase (EC 5.3.4.1)	C7212DRAFT_292246	Tuber magnatum (white Piedmont truffle)	-2.32334	5.0049
0	A0A292Q4S6	A0A292Q4S6_9PEZI	M20_dimer domain-containing protein	GSTUAT00001054001	Tuber aestivum (summer truffle)	-2.32331	5.00479
0.000933177	A0A292PL94	A0A292PL94_9PEZI	Uncharacterized protein	GSTUAT00008648001	Tuber aestivum (summer truffle)	-2.31592	4.97922
0.000212291	A0A292Q8Z4	A0A292Q8Z4_9PEZI	Thioredoxin domain-containing protein	GSTUAT00000667001	Tuber aestivum (summer truffle)	-2.30842	4.9534
2.83688e-05	A0A292Q0Z4	A0A292Q0Z4_9PEZI	Uncharacterized protein	GSTUAT00003382001	Tuber aestivum (summer truffle)	-2.30696	4.94839
0	A0A292PPH9	A0A292PPH9_9PEZI	Transaldolase (EC 2.2.1.2)	GSTUAT00007536001	Tuber aestivum (summer truffle)	-2.30105	4.92816
0	A0A317SQA0	A0A317SQA0_9PEZI	Carbon-nitrogen hydrolase	C7212DRAFT_281985	Tuber magnatum (white Piedmont truffle)	-2.29514	4.90802
0.0057018	D5GBF2	D5GBF2_TUBMM	Uncharacterized protein	GSTUM_00000442001	Tuber melanosporum (strain Mel28) (Perigord black truffle)	-2.28529	4.87462
2.6534e-05	A0A292PL91	A0A292PL91_9PEZI	Uncharacterized protein (Fragment)	GSTUAT00007452001	Tuber aestivum (summer truffle)	-2.26074	4.79237
0	A0A292PJY5	A0A292PJY5_9PEZI	Glutamate decarboxylase (EC 4.1.1.15)	GSTUAT00008995001	Tuber aestivum (summer truffle)	-2.25965	4.78875
0	A0A292PVG5	A0A292PVG5_9PEZI	C2H2-type domain-containing protein	GSTUAT00004330001	Tuber aestivum (summer truffle)	-2.25785	4.78278
1.60321e-05	A0A292PU53	A0A292PU53_9PEZI	ADF-H domain-containing protein	GSTUAT00005930001	Tuber aestivum (summer truffle)	-2.25064	4.75894
0.000130564	A0A317SF46	A0A317SF46_9PEZI	AA_TRNA_LIGASE_II domain-containing protein	C7212DRAFT_221229	Tuber magnatum (white Piedmont truffle)	-2.23605	4.71105
0.000135493	A0A292PQ34	A0A292PQ34_9PEZI	Pyr_redox_2 domain-containing protein	GSTUAT00006182001	Tuber aestivum (summer truffle)	-2.23538	4.70887
2.88809e-05	A0A317SY00	A0A317SY00_9PEZI	COX5B-domain-containing protein	C7212DRAFT_288257	Tuber magnatum (white Piedmont truffle)	-2.23449	4.70596
6.70732e-05	A0A292PXF2	A0A292PXF2_9PEZI	Uncharacterized protein	GSTUAT00003689001	Tuber aestivum (summer truffle)	-2.233	4.70111
0	A0A292PUW9	A0A292PUW9_9PEZI	Dolichyl-phosphate-mannose--protein mannosyltransferase (EC 2.4.1.109)	GSTUAT00004613001	Tuber aestivum (summer truffle)	-2.23113	4.69502
0.00123529	D5GNZ8	D5GNZ8_TUBMM	Uncharacterized protein	GSTUM_00011601001	Tuber melanosporum (strain Mel28) (Perigord black truffle)	-2.22112	4.66255
0.000101949	A0A292PKF9	A0A292PKF9_9PEZI	Cytochrome b5 heme-binding domain-containing protein	GSTUAT00007930001	Tuber aestivum (summer truffle)	-2.19708	4.5855
0	A0A317SKL8	A0A317SKL8_9PEZI	Superoxide dismutase [Cu-Zn] (EC 1.15.1.1)	C7212DRAFT_330602	Tuber magnatum (white Piedmont truffle)	-2.19535	4.58001
0	A0A292Q6N2	A0A292Q6N2_9PEZI	GH16 domain-containing protein	GSTUAT00000405001	Tuber aestivum (summer truffle)	-2.19494	4.57871
0	A0A317T159	A0A317T159_9PEZI	VWFA domain-containing protein	C7212DRAFT_291249	Tuber magnatum (white Piedmont truffle)	-2.18814	4.55718
0	A0A292Q4F2	A0A292Q4F2_9PEZI	Uncharacterized protein	GSTUAT00001614001	Tuber aestivum (summer truffle)	-2.18579	4.54976
0	A0A317SKV0	A0A317SKV0_9PEZI	Glutaredoxin	C7212DRAFT_325948	Tuber magnatum (white Piedmont truffle)	-2.18368	4.54311
0	A0A292PY06	A0A292PY06_9PEZI	Uncharacterized protein	GSTUAT00004584001	Tuber aestivum (summer truffle)	-2.18176	4.53707
0	A0A292Q4P2	A0A292Q4P2_9PEZI	SGL domain-containing protein	GSTUAT00001962001	Tuber aestivum (summer truffle)	-2.18032	4.53254
2.85714e-05	D5GA84	D5GA84_TUBMM	Ribosomal_L28e domain-containing protein	GSTUM_00005179001	Tuber melanosporum (strain Mel28) (Perigord black truffle)	-2.17743	4.52347
1.52672e-05	A0A317SQB4	A0A317SQB4_9PEZI	Ketol-acid reductoisomerase, mitochondrial (EC 1.1.1.86) (Acetohydroxy-acid reductoisomerase) (Alpha-keto-beta-hydroxylacyl reductoisomerase)	C7212DRAFT_294882	Tuber magnatum (white Piedmont truffle)	-2.17018	4.5008
2.61011e-05	A0A292PWG6	A0A292PWG6_9PEZI	Csm1 domain-containing protein	GSTUAT00005093001	Tuber aestivum (summer truffle)	-2.16605	4.48793
0.00134967	A0A317SWP0	A0A317SWP0_9PEZI	Transketolase (EC 2.2.1.1)	C7212DRAFT_358247	Tuber magnatum (white Piedmont truffle)	-2.15614	4.45721
0	A0A292PNG0	A0A292PNG0_9PEZI	Uncharacterized protein	GSTUAT00007893001	Tuber aestivum (summer truffle)	-2.14984	4.43779
0.00155289	A0A292PY08	A0A292PY08_9PEZI	Tyrosinase_Cu-bd domain-containing protein	GSTUAT00003447001	Tuber aestivum (summer truffle)	-2.14857	4.43388
0	A0A292Q6E0	A0A292Q6E0_9PEZI	Aldedh domain-containing protein	GSTUAT00001537001	Tuber aestivum (summer truffle)	-2.14716	4.42955
0	A0A292Q2P1	A0A292Q2P1_9PEZI	Flavin_Reduct domain-containing protein	GSTUAT00002580001	Tuber aestivum (summer truffle)	-2.14355	4.41848
0.00132438	A0A292Q589	A0A292Q589_9PEZI	Uncharacterized protein	GSTUAT00002091001	Tuber aestivum (summer truffle)	-2.13741	4.39971
1.50659e-05	A0A317SEK4	A0A317SEK4_9PEZI	Peptidyl-tRNA hydrolase II	C7212DRAFT_233381	Tuber magnatum (white Piedmont truffle)	-2.11788	4.34056
0	A0A292QA47	A0A292QA47_9PEZI	Uncharacterized protein	GSTUAT00000115001	Tuber aestivum (summer truffle)	-2.11522	4.33256
2.20183e-05	A0A292Q6I1	A0A292Q6I1_9PEZI	AMPK1_CBM domain-containing protein	GSTUAT00000606001	Tuber aestivum (summer truffle)	-2.11267	4.32491
3.82775e-05	A0A292PSB2	A0A292PSB2_9PEZI	NAC-A/B domain-containing protein	GSTUAT00006565001	Tuber aestivum (summer truffle)	-2.11086	4.31949
0	A0A292PYM5	A0A292PYM5_9PEZI	Uncharacterized protein	GSTUAT00004183001	Tuber aestivum (summer truffle)	-2.10632	4.30592
0	A0A317SES7	A0A317SES7_9PEZI	eIF-5a domain-containing protein	C7212DRAFT_348666	Tuber magnatum (white Piedmont truffle)	-2.09804	4.28127
5.00782e-05	A0A317SLL4	A0A317SLL4_9PEZI	Alpha/beta-hydrolase	C7212DRAFT_352746	Tuber magnatum (white Piedmont truffle)	-2.09444	4.2706
2.70728e-05	A0A292PYR1	A0A292PYR1_9PEZI	Fes1 domain-containing protein	GSTUAT00003979001	Tuber aestivum (summer truffle)	-2.09384	4.26883
1.55642e-05	A0A317SJY0	A0A317SJY0_9PEZI	Uncharacterized protein	C7212DRAFT_346241	Tuber magnatum (white Piedmont truffle)	-2.0777	4.22134
0.00106697	D5GD60	D5GD60_TUBMM	CS domain-containing protein	GSTUM_00006053001	Tuber melanosporum (strain Mel28) (Perigord black truffle)	-2.07769	4.22131
3.87722e-05	A0A292PM13	A0A292PM13_9PEZI	Uncharacterized protein	GSTUAT00008258001	Tuber aestivum (summer truffle)	-2.07273	4.20682
0	A0A292Q259	A0A292Q259_9PEZI	MFS domain-containing protein	GSTUAT00002873001	Tuber aestivum (summer truffle)	-2.06972	4.19805
1.6129e-05	A0A292PNI7	A0A292PNI7_9PEZI	Uncharacterized protein	GSTUAT00007245001	Tuber aestivum (summer truffle)	-2.06396	4.18132
0.000135294	A0A292Q7N4	A0A292Q7N4_9PEZI	Uncharacterized protein	GSTUAT00000099001	Tuber aestivum (summer truffle)	-2.06082	4.17223
0.000196353	A0A292PL97	A0A292PL97_9PEZI	Uncharacterized protein	GSTUAT00008360001	Tuber aestivum (summer truffle)	-2.0586	4.16582
2.79232e-05	A0A292Q627	A0A292Q627_9PEZI	PARP-type domain-containing protein	GSTUAT00001704001	Tuber aestivum (summer truffle)	-2.05586	4.15791
0	D5GI12	D5GI12_TUBMM	Uncharacterized protein	GSTUM_00008224001	Tuber melanosporum (strain Mel28) (Perigord black truffle)	-2.05579	4.15771
0.000431877	A0A292Q2U0	A0A292Q2U0_9PEZI	U6 snRNA-associated Sm-like protein LSm8	LSM8 GSTUAT00002524001	Tuber aestivum (summer truffle)	-2.04614	4.12999
0.000359844	A0A292PPI9	A0A292PPI9_9PEZI	Uncharacterized protein	GSTUAT00007546001	Tuber aestivum (summer truffle)	-2.04189	4.11785
0	A0A292PTK5	A0A292PTK5_9PEZI	Amidohydro-rel domain-containing protein (Fragment)	GSTUAT00005881001	Tuber aestivum (summer truffle)	-2.03051	4.08549
1.50376e-05	D5G6L6	D5G6L6_TUBMM	Uncharacterized protein	GSTUM_00002097001	Tuber melanosporum (strain Mel28) (Perigord black truffle)	-2.02387	4.06673
0.000308525	A0A292PWT0	A0A292PWT0_9PEZI	Uncharacterized protein	GSTUAT00003930001	Tuber aestivum (summer truffle)	-2.02009	4.05609
0.00281059	A0A292PSF2	A0A292PSF2_9PEZI	Mitochondrial import inner membrane translocase subunit TIM44	GSTUAT00006258001	Tuber aestivum (summer truffle)	-2.01222	4.03402
0.00229283	A0A317SQY8	A0A317SQY8_9PEZI	DUF383-domain-containing protein	C7212DRAFT_296275	Tuber magnatum (white Piedmont truffle)	-2.0108	4.03006
0.0012381	D5G504	D5G504_TUBMM	Uncharacterized protein	GSTUM_00000222001	Tuber melanosporum (strain Mel28) (Perigord black truffle)	-2.00843	4.02344
0	A0A292PKT0	A0A292PKT0_9PEZI	KARI N-terminal Rossmann domain-containing protein	GSTUAT00008808001	Tuber aestivum (summer truffle)	-2.00597	4.01659
0.00124775	A0A292Q5D9	A0A292Q5D9_9PEZI	Uncharacterized protein	GSTUAT00000900001	Tuber aestivum (summer truffle)	-1.99555	3.98768
0	A0A292PJ05	A0A292PJ05_9PEZI	Uncharacterized protein (Fragment)	GSTUAT00009324001	Tuber aestivum (summer truffle)	-1.99478	3.98555
0.000410923	A0A292PYC8	A0A292PYC8_9PEZI	Uncharacterized protein	GSTUAT00004170001	Tuber aestivum (summer truffle)	-1.99298	3.98058
2.20588e-05	A0A292PKM2	A0A292PKM2_9PEZI	Terpene cyclase/mutase family member (EC 5.4.99.-)	GSTUAT00008884001	Tuber aestivum (summer truffle)	-1.98634	3.96231
0.000145138	A0A292PYK5	A0A292PYK5_9PEZI	Uncharacterized protein	GSTUAT00003268001	Tuber aestivum (summer truffle)	-1.98616	3.96181
0.00619925	D5GPW1	D5GPW1_TUBMM	Glycine cleavage system P protein (EC 1.4.4.2)	GSTUM_00012074001	Tuber melanosporum (strain Mel28) (Perigord black truffle)	-1.98191	3.95016
0.000636475	A0A292PJN8	A0A292PJN8_9PEZI	Uncharacterized protein	GSTUAT00008201001	Tuber aestivum (summer truffle)	-1.9755	3.93265
0	D5GE75	D5GE75_TUBMM	RanBD1 domain-containing protein	GSTUM_00006410001	Tuber melanosporum (strain Mel28) (Perigord black truffle)	-1.95881	3.88741
2.68456e-05	A0A292PR34	A0A292PR34_9PEZI	Acetolactate synthase (EC 2.2.1.6)	GSTUAT00005949001	Tuber aestivum (summer truffle)	-1.95452	3.87587
0.000303935	A0A292Q2S5	A0A292Q2S5_9PEZI	CTP synthase (EC 6.3.4.2) (UTP--ammonia ligase)	GSTUAT00002848001	Tuber aestivum (summer truffle)	-1.94091	3.83948
0.000634921	A0A317SWF7	A0A317SWF7_9PEZI	Peptidase_S9 domain-containing protein	C7212DRAFT_340312	Tuber magnatum (white Piedmont truffle)	-1.93089	3.8129
3.77953e-05	A0A292Q9D9	A0A292Q9D9_9PEZI	Neutral ceramidase (EC 3.5.1.23)	GSTUAT00000607001	Tuber aestivum (summer truffle)	-1.93014	3.81092
0	A0A292Q242	A0A292Q242_9PEZI	PHB domain-containing protein	GSTUAT00001949001	Tuber aestivum (summer truffle)	-1.92636	3.80095
0.00106019	A0A292PWN5	A0A292PWN5_9PEZI	Pre-mRNA-splicing factor	GSTUAT00005045001	Tuber aestivum (summer truffle)	-1.92453	3.79613
0.000277174	D5GKK4	D5GKK4_TUBMM	Uncharacterized protein	GSTUM_00009609001	Tuber melanosporum (strain Mel28) (Perigord black truffle)	-1.91169	3.7625
0.000130758	A0A292PI81	A0A292PI81_9PEZI	Uncharacterized protein	GSTUAT00008957001	Tuber aestivum (summer truffle)	-1.90928	3.75622
0.000683636	A0A317SNC1	A0A317SNC1_9PEZI	Phosphoglycerate kinase (EC 2.7.2.3)	C7212DRAFT_344456	Tuber magnatum (white Piedmont truffle)	-1.90192	3.7371
1.62272e-05	A0A292PU91	A0A292PU91_9PEZI	CRAL-TRIO domain-containing protein	GSTUAT00005886001	Tuber aestivum (summer truffle)	-1.89964	3.7312
0	A0A292PVR2	A0A292PVR2_9PEZI	Septin-type G domain-containing protein	GSTUAT00005314001	Tuber aestivum (summer truffle)	-1.89783	3.72652
0	A0A292Q5L6	A0A292Q5L6_9PEZI	DUF2235 domain-containing protein	GSTUAT00001712001	Tuber aestivum (summer truffle)	-1.88524	3.69414
0	A0A292PXL3	A0A292PXL3_9PEZI	H15 domain-containing protein	GSTUAT00004660001	Tuber aestivum (summer truffle)	-1.88491	3.6933
0	A0A292PR06	A0A292PR06_9PEZI	Uncharacterized protein	GSTUAT00006979001	Tuber aestivum (summer truffle)	-1.87791	3.67542
0.00178541	A0A317SNH4	A0A317SNH4_9PEZI	Uncharacterized protein	C7212DRAFT_325084	Tuber magnatum (white Piedmont truffle)	-1.87667	3.67226
0.00164425	A0A292Q0A1	A0A292Q0A1_9PEZI	NMO domain-containing protein	GSTUAT00002693001	Tuber aestivum (summer truffle)	-1.87273	3.66225
0.00456644	A0A317SNC8	A0A317SNC8_9PEZI	Carbohydrate Esterase Family 4 protein	C7212DRAFT_280472	Tuber magnatum (white Piedmont truffle)	-1.86505	3.64281
0	A0A292PQP9	A0A292PQP9_9PEZI	Uncharacterized protein	GSTUAT00006476001	Tuber aestivum (summer truffle)	-1.86441	3.64119
0	A0A292PLE1	A0A292PLE1_9PEZI	BSD domain-containing protein	GSTUAT00007552001	Tuber aestivum (summer truffle)	-1.86394	3.64
0.000307278	A0A317SUX2	A0A317SUX2_9PEZI	zf-Tim10_DDP domain-containing protein	C7212DRAFT_323615	Tuber magnatum (white Piedmont truffle)	-1.86299	3.63761
1.64271e-05	A0A292Q1J0	A0A292Q1J0_9PEZI	Uncharacterized protein	GSTUAT00002533001	Tuber aestivum (summer truffle)	-1.85137	3.60843
0.000197183	A0A292PRI3	A0A292PRI3_9PEZI	Uncharacterized protein	GSTUAT00005693001	Tuber aestivum (summer truffle)	-1.84627	3.59569
0.000140146	A0A292PUG9	A0A292PUG9_9PEZI	Uncharacterized protein	GSTUAT00004679001	Tuber aestivum (summer truffle)	-1.84244	3.58616
1.51803e-05	A0A317SK95	A0A317SK95_9PEZI	HD domain-containing protein	C7212DRAFT_330129	Tuber magnatum (white Piedmont truffle)	-1.83576	3.56959
2.72109e-05	A0A317SBU6	A0A317SBU6_9PEZI	AMMECR1 domain-containing protein	C7212DRAFT_287596	Tuber magnatum (white Piedmont truffle)	-1.83398	3.56519
0.00121957	A0A292PXB2	A0A292PXB2_9PEZI	Uncharacterized protein	GSTUAT00004612001	Tuber aestivum (summer truffle)	-1.83334	3.56361
0.00565019	A0A317SH51	A0A317SH51_9PEZI	tRNA ligase (EC 6.5.1.3)	C7212DRAFT_285366	Tuber magnatum (white Piedmont truffle)	-1.82928	3.5536
0	A0A292Q7Y5	A0A292Q7Y5_9PEZI	Uncharacterized protein	GSTUAT00000862001	Tuber aestivum (summer truffle)	-1.81961	3.52986
0.000401042	A0A292PPW8	A0A292PPW8_9PEZI	WD_REPEATS_REGION domain-containing protein	GSTUAT00006377001	Tuber aestivum (summer truffle)	-1.81913	3.52868
0	A0A292Q5I5	A0A292Q5I5_9PEZI	Uncharacterized protein	GSTUAT00001641001	Tuber aestivum (summer truffle)	-1.81755	3.52482
0	D5GL03	D5GL03_TUBMM	Ornithine aminotransferase (EC 2.6.1.13)	GSTUM_00009859001	Tuber melanosporum (strain Mel28) (Perigord black truffle)	-1.81189	3.51102
0.00623474	D5GIE5	D5GIE5_TUBMM	USP domain-containing protein	GSTUM_00008451001	Tuber melanosporum (strain Mel28) (Perigord black truffle)	-1.80623	3.49727
0	A0A317T1U0	A0A317T1U0_9PEZI	Glycoside Hydrolase Family 3 protein	C7212DRAFT_161111	Tuber magnatum (white Piedmont truffle)	-1.80553	3.49558
0	D5G7N3	D5G7N3_TUBMM	Uncharacterized protein	GSTUM_00004644001	Tuber melanosporum (strain Mel28) (Perigord black truffle)	-1.80416	3.49226
1.52964e-05	A0A292PVP3	A0A292PVP3_9PEZI	Uncharacterized protein	GSTUAT00005404001	Tuber aestivum (summer truffle)	-1.80291	3.48923
8.29876e-06	A0A292PV37	A0A292PV37_9PEZI	Coatomer subunit gamma	GSTUAT00005329001	Tuber aestivum (summer truffle)	-1.8024	3.488
5.60748e-05	A0A317SGA5	A0A317SGA5_9PEZI	Ribosomal_S13_N domain-containing protein	C7212DRAFT_286161	Tuber magnatum (white Piedmont truffle)	-1.7966	3.47401
3.79147e-05	A0A292PSN2	A0A292PSN2_9PEZI	GTP_cyclohydroI domain-containing protein	GSTUAT00006443001	Tuber aestivum (summer truffle)	-1.79002	3.4582
0.000231724	A0A292PVM2	A0A292PVM2_9PEZI	Uncharacterized protein	GSTUAT00005417001	Tuber aestivum (summer truffle)	-1.78842	3.45436
0	A0A292PQH2	A0A292PQH2_9PEZI	Uncharacterized protein	GSTUAT00007215001	Tuber aestivum (summer truffle)	-1.7867	3.45025
2.62295e-05	A0A292PWS6	A0A292PWS6_9PEZI	Uncharacterized protein	GSTUAT00004322001	Tuber aestivum (summer truffle)	-1.77517	3.42278
0.00654342	A0A292PJF9	A0A292PJF9_9PEZI	Uncharacterized protein	GSTUAT00009297001	Tuber aestivum (summer truffle)	-1.77162	3.41437
1.58103e-05	A0A292PP91	A0A292PP91_9PEZI	Nudix hydrolase domain-containing protein	GSTUAT00007618001	Tuber aestivum (summer truffle)	-1.76498	3.39869
0.00181896	D5GFI5	D5GFI5_TUBMM	Uncharacterized protein	GSTUM_00006915001	Tuber melanosporum (strain Mel28) (Perigord black truffle)	-1.76488	3.39846
0.00398024	A0A292PRZ3	A0A292PRZ3_9PEZI	Uncharacterized protein	GSTUAT00006520001	Tuber aestivum (summer truffle)	-1.76416	3.39676
2.64026e-05	A0A292Q5J0	A0A292Q5J0_9PEZI	Uncharacterized protein	GSTUAT00001691001	Tuber aestivum (summer truffle)	-1.76336	3.39488
0	A0A292PSN6	A0A292PSN6_9PEZI	Uncharacterized protein	GSTUAT00006437001	Tuber aestivum (summer truffle)	-1.76311	3.39429
0.000355091	D5GA93	D5GA93_TUBMM	RAI1 domain-containing protein	GSTUM_00005189001	Tuber melanosporum (strain Mel28) (Perigord black truffle)	-1.76309	3.39424
0.000537688	A0A317SDI3	A0A317SDI3_9PEZI	Peptide-methionine (R)-S-oxide reductase (EC 1.8.4.12)	C7212DRAFT_286104	Tuber magnatum (white Piedmont truffle)	-1.75563	3.37674
0	A0A292PRF8	A0A292PRF8_9PEZI	ANK_REP_REGION domain-containing protein	GSTUAT00006251001	Tuber aestivum (summer truffle)	-1.7528	3.37012
0.000330275	A0A292PW44	A0A292PW44_9PEZI	Uncharacterized protein	GSTUAT00004224001	Tuber aestivum (summer truffle)	-1.7518	3.36778
0.00521154	A0A317SDE9	A0A317SDE9_9PEZI	Uncharacterized protein	C7212DRAFT_360483	Tuber magnatum (white Piedmont truffle)	-1.74825	3.35951
0	A0A292Q5J4	A0A292Q5J4_9PEZI	Uncharacterized protein	GSTUAT00000913001	Tuber aestivum (summer truffle)	-1.74193	3.34482
0.000611591	A0A292Q1P9	A0A292Q1P9_9PEZI	eIF2B_5 domain-containing protein	GSTUAT00003275001	Tuber aestivum (summer truffle)	-1.74171	3.34431
0.00371769	A0A292Q0X4	A0A292Q0X4_9PEZI	Uncharacterized protein	GSTUAT00003633001	Tuber aestivum (summer truffle)	-1.73416	3.32686
1.56863e-05	A0A317SJ46	A0A317SJ46_9PEZI	Uncharacterized protein	C7212DRAFT_283678	Tuber magnatum (white Piedmont truffle)	-1.72529	3.30647
6.71756e-05	A0A292Q175	A0A292Q175_9PEZI	Uncharacterized protein	GSTUAT00002356001	Tuber aestivum (summer truffle)	-1.72349	3.30234
0	A0A292Q788	A0A292Q788_9PEZI	BRO1 domain-containing protein	GSTUAT00001093001	Tuber aestivum (summer truffle)	-1.72302	3.30127
0	A0A292Q1A1	A0A292Q1A1_9PEZI	Uncharacterized protein	GSTUAT00003104001	Tuber aestivum (summer truffle)	-1.71372	3.28005
0.000308108	A0A317T229	A0A317T229_9PEZI	Proteasome subunit alpha type (EC 3.4.25.1)	C7212DRAFT_306188	Tuber magnatum (white Piedmont truffle)	-1.71317	3.2788
0	A0A317SXW3	A0A317SXW3_9PEZI	Cytidine deaminase (EC 3.5.4.5) (Cytidine aminohydrolase)	C7212DRAFT_272853	Tuber magnatum (white Piedmont truffle)	-1.71133	3.27463
0	A0A292Q4P0	A0A292Q4P0_9PEZI	Uncharacterized protein	GSTUAT00002326001	Tuber aestivum (summer truffle)	-1.70981	3.27118
0.00213139	A0A317SEH6	A0A317SEH6_9PEZI	Uncharacterized protein (Fragment)	C7212DRAFT_303427	Tuber magnatum (white Piedmont truffle)	-1.69894	3.24662
0.000432432	A0A292Q838	A0A292Q838_9PEZI	PKS_ER domain-containing protein	GSTUAT00000708001	Tuber aestivum (summer truffle)	-1.69765	3.24372
3.85233e-05	A0A317SDK0	A0A317SDK0_9PEZI	But2 domain-containing protein	C7212DRAFT_287833	Tuber magnatum (white Piedmont truffle)	-1.69547	3.23882
0.00649064	A0A317SL35	A0A317SL35_9PEZI	Uncharacterized protein	C7212DRAFT_297719	Tuber magnatum (white Piedmont truffle)	-1.68771	3.22145
0	A0A317SM21	A0A317SM21_9PEZI	Catalase (EC 1.11.1.6)	C7212DRAFT_328608	Tuber magnatum (white Piedmont truffle)	-1.68391	3.21298
0	A0A292PV08	A0A292PV08_9PEZI	Carboxypeptidase (EC 3.4.16.-)	GSTUAT00005237001	Tuber aestivum (summer truffle)	-1.67506	3.19333
0	A0A292PVB8	A0A292PVB8_9PEZI	Epimerase domain-containing protein	GSTUAT00005281001	Tuber aestivum (summer truffle)	-1.67158	3.18563
0.00821832	A0A292Q3C0	A0A292Q3C0_9PEZI	Uncharacterized protein	GSTUAT00002608001	Tuber aestivum (summer truffle)	-1.67055	3.18336
8.45666e-06	A0A292Q3Y5	A0A292Q3Y5_9PEZI	Uncharacterized protein	GSTUAT00002287001	Tuber aestivum (summer truffle)	-1.66872	3.17932
2.22635e-05	A0A292PX68	A0A292PX68_9PEZI	Malate dehydrogenase (EC 1.1.1.37)	GSTUAT00004717001	Tuber aestivum (summer truffle)	-1.66567	3.17261
0	A0A292Q0Y8	A0A292Q0Y8_9PEZI	Uncharacterized protein	GSTUAT00002754001	Tuber aestivum (summer truffle)	-1.665	3.17114
0.000418605	D5GFI8	D5GFI8_TUBMM	Uncharacterized protein	GSTUM_00006919001	Tuber melanosporum (strain Mel28) (Perigord black truffle)	-1.66187	3.16426
0	A0A292PMF3	A0A292PMF3_9PEZI	Aldedh domain-containing protein	GSTUAT00007183001	Tuber aestivum (summer truffle)	-1.66065	3.16159
0	A0A292PPY5	A0A292PPY5_9PEZI	Uncharacterized protein	GSTUAT00006249001	Tuber aestivum (summer truffle)	-1.65727	3.15419
0.0018896	A0A317SJ24	A0A317SJ24_9PEZI	40S ribosomal protein S7	C7212DRAFT_331974	Tuber magnatum (white Piedmont truffle)	-1.65703	3.15367
0.000932084	A0A292Q3L8	A0A292Q3L8_9PEZI	Ribosomal protein L19	GSTUAT00001440001	Tuber aestivum (summer truffle)	-1.65385	3.14672
5.5814e-05	A0A292PJH6	A0A292PJH6_9PEZI	Uncharacterized protein	GSTUAT00008619001	Tuber aestivum (summer truffle)	-1.64712	3.13208
0	A0A292Q7C0	A0A292Q7C0_9PEZI	Uncharacterized protein	GSTUAT00001331001	Tuber aestivum (summer truffle)	-1.64034	3.11739
1.50943e-05	A0A292PY97	A0A292PY97_9PEZI	Sulfhydryl oxidase (EC 1.8.3.2)	GSTUAT00003396001	Tuber aestivum (summer truffle)	-1.63872	3.11389
0.000307692	A0A317SXK3	A0A317SXK3_9PEZI	DNase I-like protein	C7212DRAFT_361832	Tuber magnatum (white Piedmont truffle)	-1.63709	3.11038
0.000837099	A0A317T4V5	A0A317T4V5_9PEZI	CS-domain-containing protein	C7212DRAFT_171206	Tuber magnatum (white Piedmont truffle)	-1.63487	3.1056
0.000306452	A0A317T1S4	A0A317T1S4_9PEZI	Glycosyltransferase Family 24 protein	C7212DRAFT_356052	Tuber magnatum (white Piedmont truffle)	-1.62298	3.08011
2.78746e-05	A0A292PKE6	A0A292PKE6_9PEZI	Amine oxidase (EC 1.4.3.-)	GSTUAT00008964001	Tuber aestivum (summer truffle)	-1.6166	3.06651
0	A0A292QA11	A0A292QA11_9PEZI	Ribos_L4_asso_C domain-containing protein	GSTUAT00000102001	Tuber aestivum (summer truffle)	-1.61548	3.06414
0.00473888	A0A292Q655	A0A292Q655_9PEZI	Isocitrate lyase	GSTUAT00000523001	Tuber aestivum (summer truffle)	-1.61487	3.06284
0	A0A292Q3L0	A0A292Q3L0_9PEZI	Uncharacterized protein	GSTUAT00002539001	Tuber aestivum (summer truffle)	-1.61291	3.05868
0.00193425	A0A292Q292	A0A292Q292_9PEZI	HABP4_PAI-RBP1 domain-containing protein	GSTUAT00003103001	Tuber aestivum (summer truffle)	-1.61147	3.05563
0.000634146	A0A292PXH7	A0A292PXH7_9PEZI	Uncharacterized protein	GSTUAT00003638001	Tuber aestivum (summer truffle)	-1.60432	3.04052
0.00123669	D5GIP4	D5GIP4_TUBMM	Zn(2)-C6 fungal-type domain-containing protein	GSTUM_00008596001	Tuber melanosporum (strain Mel28) (Perigord black truffle)	-1.60261	3.03692
0.00031016	A0A292PTJ0	A0A292PTJ0_9PEZI	Uncharacterized protein	GSTUAT00006083001	Tuber aestivum (summer truffle)	-1.58544	3.00099
0.000445013	A0A317SBV7	A0A317SBV7_9PEZI	zf-CHCC domain-containing protein	C7212DRAFT_287371	Tuber magnatum (white Piedmont truffle)	-1.58242	2.99472
0	A0A292PSJ2	A0A292PSJ2_9PEZI	Cytidine deaminase (EC 3.5.4.5) (Cytidine aminohydrolase)	GSTUAT00005416001	Tuber aestivum (summer truffle)	-1.56116	2.95091
0.000588529	A0A317SGZ6	A0A317SGZ6_9PEZI	Glycoside hydrolase/deacetylase	C7212DRAFT_332699	Tuber magnatum (white Piedmont truffle)	-1.54983	2.92783
0.00145374	A0A292Q5C5	A0A292Q5C5_9PEZI	Uncharacterized protein	GSTUAT00002068001	Tuber aestivum (summer truffle)	-1.54947	2.9271
0.000323179	A0A292PUN1	A0A292PUN1_9PEZI	Thioredox_DsbH domain-containing protein	GSTUAT00004589001	Tuber aestivum (summer truffle)	-1.53713	2.90217
0.0013139	A0A292PXB0	A0A292PXB0_9PEZI	Uncharacterized protein	GSTUAT00003708001	Tuber aestivum (summer truffle)	-1.537	2.9019
1.59681e-05	A0A292Q6D6	A0A292Q6D6_9PEZI	cAMP-dependent protein kinase regulatory subunit	GSTUAT00000619001	Tuber aestivum (summer truffle)	-1.52879	2.88544
0.00473572	A0A292PTT9	A0A292PTT9_9PEZI	AB hydrolase-1 domain-containing protein	GSTUAT00006013001	Tuber aestivum (summer truffle)	-1.52165	2.87119
0.000446154	A0A317SN38	A0A317SN38_9PEZI	Inosine monophosphate dehydrogenase	C7212DRAFT_201828	Tuber magnatum (white Piedmont truffle)	-1.51904	2.866
0	A0A292Q6R9	A0A292Q6R9_9PEZI	CN hydrolase domain-containing protein	GSTUAT00000724001	Tuber aestivum (summer truffle)	-1.51784	2.86362
0.00917626	A0A317SJ87	A0A317SJ87_9PEZI	Uncharacterized protein	C7212DRAFT_331521	Tuber magnatum (white Piedmont truffle)	-1.51518	2.85834
0.00149123	A0A317T0G9	A0A317T0G9_9PEZI	Fasciclin-domain-containing protein	C7212DRAFT_361113	Tuber magnatum (white Piedmont truffle)	-1.51029	2.84867
0	A0A292Q0J9	A0A292Q0J9_9PEZI	Pterin-binding domain-containing protein (Fragment)	GSTUAT00002578001	Tuber aestivum (summer truffle)	-1.50679	2.84177
0	A0A292PRB3	A0A292PRB3_9PEZI	Uncharacterized protein	GSTUAT00006671001	Tuber aestivum (summer truffle)	-1.50351	2.83532
1.62602e-05	A0A292PQT2	A0A292PQT2_9PEZI	Uncharacterized protein	GSTUAT00006927001	Tuber aestivum (summer truffle)	-1.49926	2.82698
0.00168649	A0A292PVB6	A0A292PVB6_9PEZI	VWFA domain-containing protein	GSTUAT00005514001	Tuber aestivum (summer truffle)	-1.49492	2.81849
1.52381e-05	A0A292PSU8	A0A292PSU8_9PEZI	Protein-serine/threonine kinase (EC 2.7.11.-)	GSTUAT00006344001	Tuber aestivum (summer truffle)	-1.49297	2.81468
0	A0A292Q070	A0A292Q070_9PEZI	DAHP_synth_1 domain-containing protein	GSTUAT00002663001	Tuber aestivum (summer truffle)	-1.49251	2.81378
0.00276483	A0A292PWP2	A0A292PWP2_9PEZI	Uncharacterized protein (Fragment)	GSTUAT00003890001	Tuber aestivum (summer truffle)	-1.49117	2.81117
0.00938657	A0A317ST06	A0A317ST06_9PEZI	Calcipressin	C7212DRAFT_362727	Tuber magnatum (white Piedmont truffle)	-1.48926	2.80745
2.72572e-05	A0A292PLQ5	A0A292PLQ5_9PEZI	Tubulin alpha chain	GSTUAT00007257001	Tuber aestivum (summer truffle)	-1.48061	2.79067
1.62933e-05	A0A292PHU1	A0A292PHU1_9PEZI	Uncharacterized protein	GSTUAT00009181001	Tuber aestivum (summer truffle)	-1.47643	2.78259
0	A0A292Q021	A0A292Q021_9PEZI	Dihydrolipoamide acetyltransferase component of pyruvate dehydrogenase complex (EC 2.3.1.-)	GSTUAT00003177001	Tuber aestivum (summer truffle)	-1.46996	2.77014
0	A0A292Q103	A0A292Q103_9PEZI	LITAF domain-containing protein	GSTUAT00003392001	Tuber aestivum (summer truffle)	-1.46913	2.76855
0.000236915	A0A292Q2Y0	A0A292Q2Y0_9PEZI	Uncharacterized protein	GSTUAT00002750001	Tuber aestivum (summer truffle)	-1.4623	2.75547
2.62726e-05	A0A292Q698	A0A292Q698_9PEZI	NADH dehydrogenase [ubiquinone] flavoprotein 1, mitochondrial (EC 1.6.99.3) (EC 7.1.1.2)	GSTUAT00000563001	Tuber aestivum (summer truffle)	-1.45284	2.73746
0.000431322	A0A292PU31	A0A292PU31_9PEZI	Uncharacterized protein	GSTUAT00005897001	Tuber aestivum (summer truffle)	-1.45069	2.73339
0.000144509	A0A317SQM6	A0A317SQM6_9PEZI	Glucose-6-phosphate 1-epimerase (EC 5.1.3.15)	C7212DRAFT_279483	Tuber magnatum (white Piedmont truffle)	-1.44994	2.73197
1.55039e-05	A0A292Q211	A0A292Q211_9PEZI	Multifunctional fusion protein [Includes: L-glutamate gamma-semialdehyde dehydrogenase (EC 1.2.1.88) (L-glutamate gamma-semialdehyde dehydrogenase); Delta-1-pyrroline-5-carboxylate dehydrogenase (P5C dehydrogenase)]	GSTUAT00003190001	Tuber aestivum (summer truffle)	-1.44875	2.72971
0.000140762	A0A292PXV1	A0A292PXV1_9PEZI	4-hydroxyphenylpyruvate dioxygenase	GSTUAT00004684001	Tuber aestivum (summer truffle)	-1.43283	2.69976
0.000845606	A0A292PRG2	A0A292PRG2_9PEZI	Uncharacterized protein	GSTUAT00006493001	Tuber aestivum (summer truffle)	-1.42884	2.6923
2.85205e-05	D5G9G3	D5G9G3_TUBMM	26S proteasome regulatory subunit RPN2	GSTUM_00003388001	Tuber melanosporum (strain Mel28) (Perigord black truffle)	-1.42306	2.68154
0.00250617	A0A317SBW6	A0A317SBW6_9PEZI	Uncharacterized protein	C7212DRAFT_348590	Tuber magnatum (white Piedmont truffle)	-1.42289	2.68122
7.28376e-05	A0A292PTK9	A0A292PTK9_9PEZI	Kynureninase (EC 3.7.1.3) (Biosynthesis of nicotinic acid protein 5) (L-kynurenine hydrolase)	BNA5 GSTUAT00005018001	Tuber aestivum (summer truffle)	-1.41421	2.66514
1.50094e-05	D5GD13	D5GD13_TUBMM	LITAF domain-containing protein	GSTUM_00000930001	Tuber melanosporum (strain Mel28) (Perigord black truffle)	-1.41309	2.66307
0	A0A292PTE2	A0A292PTE2_9PEZI	VWFA domain-containing protein	GSTUAT00006170001	Tuber aestivum (summer truffle)	-1.41273	2.6624
0.00219771	A0A292PYQ6	A0A292PYQ6_9PEZI	Superoxide dismutase (EC 1.15.1.1)	GSTUAT00004102001	Tuber aestivum (summer truffle)	-1.40885	2.65525
0.00686085	A0A292PUG0	A0A292PUG0_9PEZI	Uncharacterized protein	GSTUAT00004669001	Tuber aestivum (summer truffle)	-1.40779	2.6533
1.49254e-05	A0A292PRL2	A0A292PRL2_9PEZI	Glucosamine 6-phosphate N-acetyltransferase (EC 2.3.1.4)	GSTUAT00006453001	Tuber aestivum (summer truffle)	-1.40153	2.64182
0.000625616	A0A317SNX0	A0A317SNX0_9PEZI	Glutamate synthase	C7212DRAFT_358719	Tuber magnatum (white Piedmont truffle)	-1.39734	2.63415
2.84192e-05	A0A292Q325	A0A292Q325_9PEZI	AA_TRNA_LIGASE_II domain-containing protein	GSTUAT00002813001	Tuber aestivum (summer truffle)	-1.396	2.63171
5.57276e-05	A0A292PJ23	A0A292PJ23_9PEZI	WD_REPEATS_REGION domain-containing protein	GSTUAT00008437001	Tuber aestivum (summer truffle)	-1.39041	2.62153
0.00140839	A0A292Q5Z0	A0A292Q5Z0_9PEZI	Uncharacterized protein	GSTUAT00000679001	Tuber aestivum (summer truffle)	-1.39011	2.62099
0.000262654	A0A292Q4B0	A0A292Q4B0_9PEZI	PKS_ER domain-containing protein	GSTUAT00001574001	Tuber aestivum (summer truffle)	-1.38729	2.61587
0.0020274	A0A317T1Q3	A0A317T1Q3_9PEZI	Proliferating cell nuclear antigen	C7212DRAFT_306398	Tuber magnatum (white Piedmont truffle)	-1.38726	2.61581
0	A0A292PZB5	A0A292PZB5_9PEZI	NADH-cytochrome b5 reductase (EC 1.6.2.2)	GSTUAT00003833001	Tuber aestivum (summer truffle)	-1.38183	2.60599
2.69815e-05	A0A292PIM5	A0A292PIM5_9PEZI	PABS domain-containing protein	GSTUAT00008565001	Tuber aestivum (summer truffle)	-1.37313	2.59032
0.000262295	A0A292PMH7	A0A292PMH7_9PEZI	Glutathione synthetase (GSH-S) (EC 6.3.2.3)	GSTUAT00008103001	Tuber aestivum (summer truffle)	-1.37107	2.58662
8.47201e-05	D5GPE9	D5GPE9_TUBMM	Uncharacterized protein	GSTUM_00011803001	Tuber melanosporum (strain Mel28) (Perigord black truffle)	-1.36157	2.56965
0.00401182	A0A292Q0A2	A0A292Q0A2_9PEZI	Eukaryotic translation initiation factor 3 subunit J (eIF3j) (Eukaryotic translation initiation factor 3 30 kDa subunit homolog) (eIF-3 30 kDa subunit homolog)	HCR1 GSTUAT00002686001	Tuber aestivum (summer truffle)	-1.3562	2.5601
0.00140265	A0A292Q3S0	A0A292Q3S0_9PEZI	zf-Tim10_DDP domain-containing protein	GSTUAT00001824001	Tuber aestivum (summer truffle)	-1.35035	2.54974
1.58416e-05	A0A292PQE4	A0A292PQE4_9PEZI	Uncharacterized protein	GSTUAT00006984001	Tuber aestivum (summer truffle)	-1.32132	2.49895
1.63265e-05	A0A292Q4E7	A0A292Q4E7_9PEZI	DLH domain-containing protein	GSTUAT00002046001	Tuber aestivum (summer truffle)	-1.32061	2.49772
0.00312903	A0A292PWQ6	A0A292PWQ6_9PEZI	Uncharacterized protein	GSTUAT00003903001	Tuber aestivum (summer truffle)	-1.3164	2.49044
0.000872642	A0A292PQ03	A0A292PQ03_9PEZI	Uncharacterized protein	GSTUAT00006270001	Tuber aestivum (summer truffle)	-1.3151	2.4882
0.00149672	A0A292PS93	A0A292PS93_9PEZI	Uncharacterized protein	GSTUAT00006545001	Tuber aestivum (summer truffle)	-1.31482	2.48771
0.00845756	A0A317SFR5	A0A317SFR5_9PEZI	Uncharacterized protein	C7212DRAFT_332265	Tuber magnatum (white Piedmont truffle)	-1.31382	2.48599
0.00503276	A0A292Q355	A0A292Q355_9PEZI	Uncharacterized protein	GSTUAT00001536001	Tuber aestivum (summer truffle)	-1.31374	2.48585
0.00110012	A0A292PL28	A0A292PL28_9PEZI	Pyruvate carboxyltransferase domain-containing protein	GSTUAT00008723001	Tuber aestivum (summer truffle)	-1.31356	2.48554
1.5748e-05	A0A292PPN5	A0A292PPN5_9PEZI	Probable electron transfer flavoprotein subunit alpha	GSTUAT00006798001	Tuber aestivum (summer truffle)	-1.31353	2.48549
5.52147e-05	A0A317SIS9	A0A317SIS9_9PEZI	Homoserine dehydrogenase (HDH) (EC 1.1.1.3)	C7212DRAFT_298972	Tuber magnatum (white Piedmont truffle)	-1.30968	2.47887
5.547e-05	A0A292PWR5	A0A292PWR5_9PEZI	Uncharacterized protein	GSTUAT00004744001	Tuber aestivum (summer truffle)	-1.29554	2.45469
0	A0A292PMW3	A0A292PMW3_9PEZI	Uncharacterized protein	GSTUAT00008099001	Tuber aestivum (summer truffle)	-1.29502	2.4538
0.00112257	A0A292PYG0	A0A292PYG0_9PEZI	Uncharacterized protein	GSTUAT00004396001	Tuber aestivum (summer truffle)	-1.29112	2.44718
0.00333467	A0A317SPC1	A0A317SPC1_9PEZI	40S ribosomal protein S24	C7212DRAFT_322060	Tuber magnatum (white Piedmont truffle)	-1.28929	2.44408
2.61866e-05	A0A317STJ0	A0A317STJ0_9PEZI	Kinase (EC 2.7.-.-)	C7212DRAFT_292629	Tuber magnatum (white Piedmont truffle)	-1.28929	2.44408
1.54143e-05	A0A292PLF9	A0A292PLF9_9PEZI	Uncharacterized protein	GSTUAT00008317001	Tuber aestivum (summer truffle)	-1.27335	2.41722
2.82187e-05	A0A292QA44	A0A292QA44_9PEZI	Beta-glucosidase (EC 3.2.1.21)	GSTUAT00000323001	Tuber aestivum (summer truffle)	-1.26925	2.41036
0.0010453	A0A317SNN1	A0A317SNN1_9PEZI	Cerato-platanin	C7212DRAFT_280312	Tuber magnatum (white Piedmont truffle)	-1.26793	2.40816
3.80349e-05	A0A292PL72	A0A292PL72_9PEZI	PH domain-containing protein	GSTUAT00007600001	Tuber aestivum (summer truffle)	-1.26746	2.40737
0.000589109	A0A317SQ86	A0A317SQ86_9PEZI	Dihydroorotase	C7212DRAFT_191066	Tuber magnatum (white Piedmont truffle)	-1.26701	2.40662
0.00938056	A0A317SNX9	A0A317SNX9_9PEZI	Eukaryotic translation initiation factor 3 subunit A (eIF3a) (Eukaryotic translation initiation factor 3 110 kDa subunit homolog) (eIF3 p110) (Translation initiation factor eIF3, p110 subunit homolog)	TIF32 C7212DRAFT_345323	Tuber magnatum (white Piedmont truffle)	-1.26609	2.40509
0.00043299	A0A292Q2L5	A0A292Q2L5_9PEZI	Uncharacterized protein	GSTUAT00002189001	Tuber aestivum (summer truffle)	-1.26526	2.40371
0.00311515	A0A292PTM7	A0A292PTM7_9PEZI	Uncharacterized protein	GSTUAT00005041001	Tuber aestivum (summer truffle)	-1.26308	2.40008
0.00139092	A0A317SED8	A0A317SED8_9PEZI	Peroxiredoxin (EC 1.11.1.15)	C7212DRAFT_335278	Tuber magnatum (white Piedmont truffle)	-1.25934	2.39386
0	D5GB70	D5GB70_TUBMM	Uncharacterized protein	GSTUM_00003770001	Tuber melanosporum (strain Mel28) (Perigord black truffle)	-1.24979	2.37807
0	A0A292PT74	A0A292PT74_9PEZI	Uncharacterized protein	GSTUAT00005931001	Tuber aestivum (summer truffle)	-1.24827	2.37556
0.000227147	A0A317SGM5	A0A317SGM5_9PEZI	Cystathionine beta-synthase (EC 4.2.1.22)	C7212DRAFT_303527	Tuber magnatum (white Piedmont truffle)	-1.24744	2.3742
0.000232044	A0A292PP51	A0A292PP51_9PEZI	Peroxiredoxin (EC 1.11.1.15)	GSTUAT00007657001	Tuber aestivum (summer truffle)	-1.24533	2.37073
2.76339e-05	A0A292PJV1	A0A292PJV1_9PEZI	Uncharacterized protein	GSTUAT00008095001	Tuber aestivum (summer truffle)	-1.24332	2.36743
0	A0A292Q588	A0A292Q588_9PEZI	Glyco_hydro_63 domain-containing protein	GSTUAT00000979001	Tuber aestivum (summer truffle)	-1.24151	2.36446
1.60643e-05	A0A292PZM1	A0A292PZM1_9PEZI	Adenylosuccinate lyase (ASL) (EC 4.3.2.2) (Adenylosuccinase) (Fragment)	GSTUAT00002931001	Tuber aestivum (summer truffle)	-1.233	2.35055
0.00133929	A0A317T2V8	A0A317T2V8_9PEZI	Subtilisin-like protein	C7212DRAFT_273389	Tuber magnatum (white Piedmont truffle)	-1.22931	2.34455
6.69711e-05	A0A292Q966	A0A292Q966_9PEZI	Uncharacterized protein	GSTUAT00000428001	Tuber aestivum (summer truffle)	-1.21405	2.31988
1.49813e-05	A0A292PR92	A0A292PR92_9PEZI	Uncharacterized protein	GSTUAT00006651001	Tuber aestivum (summer truffle)	-1.213	2.31819
0	A0A292PS24	A0A292PS24_9PEZI	Uncharacterized protein	GSTUAT00006411001	Tuber aestivum (summer truffle)	-1.21272	2.31774
0.00332999	D5GGL0	D5GGL0_TUBMM	Uncharacterized protein	GSTUM_00007543001	Tuber melanosporum (strain Mel28) (Perigord black truffle)	-1.20261	2.30156
0.000694813	A0A317SGG2	A0A317SGG2_9PEZI	Phosphoglucomutase, first 3 domain-containing protein	C7212DRAFT_285172	Tuber magnatum (white Piedmont truffle)	-1.20151	2.2998
0.00129888	A0A317SFB1	A0A317SFB1_9PEZI	Succinyl-CoA:3-ketoacid-coenzyme A transferase (EC 2.8.3.5)	C7212DRAFT_334885	Tuber magnatum (white Piedmont truffle)	-1.20111	2.29916
0.00453696	A0A292PRH8	A0A292PRH8_9PEZI	Eukaryotic translation initiation factor 3 subunit A (eIF3a) (Eukaryotic translation initiation factor 3 110 kDa subunit homolog) (eIF3 p110) (Translation initiation factor eIF3, p110 subunit homolog)	TIF32 GSTUAT00006654001	Tuber aestivum (summer truffle)	-1.20108	2.29912
0	A0A317SNT5	A0A317SNT5_9PEZI	Dihydrolipoamide acetyltransferase component of pyruvate dehydrogenase complex (EC 2.3.1.-)	C7212DRAFT_295619	Tuber magnatum (white Piedmont truffle)	-1.19241	2.28534
0.00107036	A0A292PMG3	A0A292PMG3_9PEZI	Uncharacterized protein	GSTUAT00007193001	Tuber aestivum (summer truffle)	-1.18997	2.28148
2.68908e-05	D5GBI1	D5GBI1_TUBMM	PX domain-containing protein	GSTUM_00000508001	Tuber melanosporum (strain Mel28) (Perigord black truffle)	-1.18632	2.27572
0.000325887	A0A292PMT4	A0A292PMT4_9PEZI	Mitogen-activated protein kinase (EC 2.7.11.24)	GSTUAT00007035001	Tuber aestivum (summer truffle)	-1.17037	2.25069
0	A0A292PSE7	A0A292PSE7_9PEZI	Uncharacterized protein	GSTUAT00006349001	Tuber aestivum (summer truffle)	-1.16949	2.24932
0.000263014	A0A292Q2T6	A0A292Q2T6_9PEZI	SynN domain-containing protein	GSTUAT00002621001	Tuber aestivum (summer truffle)	-1.16417	2.24104
0.00211273	A0A292Q1M1	A0A292Q1M1_9PEZI	Uncharacterized protein (Fragment)	GSTUAT00002563001	Tuber aestivum (summer truffle)	-1.16214	2.23789
0.0028053	A0A292Q773	A0A292Q773_9PEZI	Uncharacterized protein	GSTUAT00000365001	Tuber aestivum (summer truffle)	-1.14069	2.20486
0.00854462	A0A292PMZ8	A0A292PMZ8_9PEZI	Uncharacterized protein	GSTUAT00006869001	Tuber aestivum (summer truffle)	-1.13289	2.19298
3.86473e-05	A0A292Q8R3	A0A292Q8R3_9PEZI	Uncharacterized protein	GSTUAT00000394001	Tuber aestivum (summer truffle)	-1.13275	2.19276
0.000170697	A0A292PW37	A0A292PW37_9PEZI	Uncharacterized protein	GSTUAT00005121001	Tuber aestivum (summer truffle)	-1.13217	2.19188
0.0019322	A0A292PYN5	A0A292PYN5_9PEZI	Uncharacterized protein	GSTUAT00004364001	Tuber aestivum (summer truffle)	-1.1258	2.18223
1.61943e-05	A0A292Q9I5	A0A292Q9I5_9PEZI	Uncharacterized protein	GSTUAT00000301001	Tuber aestivum (summer truffle)	-1.12403	2.17955
0.00933698	A0A292PY34	A0A292PY34_9PEZI	Uncharacterized protein	GSTUAT00004515001	Tuber aestivum (summer truffle)	-1.1166	2.16835
2.65781e-05	A0A292PRQ7	A0A292PRQ7_9PEZI	DNA helicase (EC 3.6.4.12)	GSTUAT00006761001	Tuber aestivum (summer truffle)	-1.11047	2.15916
0.00630019	A0A292PNC4	A0A292PNC4_9PEZI	2-oxoisovalerate dehydrogenase subunit alpha (EC 1.2.4.4) (Branched-chain alpha-keto acid dehydrogenase E1 component alpha chain)	GSTUAT00006876001	Tuber aestivum (summer truffle)	-1.10521	2.1513
0.00545977	A0A292Q9P2	A0A292Q9P2_9PEZI	Aldo_ket_red domain-containing protein	GSTUAT00000478001	Tuber aestivum (summer truffle)	-1.10094	2.14494
0.00558095	A0A292PS96	A0A292PS96_9PEZI	Uncharacterized protein	GSTUAT00005934001	Tuber aestivum (summer truffle)	-1.09549	2.13686
0.000896714	A0A292PK03	A0A292PK03_9PEZI	Uncharacterized protein	GSTUAT00008806001	Tuber aestivum (summer truffle)	-1.09012	2.12892
0	A0A292PTZ7	A0A292PTZ7_9PEZI	DHHA2 domain-containing protein	GSTUAT00005348001	Tuber aestivum (summer truffle)	-1.08999	2.12873
0.00253388	A0A292PY40	A0A292PY40_9PEZI	Uncharacterized protein	GSTUAT00003451001	Tuber aestivum (summer truffle)	-1.08168	2.1165
0.00106358	A0A292Q0I9	A0A292Q0I9_9PEZI	Uncharacterized protein	GSTUAT00002568001	Tuber aestivum (summer truffle)	-1.07967	2.11355
7.87879e-05	D5G7H7	D5G7H7_TUBMM	Dolichyl-phosphate-mannose--protein mannosyltransferase (EC 2.4.1.109)	GSTUM_00002470001	Tuber melanosporum (strain Mel28) (Perigord black truffle)	-1.07618	2.10845
5.55556e-05	A0A317SH84	A0A317SH84_9PEZI	Cytochrome P450	C7212DRAFT_353597	Tuber magnatum (white Piedmont truffle)	-1.07421	2.10557
0.00041039	A0A292PVS0	A0A292PVS0_9PEZI	Uncharacterized protein	GSTUAT00004147001	Tuber aestivum (summer truffle)	-1.06827	2.09692
0.00847189	A0A292PSF9	A0A292PSF9_9PEZI	Uncharacterized protein	GSTUAT00006452001	Tuber aestivum (summer truffle)	-1.06614	2.09382
6.72783e-05	A0A292PNS6	A0A292PNS6_9PEZI	NDT80 domain-containing protein	GSTUAT00007497001	Tuber aestivum (summer truffle)	-1.06505	2.09224
0.000559301	A0A317SBD7	A0A317SBD7_9PEZI	Di-copper centre-containing protein	C7212DRAFT_367230	Tuber magnatum (white Piedmont truffle)	-1.05914	2.08369
0.000721154	A0A317SN75	A0A317SN75_9PEZI	AICARFT/IMPCHase bienzyme	C7212DRAFT_324285	Tuber magnatum (white Piedmont truffle)	-1.05883	2.08324
0	A0A292Q3A9	A0A292Q3A9_9PEZI	UBA_e1_C domain-containing protein	GSTUAT00001569001	Tuber aestivum (summer truffle)	-1.05406	2.07636
0.00252004	A0A317SIV6	A0A317SIV6_9PEZI	Triosephosphate isomerase (EC 5.3.1.1)	C7212DRAFT_333101	Tuber magnatum (white Piedmont truffle)	-1.04312	2.06068
0.00123251	A0A292PQ72	A0A292PQ72_9PEZI	Purine nucleoside phosphorylase (EC 2.4.2.1) (Inosine-guanosine phosphorylase)	GSTUAT00006082001	Tuber aestivum (summer truffle)	-1.03754	2.05272
0.00345255	D5GAR4	D5GAR4_TUBMM	Uncharacterized protein	GSTUM_00003751001	Tuber melanosporum (strain Mel28) (Perigord black truffle)	-1.03713	2.05214
0.00118265	A0A292PY50	A0A292PY50_9PEZI	Uncharacterized protein	GSTUAT00003346001	Tuber aestivum (summer truffle)	-1.03552	2.04985
2.73038e-05	A0A292Q6U2	A0A292Q6U2_9PEZI	PPM-type phosphatase domain-containing protein	GSTUAT00001481001	Tuber aestivum (summer truffle)	-1.02666	2.0373
0.00138803	A0A317SW75	A0A317SW75_9PEZI	Glycoside Hydrolase Family 17 protein	C7212DRAFT_314031	Tuber magnatum (white Piedmont truffle)	-1.024	2.03355
0.003249	A0A317SLD4	A0A317SLD4_9PEZI	Uncharacterized protein	C7212DRAFT_298639	Tuber magnatum (white Piedmont truffle)	-1.02319	2.03241
0.000546366	A0A292PUI2	A0A292PUI2_9PEZI	YDG domain-containing protein	GSTUAT00005781001	Tuber aestivum (summer truffle)	-1.01861	2.02597
0.000107463	A0A292PYZ3	A0A292PYZ3_9PEZI	Succinate--CoA ligase [ADP-forming] subunit beta, mitochondrial (EC 6.2.1.5) (Succinyl-CoA synthetase beta chain) (SCS-beta)	GSTUAT00004135001	Tuber aestivum (summer truffle)	-1.01131	2.01574
0.00653731	D5GBF0	D5GBF0_TUBMM	Uncharacterized protein	GSTUM_00000440001	Tuber melanosporum (strain Mel28) (Perigord black truffle)	-1.00937	2.01303
0.00893492	A0A317SPG3	A0A317SPG3_9PEZI	Ribosomal protein L38e	C7212DRAFT_321866	Tuber magnatum (white Piedmont truffle)	-1.00435	2.00604
2.86225e-05	A0A317SDM3	A0A317SDM3_9PEZI	p53-like transcription factor	C7212DRAFT_232632	Tuber magnatum (white Piedmont truffle)	-1.00157	2.00218

## Sheet: GOA proteins up T. melanosporum
GO ID	GO Description	p-val	corrected p-val	Cluster frequency	Total frequency	Genes
44281	small molecule metabolic process	6.349e-19	7.4156e-16	93/312 29.8%	1195/10365 11.5%	D5GK65 A0A292PVG2 D5G4A5 D5GN05 D5GNI0 D5GL47 A0A317SQB9 A0A292PYU8 A0A292PXS6 D5GEK4 A0A292PME4 D5GFM8 A0A292Q254 D5G6Q4 D5GBY0 D5G800 D5GC22 A0A317ST34 D5GD45 D5G7C0 A0A317SWR4 D5G5K7 D5GB19 D5GM33 A0A292PSF6 A0A292Q4B2 D5G9D1 D5GFN1 D5G6F8 A0A292Q2R9 A0A292PPP9 A0A317SI74 D5G983 A0A292PLH8 D5GIP8 A0A317SHR4 A0A317SN42 D5GMC3 D5G7L2 D5GMG1 A0A292PZL9 D5GC35 D5GE49 D5GIQ2 D5GKY8 D5GNW3 D5GJS6 D5…
55114	oxidation-reduction process	3.6938e-14	2.1572e-11	94/312 30.1%	1438/10365 13.8%	D5GCK3 A0A317STP8 A0A292PVG2 D5GLQ2 D5G4A5 D5GLQ7 A0A317SQB9 D5G450 D5GIK3 D5GEK6 A0A317SVX1 D5GBY0 A0A317SM17 D5G800 D5GA24 D5GIW0 D5GFY7 D5GCS4 A0A317SWR4 A0A292PTL7 D5GKT3 A0A317STM6 D5GM33 A0A292Q4B2 D5GI33 D5G6F8 A0A317SK70 D5GMP5 A0A292Q2R9 A0A292PMN9 A0A317SI74 D5GIL7 A0A317SWG9 D5GCL9 D5GFF0 D5G736 D5GMK8 A0A292Q586 D5GC70 A0A292Q4W7 D5GMG1 D5G930 D5G6V8 D5G657 D5G8F0 D5GC35 A0A292Q0W2 D5…
6082	organic acid metabolic process	5.0433e-12	1.9635e-09	57/312 18.2%	710/10365 6.8%	D5GK65 D5G4A5 D5GN05 A0A292PYU8 A0A292PXS6 A0A292PME4 A0A292Q254 D5GBY0 D5G800 D5GC22 A0A317ST34 D5GD45 A0A317SWR4 D5GM33 A0A292PSF6 A0A292Q4B2 D5G9D1 A0A317SI74 D5G983 D5GIP8 A0A317SN42 D5GMC3 D5G7L2 D5GMG1 D5GC35 D5GE49 D5GIQ2 D5GKY8 D5GJS6 D5G7A6 D5GAQ8 D5GIQ9 A0A317SIP6 D5G8S7 D5G820 D5GCD9 D5GDW8 D5GPF4 D5GA85 D5GJ78 D5G8D9 D5G564 A0A292PW35 D5GAF9 D5GNX9 A0A317SGR5 D5GGN7 A0A292Q561 D5GAV0 …
19752	carboxylic acid metabolic process	9.0027e-12	2.6288e-09	55/312 17.6%	679/10365 6.5%	D5GK65 D5G4A5 A0A292PYU8 A0A292PXS6 A0A292PME4 A0A292Q254 D5GBY0 D5G800 A0A317ST34 D5GD45 A0A317SWR4 D5GM33 A0A292PSF6 A0A292Q4B2 D5G9D1 A0A317SI74 D5G983 D5GIP8 A0A317SN42 D5GMC3 D5G7L2 D5GMG1 D5GC35 D5GE49 D5GIQ2 D5GKY8 D5GJS6 D5G7A6 D5GAQ8 D5GIQ9 A0A317SIP6 D5G8S7 D5G820 D5GCD9 D5GDW8 D5GPF4 D5GA85 D5GJ78 D5G8D9 D5G564 A0A292PW35 D5GAF9 D5GNX9 A0A317SGR5 D5GGN7 A0A292Q561 D5GAV0 D5G637 A0A292P…
43436	oxoacid metabolic process	2.0089e-11	4.6928e-09	55/312 17.6%	693/10365 6.6%	D5GK65 D5G4A5 A0A292PYU8 A0A292PXS6 A0A292PME4 A0A292Q254 D5GBY0 D5G800 A0A317ST34 D5GD45 A0A317SWR4 D5GM33 A0A292PSF6 A0A292Q4B2 D5G9D1 A0A317SI74 D5G983 D5GIP8 A0A317SN42 D5GMC3 D5G7L2 D5GMG1 D5GC35 D5GE49 D5GIQ2 D5GKY8 D5GJS6 D5G7A6 D5GAQ8 D5GIQ9 A0A317SIP6 D5G8S7 D5G820 D5GCD9 D5GDW8 D5GPF4 D5GA85 D5GJ78 D5G8D9 D5G564 A0A292PW35 D5GAF9 D5GNX9 A0A317SGR5 D5GGN7 A0A292Q561 D5GAV0 D5G637 A0A292P…
8152	metabolic process	7.7215e-10	1.5031e-07	265/312 84.9%	7285/10365 70.2%	D5GCK3 A0A317T5L9 D5GKK3 D5GN05 D5GNQ2 A0A292PWM3 D5G4M6 D5GKJ6 D5G6Q4 D5GBY0 D5G4M1 D5GKJ7 A0A292PLH2 D5GIW0 D5GG20 D5G7C0 A0A317SWR4 D5GBY7 A0A317STM6 A0A292PSF6 D5GMP5 A0A292Q2R9 A0A292PPP9 A0A317SI74 D5G983 A0A317SG33 A0A292PLH8 D5GMP1 D5GCL9 A0A292PUJ3 D5GA71 D5G736 A0A292Q586 A0A292Q4W7 D5G9X7 D5G8F0 D5GNA2 D5GE05 D5GF29 A0A292Q7I4 D5GIY7 D5GHW8 D5GN26 A0A292PR07 D5GPW6 A0A292Q7I1 D5G744 A0…
6520	cellular amino acid metabolic process	4.1655e-09	6.9505e-07	40/312 12.8%	481/10365 4.6%	D5GE49 D5GIQ2 D5GK65 D5GKY8 D5GJS6 D5G7A6 D5G4A5 D5GAQ8 A0A292PYU8 A0A292PXS6 A0A292PME4 D5GIQ9 D5G8S7 D5G820 D5GCD9 D5G800 D5GD45 D5GDW8 D5GPF4 A0A317SWR4 D5GJ78 D5GM33 D5G8D9 A0A292Q4B2 D5G564 A0A292PW35 D5G983 D5GAF9 D5GIP8 D5GGN7 A0A292Q561 D5GAV0 A0A292PQ87 D5GMC3 D5GNG6 D5GMG1 D5G7Z9 D5GDG9 D5G834 D5GC35
6790	sulfur compound metabolic process	1.6293e-08	2.3016e-06	24/312 7.6%	209/10365 2.0%	D5GL76 D5GJ78 D5GF29 A0A292PSF6 D5G4F8 D5GFN1 A0A317SFX4 D5G6F8 D5GAQ8 D5G564 D5GAE7 A0A292PW35 D5GAF9 D5G450 A0A292PLH8 A0A292Q7I1 D5G7Z9 D5GFX5 D5G8I4 A0A292PWC3 D5GFX4 A0A317ST34 D5GGY1 A0A317SLE1
45454	cell redox homeostasis	1.8881e-08	2.3016e-06	6/312 1.9%	8/10365 0.0%	D5GI33 D5G450 A0A317SLE1 A0A292Q7I1 A0A317SKI9 D5GGN7
6163	purine nucleotide metabolic process	1.9705e-08	2.3016e-06	23/312 7.3%	195/10365 1.8%	A0A292PSF6 D5G9J7 D5G9D1 D5G6F8 D5G564 D5GAE7 D5G640 A0A292PPP9 D5GIQ9 A0A317SHR4 A0A317SGR5 A0A317SN42 A0A292Q254 D5GA95 A0A317SIP6 D5G5R4 D5G6Q4 D5GJK9 D5GFX5 A0A292PWC3 D5GFX4 A0A317ST34 D5G7I0
72521	purine-containing compound metabolic process	4.0632e-08	4.3144e-06	24/312 7.6%	219/10365 2.1%	A0A292PSF6 D5G9J7 D5G9D1 D5G6F8 D5G564 D5GAE7 D5G640 A0A292PPP9 D5GIQ9 A0A317SHR4 A0A317SGR5 A0A317SN42 A0A292Q254 D5GA95 A0A317SIP6 D5G5R4 D5G6Q4 D5GJK9 D5GFX5 A0A292PWC3 D5GFX4 A0A317ST34 A0A317SRN3 D5G7I0
43603	cellular amide metabolic process	6.0028e-08	5.8428e-06	53/312 16.9%	816/10365 7.8%	D5GDE5 D5GNQ2 D5G450 D5G892 A0A317SQZ9 D5GKJ7 A0A292PLH2 D5G8I4 A0A317ST34 D5GG20 D5GKB6 D5GBY7 D5GLV6 A0A292PSF6 D5G4F8 D5G6F8 D5GL18 D5G983 D5GIP8 A0A292PUJ3 D5GA71 D5GMC3 D5GJ50 A0A317SLE1 D5GKY8 D5GF29 D5GLW3 D5GAE7 A0A292Q7I1 D5G8S7 D5G744 D5G820 A0A292Q4X9 A0A292PWC3 D5GK81 A0A317SRN3 A0A292PJR3 D5GGY1 D5GL76 D5GK13 A0A317SFX4 D5G564 D5G5W0 D5GAV0 D5GAA7 A0A292PVS1 D5G833 D5GFX5 D5GFX4 D5GE…
9150	purine ribonucleotide metabolic process	6.8449e-08	6.1499e-06	22/312 7.0%	192/10365 1.8%	A0A292PSF6 D5G9J7 D5G9D1 D5G6F8 D5G564 D5GAE7 A0A292PPP9 D5GIQ9 A0A317SHR4 A0A317SGR5 A0A317SN42 A0A292Q254 D5GA95 A0A317SIP6 D5G5R4 D5G6Q4 D5GJK9 D5GFX5 A0A292PWC3 D5GFX4 A0A317ST34 D5G7I0
6091	generation of precursor metabolites and energy	1.0409e-07	8.684e-06	24/312 7.6%	230/10365 2.2%	A0A317STP8 D5G9D1 D5GI99 D5G6F8 D5G564 A0A317SK70 D5GQ02 A0A292Q2R9 A0A317SI74 D5G3W8 D5GCE3 A0A317SGR5 D5GCL9 A0A317SN42 A0A292Q254 A0A317SIP6 D5G5R4 D5G930 D5GBY0 A0A317SM17 D5GJK9 D5GA85 D5G7I0 D5GMH9
1901564	organonitrogen compound metabolic process	1.466e-07	1.1415e-05	143/312 45.8%	3314/10365 31.9%	D5GJ00 D5GKK3 D5GN05 D5GNI0 D5GDE5 D5GGK3 D5GNQ2 D5G450 D5G4M6 D5GKJ6 D5G6Q4 D5G4M1 D5GKJ7 A0A292PLH2 D5GC22 A0A317ST34 D5GD45 D5GKB6 A0A317SWR4 D5GBY7 A0A292Q0V5 D5GLV6 A0A292PSF6 D5G4F8 A0A292PRL1 A0A292PPP9 D5G983 A0A317SG33 D5GIP8 A0A292PUJ3 D5GA71 D5GLE5 A0A317SUW2 D5GMG1 D5GC35 A0A317SLE1 D5GE05 D5GIQ2 D5GF29 A0A292Q7I4 D5GJS6 A0A317SPJ8 D5GDW9 D5GLW3 D5GAQ8 D5GIQ9 A0A317SM41 A0A292Q7I1 D5G…
1901605	alpha-amino acid metabolic process	4.4193e-07	3.2261e-05	26/312 8.3%	285/10365 2.7%	D5GIQ2 D5GK65 D5GJS6 D5G7A6 D5GAQ8 A0A292PYU8 A0A292PXS6 A0A292PME4 D5GIQ9 D5GCD9 D5G800 D5GDW8 D5GPF4 D5GJ78 D5GM33 D5G564 A0A292PW35 D5G983 D5GAF9 D5GGN7 A0A292Q561 A0A292PQ87 D5GNG6 D5G7Z9 D5GDG9 D5GC35
9259	ribonucleotide metabolic process	5.4763e-07	3.6637e-05	22/312 7.0%	216/10365 2.0%	A0A292PSF6 D5G9J7 D5G9D1 D5G6F8 D5G564 D5GAE7 A0A292PPP9 D5GIQ9 A0A317SHR4 A0A317SGR5 A0A317SN42 A0A292Q254 D5GA95 A0A317SIP6 D5G5R4 D5G6Q4 D5GJK9 D5GFX5 A0A292PWC3 D5GFX4 A0A317ST34 D5G7I0
55086	nucleobase-containing small molecule metabolic process	5.6462e-07	3.6637e-05	32/312 10.2%	406/10365 3.9%	D5GAE7 D5GNI0 D5GL47 D5GIQ9 A0A292Q254 D5G706 A0A317SIP6 D5G6Q4 A0A292PWC3 A0A317ST34 D5G7C0 A0A317SRN3 D5GPF4 D5G7I0 D5GM55 A0A292PSF6 D5G9J7 D5G9D1 D5G6F8 D5G564 D5G640 A0A292PPP9 A0A317SHR4 A0A317SGR5 A0A317SN42 D5GA95 D5G5R4 A0A292PMQ9 D5G4T8 D5GJK9 D5GFX5 D5GFX4
19693	ribose phosphate metabolic process	6.9422e-07	4.2676e-05	22/312 7.0%	219/10365 2.1%	A0A292PSF6 D5G9J7 D5G9D1 D5G6F8 D5G564 D5GAE7 A0A292PPP9 D5GIQ9 A0A317SHR4 A0A317SGR5 A0A317SN42 A0A292Q254 D5GA95 A0A317SIP6 D5G5R4 D5G6Q4 D5GJK9 D5GFX5 A0A292PWC3 D5GFX4 A0A317ST34 D5G7I0
8652	cellular amino acid biosynthetic process	2.6288e-06	0.00015352	22/312 7.0%	237/10365 2.2%	D5GE49 D5GIQ2 D5GK65 D5GJS6 D5GM33 D5G8D9 D5G7A6 A0A292Q4B2 D5GAQ8 D5GAF9 A0A292PYU8 A0A292PXS6 A0A292PME4 D5GGN7 A0A292Q561 D5GMG1 D5G7Z9 D5GDG9 D5G834 D5GCD9 D5GD45 D5GDW8
6637	acyl-CoA metabolic process	4.4356e-06	0.00023549	8/312 2.5%	33/10365 0.3%	A0A292PSF6 D5G6F8 D5G564 D5GFX5 D5GAE7 A0A292PWC3 D5GFX4 A0A317ST34
35383	thioester metabolic process	4.4356e-06	0.00023549	8/312 2.5%	33/10365 0.3%	A0A292PSF6 D5G6F8 D5G564 D5GFX5 D5GAE7 A0A292PWC3 D5GFX4 A0A317ST34
6753	nucleoside phosphate metabolic process	5.8457e-06	0.00028449	25/312 8.0%	307/10365 2.9%	D5GAE7 D5GIQ9 A0A292Q254 A0A317SIP6 D5G6Q4 A0A292PWC3 A0A317ST34 D5GPF4 D5G7I0 A0A292PSF6 D5G9J7 D5G9D1 D5G6F8 D5G564 D5G640 A0A292PPP9 A0A317SHR4 A0A317SGR5 A0A317SN42 D5GA95 D5G5R4 A0A292PMQ9 D5GJK9 D5GFX5 D5GFX4
9117	nucleotide metabolic process	5.8457e-06	0.00028449	25/312 8.0%	307/10365 2.9%	D5GAE7 D5GIQ9 A0A292Q254 A0A317SIP6 D5G6Q4 A0A292PWC3 A0A317ST34 D5GPF4 D5G7I0 A0A292PSF6 D5G9J7 D5G9D1 D5G6F8 D5G564 D5G640 A0A292PPP9 A0A317SHR4 A0A317SGR5 A0A317SN42 D5GA95 D5G5R4 A0A292PMQ9 D5GJK9 D5GFX5 D5GFX4
5975	carbohydrate metabolic process	6.2468e-06	0.00029185	32/312 10.2%	454/10365 4.3%	D5GNW3 D5GI42 A0A292Q0Z0 D5GQ02 D5GK07 A0A292PR07 D5GEK4 D5G5Z3 D5GCE3 D5GFM8 D5G9S4 A0A292Q254 D5G706 A0A317SIP6 D5G5Q5 D5GBY0 D5GA85 D5GB19 D5G9D1 D5GFN1 A0A317SK70 A0A317SI74 D5GMP1 A0A317SGR5 A0A317SN42 D5G4L4 D5G5R4 D5GBC7 D5GJK9 A0A317SP03 A0A292PZL9 D5G5J4
6084	acetyl-CoA metabolic process	1.1066e-05	0.00049713	7/312 2.2%	27/10365 0.2%	A0A292PSF6 D5G564 D5GFX5 D5GAE7 A0A292PWC3 D5GFX4 A0A317ST34
6749	glutathione metabolic process	1.2858e-05	0.00055623	9/312 2.8%	49/10365 0.4%	D5GL76 D5GF29 D5G4F8 A0A317SFX4 D5G8I4 D5GGY1 D5G450 A0A317SLE1 A0A292Q7I1
6575	cellular modified amino acid metabolic process	1.5029e-05	0.00062694	13/312 4.1%	105/10365 1.0%	D5GL76 D5GF29 A0A292PVG2 D5G4F8 A0A317SFX4 A0A317SQB9 A0A292PYU8 D5G450 A0A292Q7I1 D5G8I4 D5GDW8 D5GGY1 A0A317SLE1
98869	cellular oxidant detoxification	1.8935e-05	0.00076261	10/312 3.2%	64/10365 0.6%	D5GLQ2 A0A317SVX1 D5GHW8 D5GI33 D5GIW0 D5G400 D5GFH1 D5G450 A0A317SLE1 A0A292Q7I1
9070	serine family amino acid biosynthetic process	2.4747e-05	0.00094011	8/312 2.5%	41/10365 0.3%	A0A292Q561 D5GIQ2 D5G7Z9 D5GAQ8 D5GDW8 D5GAF9 A0A292PYU8 D5GGN7
6090	pyruvate metabolic process	2.4951e-05	0.00094011	9/312 2.8%	53/10365 0.5%	A0A317SN42 D5G637 A0A292Q254 A0A317SIP6 D5G5R4 D5G9D1 D5GJK9 A0A317SGR5 D5GGN7
33865	nucleoside bisphosphate metabolic process	2.978e-05	0.001023	8/312 2.5%	42/10365 0.4%	A0A292PSF6 D5G6F8 D5G564 D5GFX5 D5GAE7 A0A292PWC3 D5GFX4 A0A317ST34
33875	ribonucleoside bisphosphate metabolic process	2.978e-05	0.001023	8/312 2.5%	42/10365 0.4%	A0A292PSF6 D5G6F8 D5G564 D5GFX5 D5GAE7 A0A292PWC3 D5GFX4 A0A317ST34
34032	purine nucleoside bisphosphate metabolic process	2.978e-05	0.001023	8/312 2.5%	42/10365 0.4%	A0A292PSF6 D5G6F8 D5G564 D5GFX5 D5GAE7 A0A292PWC3 D5GFX4 A0A317ST34
70887	cellular response to chemical stimulus	3.6593e-05	0.0011144	13/312 4.1%	114/10365 1.0%	D5GLQ2 D5GHW8 D5GI33 D5G588 D5G400 D5GFH1 D5G450 D5GQ00 A0A292Q7I1 A0A317SVX1 D5GAA7 D5GIW0 A0A317SLE1
1990748	cellular detoxification	3.7209e-05	0.0011144	10/312 3.2%	69/10365 0.6%	D5GLQ2 A0A317SVX1 D5GHW8 D5GI33 D5GIW0 D5G400 D5GFH1 D5G450 A0A317SLE1 A0A292Q7I1
98754	detoxification	3.7209e-05	0.0011144	10/312 3.2%	69/10365 0.6%	D5GLQ2 A0A317SVX1 D5GHW8 D5GI33 D5GIW0 D5G400 D5GFH1 D5G450 A0A317SLE1 A0A292Q7I1
97237	cellular response to toxic substance	3.7209e-05	0.0011144	10/312 3.2%	69/10365 0.6%	D5GLQ2 A0A317SVX1 D5GHW8 D5GI33 D5GIW0 D5G400 D5GFH1 D5G450 A0A317SLE1 A0A292Q7I1
9636	response to toxic substance	3.7209e-05	0.0011144	10/312 3.2%	69/10365 0.6%	D5GLQ2 A0A317SVX1 D5GHW8 D5GI33 D5GIW0 D5G400 D5GFH1 D5G450 A0A317SLE1 A0A292Q7I1
6165	nucleoside diphosphate phosphorylation	4.2435e-05	0.0012089	8/312 2.5%	44/10365 0.4%	A0A317SN42 A0A292Q254 A0A317SIP6 D5G5R4 D5G9D1 D5GJK9 A0A317SHR4 A0A317SGR5
46939	nucleotide phosphorylation	4.2435e-05	0.0012089	8/312 2.5%	44/10365 0.4%	A0A317SN42 A0A292Q254 A0A317SIP6 D5G5R4 D5G9D1 D5GJK9 A0A317SHR4 A0A317SGR5
6518	peptide metabolic process	6.707e-05	0.0018652	41/312 13.1%	727/10365 7.0%	D5GKY8 D5GF29 D5GLW3 D5GDE5 D5GNQ2 D5G450 D5G892 A0A292Q7I1 D5G8S7 D5G744 D5G820 A0A292Q4X9 D5GKJ7 A0A292PLH2 D5G8I4 D5GK81 A0A292PJR3 D5GGY1 D5GKB6 D5GBY7 D5GL76 D5GK13 D5GLV6 D5G4F8 A0A317SFX4 D5GL18 D5G5W0 D5GIP8 A0A292PUJ3 D5GA71 D5GAV0 D5GMC3 D5GAA7 A0A292PVS1 D5G833 D5GJ50 D5GE10 A0A292PI02 A0A317SLE1 A0A292PLW9 D5G918
19637	organophosphate metabolic process	7.0308e-05	0.0019097	36/312 11.5%	607/10365 5.8%	D5GAE7 D5GQ02 D5GIQ9 A0A292PWM3 A0A292Q254 A0A317SIP6 D5G6Q4 D5GBY0 A0A292PWC3 A0A317ST34 D5GDS3 A0A292PNT1 D5GPF4 D5G7I0 D5G5K7 D5GB19 D5GBH3 A0A292PSF6 D5G9J7 D5G9D1 D5GFN1 D5G6F8 D5G564 A0A317SK70 D5G640 A0A292PPP9 D5GAF9 A0A317SHR4 A0A317SGR5 A0A317SN42 D5GA95 D5G5R4 A0A292PMQ9 D5GJK9 D5GFX5 D5GFX4
44283	small molecule biosynthetic process	7.3815e-05	0.0019594	30/312 9.6%	468/10365 4.5%	D5GE49 D5GIQ2 D5GK65 D5GJS6 D5G7A6 D5GAQ8 A0A292PYU8 A0A292PXS6 A0A292PME4 D5GIQ9 D5GFM8 D5GCD9 D5GD45 D5GDW8 D5G5K7 D5GB19 D5GM33 D5G8D9 A0A292Q4B2 D5GAF9 A0A317SHR4 D5GGN7 A0A292Q561 D5GA95 D5GMG1 D5G7Z9 D5GDG9 D5G834 D5GEV4 A0A292PZL9
1901566	organonitrogen compound biosynthetic process	7.7716e-05	0.0020172	70/312 22.4%	1496/10365 14.4%	D5GK65 D5GDE5 A0A292PYU8 D5GNQ2 A0A292PXS6 A0A292PME4 D5G892 D5G6Q4 D5GKJ7 A0A292PLH2 A0A317ST34 D5GD45 D5GKB6 D5GBY7 D5GM33 D5GLV6 A0A292PSF6 A0A292Q4B2 A0A292PRL1 D5GL18 A0A292PPP9 D5G983 D5GIP8 A0A317SHR4 A0A292PUJ3 D5GA71 D5GMC3 D5GMG1 D5GJ50 D5GE49 D5GIQ2 D5GKY8 D5GJS6 D5G7A6 D5GLW3 D5GAQ8 D5GIQ9 D5G8S7 D5G744 D5G820 A0A292Q4X9 D5GCD9 D5GDW8 D5GK81 A0A292PJR3 D5GGY1 D5GPF4 D5G7I0 D5GK13 D5G8…
6730	one-carbon metabolic process	8.2414e-05	0.0020926	7/312 2.2%	36/10365 0.3%	D5GJ78 A0A292PVG2 D5GNP5 D5GDW8 A0A317SQB9 A0A292PYU8 A0A292PLH8
9069	serine family amino acid metabolic process	9.0061e-05	0.0022232	9/312 2.8%	62/10365 0.5%	A0A292Q561 D5GIQ2 D5G7Z9 D5GAQ8 A0A292PW35 D5GDW8 D5GAF9 A0A292PYU8 D5GGN7
1901607	alpha-amino acid biosynthetic process	9.1365e-05	0.0022232	16/312 5.1%	178/10365 1.7%	D5GIQ2 D5GK65 D5GJS6 D5GM33 D5G7A6 D5GAQ8 D5GAF9 A0A292PYU8 A0A292PXS6 A0A292PME4 D5GGN7 A0A292Q561 D5G7Z9 D5GDG9 D5GCD9 D5GDW8
19725	cellular homeostasis	0.00011598	0.0027647	9/312 2.8%	64/10365 0.6%	D5GI33 D5GDI4 D5G450 A0A317SLE1 A0A317SGR5 D5GQ00 A0A292Q7I1 A0A317SKI9 D5GGN7
9072	aromatic amino acid family metabolic process	0.00014788	0.0034544	9/312 2.8%	66/10365 0.6%	A0A292PQ87 D5GNG6 D5G8D9 D5G7A6 A0A292Q4B2 D5GMG1 D5G834 D5GC35 D5GPF4
6563	L-serine metabolic process	0.00015254	0.0034935	6/312 1.9%	28/10365 0.2%	A0A292Q561 D5GIQ2 D5GDW8 D5GAF9 A0A292PYU8 D5GGN7
6757	ATP generation from ADP	0.00019509	0.0042994	7/312 2.2%	41/10365 0.3%	A0A317SN42 A0A292Q254 A0A317SIP6 D5G5R4 D5G9D1 D5GJK9 A0A317SGR5
6096	glycolytic process	0.00019509	0.0042994	7/312 2.2%	41/10365 0.3%	A0A317SN42 A0A292Q254 A0A317SIP6 D5G5R4 D5G9D1 D5GJK9 A0A317SGR5
46034	ATP metabolic process	0.00025755	0.0055708	12/312 3.8%	120/10365 1.1%	A0A317SN42 A0A292Q254 A0A317SIP6 D5G5R4 D5G930 D5G9J7 D5G9D1 D5G6Q4 D5GJK9 D5G3W8 D5G7I0 A0A317SGR5
42221	response to chemical	0.00032271	0.0068532	13/312 4.1%	141/10365 1.3%	D5GLQ2 D5GHW8 D5GI33 D5G588 D5G400 D5GFH1 D5G450 D5GQ00 A0A292Q7I1 A0A317SVX1 D5GAA7 D5GIW0 A0A317SLE1
46394	carboxylic acid biosynthetic process	0.00034066	0.0071052	22/312 7.0%	326/10365 3.1%	D5GE49 D5GIQ2 D5GK65 D5GJS6 D5GM33 D5G8D9 D5G7A6 A0A292Q4B2 D5GAQ8 D5GAF9 A0A292PYU8 A0A292PXS6 A0A292PME4 D5GGN7 A0A292Q561 D5GMG1 D5G7Z9 D5GDG9 D5G834 D5GCD9 D5GD45 D5GDW8
9132	nucleoside diphosphate metabolic process	0.00035888	0.0073539	8/312 2.5%	59/10365 0.5%	A0A317SN42 A0A292Q254 A0A317SIP6 D5G5R4 D5G9D1 D5GJK9 A0A317SHR4 A0A317SGR5
46031	ADP metabolic process	0.00040837	0.0082237	7/312 2.2%	46/10365 0.4%	A0A317SN42 A0A292Q254 A0A317SIP6 D5G5R4 D5G9D1 D5GJK9 A0A317SGR5
16053	organic acid biosynthetic process	0.0004378	0.008667	22/312 7.0%	332/10365 3.2%	D5GE49 D5GIQ2 D5GK65 D5GJS6 D5GM33 D5G8D9 D5G7A6 A0A292Q4B2 D5GAQ8 D5GAF9 A0A292PYU8 A0A292PXS6 A0A292PME4 D5GGN7 A0A292Q561 D5GMG1 D5G7Z9 D5GDG9 D5G834 D5GCD9 D5GD45 D5GDW8
9135	purine nucleoside diphosphate metabolic process	0.00077682	0.014874	7/312 2.2%	51/10365 0.4%	A0A317SN42 A0A292Q254 A0A317SIP6 D5G5R4 D5G9D1 D5GJK9 A0A317SGR5
9179	purine ribonucleoside diphosphate metabolic process	0.00077682	0.014874	7/312 2.2%	51/10365 0.4%	A0A317SN42 A0A292Q254 A0A317SIP6 D5G5R4 D5G9D1 D5GJK9 A0A317SGR5
19427	acetyl-CoA biosynthetic process from acetate	0.00090327	0.016746	2/312 0.6%	2/10365 0.0%	A0A292PSF6 A0A317ST34
6083	acetate metabolic process	0.00090327	0.016746	2/312 0.6%	2/10365 0.0%	A0A292PSF6 A0A317ST34
1901135	carbohydrate derivative metabolic process	0.000968	0.017655	32/312 10.2%	594/10365 5.7%	D5GAE7 D5GQ02 D5GNI0 D5GL47 D5GIQ9 A0A292Q254 D5G706 A0A317SIP6 D5G6Q4 D5GBY0 A0A292PWC3 A0A317ST34 D5G7C0 D5G7I0 D5GM55 A0A292PSF6 D5G9J7 D5G9D1 D5G6F8 D5G564 A0A317SK70 A0A292PPP9 A0A317SHR4 A0A317SGR5 A0A317SN42 D5GA95 D5G5R4 A0A292PMQ9 D5G4T8 D5GJK9 D5GFX5 D5GFX4
9185	ribonucleoside diphosphate metabolic process	0.00098254	0.017655	7/312 2.2%	53/10365 0.5%	A0A317SN42 A0A292Q254 A0A317SIP6 D5G5R4 D5G9D1 D5GJK9 A0A317SGR5
35999	tetrahydrofolate interconversion	0.0011003	0.019472	4/312 1.2%	16/10365 0.1%	A0A292PVG2 D5GDW8 A0A317SQB9 A0A292PYU8
8299	isoprenoid biosynthetic process	0.0011473	0.020001	6/312 1.9%	40/10365 0.3%	D5GFX5 D5GAE7 A0A292PWC3 D5GFX4 D5GN26 D5GDS3
9060	aerobic respiration	0.0012289	0.021108	7/312 2.2%	55/10365 0.5%	A0A317SM17 D5G6F8 D5G564 A0A317SI74 D5G3W8 D5GA85 D5GCL9
6558	L-phenylalanine metabolic process	0.001405	0.023444	4/312 1.2%	17/10365 0.1%	A0A292PQ87 D5GNG6 D5G7A6 D5GC35
1902221	erythrose 4-phosphate/phosphoenolpyruvate family amino acid metabolic process	0.001405	0.023444	4/312 1.2%	17/10365 0.1%	A0A292PQ87 D5GNG6 D5G7A6 D5GC35
43604	amide biosynthetic process	0.0015312	0.02519	36/312 11.5%	714/10365 6.8%	D5GKY8 D5GLW3 D5GDE5 D5GNQ2 D5G892 D5G8S7 D5G744 D5G820 A0A292Q4X9 D5GKJ7 A0A292PLH2 A0A317ST34 D5GK81 A0A292PJR3 D5GGY1 D5GKB6 D5GBY7 D5GK13 D5GLV6 A0A292PSF6 D5GL18 D5G983 D5G5W0 D5GIP8 A0A292PUJ3 D5GA71 D5GAV0 D5GMC3 D5GAA7 A0A292PVS1 D5G833 D5GJ50 D5GE10 A0A292PI02 A0A292PLW9 D5G918
32787	monocarboxylic acid metabolic process	0.0017683	0.028685	13/312 4.1%	169/10365 1.6%	A0A292PSF6 D5G9D1 D5GNX9 A0A317SGR5 D5GGN7 A0A317SN42 D5G637 A0A292Q254 A0A317SIP6 D5G5R4 D5GBY0 D5GJK9 A0A317ST34
6572	tyrosine catabolic process	0.0019827	0.031294	3/312 0.9%	9/10365 0.0%	A0A292PQ87 D5GNG6 D5GC35
9423	chorismate biosynthetic process	0.0019827	0.031294	3/312 0.9%	9/10365 0.0%	D5G8D9 A0A292Q4B2 D5GMG1
1901701	cellular response to oxygen-containing compound	0.0021362	0.033268	5/312 1.6%	31/10365 0.2%	A0A317SVX1 D5GI33 D5GIW0 D5G450 D5GQ00
6720	isoprenoid metabolic process	0.0024075	0.037	6/312 1.9%	46/10365 0.4%	D5GFX5 D5GAE7 A0A292PWC3 D5GFX4 D5GN26 D5GDS3
31048	heterochromatin assembly by small RNA	0.0026558	0.039769	2/312 0.6%	3/10365 0.0%	D5GGK8 D5GQ00
6013	mannose metabolic process	0.0026558	0.039769	2/312 0.6%	3/10365 0.0%	A0A292PR07 D5GEK4
9081	branched-chain amino acid metabolic process	0.0026914	0.039792	6/312 1.9%	47/10365 0.4%	D5GE49 D5GK65 D5GN05 D5GD45 A0A292PXS6 D5GGN7
1901700	response to oxygen-containing compound	0.002841	0.041479	5/312 1.6%	33/10365 0.3%	A0A317SVX1 D5GI33 D5GIW0 D5G450 D5GQ00
1990542	mitochondrial transmembrane transport	0.0032502	0.046508	5/312 1.6%	34/10365 0.3%	A0A292PU83 D5GBX8 D5G6R0 D5GBY5 D5G7I0
43648	dicarboxylic acid metabolic process	0.0032651	0.046508	7/312 2.2%	65/10365 0.6%	D5G7L2 D5G8D9 A0A292Q4B2 D5GMG1 A0A317SI74 D5GA85 D5GGN7
15980	energy derivation by oxidation of organic compounds	0.0033335	0.046911	9/312 2.8%	101/10365 0.9%	D5G930 A0A317SM17 D5G6F8 D5G564 A0A317SI74 D5G3W8 D5GA85 D5GCE3 D5GCL9
6164	purine nucleotide biosynthetic process	0.0035005	0.048674	10/312 3.2%	121/10365 1.1%	D5GA95 A0A292PSF6 D5G9J7 D5G6Q4 D5G640 A0A317ST34 A0A292PPP9 D5G7I0 D5GIQ9 A0A317SHR4
6793	phosphorus metabolic process	0.003664	0.049994	56/312 17.9%	1307/10365 12.6%	D5GJ00 D5GDI4 D5G494 A0A292PWM3 A0A317SPY4 A0A292Q254 D5G4M6 D5G6Q4 D5GBY0 A0A317ST34 D5G7C0 A0A292PNT1 D5G5K7 A0A292Q0V5 D5GB19 A0A292PSF6 A0A292Q4B2 D5G9D1 D5GFN1 D5G6F8 A0A317SK70 A0A292PPP9 D5GLV9 A0A317SHR4 A0A317SN42 D5G930 D5GI42 D5GAQ8 D5GAE7 D5GQ02 D5G5Z3 D5GIQ9 D5G706 A0A317SIP6 D5G9U3 A0A292PWC3 D5GDS3 D5GPF4 D5G7I0 D5GBH3 D5G8D9 D5G9J7 D5G564 D5G640 D5GAF9 D5G3W8 A0A317SGR5 D5GMI7 D5G…
6564	L-serine biosynthetic process	0.0037239	0.049994	3/312 0.9%	11/10365 0.1%	A0A292Q561 D5GIQ2 D5GGN7
19878	lysine biosynthetic process via aminoadipic acid	0.0037239	0.049994	3/312 0.9%	11/10365 0.1%	D5GJS6 D5GM33 D5GCD9

## Sheet: GOA proteins up T. aestivum
GO ID	GO Description	p-val	corrected p-val	Cluster frequency	Total frequency	Genes
44281	small molecule metabolic process	1.6819e-11	1.2698e-08	72/279 25.8%	1195/10365 11.5%	A0A292PNC4 A0A292PYM5 A0A292PTK9 A0A317SQB4 A0A292PX68 D5GFI8 A0A292PSM5 A0A317SF46 D5GL03 A0A317SG24 A0A292Q6M5 D5GJQ7 A0A317SN75 A0A292PM13 A0A292Q211 A0A292Q3T4 A0A292PR34 A0A292PSR4 A0A292Q655 A0A292Q4Z0 A0A317SW11 A0A292PL33 A0A317SCW2 A0A292QAG5 A0A292PYN4 A0A292PJY5 A0A292Q8R3 A0A292PRL2 A0A292PRL5 A0A292PSN6 A0A292Q7P5 A0A292PSJ2 A0A292PKF7 A0A292Q0J9 A0A317SIS9 A0A292Q2S5 A0A317SR87 D5GP…
8152	metabolic process	1.3275e-10	5.0112e-08	241/279 86.3%	7285/10365 70.2%	A0A317SSJ4 A0A292PY08 A0A292PSE7 A0A292Q0M8 A0A292PMI7 A0A317SG24 A0A292PKE6 A0A292PYQ6 A0A317T1U0 A0A292Q211 A0A292Q3T4 A0A292PR34 A0A292Q698 A0A317T2V8 A0A292Q2R7 D5G9G3 A0A317SW11 A0A292Q4F2 A0A317SNA1 A0A292Q217 A0A317SH51 A0A292Q1P9 A0A292PKF7 A0A292PWN5 A0A292PQS3 A0A292Q3U5 A0A292Q2S5 A0A317SR87 A0A292Q588 A0A292PPQ6 D5GPW1 A0A292PPM4 A0A292PUW9 A0A292Q1M5 A0A292PRQ7 A0A292PUG0 A0A292PL59 …
55114	oxidation-reduction process	2.0564e-09	3.9962e-07	76/279 27.2%	1438/10365 13.8%	A0A292PNC4 A0A292Q0A1 A0A292Q6E0 A0A292PY08 A0A292PYM5 A0A292PSE7 A0A317SBD7 A0A317SQB4 A0A317SH84 A0A292PX68 D5GFI8 A0A292Q0M8 A0A292PKE6 A0A292PYQ6 D5GJQ7 A0A292PYZ3 A0A292Q211 A0A292Q698 A0A317SN38 A0A292Q2R7 A0A292Q4A7 A0A292PVC7 A0A292Q0R1 A0A292PYN4 A0A292Q4B0 A0A292PPH9 A0A317SNA1 D5GBF0 A0A292Q8R3 A0A292Q217 A0A292PY97 A0A292PTT8 A0A292PJH6 A0A292PMF3 A0A317SP93 A0A317SM21 A0A292PXY0 A0A3…
6082	organic acid metabolic process	2.1172e-09	3.9962e-07	48/279 17.2%	710/10365 6.8%	A0A292PNC4 D5GPW1 A0A292PYM5 A0A292PTK9 A0A317SQB4 A0A317SGU1 A0A292PX68 D5GFI8 A0A317SF46 D5GL03 A0A317SG24 A0A292Q6M5 D5GJQ7 A0A292Q211 A0A292PTZ8 A0A292PR34 A0A292PXV1 A0A292PNR8 A0A292Q655 A0A292PKT0 A0A292Q070 A0A292Q4Z0 A0A317SW11 A0A292PL33 A0A317SCW2 A0A317SSL3 A0A292PYC8 A0A292PJB7 A0A317SNC1 A0A292PYN4 A0A317SZS6 A0A292PJY5 A0A292Q8R3 A0A292Q8P0 A0A317SNX0 A0A292Q2L5 A0A292PSN6 A0A292PW…
1901605	alpha-amino acid metabolic process	1.1683e-08	1.7641e-06	27/279 9.6%	285/10365 2.7%	D5GPW1 A0A292PTK9 A0A317SQB4 D5GFI8 D5GL03 A0A292Q6M5 A0A292Q211 A0A292PTZ8 A0A292PR34 A0A292PXV1 A0A292PNR8 A0A317SW11 A0A292PL33 A0A317SSL3 A0A292PJB7 A0A317SZS6 A0A292PJY5 A0A317SNX0 A0A292Q2L5 A0A292PSN6 A0A292PW37 A0A292PKF7 A0A292PL28 A0A317SIS9 A0A317SGM5 A0A292Q2S5 A0A292PXW4
19752	carboxylic acid metabolic process	3.9035e-08	4.9119e-06	44/279 15.7%	679/10365 6.5%	D5GPW1 A0A292PYM5 A0A292PTK9 A0A317SQB4 A0A317SGU1 A0A292PX68 D5GFI8 A0A317SF46 D5GL03 A0A317SG24 A0A292Q6M5 D5GJQ7 A0A292Q211 A0A292PTZ8 A0A292PR34 A0A292PXV1 A0A292PNR8 A0A292Q655 A0A292Q4Z0 A0A317SW11 A0A292PL33 A0A317SCW2 A0A317SSL3 A0A292PJB7 A0A317SNC1 A0A292PYN4 A0A317SZS6 A0A292PJY5 A0A292Q8R3 A0A292Q8P0 A0A317SNX0 A0A292Q2L5 A0A292PSN6 A0A292PW37 A0A292PKF7 A0A317SIV6 A0A292Q0J9 A0A292PL…
5975	carbohydrate metabolic process	5.4729e-08	5.9029e-06	34/279 12.1%	454/10365 4.3%	A0A292QA44 D5GFU6 A0A317SBD7 A0A292PQM3 A0A292Q1M5 A0A292PX68 A0A317T1U0 A0A292PTM7 A0A292PU31 A0A317SW75 A0A292Q5Z0 A0A317SNC1 A0A292PYN4 A0A292PTL8 A0A292PPH9 A0A292PI81 A0A317SNC8 A0A317SGZ6 A0A292Q0L4 A0A292Q6N1 A0A292PUN1 A0A292Q6N2 A0A292PRL5 A0A292Q2L6 A0A317SIV6 A0A317SL02 A0A292PQS3 A0A317SR87 A0A292Q588 A0A292PKM6 A0A317SGG2 A0A317T1K1 A0A292PNU1 A0A317SQM6
43436	oxoacid metabolic process	7.0814e-08	6.683e-06	44/279 15.7%	693/10365 6.6%	D5GPW1 A0A292PYM5 A0A292PTK9 A0A317SQB4 A0A317SGU1 A0A292PX68 D5GFI8 A0A317SF46 D5GL03 A0A317SG24 A0A292Q6M5 D5GJQ7 A0A292Q211 A0A292PTZ8 A0A292PR34 A0A292PXV1 A0A292PNR8 A0A292Q655 A0A292Q4Z0 A0A317SW11 A0A292PL33 A0A317SCW2 A0A317SSL3 A0A292PJB7 A0A317SNC1 A0A292PYN4 A0A317SZS6 A0A292PJY5 A0A292Q8R3 A0A292Q8P0 A0A317SNX0 A0A292Q2L5 A0A292PSN6 A0A292PW37 A0A292PKF7 A0A317SIV6 A0A292Q0J9 A0A292PL…
6520	cellular amino acid metabolic process	1.9372e-06	0.00014339	32/279 11.4%	481/10365 4.6%	D5GPW1 A0A292PTK9 A0A317SQB4 D5GFI8 A0A317SF46 D5GL03 A0A317SG24 A0A292Q6M5 A0A292Q211 A0A292PTZ8 A0A292PR34 A0A292PXV1 A0A292PNR8 A0A317SW11 A0A292PL33 A0A317SCW2 A0A317SSL3 A0A292PJB7 A0A317SZS6 A0A292PJY5 A0A292Q8P0 A0A317SNX0 A0A292Q2L5 A0A292PSN6 A0A292PW37 A0A292PKF7 A0A292PL28 A0A317SIS9 A0A317SGM5 A0A292Q2S5 A0A292Q325 A0A292PXW4
44282	small molecule catabolic process	2.037e-06	0.00014339	15/279 5.3%	130/10365 1.2%	A0A292PNC4 A0A317SZS6 D5GPW1 A0A292PTK9 D5GFI8 A0A292PRL5 A0A292PSJ2 D5GL03 A0A292Q6M5 A0A292PWX0 A0A292Q211 A0A292PXV1 A0A317SXW3 A0A317SFB1 A0A292PYC8
1901564	organonitrogen compound metabolic process	2.0891e-06	0.00014339	126/279 45.1%	3314/10365 31.9%	A0A292PNC4 A0A317SSJ4 D5GFI8 A0A292PSM5 A0A292PMI7 A0A317SG24 A0A292PKE6 A0A317SN75 A0A292PM13 A0A292Q211 A0A292Q057 A0A317SNX9 A0A292Q3T4 A0A292PKN5 A0A292PR34 A0A317T2V8 D5G9G3 A0A317SW11 A0A292PSN2 A0A292Q1P9 A0A292PSN6 A0A292PKF7 A0A292Q3L8 A0A292Q3U5 A0A292Q2S5 A0A292PPQ6 D5GPW1 A0A292Q2G7 A0A292QA47 A0A292PNA9 A0A292PPM4 A0A292PUW9 A0A292PUG0 A0A292PV08 A0A317SN53 D5GA84 A0A292PXV1 A0A292PN…
1901566	organonitrogen compound biosynthetic process	2.8397e-06	0.00017866	69/279 24.7%	1496/10365 14.4%	A0A292Q0A2 A0A292PTK9 A0A317SQB4 A0A292PSM5 A0A317SF46 D5GL03 A0A317SG24 A0A317SES7 A0A317SN75 A0A317SNX9 A0A292Q3T4 A0A292PKN5 A0A292PR34 A0A292PSR4 A0A317SW11 A0A292PL33 A0A317SCW2 A0A292PRH8 D5G7H7 A0A292PSN2 A0A292Q1P9 A0A292PSN6 A0A292Q7P5 A0A292PKF7 A0A292Q3L8 A0A292Q0J9 A0A292PJ06 A0A317SIS9 A0A292Q3U5 A0A292Q2S5 A0A292PPQ6 A0A292PS24 A0A292Q2G7 A0A292PXI5 A0A292Q9I5 A0A292QA47 A0A292PNA9 …
1901607	alpha-amino acid biosynthetic process	5.9025e-06	0.0003428	17/279 6.0%	178/10365 1.7%	A0A292PJB7 A0A317SQB4 A0A317SNX0 A0A292Q2L5 A0A292PSN6 A0A292PW37 D5GL03 A0A292PKF7 A0A292PL28 A0A317SIS9 A0A317SGM5 A0A292PTZ8 A0A292PR34 A0A292PNR8 A0A292PXW4 A0A317SW11 A0A292PL33
46189	phenol-containing compound biosynthetic process	1.6871e-05	0.0007961	4/279 1.4%	7/10365 0.0%	A0A317T4M7 A0A292PY08 A0A317SBD7 A0A292PZ61
6582	melanin metabolic process	1.6871e-05	0.0007961	4/279 1.4%	7/10365 0.0%	A0A317T4M7 A0A292PY08 A0A317SBD7 A0A292PZ61
42438	melanin biosynthetic process	1.6871e-05	0.0007961	4/279 1.4%	7/10365 0.0%	A0A317T4M7 A0A292PY08 A0A317SBD7 A0A292PZ61
55086	nucleobase-containing small molecule metabolic process	3.6298e-05	0.001612	26/279 9.3%	406/10365 3.9%	A0A292PTK9 A0A292PXI5 A0A292QA47 A0A292PNA9 A0A292PSM5 A0A292PZM1 A0A317SN75 A0A292PM13 A0A292Q3T4 A0A292PSR4 A0A292PQ72 A0A292QAG5 A0A317SSL3 A0A292PYC8 A0A317SNC1 A0A292PYN4 A0A292PRL2 A0A292Q7P5 A0A292PSJ2 A0A317SIV6 A0A317SQ86 A0A292Q2S5 A0A317SR87 A0A317T1S4 A0A317SXW3 A0A317SDC8
98869	cellular oxidant detoxification	4.9057e-05	0.0020577	9/279 3.2%	64/10365 0.6%	A0A317SM21 A0A292Q761 A0A292Q2R7 A0A317SKL8 A0A292PL97 A0A292PVC7 A0A317SED8 A0A292PP51 A0A292PYQ6
43648	dicarboxylic acid metabolic process	5.5619e-05	0.0022101	9/279 3.2%	65/10365 0.6%	A0A292Q211 A0A292PTK9 A0A292PJY5 A0A317SGU1 A0A292Q8R3 A0A292PX68 A0A317SNX0 A0A292Q4Z0 A0A292Q0J9
19464	glycine decarboxylation via glycine cleavage system	7.5656e-05	0.0028237	3/279 1.0%	4/10365 0.0%	A0A317SZS6 D5GPW1 A0A292Q6M5
1990748	cellular detoxification	8.9761e-05	0.0028237	9/279 3.2%	69/10365 0.6%	A0A317SM21 A0A292Q761 A0A292Q2R7 A0A317SKL8 A0A292PL97 A0A292PVC7 A0A317SED8 A0A292PP51 A0A292PYQ6
9636	response to toxic substance	8.9761e-05	0.0028237	9/279 3.2%	69/10365 0.6%	A0A317SM21 A0A292Q761 A0A292Q2R7 A0A317SKL8 A0A292PL97 A0A292PVC7 A0A317SED8 A0A292PP51 A0A292PYQ6
98754	detoxification	8.9761e-05	0.0028237	9/279 3.2%	69/10365 0.6%	A0A317SM21 A0A292Q761 A0A292Q2R7 A0A317SKL8 A0A292PL97 A0A292PVC7 A0A317SED8 A0A292PP51 A0A292PYQ6
97237	cellular response to toxic substance	8.9761e-05	0.0028237	9/279 3.2%	69/10365 0.6%	A0A317SM21 A0A292Q761 A0A292Q2R7 A0A317SKL8 A0A292PL97 A0A292PVC7 A0A317SED8 A0A292PP51 A0A292PYQ6
1901606	alpha-amino acid catabolic process	0.0001012	0.0030563	8/279 2.8%	55/10365 0.5%	A0A317SZS6 D5GPW1 A0A292Q211 A0A292PTK9 A0A292PXV1 D5GFI8 D5GL03 A0A292Q6M5
18958	phenol-containing compound metabolic process	0.00014603	0.0042331	4/279 1.4%	11/10365 0.1%	A0A317T4M7 A0A292PY08 A0A317SBD7 A0A292PZ61
44283	small molecule biosynthetic process	0.00015138	0.0042331	27/279 9.6%	468/10365 4.5%	A0A292PTK9 A0A292PXI5 A0A317SQB4 D5GL03 A0A292Q3T4 A0A292PTZ8 A0A292PR34 A0A292PNR8 A0A292PKT0 A0A292Q070 A0A317SW11 A0A292PL33 A0A317STJ0 A0A317SSL3 A0A292PJB7 A0A317SNX0 A0A292Q2L5 A0A292PSN6 A0A292PW37 A0A292Q2L6 A0A292PKF7 A0A317SIV6 A0A292Q0J9 A0A292PL28 A0A317SIS9 A0A317SGM5 A0A292PXW4
1901565	organonitrogen compound catabolic process	0.00019944	0.005271	22/279 7.8%	351/10365 3.3%	A0A292PNC4 A0A317SUK2 A0A292PXN5 A0A317SZS6 D5GPW1 D5GBG2 A0A292PTK9 D5GFI8 A0A292PSJ2 D5GL03 A0A292Q6M5 A0A292PM13 A0A292PWX0 A0A292PS96 A0A292Q211 A0A292PXV1 A0A292PWY5 D5GIE5 A0A317SXW3 D5G9G3 A0A317T229 A0A292Q9D9
9063	cellular amino acid catabolic process	0.0002129	0.005271	8/279 2.8%	61/10365 0.5%	A0A317SZS6 D5GPW1 A0A292Q211 A0A292PTK9 A0A292PXV1 D5GFI8 D5GL03 A0A292Q6M5
6167	AMP biosynthetic process	0.00021442	0.005271	4/279 1.4%	12/10365 0.1%	A0A292Q3T4 A0A292PXI5 A0A292Q7P5 A0A292PZM1
8652	cellular amino acid biosynthetic process	0.00022535	0.005271	17/279 6.0%	237/10365 2.2%	A0A292PJB7 A0A317SQB4 A0A317SNX0 A0A292Q2L5 A0A292PSN6 A0A292PW37 D5GL03 A0A292PKF7 A0A292PL28 A0A317SIS9 A0A317SGM5 A0A292PTZ8 A0A292PR34 A0A292PNR8 A0A292PXW4 A0A317SW11 A0A292PL33
16054	organic acid catabolic process	0.00023388	0.005271	9/279 3.2%	78/10365 0.7%	A0A292PNC4 A0A317SZS6 D5GPW1 A0A292Q211 A0A292PTK9 A0A292PXV1 D5GFI8 D5GL03 A0A292Q6M5
9127	purine nucleoside monophosphate biosynthetic process	0.00023737	0.005271	7/279 2.5%	47/10365 0.4%	A0A317SN75 A0A292Q3T4 A0A292PXI5 A0A292QA47 A0A292Q7P5 A0A292PZM1 A0A317SSL3
9168	purine ribonucleoside monophosphate biosynthetic process	0.00023737	0.005271	7/279 2.5%	47/10365 0.4%	A0A317SN75 A0A292Q3T4 A0A292PXI5 A0A292QA47 A0A292Q7P5 A0A292PZM1 A0A317SSL3
16053	organic acid biosynthetic process	0.00024601	0.0053068	21/279 7.5%	332/10365 3.2%	A0A292PJB7 A0A292PTK9 A0A317SQB4 A0A317SNX0 A0A292Q2L5 A0A292PSN6 A0A292PW37 D5GL03 A0A292PKF7 A0A292Q0J9 A0A292PL28 A0A317SIS9 A0A317SGM5 A0A292PTZ8 A0A292PR34 A0A292PNR8 A0A292PXW4 A0A292PKT0 A0A292Q070 A0A317SW11 A0A292PL33
72521	purine-containing compound metabolic process	0.00027957	0.0058632	16/279 5.7%	219/10365 2.1%	A0A317SNC1 A0A292PYN4 A0A292PXI5 A0A292QA47 A0A292PNA9 A0A292PSM5 A0A292Q7P5 A0A317SIV6 A0A292PZM1 A0A317SN75 A0A292PM13 A0A292Q3T4 A0A292PSR4 A0A317SDC8 A0A317SSL3 A0A292PYC8
9260	ribonucleotide biosynthetic process	0.00038822	0.0079217	12/279 4.3%	140/10365 1.3%	A0A317SN75 A0A317SQ86 A0A292Q3T4 A0A292PXI5 A0A292Q2S5 A0A292QA47 A0A292PSR4 A0A292PNA9 A0A292PSM5 A0A292Q7P5 A0A292PZM1 A0A317SSL3
19748	secondary metabolic process	0.00041552	0.008044	4/279 1.4%	14/10365 0.1%	A0A317T4M7 A0A292PY08 A0A317SBD7 A0A292PZ61
44550	secondary metabolite biosynthetic process	0.00041552	0.008044	4/279 1.4%	14/10365 0.1%	A0A317T4M7 A0A292PY08 A0A317SBD7 A0A292PZ61
46390	ribose phosphate biosynthetic process	0.00044195	0.0083418	12/279 4.3%	142/10365 1.3%	A0A317SN75 A0A317SQ86 A0A292Q3T4 A0A292PXI5 A0A292Q2S5 A0A292QA47 A0A292PSR4 A0A292PNA9 A0A292PSM5 A0A292Q7P5 A0A292PZM1 A0A317SSL3
9259	ribonucleotide metabolic process	0.00073455	0.013526	15/279 5.3%	216/10365 2.0%	A0A317SNC1 A0A292PYN4 A0A292PXI5 A0A292QA47 A0A292PNA9 A0A292PSM5 A0A292Q7P5 A0A317SIV6 A0A292PZM1 A0A317SN75 A0A317SQ86 A0A292Q3T4 A0A292Q2S5 A0A292PSR4 A0A317SSL3
9126	purine nucleoside monophosphate metabolic process	0.00079359	0.013832	7/279 2.5%	57/10365 0.5%	A0A317SN75 A0A292Q3T4 A0A292PXI5 A0A292QA47 A0A292Q7P5 A0A292PZM1 A0A317SSL3
9167	purine ribonucleoside monophosphate metabolic process	0.00079359	0.013832	7/279 2.5%	57/10365 0.5%	A0A317SN75 A0A292Q3T4 A0A292PXI5 A0A292QA47 A0A292Q7P5 A0A292PZM1 A0A317SSL3
9156	ribonucleoside monophosphate biosynthetic process	0.00080612	0.013832	8/279 2.8%	74/10365 0.7%	A0A317SN75 A0A317SQ86 A0A292Q3T4 A0A292PXI5 A0A292QA47 A0A292Q7P5 A0A292PZM1 A0A317SSL3
19693	ribose phosphate metabolic process	0.00084652	0.014203	15/279 5.3%	219/10365 2.1%	A0A317SNC1 A0A292PYN4 A0A292PXI5 A0A292QA47 A0A292PNA9 A0A292PSM5 A0A292Q7P5 A0A317SIV6 A0A292PZM1 A0A317SN75 A0A317SQ86 A0A292Q3T4 A0A292Q2S5 A0A292PSR4 A0A317SSL3
46395	carboxylic acid catabolic process	0.00088174	0.014472	8/279 2.8%	75/10365 0.7%	A0A317SZS6 D5GPW1 A0A292Q211 A0A292PTK9 A0A292PXV1 D5GFI8 D5GL03 A0A292Q6M5
46033	AMP metabolic process	0.0009269	0.01489	4/279 1.4%	17/10365 0.1%	A0A292Q3T4 A0A292PXI5 A0A292Q7P5 A0A292PZM1
9064	glutamine family amino acid metabolic process	0.0012646	0.019226	9/279 3.2%	98/10365 0.9%	A0A292PJB7 A0A292Q211 A0A292Q2S5 A0A292PNR8 A0A292PXW4 A0A292PJY5 A0A317SNX0 D5GL03 A0A317SSL3
9152	purine ribonucleotide biosynthetic process	0.0012821	0.019226	10/279 3.5%	118/10365 1.1%	A0A317SN75 A0A292Q3T4 A0A292PXI5 A0A292QA47 A0A292PSR4 A0A292PNA9 A0A292PSM5 A0A292Q7P5 A0A292PZM1 A0A317SSL3
46394	carboxylic acid biosynthetic process	0.0012949	0.019226	19/279 6.8%	326/10365 3.1%	A0A292PJB7 A0A292PTK9 A0A317SQB4 A0A317SNX0 A0A292Q2L5 A0A292PSN6 A0A292PW37 D5GL03 A0A292PKF7 A0A292Q0J9 A0A292PL28 A0A317SIS9 A0A317SGM5 A0A292PTZ8 A0A292PR34 A0A292PNR8 A0A292PXW4 A0A317SW11 A0A292PL33
9069	serine family amino acid metabolic process	0.0013169	0.019226	7/279 2.5%	62/10365 0.5%	A0A317SZS6 D5GPW1 A0A317SGM5 A0A292Q2L5 A0A292PSN6 A0A292PKF7 A0A292Q6M5
1901135	carbohydrate derivative metabolic process	0.0013419	0.019226	29/279 10.3%	594/10365 5.7%	A0A292Q2G7 A0A292PXI5 A0A292QA47 A0A292PNA9 A0A292PUW9 A0A292PSM5 A0A292PZM1 A0A292PUG0 A0A317SN75 A0A292Q3T4 A0A292PSR4 A0A292PQ72 A0A292QAG5 A0A317SSL3 A0A317SNC1 A0A292PYN4 A0A292PPH9 D5G7H7 A0A292PRL2 A0A292Q7P5 A0A292PSJ2 A0A317SIV6 A0A317SP93 A0A317SQ86 A0A292Q2S5 A0A317SR87 A0A317T1S4 A0A292PKM6 A0A317SXW3
9124	nucleoside monophosphate biosynthetic process	0.0013497	0.019226	8/279 2.8%	80/10365 0.7%	A0A317SN75 A0A317SQ86 A0A292Q3T4 A0A292PXI5 A0A292QA47 A0A292Q7P5 A0A292PZM1 A0A317SSL3
6091	generation of precursor metabolites and energy	0.0013891	0.019422	15/279 5.3%	230/10365 2.2%	A0A317SNC1 A0A292PYN4 A0A292PPH9 A0A292PYG0 A0A292PIT1 A0A292Q8R3 A0A292PPN5 A0A292PJH6 A0A292PX68 A0A317SIV6 D5GJQ7 A0A292PYZ3 A0A292PKM6 A0A317SFB1 A0A317SY00
1901575	organic substance catabolic process	0.0015078	0.020698	31/279 11.1%	655/10365 6.3%	A0A292PNC4 A0A292QA44 D5GPW1 D5GBG2 A0A292PTK9 D5GFI8 D5GL03 A0A292Q6M5 A0A292PM13 A0A292PWX0 A0A292PS96 A0A292Q211 A0A292PXV1 A0A317SFB1 D5G9G3 A0A292PS93 A0A292PYC8 A0A317SUK2 A0A317SNC1 A0A292PXN5 A0A292PYN4 A0A317SZS6 A0A292Q0L4 A0A292PRL5 A0A292PSJ2 A0A317SIV6 A0A292PWY5 D5GIE5 A0A317SXW3 A0A317T229 A0A292Q9D9
6164	purine nucleotide biosynthetic process	0.0015513	0.020915	10/279 3.5%	121/10365 1.1%	A0A317SN75 A0A292Q3T4 A0A292PXI5 A0A292QA47 A0A292PSR4 A0A292PNA9 A0A292PSM5 A0A292Q7P5 A0A292PZM1 A0A317SSL3
6979	response to oxidative stress	0.001741	0.02306	7/279 2.5%	65/10365 0.6%	A0A317SM21 A0A317SDI3 A0A292Q761 A0A292Q2R7 A0A317SKL8 A0A292PL97 A0A292PYQ6
44248	cellular catabolic process	0.0018164	0.023644	27/279 9.6%	550/10365 5.3%	A0A292PNC4 A0A292QA44 D5GPW1 D5GBG2 A0A292PTK9 D5GFI8 D5GL03 A0A292Q6M5 A0A292PM13 A0A292PWX0 A0A292PS96 A0A292Q211 A0A292PXV1 A0A317SFB1 D5G9G3 A0A292PS93 A0A317SUK2 A0A292PXN5 A0A317SZS6 A0A292PSJ2 A0A317SM21 A0A292Q761 A0A292PWY5 D5GIE5 A0A317SXW3 A0A317T229 A0A292Q9D9
9161	ribonucleoside monophosphate metabolic process	0.0018508	0.023684	8/279 2.8%	84/10365 0.8%	A0A317SN75 A0A317SQ86 A0A292Q3T4 A0A292PXI5 A0A292QA47 A0A292Q7P5 A0A292PZM1 A0A317SSL3
71704	organic substance metabolic process	0.0018934	0.023826	184/279 65.9%	5949/10365 57.3%	A0A292PNC4 A0A317SSJ4 A0A292PY08 A0A292Q966 A0A292PX68 D5GFI8 A0A292PSM5 A0A292PMI7 A0A317SG24 A0A292PKE6 A0A317T1U0 D5GJQ7 A0A317SN75 A0A292PM13 A0A292Q211 A0A292Q057 A0A317SNX9 A0A292Q3T4 A0A292PKN5 A0A292PR34 A0A317T2V8 D5G9G3 A0A317SW11 A0A292QAG5 A0A292PPH9 A0A292PSN2 A0A317SH51 A0A292PRL2 A0A292Q1P9 A0A292PRL5 A0A292PSN6 A0A292PKF7 A0A292PWN5 A0A292Q3L8 A0A292PQS3 A0A292Q3U5 A0A292Q2S5 A0A3…
6546	glycine catabolic process	0.002012	0.023974	3/279 1.0%	10/10365 0.0%	A0A317SZS6 D5GPW1 A0A292Q6M5
55129	L-proline biosynthetic process	0.002012	0.023974	3/279 1.0%	10/10365 0.0%	A0A292PNR8 A0A292PXW4 D5GL03
9071	serine family amino acid catabolic process	0.002012	0.023974	3/279 1.0%	10/10365 0.0%	A0A317SZS6 D5GPW1 A0A292Q6M5
9150	purine ribonucleotide metabolic process	0.002052	0.023974	13/279 4.6%	192/10365 1.8%	A0A317SNC1 A0A292PYN4 A0A292PXI5 A0A292QA47 A0A292PNA9 A0A292PSM5 A0A292Q7P5 A0A317SIV6 A0A292PZM1 A0A317SN75 A0A292Q3T4 A0A292PSR4 A0A317SSL3
9067	aspartate family amino acid biosynthetic process	0.0020779	0.023974	7/279 2.5%	67/10365 0.6%	A0A292PL28 A0A317SIS9 A0A292PTZ8 A0A317SW11 A0A292PSN6 A0A292PW37 A0A292PKF7
9972	cytidine deamination	0.0021275	0.023974	2/279 0.7%	3/10365 0.0%	A0A317SXW3 A0A292PSJ2
33609	oxalate metabolic process	0.0021275	0.023974	2/279 0.7%	3/10365 0.0%	A0A317SGU1 A0A292Q4Z0
6163	purine nucleotide metabolic process	0.0023526	0.026121	13/279 4.6%	195/10365 1.8%	A0A317SNC1 A0A292PYN4 A0A292PXI5 A0A292QA47 A0A292PNA9 A0A292PSM5 A0A292Q7P5 A0A317SIV6 A0A292PZM1 A0A317SN75 A0A292Q3T4 A0A292PSR4 A0A317SSL3
9056	catabolic process	0.0029178	0.031647	33/279 11.8%	742/10365 7.1%	A0A292PNC4 A0A292QA44 D5GPW1 D5GBG2 A0A292PTK9 D5GFI8 D5GL03 A0A292Q6M5 A0A292PM13 A0A292PWX0 A0A292PS96 A0A292Q211 A0A292PXV1 A0A317SFB1 D5G9G3 A0A292PS93 A0A292PYC8 A0A317SUK2 A0A317SNC1 A0A292PXN5 A0A292PYN4 A0A317SZS6 A0A292Q0L4 A0A292PRL5 A0A292PSJ2 A0A317SIV6 A0A317SM21 A0A292Q761 A0A292PWY5 D5GIE5 A0A317SXW3 A0A317T229 A0A292Q9D9
9119	ribonucleoside metabolic process	0.0029342	0.031647	5/279 1.7%	37/10365 0.3%	A0A292Q3T4 A0A292PXI5 A0A317SXW3 A0A292PSJ2 A0A317SSL3
6560	proline metabolic process	0.0030372	0.032297	4/279 1.4%	23/10365 0.2%	A0A292Q211 A0A292PNR8 A0A292PXW4 D5GL03
72522	purine-containing compound biosynthetic process	0.0031231	0.032749	10/279 3.5%	133/10365 1.2%	A0A317SN75 A0A292Q3T4 A0A292PXI5 A0A292QA47 A0A292PSR4 A0A292PNA9 A0A292PSM5 A0A292Q7P5 A0A292PZM1 A0A317SSL3
6144	purine nucleobase metabolic process	0.0035685	0.036628	4/279 1.4%	24/10365 0.2%	A0A292PM13 A0A292Q3T4 A0A317SDC8 A0A292PYC8
70887	cellular response to chemical stimulus	0.00359	0.036628	9/279 3.2%	114/10365 1.0%	A0A317SM21 A0A292Q761 A0A292Q2R7 A0A317SKL8 A0A292PL97 A0A292PVC7 A0A317SED8 A0A292PP51 A0A292PYQ6
9112	nucleobase metabolic process	0.00371	0.037347	5/279 1.7%	39/10365 0.3%	A0A292PM13 A0A317SQ86 A0A292Q3T4 A0A317SDC8 A0A292PYC8
43603	cellular amide metabolic process	0.0039295	0.03848	35/279 12.5%	816/10365 7.8%	A0A292Q0A2 A0A292PPI9 A0A292Q9I5 A0A317SF46 A0A317SG24 A0A317SES7 A0A317SN53 A0A292PM13 A0A292PWX0 D5GA84 A0A317SNX9 A0A292PKN5 A0A292PSX9 A0A292PKP1 A0A317SCW2 A0A317SPG3 A0A292QA11 A0A292PXN5 A0A317SPC1 A0A292PRH8 A0A292Q8P0 A0A292Q1P9 A0A292PMH7 A0A317SXG9 A0A292Q3L8 A0A292Q0J9 A0A317T481 A0A317SJ24 A0A292PJ06 A0A292PPQ6 A0A292Q325 A0A292PS24 A0A317SGA5 A0A292Q0Y8 A0A292Q9D9
46087	cytidine metabolic process	0.0041793	0.03848	2/279 0.7%	4/10365 0.0%	A0A317SXW3 A0A292PSJ2
46131	pyrimidine ribonucleoside metabolic process	0.0041793	0.03848	2/279 0.7%	4/10365 0.0%	A0A317SXW3 A0A292PSJ2
46133	pyrimidine ribonucleoside catabolic process	0.0041793	0.03848	2/279 0.7%	4/10365 0.0%	A0A317SXW3 A0A292PSJ2
46135	pyrimidine nucleoside catabolic process	0.0041793	0.03848	2/279 0.7%	4/10365 0.0%	A0A317SXW3 A0A292PSJ2
6213	pyrimidine nucleoside metabolic process	0.0041793	0.03848	2/279 0.7%	4/10365 0.0%	A0A317SXW3 A0A292PSJ2
6216	cytidine catabolic process	0.0041793	0.03848	2/279 0.7%	4/10365 0.0%	A0A317SXW3 A0A292PSJ2
6536	glutamate metabolic process	0.0045164	0.040664	3/279 1.0%	13/10365 0.1%	A0A292Q211 A0A292PJY5 A0A317SNX0
9123	nucleoside monophosphate metabolic process	0.0045494	0.040664	8/279 2.8%	97/10365 0.9%	A0A317SN75 A0A317SQ86 A0A292Q3T4 A0A292PXI5 A0A292QA47 A0A292Q7P5 A0A292PZM1 A0A317SSL3
9066	aspartate family amino acid metabolic process	0.004578	0.040664	7/279 2.5%	77/10365 0.7%	A0A292PL28 A0A317SIS9 A0A292PTZ8 A0A317SW11 A0A292PSN6 A0A292PW37 A0A292PKF7
46654	tetrahydrofolate biosynthetic process	0.0056348	0.049469	3/279 1.0%	14/10365 0.1%	A0A292Q3U5 A0A292PSN2 A0A292Q0J9
1901576	organic substance biosynthetic process	0.005789	0.049559	85/279 30.4%	2466/10365 23.7%	A0A292Q0A2 A0A292PY08 A0A292PTK9 A0A317SBD7 A0A317SQB4 A0A292PSM5 A0A317SF46 D5GL03 A0A317SG24 A0A317SES7 A0A317SN75 A0A317SNX9 A0A292Q3T4 A0A292PKN5 A0A292PR34 A0A292PSR4 A0A317SW11 A0A292PL33 A0A317SCW2 A0A292QAG5 A0A292PRH8 D5G7H7 A0A292PSN2 A0A292PRL2 A0A292Q1P9 A0A292PSN6 A0A292Q7P5 A0A292PKF7 A0A292Q3L8 A0A292Q0J9 A0A292PJ06 A0A317SIS9 A0A292Q3U5 A0A292Q2S5 A0A317SR87 A0A292PPQ6 A0A292PS24 …
1901293	nucleoside phosphate biosynthetic process	0.0058421	0.049559	13/279 4.6%	217/10365 2.0%	A0A292PTK9 A0A292PXI5 A0A292QA47 A0A292PNA9 A0A292PSM5 A0A292Q7P5 A0A292PZM1 A0A317SN75 A0A317SQ86 A0A292Q3T4 A0A292Q2S5 A0A292PSR4 A0A317SSL3
9165	nucleotide biosynthetic process	0.0058421	0.049559	13/279 4.6%	217/10365 2.0%	A0A292PTK9 A0A292PXI5 A0A292QA47 A0A292PNA9 A0A292PSM5 A0A292Q7P5 A0A292PZM1 A0A317SN75 A0A317SQ86 A0A292Q3T4 A0A292Q2S5 A0A292PSR4 A0A317SSL3
