# Supplementary material for: Investigation of the Proteomes of the Truffles Tuber albidum pico, T. aestivum, T. indicum, T. magnatum, and T. melanosporum
Source: Int J Mol Sci. 2021 Nov 30;22(23):12999. doi: 10.3390/ijms222312999 (PMC8658033; doi:10.3390/ijms222312999)
Supplement: Supplementary file 1 [file ijms-22-12999-s001.zip › Supplemental Information/Comparison Tuber indicum vs Tuber magnatum.xlsx]

## Sheet: Upregulated in T. indicum
T-Test Tuber indicum vs Tuber magnatum
1 % FDR, min. 2fold change
Proteins upregulated in Tuber indicum
N: Student's T-test q-value Tuber indicum_Tuber magnatum	UniProt Accession	ID	Protein names	Gene names	Organism	N: Student's T-test Difference Tuber indicum_Tuber magnatum	fold change
0	D5G6W9	D5G6W9_TUBMM	ML domain-containing protein	GSTUM_00002364001	Tuber melanosporum (strain Mel28) (Perigord black truffle)	8.27696	310.18
0	D5GIM4	D5GIM4_TUBMM	Tyrosinase (EC 1.14.18.1)	GSTUM_00008561001	Tuber melanosporum (strain Mel28) (Perigord black truffle)	6.82909	113.7
0	D5GKK3	D5GKK3_TUBMM	Uncharacterized protein	GSTUM_00009607001	Tuber melanosporum (strain Mel28) (Perigord black truffle)	5.98595	63.3797
0	D5GI86	D5GI86_TUBMM	Gal_mutarotas_2 domain-containing protein	GSTUM_00008333001	Tuber melanosporum (strain Mel28) (Perigord black truffle)	5.67959	51.2539
0	D5GIM5	D5GIM5_TUBMM	Tyrosinase_Cu-bd domain-containing protein	GSTUM_00008562001	Tuber melanosporum (strain Mel28) (Perigord black truffle)	5.57826	47.7775
0	D5G3Y0	D5G3Y0_TUBMM	Uncharacterized protein	GSTUM_00003850001	Tuber melanosporum (strain Mel28) (Perigord black truffle)	5.15899	35.7282
0	D5GBH3	D5GBH3_TUBMM	Uncharacterized protein	GSTUM_00000499001	Tuber melanosporum (strain Mel28) (Perigord black truffle)	5.093	34.1307
1.00503e-05	D5G3Z0	D5G3Z0_TUBMM	Nucleoside diphosphate kinase (EC 2.7.4.6)	GSTUM_00003865001	Tuber melanosporum (strain Mel28) (Perigord black truffle)	5.07256	33.6506
0	A0A292Q736	A0A292Q736_9PEZI	Pyrid_ox_like domain-containing protein	GSTUAT00000252001	Tuber aestivum (summer truffle)	5.05846	33.3233
0	D5G791	D5G791_TUBMM	Uncharacterized protein	GSTUM_00002517001	Tuber melanosporum (strain Mel28) (Perigord black truffle)	4.88744	29.5983
0	A0A292PVB6	A0A292PVB6_9PEZI	VWFA domain-containing protein	GSTUAT00005514001	Tuber aestivum (summer truffle)	4.87947	29.4352
0	D5G7J2	D5G7J2_TUBMM	FAD-binding PCMH-type domain-containing protein	GSTUM_00002593001	Tuber melanosporum (strain Mel28) (Perigord black truffle)	4.80204	27.897
0	D5G7X1	D5G7X1_TUBMM	RmlD_sub_bind domain-containing protein	GSTUM_00002612001	Tuber melanosporum (strain Mel28) (Perigord black truffle)	4.73331	26.5992
0	D5GPP3	D5GPP3_TUBMM	14_3_3 domain-containing protein	GSTUM_00011958001	Tuber melanosporum (strain Mel28) (Perigord black truffle)	4.56879	23.7325
1.26984e-05	D5GHM3	D5GHM3_TUBMM	WSC domain-containing protein	GSTUM_00008041001	Tuber melanosporum (strain Mel28) (Perigord black truffle)	4.5595	23.5801
0	D5GIL7	D5GIL7_TUBMM	Amine oxidase (EC 1.4.3.-)	GSTUM_00008554001	Tuber melanosporum (strain Mel28) (Perigord black truffle)	4.52829	23.0755
0	D5GI99	D5GI99_TUBMM	Glutaredoxin domain-containing protein	GSTUM_00008355001	Tuber melanosporum (strain Mel28) (Perigord black truffle)	4.49919	22.6147
1.85185e-05	A0A292PP95	A0A292PP95_9PEZI	Ribosomal_L14e domain-containing protein	GSTUAT00006571001	Tuber aestivum (summer truffle)	4.49167	22.4971
0	A0A292Q1M5	A0A292Q1M5_9PEZI	Gal_mutarotas_2 domain-containing protein	GSTUAT00003051001	Tuber aestivum (summer truffle)	4.46995	22.161
2.43902e-05	D5GHB0	D5GHB0_TUBMM	4HBT domain-containing protein	GSTUM_00007729001	Tuber melanosporum (strain Mel28) (Perigord black truffle)	4.40859	21.2382
0	A0A292PMX7	A0A292PMX7_9PEZI	Uncharacterized protein	GSTUAT00007474001	Tuber aestivum (summer truffle)	4.39843	21.0892
0	A0A292PNU5	A0A292PNU5_9PEZI	Uncharacterized protein	GSTUAT00007451001	Tuber aestivum (summer truffle)	4.36435	20.5968
0	A0A292Q370	A0A292Q370_9PEZI	Uncharacterized protein	GSTUAT00002840001	Tuber aestivum (summer truffle)	4.3026	19.7338
0	D5GC94	D5GC94_TUBMM	PH_6 domain-containing protein	GSTUM_00000583001	Tuber melanosporum (strain Mel28) (Perigord black truffle)	4.22618	18.7157
3.08285e-05	D5GNZ6	D5GNZ6_TUBMM	Uncharacterized protein	GSTUM_00011598001	Tuber melanosporum (strain Mel28) (Perigord black truffle)	4.21976	18.6326
0	A0A292Q120	A0A292Q120_9PEZI	Uncharacterized protein	GSTUAT00002437001	Tuber aestivum (summer truffle)	4.08249	16.9415
0	A0A317T117	A0A317T117_9PEZI	Transcription elongation factor 1 homolog (Fragment)	C7212DRAFT_311608	Tuber magnatum (white Piedmont truffle)	4.07424	16.8449
0	A0A292PS05	A0A292PS05_9PEZI	Uncharacterized protein	GSTUAT00006679001	Tuber aestivum (summer truffle)	4.04371	16.4922
1.22324e-05	D5G5G7	D5G5G7_TUBMM	Uncharacterized protein	GSTUM_00004327001	Tuber melanosporum (strain Mel28) (Perigord black truffle)	4.00772	16.0858
0	D5GEV7	D5GEV7_TUBMM	Thioredoxin domain-containing protein	GSTUM_00001411001	Tuber melanosporum (strain Mel28) (Perigord black truffle)	3.95392	15.497
0	D5G4A5	D5G4A5_TUBMM	Glutamate dehydrogenase	GSTUM_00004021001	Tuber melanosporum (strain Mel28) (Perigord black truffle)	3.92394	15.1783
0	A0A292PVD4	A0A292PVD4_9PEZI	AMP_N domain-containing protein	GSTUAT00005301001	Tuber aestivum (summer truffle)	3.85184	14.4384
0	D5GKI3	D5GKI3_TUBMM	Uncharacterized protein	GSTUM_00009572001	Tuber melanosporum (strain Mel28) (Perigord black truffle)	3.84088	14.3291
0.000126382	D5GE10	D5GE10_TUBMM	Uncharacterized protein	GSTUM_00001146001	Tuber melanosporum (strain Mel28) (Perigord black truffle)	3.77175	13.6587
0	D5GDP6	D5GDP6_TUBMM	HIT domain-containing protein	GSTUM_00006216001	Tuber melanosporum (strain Mel28) (Perigord black truffle)	3.77019	13.644
6e-05	D5G932	D5G932_TUBMM	Uncharacterized protein	GSTUM_00004963001	Tuber melanosporum (strain Mel28) (Perigord black truffle)	3.72763	13.2473
0	D5GLQ2	D5GLQ2_TUBMM	Catalase (EC 1.11.1.6)	GSTUM_00010313001	Tuber melanosporum (strain Mel28) (Perigord black truffle)	3.64916	12.546
0	D5GKT3	D5GKT3_TUBMM	Uncharacterized protein	GSTUM_00009757001	Tuber melanosporum (strain Mel28) (Perigord black truffle)	3.61081	12.2169
1.13636e-05	D5GBY5	D5GBY5_TUBMM	Uncharacterized protein	GSTUM_00005644001	Tuber melanosporum (strain Mel28) (Perigord black truffle)	3.60127	12.1364
0.000154532	D5GF26	D5GF26_TUBMM	Reticulon-like protein	GSTUM_00006712001	Tuber melanosporum (strain Mel28) (Perigord black truffle)	3.57306	11.9014
0	D5GAV4	D5GAV4_TUBMM	5-methyltetrahydropteroyltriglutamate--homocysteine S-methyltransferase (EC 2.1.1.14)	GSTUM_00005323001	Tuber melanosporum (strain Mel28) (Perigord black truffle)	3.488	11.22
0.000153846	D5G7M8	D5G7M8_TUBMM	Uncharacterized protein	GSTUM_00004638001	Tuber melanosporum (strain Mel28) (Perigord black truffle)	3.47875	11.1483
0	D5G4S7	D5G4S7_TUBMM	Uncharacterized protein	GSTUM_00000081001	Tuber melanosporum (strain Mel28) (Perigord black truffle)	3.46965	11.0782
1.92771e-05	A0A317SAF9	A0A317SAF9_9PEZI	HMG-box (Fragment)	C7212DRAFT_303459	Tuber magnatum (white Piedmont truffle)	3.43431	10.8101
0	D5GK32	D5GK32_TUBMM	Actin-depolymerizing factor 1 (Cofilin)	GSTUM_00009340001	Tuber melanosporum (strain Mel28) (Perigord black truffle)	3.39786	10.5404
5.86319e-05	A0A292PXZ6	A0A292PXZ6_9PEZI	Uncharacterized protein	GSTUAT00004574001	Tuber aestivum (summer truffle)	3.38234	10.4276
0	A0A292Q1K7	A0A292Q1K7_9PEZI	Nup188_C domain-containing protein	GSTUAT00002247001	Tuber aestivum (summer truffle)	3.31499	9.95202
0	D5GKB6	D5GKB6_TUBMM	Uncharacterized protein	GSTUM_00009464001	Tuber melanosporum (strain Mel28) (Perigord black truffle)	3.25933	9.57538
1.03896e-05	D5GM66	D5GM66_TUBMM	Uncharacterized protein	GSTUM_00010545001	Tuber melanosporum (strain Mel28) (Perigord black truffle)	3.2573	9.56192
0	A0A292PSR3	A0A292PSR3_9PEZI	Na_H_Exchanger domain-containing protein	GSTUAT00006225001	Tuber aestivum (summer truffle)	3.22656	9.36033
0	A0A292Q181	A0A292Q181_9PEZI	Chorismate synthase (EC 4.2.3.5)	GSTUAT00002854001	Tuber aestivum (summer truffle)	3.17033	9.00253
1.01523e-05	A0A292PPN5	A0A292PPN5_9PEZI	Probable electron transfer flavoprotein subunit alpha	GSTUAT00006798001	Tuber aestivum (summer truffle)	3.14165	8.82533
0	D5G5R4	D5G5R4_TUBMM	Fructose-bisphosphate aldolase (FBP aldolase) (EC 4.1.2.13)	GSTUM_00001447001	Tuber melanosporum (strain Mel28) (Perigord black truffle)	3.1045	8.60097
3.04762e-05	D5GIB0	D5GIB0_TUBMM	Uncharacterized protein	GSTUM_00008393001	Tuber melanosporum (strain Mel28) (Perigord black truffle)	3.09025	8.51644
1.04167e-05	D5GBI9	D5GBI9_TUBMM	Uncharacterized protein	GSTUM_00005655001	Tuber melanosporum (strain Mel28) (Perigord black truffle)	3.0898	8.51378
1.83066e-05	A0A292PXN5	A0A292PXN5_9PEZI	Allantoinase (EC 3.5.2.5)	GSTUAT00004667001	Tuber aestivum (summer truffle)	3.07219	8.41049
0	A0A292PXH7	A0A292PXH7_9PEZI	Uncharacterized protein	GSTUAT00003638001	Tuber aestivum (summer truffle)	3.06386	8.36207
2.46914e-05	A0A292PV74	A0A292PV74_9PEZI	HIT domain-containing protein	GSTUAT00005474001	Tuber aestivum (summer truffle)	3.0547	8.30914
0.000222539	D5GCD9	D5GCD9_TUBMM	Saccharopine dehydrogenase [NAD(+), L-lysine-forming] (SDH) (EC 1.5.1.7) (Lysine--2-oxoglutarate reductase)	GSTUM_00005842001	Tuber melanosporum (strain Mel28) (Perigord black truffle)	3.04515	8.25432
0	A0A292Q522	A0A292Q522_9PEZI	Methylisocitrate lyase (EC 4.1.3.30) (Fragment)	GSTUAT00002064001	Tuber aestivum (summer truffle)	3.03782	8.21249
1.82232e-05	D5GDR4	D5GDR4_TUBMM	Peptidase A1 domain-containing protein	GSTUM_00006237001	Tuber melanosporum (strain Mel28) (Perigord black truffle)	3.00679	8.03774
0	D5G698	D5G698_TUBMM	Uncharacterized protein	GSTUM_00001670001	Tuber melanosporum (strain Mel28) (Perigord black truffle)	2.99617	7.97879
0	D5G7C0	D5G7C0_TUBMM	Uncharacterized protein	GSTUM_00002433001	Tuber melanosporum (strain Mel28) (Perigord black truffle)	2.99123	7.95152
0.000563081	D5GBY7	D5GBY7_TUBMM	40S ribosomal protein S7	GSTUM_00005646001	Tuber melanosporum (strain Mel28) (Perigord black truffle)	2.98347	7.90886
0.00581818	D5GM64	D5GM64_TUBMM	Uncharacterized protein	GSTUM_00010543001	Tuber melanosporum (strain Mel28) (Perigord black truffle)	2.97402	7.85723
0	D5GLC6	D5GLC6_TUBMM	Glycylpeptide N-tetradecanoyltransferase (EC 2.3.1.97)	GSTUM_00010131001	Tuber melanosporum (strain Mel28) (Perigord black truffle)	2.96883	7.82901
5.41455e-05	A0A317SG33	A0A317SG33_9PEZI	FK506-binding protein (EC 5.2.1.8)	C7212DRAFT_355219	Tuber magnatum (white Piedmont truffle)	2.96314	7.79819
0	D5G5W0	D5G5W0_TUBMM	Uncharacterized protein	GSTUM_00001597001	Tuber melanosporum (strain Mel28) (Perigord black truffle)	2.95937	7.77784
0.00347592	D5GG15	D5GG15_TUBMM	Nuclear pore complex protein Nup85	GSTUM_00007153001	Tuber melanosporum (strain Mel28) (Perigord black truffle)	2.95478	7.75314
0.0091927	D5G6C4	D5G6C4_TUBMM	Profilin	GSTUM_00004421001	Tuber melanosporum (strain Mel28) (Perigord black truffle)	2.95121	7.73397
0	A0A292PNR5	A0A292PNR5_9PEZI	Homogentisate 1,2-dioxygenase (EC 1.13.11.5) (Homogentisate oxygenase) (Homogentisic acid oxidase) (Homogentisicase)	GSTUAT00006638001	Tuber aestivum (summer truffle)	2.92984	7.62026
0	A0A292PQ03	A0A292PQ03_9PEZI	Uncharacterized protein	GSTUAT00006270001	Tuber aestivum (summer truffle)	2.91975	7.56715
0	A0A292PPE0	A0A292PPE0_9PEZI	Amidohydro-rel domain-containing protein	GSTUAT00006518001	Tuber aestivum (summer truffle)	2.90748	7.50306
0	D5GQ00	D5GQ00_TUBMM	Uncharacterized protein	GSTUM_00012114001	Tuber melanosporum (strain Mel28) (Perigord black truffle)	2.87277	7.3247
5.45145e-05	A0A292Q7E9	A0A292Q7E9_9PEZI	AUDH_Cupin domain-containing protein	GSTUAT00000905001	Tuber aestivum (summer truffle)	2.87145	7.318
2.93578e-05	A0A292Q589	A0A292Q589_9PEZI	Uncharacterized protein	GSTUAT00002091001	Tuber aestivum (summer truffle)	2.8463	7.19154
0	A0A317T3G3	A0A317T3G3_9PEZI	FAD-binding domain-containing protein	C7212DRAFT_289739	Tuber magnatum (white Piedmont truffle)	2.84585	7.18929
0	D5G744	D5G744_TUBMM	Ribosomal_L18e/L15P domain-containing protein	GSTUM_00002337001	Tuber melanosporum (strain Mel28) (Perigord black truffle)	2.80882	7.00711
2.39044e-05	A0A292PP52	A0A292PP52_9PEZI	Uncharacterized protein	GSTUAT00007534001	Tuber aestivum (summer truffle)	2.79629	6.94652
0	A0A292PWW6	A0A292PWW6_9PEZI	Uncharacterized protein (Fragment)	GSTUAT00004306001	Tuber aestivum (summer truffle)	2.75763	6.76284
2.66667e-05	D5G3X9	D5G3X9_TUBMM	Uncharacterized protein	GSTUM_00003849001	Tuber melanosporum (strain Mel28) (Perigord black truffle)	2.75448	6.74809
2.52101e-05	D5GI98	D5GI98_TUBMM	Uncharacterized protein	GSTUM_00008354001	Tuber melanosporum (strain Mel28) (Perigord black truffle)	2.74141	6.68724
0.000550067	A0A292Q003	A0A292Q003_9PEZI	Uncharacterized protein (Fragment)	GSTUAT00002819001	Tuber aestivum (summer truffle)	2.72683	6.61999
6.49351e-05	D5G4M6	D5G4M6_TUBMM	Uncharacterized protein	GSTUM_00000014001	Tuber melanosporum (strain Mel28) (Perigord black truffle)	2.7231	6.6029
1e-05	D5GE49	D5GE49_TUBMM	3-isopropylmalate dehydrogenase (EC 1.1.1.85)	GSTUM_00006378001	Tuber melanosporum (strain Mel28) (Perigord black truffle)	2.71399	6.56134
1.98511e-05	D5GGS1	D5GGS1_TUBMM	1,3-beta-glucanosyltransferase (EC 2.4.1.-)	GSTUM_00007490001	Tuber melanosporum (strain Mel28) (Perigord black truffle)	2.7135	6.55911
0.000658824	D5G536	D5G536_TUBMM	Uncharacterized protein	GSTUM_00000236001	Tuber melanosporum (strain Mel28) (Perigord black truffle)	2.70137	6.50419
3.01887e-05	A0A292Q038	A0A292Q038_9PEZI	NmrA domain-containing protein	GSTUAT00002700001	Tuber aestivum (summer truffle)	2.69113	6.45819
0.00103015	D5GPN3	D5GPN3_TUBMM	Uncharacterized protein	GSTUM_00011945001	Tuber melanosporum (strain Mel28) (Perigord black truffle)	2.6896	6.45135
1.93705e-05	D5GC35	D5GC35_TUBMM	4-hydroxyphenylpyruvate dioxygenase	GSTUM_00000546001	Tuber melanosporum (strain Mel28) (Perigord black truffle)	2.67784	6.39897
1.04987e-05	A0A292PUJ5	A0A292PUJ5_9PEZI	Uncharacterized protein	GSTUAT00005778001	Tuber aestivum (summer truffle)	2.66595	6.34645
0	D5GBJ6	D5GBJ6_TUBMM	ATP citrate synthase (EC 2.3.3.8)	GSTUM_00005664001	Tuber melanosporum (strain Mel28) (Perigord black truffle)	2.65465	6.29694
1.88235e-05	D5GAC1	D5GAC1_TUBMM	Ribosomal_L2_C domain-containing protein	GSTUM_00005228001	Tuber melanosporum (strain Mel28) (Perigord black truffle)	2.64699	6.26359
0.000174419	A0A292PYD3	A0A292PYD3_9PEZI	Uncharacterized protein	GSTUAT00003339001	Tuber aestivum (summer truffle)	2.63729	6.22162
3.58423e-05	D5G8K9	D5G8K9_TUBMM	Uncharacterized protein	GSTUM_00002994001	Tuber melanosporum (strain Mel28) (Perigord black truffle)	2.618	6.13898
0.00479654	D5GGL2	D5GGL2_TUBMM	Nicotinate-nucleotide pyrophosphorylase [carboxylating] (EC 2.4.2.19) (Quinolinate phosphoribosyltransferase [decarboxylating])	GSTUM_00007545001	Tuber melanosporum (strain Mel28) (Perigord black truffle)	2.59957	6.06106
0.00755464	D5GK65	D5GK65_TUBMM	Acetolactate synthase (EC 2.2.1.6)	GSTUM_00009396001	Tuber melanosporum (strain Mel28) (Perigord black truffle)	2.58646	6.00623
0.00147932	D5GA61	D5GA61_TUBMM	Protein kinase domain-containing protein	GSTUM_00005149001	Tuber melanosporum (strain Mel28) (Perigord black truffle)	2.57194	5.94608
1.02302e-05	D5GAK7	D5GAK7_TUBMM	Uncharacterized protein	GSTUM_00003663001	Tuber melanosporum (strain Mel28) (Perigord black truffle)	2.56879	5.93312
2.5e-05	A0A292PYQ6	A0A292PYQ6_9PEZI	Superoxide dismutase (EC 1.15.1.1)	GSTUAT00004102001	Tuber aestivum (summer truffle)	2.56084	5.90051
0.00269293	D5GKR8	D5GKR8_TUBMM	Hydrolase_4 domain-containing protein	GSTUM_00009734001	Tuber melanosporum (strain Mel28) (Perigord black truffle)	2.54805	5.84843
0.000478495	A0A292PMT4	A0A292PMT4_9PEZI	Mitogen-activated protein kinase (EC 2.7.11.24)	GSTUAT00007035001	Tuber aestivum (summer truffle)	2.54106	5.82016
1.10497e-05	A0A317SM17	A0A317SM17_9PEZI	Succinate--CoA ligase [ADP-forming] subunit beta, mitochondrial (EC 6.2.1.5) (Succinyl-CoA synthetase beta chain) (SCS-beta)	C7212DRAFT_358094	Tuber magnatum (white Piedmont truffle)	2.53124	5.78068
0.00331003	D5G769	D5G769_TUBMM	Uncharacterized protein	GSTUM_00002492001	Tuber melanosporum (strain Mel28) (Perigord black truffle)	2.53086	5.77916
0	A0A292PLX8	A0A292PLX8_9PEZI	PH_6 domain-containing protein	GSTUAT00007200001	Tuber aestivum (summer truffle)	2.51927	5.73292
0	D5G4C9	D5G4C9_TUBMM	Uncharacterized protein	GSTUM_00004053001	Tuber melanosporum (strain Mel28) (Perigord black truffle)	2.51219	5.70485
0	A0A317SAY2	A0A317SAY2_9PEZI	Mitochondrial carrier	C7212DRAFT_232027	Tuber magnatum (white Piedmont truffle)	2.50753	5.68646
0.000151286	A0A292PRG3	A0A292PRG3_9PEZI	GFO_IDH_MocA domain-containing protein	GSTUAT00006641001	Tuber aestivum (summer truffle)	2.50466	5.67516
0.000364641	D5GB43	D5GB43_TUBMM	S-(hydroxymethyl)glutathione dehydrogenase (EC 1.1.1.284)	GSTUM_00005441001	Tuber melanosporum (strain Mel28) (Perigord black truffle)	2.49566	5.63986
1.18694e-05	D5G736	D5G736_TUBMM	Uncharacterized protein	GSTUM_00002324001	Tuber melanosporum (strain Mel28) (Perigord black truffle)	2.47753	5.56943
0	D5GM60	DAPB_TUBMM	Probable dipeptidyl-aminopeptidase B (DPAP B) (EC 3.4.14.5)	DAPB GSTUM_00010539001	Tuber melanosporum (strain Mel28) (Perigord black truffle)	2.45631	5.48811
2.58065e-05	D5GB19	D5GB19_TUBMM	Inositol-3-phosphate synthase (EC 5.5.1.4)	GSTUM_00005405001	Tuber melanosporum (strain Mel28) (Perigord black truffle)	2.4539	5.47895
5.92105e-05	A0A292PTT9	A0A292PTT9_9PEZI	AB hydrolase-1 domain-containing protein	GSTUAT00006013001	Tuber aestivum (summer truffle)	2.44704	5.45296
1.24224e-05	D5G3W8	D5G3W8_TUBMM	Uncharacterized protein	GSTUM_00003834001	Tuber melanosporum (strain Mel28) (Perigord black truffle)	2.44001	5.42645
0.00619178	D5GGV3	D5GGV3_TUBMM	Dipeptidyl-peptidase V	GSTUM_00002049001	Tuber melanosporum (strain Mel28) (Perigord black truffle)	2.43473	5.40663
0.000793814	D5GL76	D5GL76_TUBMM	GST C-terminal domain-containing protein	GSTUM_00010048001	Tuber melanosporum (strain Mel28) (Perigord black truffle)	2.4313	5.39379
0.00085751	D5GFF0	D5GFF0_TUBMM	PKS_ER domain-containing protein	GSTUM_00006862001	Tuber melanosporum (strain Mel28) (Perigord black truffle)	2.42716	5.37834
1.83908e-05	A0A292PKL3	A0A292PKL3_9PEZI	RRM domain-containing protein	GSTUAT00008892001	Tuber aestivum (summer truffle)	2.42427	5.36757
0.00110311	A0A292PWH2	A0A292PWH2_9PEZI	NADH-cytochrome b5 reductase (EC 1.6.2.2)	GSTUAT00004426001	Tuber aestivum (summer truffle)	2.42293	5.36259
1.10193e-05	A0A292PSY3	A0A292PSY3_9PEZI	RPOLD domain-containing protein	GSTUAT00006374001	Tuber aestivum (summer truffle)	2.40816	5.30797
0	D5GBL9	D5GBL9_TUBMM	Uncharacterized protein	GSTUM_00005701001	Tuber melanosporum (strain Mel28) (Perigord black truffle)	2.40447	5.29441
0	A0A292PPN2	A0A292PPN2_9PEZI	Formate dehydrogenase (FDH) (EC 1.17.1.9) (NAD-dependent formate dehydrogenase)	GSTUAT00007156001	Tuber aestivum (summer truffle)	2.39969	5.2769
0	D5G7L2	D5G7L2_TUBMM	Uncharacterized protein	GSTUM_00004607001	Tuber melanosporum (strain Mel28) (Perigord black truffle)	2.38291	5.21588
0.000156627	D5GKJ2	D5GKJ2_TUBMM	Uncharacterized protein	GSTUM_00009589001	Tuber melanosporum (strain Mel28) (Perigord black truffle)	2.37569	5.18984
0.000270423	D5GIE5	D5GIE5_TUBMM	USP domain-containing protein	GSTUM_00008451001	Tuber melanosporum (strain Mel28) (Perigord black truffle)	2.36806	5.16246
0	D5GE05	D5GE05_TUBMM	Peptide hydrolase (EC 3.4.-.-)	GSTUM_00001164001	Tuber melanosporum (strain Mel28) (Perigord black truffle)	2.36661	5.15728
0	D5GGP4	D5GGP4_TUBMM	PCI domain-containing protein	GSTUM_00007453001	Tuber melanosporum (strain Mel28) (Perigord black truffle)	2.36157	5.13929
0.00283945	D5G948	D5G948_TUBMM	Uncharacterized protein	GSTUM_00003125001	Tuber melanosporum (strain Mel28) (Perigord black truffle)	2.361	5.13726
0.00364286	D5GKT8	D5GKT8_TUBMM	SBDS domain-containing protein	GSTUM_00009766001	Tuber melanosporum (strain Mel28) (Perigord black truffle)	2.35207	5.10556
0.00338358	D5GEG5	D5GEG5_TUBMM	Uncharacterized protein	GSTUM_00006475001	Tuber melanosporum (strain Mel28) (Perigord black truffle)	2.35162	5.10397
1.25786e-05	A0A292Q9Y1	A0A292Q9Y1_9PEZI	Uncharacterized protein	GSTUAT00000220001	Tuber aestivum (summer truffle)	2.33828	5.05699
3.6036e-05	A0A292PU60	A0A292PU60_9PEZI	Uncharacterized protein	GSTUAT00005927001	Tuber aestivum (summer truffle)	2.33822	5.05678
0.000458221	D5GFU3	D5GFU3_TUBMM	Uncharacterized protein	GSTUM_00007081001	Tuber melanosporum (strain Mel28) (Perigord black truffle)	2.33216	5.03559
0.00881633	D5GI88	D5GI88_TUBMM	Uncharacterized protein	GSTUM_00008338001	Tuber melanosporum (strain Mel28) (Perigord black truffle)	2.32861	5.02321
0.000271186	D5GEV4	D5GEV4_TUBMM	6,7-dimethyl-8-ribityllumazine synthase (DMRL synthase) (EC 2.5.1.78)	GSTUM_00001408001	Tuber melanosporum (strain Mel28) (Perigord black truffle)	2.32196	5.00011
3.61011e-05	D5GET9	D5GET9_TUBMM	Uncharacterized protein	GSTUM_00001392001	Tuber melanosporum (strain Mel28) (Perigord black truffle)	2.31971	4.99232
2.34834e-05	D5G9X7	D5G9X7_TUBMM	Methyltransf_2 domain-containing protein	GSTUM_00003422001	Tuber melanosporum (strain Mel28) (Perigord black truffle)	2.31	4.95883
1.26582e-05	D5GB67	D5GB67_TUBMM	Uncharacterized protein	GSTUM_00003766001	Tuber melanosporum (strain Mel28) (Perigord black truffle)	2.30818	4.95258
0.000174672	D5GI59	D5GI59_TUBMM	Peptide hydrolase (EC 3.4.-.-)	GSTUM_00008292001	Tuber melanosporum (strain Mel28) (Perigord black truffle)	2.30517	4.94226
0.00107865	D5G9L3	D5G9L3_TUBMM	Uncharacterized protein	GSTUM_00003371001	Tuber melanosporum (strain Mel28) (Perigord black truffle)	2.28189	4.86315
0	A0A292PZG4	A0A292PZG4_9PEZI	Peptidylprolyl isomerase (EC 5.2.1.8)	GSTUAT00004127001	Tuber aestivum (summer truffle)	2.27652	4.84508
3.04183e-05	D5GAX8	D5GAX8_TUBMM	Uncharacterized protein	GSTUM_00005350001	Tuber melanosporum (strain Mel28) (Perigord black truffle)	2.27026	4.8241
0	D5G637	D5G637_TUBMM	Acetyltransferase component of pyruvate dehydrogenase complex (EC 2.3.1.12)	GSTUM_00001753001	Tuber melanosporum (strain Mel28) (Perigord black truffle)	2.26839	4.81785
0	A0A292PVH4	A0A292PVH4_9PEZI	Uncharacterized protein	GSTUAT00004733001	Tuber aestivum (summer truffle)	2.25862	4.78534
0	D5GLV9	D5GLV9_TUBMM	Inorganic diphosphatase (EC 3.6.1.1)	GSTUM_00010440001	Tuber melanosporum (strain Mel28) (Perigord black truffle)	2.24863	4.75231
0.000142195	D5GB38	D5GB38_TUBMM	Uncharacterized protein	GSTUM_00005435001	Tuber melanosporum (strain Mel28) (Perigord black truffle)	2.24592	4.74339
0.000132283	D5GK46	D5GK46_TUBMM	Uncharacterized protein	GSTUM_00009360001	Tuber melanosporum (strain Mel28) (Perigord black truffle)	2.24347	4.73535
2.43408e-05	D5GI43	D5GI43_TUBMM	PHB domain-containing protein	GSTUM_00008261001	Tuber melanosporum (strain Mel28) (Perigord black truffle)	2.24295	4.73364
0	D5GFH1	D5GFH1_TUBMM	Uncharacterized protein	GSTUM_00006891001	Tuber melanosporum (strain Mel28) (Perigord black truffle)	2.23951	4.72237
0.0028866	D5GKV1	D5GKV1_TUBMM	WD_REPEATS_REGION domain-containing protein	GSTUM_00009780001	Tuber melanosporum (strain Mel28) (Perigord black truffle)	2.22761	4.68357
1.89573e-05	D5GCQ3	D5GCQ3_TUBMM	BTB domain-containing protein	GSTUM_00005965001	Tuber melanosporum (strain Mel28) (Perigord black truffle)	2.21516	4.64333
0	D5G9D4	D5G9D4_TUBMM	Uncharacterized protein	GSTUM_00003257001	Tuber melanosporum (strain Mel28) (Perigord black truffle)	2.20576	4.61317
0	A0A292PSX0	A0A292PSX0_9PEZI	L-type lectin-like domain-containing protein	GSTUAT00006027001	Tuber aestivum (summer truffle)	2.20376	4.60678
0	D5GIW0	D5GIW0_TUBMM	Thioredoxin reductase (EC 1.8.1.9)	GSTUM_00008708001	Tuber melanosporum (strain Mel28) (Perigord black truffle)	2.20141	4.59929
0	D5GFH8	D5GFH8_TUBMM	FK506-binding protein (EC 5.2.1.8)	GSTUM_00006906001	Tuber melanosporum (strain Mel28) (Perigord black truffle)	2.19924	4.59237
2.90381e-05	A0A292PX94	A0A292PX94_9PEZI	Uncharacterized protein	GSTUAT00004855001	Tuber aestivum (summer truffle)	2.19919	4.59221
0	D5G9D1	D5G9D1_TUBMM	Phosphoglycerate kinase (EC 2.7.2.3)	GSTUM_00003252001	Tuber melanosporum (strain Mel28) (Perigord black truffle)	2.19634	4.58315
9.6463e-05	D5GBL6	D5GBL6_TUBMM	AAA domain-containing protein	GSTUM_00005691001	Tuber melanosporum (strain Mel28) (Perigord black truffle)	2.19628	4.58296
0.000175182	D5G918	D5G918_TUBMM	Eukaryotic translation initiation factor 3 subunit F (eIF3f)	GSTUM_00004946001	Tuber melanosporum (strain Mel28) (Perigord black truffle)	2.19353	4.57423
0.000159292	A0A292PUD2	A0A292PUD2_9PEZI	Actin-related protein 2/3 complex subunit 5	GSTUAT00004758001	Tuber aestivum (summer truffle)	2.19169	4.5684
2.51046e-05	D5GIE1	D5GIE1_TUBMM	CBS domain-containing protein	GSTUM_00008445001	Tuber melanosporum (strain Mel28) (Perigord black truffle)	2.1809	4.53436
0.00339394	D5GDV4	D5GDV4_TUBMM	Succinyl-CoA:3-ketoacid-coenzyme A transferase (EC 2.8.3.5)	GSTUM_00006290001	Tuber melanosporum (strain Mel28) (Perigord black truffle)	2.16522	4.48535
0.00761277	A0A292Q8A8	A0A292Q8A8_9PEZI	HPt domain-containing protein	GSTUAT00000997001	Tuber aestivum (summer truffle)	2.16246	4.47678
0	A0A292PZB5	A0A292PZB5_9PEZI	NADH-cytochrome b5 reductase (EC 1.6.2.2)	GSTUAT00003833001	Tuber aestivum (summer truffle)	2.12655	4.36672
1.06952e-05	D5G5P3	D5G5P3_TUBMM	PALP domain-containing protein	GSTUM_00001513001	Tuber melanosporum (strain Mel28) (Perigord black truffle)	2.12235	4.35403
0.000151976	D5GD57	D5GD57_TUBMM	Uncharacterized protein	GSTUM_00000988001	Tuber melanosporum (strain Mel28) (Perigord black truffle)	2.11456	4.33058
0.00591763	A0A317ST57	A0A317ST57_9PEZI	Protein transport protein SEC31 (Protein transport protein sec31)	C7212DRAFT_277515	Tuber magnatum (white Piedmont truffle)	2.11055	4.31856
0.00425551	D5GNY9	D5GNY9_TUBMM	Uncharacterized protein	GSTUM_00011590001	Tuber melanosporum (strain Mel28) (Perigord black truffle)	2.10804	4.31105
5.44218e-05	D5GE81	D5GE81_TUBMM	AMP-binding domain-containing protein	GSTUM_00006417001	Tuber melanosporum (strain Mel28) (Perigord black truffle)	2.10474	4.3012
0.000141975	D5GFJ3	D5GFJ3_TUBMM	UBC core domain-containing protein	GSTUM_00006934001	Tuber melanosporum (strain Mel28) (Perigord black truffle)	2.0975	4.27967
0	D5G7I0	D5G7I0_TUBMM	ATP synthase subunit beta (EC 7.1.2.2)	GSTUM_00002474001	Tuber melanosporum (strain Mel28) (Perigord black truffle)	2.09649	4.27668
3.02457e-05	D5G7X3	D5G7X3_TUBMM	Uncharacterized protein	GSTUM_00002616001	Tuber melanosporum (strain Mel28) (Perigord black truffle)	2.08861	4.25338
0	A0A292PLN4	A0A292PLN4_9PEZI	3-isopropylmalate dehydrogenase (EC 1.1.1.85)	GSTUAT00007492001	Tuber aestivum (summer truffle)	2.08601	4.24572
0	A0A292PSP7	A0A292PSP7_9PEZI	1,3-beta-glucanosyltransferase (EC 2.4.1.-)	GSTUAT00006205001	Tuber aestivum (summer truffle)	2.06657	4.1889
0.000151745	D5GJ50	D5GJ50_TUBMM	Uncharacterized protein	GSTUM_00008839001	Tuber melanosporum (strain Mel28) (Perigord black truffle)	2.05679	4.1606
1.06383e-05	D5G9J7	D5G9J7_TUBMM	ATP synthase subunit 5, mitochondrial	GSTUM_00003355001	Tuber melanosporum (strain Mel28) (Perigord black truffle)	2.05207	4.14701
0.000621053	D5GCD3	D5GCD3_TUBMM	RRM domain-containing protein	GSTUM_00005829001	Tuber melanosporum (strain Mel28) (Perigord black truffle)	2.05109	4.14419
0.00224586	A0A292PJ47	A0A292PJ47_9PEZI	Uncharacterized protein	GSTUAT00008410001	Tuber aestivum (summer truffle)	2.05061	4.14281
0.000155689	D5GMP5	D5GMP5_TUBMM	TauD domain-containing protein	GSTUM_00010867001	Tuber melanosporum (strain Mel28) (Perigord black truffle)	2.04786	4.13492
0.00671384	D5G8U1	D5G8U1_TUBMM	Uncharacterized protein	GSTUM_00004837001	Tuber melanosporum (strain Mel28) (Perigord black truffle)	2.0438	4.1233
1.03093e-05	D5GIT4	D5GIT4_TUBMM	HPt domain-containing protein	GSTUM_00008666001	Tuber melanosporum (strain Mel28) (Perigord black truffle)	2.04119	4.11585
2.96846e-05	D5GDW9	D5GDW9_TUBMM	Prenylcys_lyase domain-containing protein	GSTUM_00006317001	Tuber melanosporum (strain Mel28) (Perigord black truffle)	2.02623	4.07339
0	D5G8I4	D5G8I4_TUBMM	M20_dimer domain-containing protein	GSTUM_00002887001	Tuber melanosporum (strain Mel28) (Perigord black truffle)	2.025	4.06992
0	D5GEK6	D5GEK6_TUBMM	Aldo_ket_red domain-containing protein	GSTUM_00006538001	Tuber melanosporum (strain Mel28) (Perigord black truffle)	2.02445	4.06837
0.000686606	A0A292PPX7	A0A292PPX7_9PEZI	Uncharacterized protein	GSTUAT00007075001	Tuber aestivum (summer truffle)	2.0078	4.02168
0.000170338	D5GI79	D5GI79_TUBMM	Uncharacterized protein	GSTUM_00008323001	Tuber melanosporum (strain Mel28) (Perigord black truffle)	1.9922	3.97843
0.000429348	A0A292PRD5	A0A292PRD5_9PEZI	Uncharacterized protein	GSTUAT00006907001	Tuber aestivum (summer truffle)	1.98395	3.95575
1.2012e-05	A0A317SZH3	A0A317SZH3_9PEZI	Uncharacterized protein	C7212DRAFT_360933	Tuber magnatum (white Piedmont truffle)	1.98014	3.94531
0.000144201	D5G8K2	D5G8K2_TUBMM	Uncharacterized protein	GSTUM_00002981001	Tuber melanosporum (strain Mel28) (Perigord black truffle)	1.97088	3.92007
0	D5GFJ5	D5GFJ5_TUBMM	MFS domain-containing protein	GSTUM_00006937001	Tuber melanosporum (strain Mel28) (Perigord black truffle)	1.96198	3.89596
2.537e-05	A0A292PK96	A0A292PK96_9PEZI	Alkaline phosphatase (EC 3.1.3.1)	GSTUAT00008363001	Tuber aestivum (summer truffle)	1.96115	3.89372
1.92308e-05	D5GDS3	D5GDS3_TUBMM	Isopentenyl-diphosphate Delta-isomerase (EC 5.3.3.2)	GSTUM_00006247001	Tuber melanosporum (strain Mel28) (Perigord black truffle)	1.95406	3.87463
2.98507e-05	D5GP55	D5GP55_TUBMM	Uncharacterized protein	GSTUM_00011709001	Tuber melanosporum (strain Mel28) (Perigord black truffle)	1.95306	3.87195
0.00231727	A0A292PK61	A0A292PK61_9PEZI	Thioredoxin domain-containing protein	GSTUAT00008916001	Tuber aestivum (summer truffle)	1.94512	3.8507
0	D5GLN1	D5GLN1_TUBMM	DUF2235 domain-containing protein	GSTUM_00010279001	Tuber melanosporum (strain Mel28) (Perigord black truffle)	1.93724	3.82972
2.9304e-05	D5G802	D5G802_TUBMM	SGL domain-containing protein	GSTUM_00002751001	Tuber melanosporum (strain Mel28) (Perigord black truffle)	1.93599	3.82641
5.96026e-05	A0A292PLP1	A0A292PLP1_9PEZI	VWFA domain-containing protein	GSTUAT00008510001	Tuber aestivum (summer truffle)	1.924	3.79474
2.90909e-05	D5G4U1	D5G4U1_TUBMM	Uncharacterized protein	GSTUM_00000199001	Tuber melanosporum (strain Mel28) (Perigord black truffle)	1.91377	3.76792
0.000184438	A0A317SCM4	A0A317SCM4_9PEZI	Acetylornithine transaminase (EC 2.6.1.11)	C7212DRAFT_337565	Tuber magnatum (white Piedmont truffle)	1.91138	3.76169
1.9802e-05	D5GCN8	D5GCN8_TUBMM	Uncharacterized protein	GSTUM_00000780001	Tuber melanosporum (strain Mel28) (Perigord black truffle)	1.90829	3.75364
1.14613e-05	D5GCX5	D5GCX5_TUBMM	Uncharacterized protein	GSTUM_00000853001	Tuber melanosporum (strain Mel28) (Perigord black truffle)	1.90505	3.74522
0.000151515	D5G5K9	D5G5K9_TUBMM	Uncharacterized protein	GSTUM_00004391001	Tuber melanosporum (strain Mel28) (Perigord black truffle)	1.90249	3.73858
0.000173913	A0A292PUW9	A0A292PUW9_9PEZI	Dolichyl-phosphate-mannose--protein mannosyltransferase (EC 2.4.1.109)	GSTUAT00004613001	Tuber aestivum (summer truffle)	1.89827	3.72766
6.48298e-05	A0A292Q3Y5	A0A292Q3Y5_9PEZI	Uncharacterized protein	GSTUAT00002287001	Tuber aestivum (summer truffle)	1.89785	3.72657
2.47423e-05	A0A292PNU4	A0A292PNU4_9PEZI	Uncharacterized protein	GSTUAT00006716001	Tuber aestivum (summer truffle)	1.89632	3.72262
2.40481e-05	A0A292Q084	A0A292Q084_9PEZI	SBDS domain-containing protein	GSTUAT00003855001	Tuber aestivum (summer truffle)	1.89512	3.71953
0.000184704	A0A292PZ88	A0A292PZ88_9PEZI	RmlD_sub_bind domain-containing protein	GSTUAT00004110001	Tuber aestivum (summer truffle)	1.89242	3.71257
0.00137914	D5GKY8	D5GKY8_TUBMM	Valyl-tRNA synthetase (EC 6.1.1.9)	GSTUM_00009839001	Tuber melanosporum (strain Mel28) (Perigord black truffle)	1.89134	3.7098
0.000154074	A0A317SRA9	A0A317SRA9_9PEZI	Uncharacterized protein	C7212DRAFT_325520	Tuber magnatum (white Piedmont truffle)	1.88689	3.69837
0.000132075	D5GNB0	D5GNB0_TUBMM	Endocytosis protein 3	GSTUM_00011204001	Tuber melanosporum (strain Mel28) (Perigord black truffle)	1.88396	3.69087
0	D5GHW8	D5GHW8_TUBMM	Thioredoxin domain-containing protein	GSTUM_00008154001	Tuber melanosporum (strain Mel28) (Perigord black truffle)	1.87338	3.6639
0	A0A292Q588	A0A292Q588_9PEZI	Glyco_hydro_63 domain-containing protein	GSTUAT00000979001	Tuber aestivum (summer truffle)	1.86795	3.65014
5.42373e-05	D5G611	D5G611_TUBMM	Uncharacterized protein	GSTUM_00001719001	Tuber melanosporum (strain Mel28) (Perigord black truffle)	1.86591	3.64498
0	A0A292Q4V5	A0A292Q4V5_9PEZI	TFIID_20kDa domain-containing protein	GSTUAT00001861001	Tuber aestivum (summer truffle)	1.86146	3.63375
0	A0A292Q755	A0A292Q755_9PEZI	Peptidyl-prolyl cis-trans isomerase (EC 5.2.1.8)	GSTUAT00000319001	Tuber aestivum (summer truffle)	1.84891	3.60228
0	A0A292PYU8	A0A292PYU8_9PEZI	Glycine hydroxymethyltransferase (EC 2.1.2.1) (Serine methylase)	GSTUAT00004022001	Tuber aestivum (summer truffle)	1.84707	3.59769
0.00632529	D5GBC6	D5GBC6_TUBMM	Rif1_N domain-containing protein	GSTUM_00000423001	Tuber melanosporum (strain Mel28) (Perigord black truffle)	1.84115	3.58296
0	D5G983	D5G983_TUBMM	Arginase (EC 3.5.3.1)	GSTUM_00003192001	Tuber melanosporum (strain Mel28) (Perigord black truffle)	1.83135	3.5587
0.00152427	A0A292Q1I1	A0A292Q1I1_9PEZI	Uncharacterized protein	GSTUAT00003098001	Tuber aestivum (summer truffle)	1.81355	3.51506
5.98007e-05	A0A292Q7U7	A0A292Q7U7_9PEZI	Uncharacterized protein	GSTUAT00000771001	Tuber aestivum (summer truffle)	1.81285	3.51336
0	D5GN34	D5GN34_TUBMM	Uncharacterized protein	GSTUM_00011068001	Tuber melanosporum (strain Mel28) (Perigord black truffle)	1.80983	3.50601
0.000143079	A0A292PSD3	A0A292PSD3_9PEZI	J domain-containing protein	GSTUAT00006238001	Tuber aestivum (summer truffle)	1.80471	3.49359
0.000797941	A0A292Q3P8	A0A292Q3P8_9PEZI	Glycylpeptide N-tetradecanoyltransferase (EC 2.3.1.97)	GSTUAT00001487001	Tuber aestivum (summer truffle)	1.8005	3.48341
0.000102236	D5GB57	D5GB57_TUBMM	Uncharacterized protein	GSTUM_00005461001	Tuber melanosporum (strain Mel28) (Perigord black truffle)	1.79508	3.47035
0.000624672	D5G931	D5G931_TUBMM	Uncharacterized protein	GSTUM_00004961001	Tuber melanosporum (strain Mel28) (Perigord black truffle)	1.78962	3.45724
0.00547009	A0A292Q3Q0	A0A292Q3Q0_9PEZI	Uncharacterized protein	GSTUAT00001470001	Tuber aestivum (summer truffle)	1.77865	3.43105
0	D5GDX3	D5GDX3_TUBMM	Pyruvate decarboxylase (EC 4.1.1.1)	GSTUM_00006321001	Tuber melanosporum (strain Mel28) (Perigord black truffle)	1.77587	3.42444
0.00232	D5GC70	D5GC70_TUBMM	FAD-binding PCMH-type domain-containing protein	GSTUM_00000608001	Tuber melanosporum (strain Mel28) (Perigord black truffle)	1.76771	3.40513
0.00560764	A0A292PZT0	A0A292PZT0_9PEZI	Mitochondrial escape protein 2	GSTUAT00004008001	Tuber aestivum (summer truffle)	1.76645	3.40216
0.000195122	A0A292Q2V7	A0A292Q2V7_9PEZI	CAAX prenyl protease (EC 3.4.24.84)	GSTUAT00002125001	Tuber aestivum (summer truffle)	1.76623	3.40164
0.000313287	D5G7D9	D5G7D9_TUBMM	Cytochrome b5 heme-binding domain-containing protein	GSTUM_00002177001	Tuber melanosporum (strain Mel28) (Perigord black truffle)	1.76535	3.39956
3.01318e-05	D5GKE0	D5GKE0_TUBMM	Uncharacterized protein	GSTUM_00009496001	Tuber melanosporum (strain Mel28) (Perigord black truffle)	1.75388	3.37264
0.00102771	D5GFI3	D5GFI3_TUBMM	Alpha-L-rhamnosidase (EC 3.2.1.40)	GSTUM_00006913001	Tuber melanosporum (strain Mel28) (Perigord black truffle)	1.74284	3.34693
3.53982e-05	D5G588	D5G588_TUBMM	Clp R domain-containing protein	GSTUM_00004219001	Tuber melanosporum (strain Mel28) (Perigord black truffle)	1.73879	3.33755
0.00138386	D5GLL6	D5GLL6_TUBMM	Hsp90 chaperone protein kinase-targeting subunit	GSTUM_00010261001	Tuber melanosporum (strain Mel28) (Perigord black truffle)	1.73501	3.32882
0.00621474	A0A292Q1M9	A0A292Q1M9_9PEZI	Actin-related protein 2	GSTUAT00002241001	Tuber aestivum (summer truffle)	1.73127	3.3202
0	D5GBY0	D5GBY0_TUBMM	Phosphogluconate dehydrogenase (NADP(+)-dependent, decarboxylating) (EC 1.1.1.44)	GSTUM_00005638001	Tuber melanosporum (strain Mel28) (Perigord black truffle)	1.72912	3.31526
2.71493e-05	A0A292Q5G6	A0A292Q5G6_9PEZI	Lactamase_B domain-containing protein	GSTUAT00001878001	Tuber aestivum (summer truffle)	1.71609	3.28545
0	A0A292PXH6	A0A292PXH6_9PEZI	Uncharacterized protein	GSTUAT00004692001	Tuber aestivum (summer truffle)	1.7105	3.27274
0.00102886	A0A292PW86	A0A292PW86_9PEZI	Uncharacterized protein	GSTUAT00004849001	Tuber aestivum (summer truffle)	1.69113	3.2291
0.000138148	A0A317SHS3	A0A317SHS3_9PEZI	Rab GDP dissociation inhibitor	C7212DRAFT_330217	Tuber magnatum (white Piedmont truffle)	1.69067	3.22807
0	D5GMI7	D5GMI7_TUBMM	Uncharacterized protein	GSTUM_00010746001	Tuber melanosporum (strain Mel28) (Perigord black truffle)	1.68799	3.22207
0.00272979	D5G5K1	D5G5K1_TUBMM	Uncharacterized protein	GSTUM_00004380001	Tuber melanosporum (strain Mel28) (Perigord black truffle)	1.6818	3.20828
3.51494e-05	D5GGK8	D5GGK8_TUBMM	Uncharacterized protein	GSTUM_00007541001	Tuber melanosporum (strain Mel28) (Perigord black truffle)	1.68124	3.20703
0.00176287	D5GK07	D5GK07_TUBMM	NodB homology domain-containing protein	GSTUM_00009302001	Tuber melanosporum (strain Mel28) (Perigord black truffle)	1.68061	3.20563
4.15225e-05	A0A292Q3U8	A0A292Q3U8_9PEZI	Uncharacterized protein	GSTUAT00002277001	Tuber aestivum (summer truffle)	1.67953	3.20324
3.00188e-05	A0A317SNQ0	A0A317SNQ0_9PEZI	Heterokaryon incompatibility Het-C (Fragment)	C7212DRAFT_195490	Tuber magnatum (white Piedmont truffle)	1.67023	3.18265
0.000329149	D5G4K9	D5G4K9_TUBMM	Uncharacterized protein	GSTUM_00004203001	Tuber melanosporum (strain Mel28) (Perigord black truffle)	1.66242	3.16547
1.27796e-05	D5GL18	D5GL18_TUBMM	40S ribosomal protein S8	GSTUM_00009915001	Tuber melanosporum (strain Mel28) (Perigord black truffle)	1.66146	3.16336
0	A0A292PU51	A0A292PU51_9PEZI	Nuclear protein localization protein 4	GSTUAT00005725001	Tuber aestivum (summer truffle)	1.65985	3.15984
6.07083e-05	A0A292PMF2	A0A292PMF2_9PEZI	Uncharacterized protein	GSTUAT00007605001	Tuber aestivum (summer truffle)	1.65763	3.15498
0.000716883	D5GQ43	D5GQ43_TUBMM	Uncharacterized protein	GSTUM_00012191001	Tuber melanosporum (strain Mel28) (Perigord black truffle)	1.64703	3.13188
0.00033936	A0A317T0A8	A0A317T0A8_9PEZI	S-adenosyl-L-methionine-dependent methyltransferase	C7212DRAFT_355682	Tuber magnatum (white Piedmont truffle)	1.63187	3.09914
1.95122e-05	A0A292Q7A9	A0A292Q7A9_9PEZI	Uncharacterized protein	GSTUAT00001113001	Tuber aestivum (summer truffle)	1.63181	3.09902
0.00547705	D5GN26	D5GN26_TUBMM	Uncharacterized protein	GSTUM_00011059001	Tuber melanosporum (strain Mel28) (Perigord black truffle)	1.63172	3.09882
1.14943e-05	A0A292Q4B3	A0A292Q4B3_9PEZI	PLCXc domain-containing protein	GSTUAT00001958001	Tuber aestivum (summer truffle)	1.63105	3.09738
0	D5G867	D5G867_TUBMM	Uncharacterized protein	GSTUM_00002909001	Tuber melanosporum (strain Mel28) (Perigord black truffle)	1.62922	3.09346
0.00452345	D5GP10	D5GP10_TUBMM	Flavin_Reduct domain-containing protein	GSTUM_00011616001	Tuber melanosporum (strain Mel28) (Perigord black truffle)	1.6247	3.08378
0.00281379	A0A292PLE6	A0A292PLE6_9PEZI	Uncharacterized protein	GSTUAT00008610001	Tuber aestivum (summer truffle)	1.62417	3.08265
0.0056051	A0A292PN09	A0A292PN09_9PEZI	Uncharacterized protein	GSTUAT00007025001	Tuber aestivum (summer truffle)	1.61971	3.07313
0.000154762	A0A292PNQ4	A0A292PNQ4_9PEZI	FAD-binding PCMH-type domain-containing protein	GSTUAT00006741001	Tuber aestivum (summer truffle)	1.61823	3.06998
0	A0A292PYZ6	A0A292PYZ6_9PEZI	Imidazoleglycerol-phosphate dehydratase (EC 4.2.1.19)	GSTUAT00003983001	Tuber aestivum (summer truffle)	1.61822	3.06996
0.000153619	A0A317SWH1	A0A317SWH1_9PEZI	BTB domain-containing protein	C7212DRAFT_176259	Tuber magnatum (white Piedmont truffle)	1.61704	3.06745
0.00441621	D5GD97	D5GD97_TUBMM	Uncharacterized protein	GSTUM_00006110001	Tuber melanosporum (strain Mel28) (Perigord black truffle)	1.61643	3.06615
0.00452838	A0A317T247	A0A317T247_9PEZI	Phosphoenolpyruvate carboxykinase (ATP) (EC 4.1.1.49)	C7212DRAFT_306829	Tuber magnatum (white Piedmont truffle)	1.61358	3.0601
3.5524e-05	A0A292PLF4	A0A292PLF4_9PEZI	PKS_ER domain-containing protein	GSTUAT00007944001	Tuber aestivum (summer truffle)	1.61137	3.05542
2.55319e-05	D5G3Z2	D5G3Z2_TUBMM	DHHA2 domain-containing protein	GSTUM_00003867001	Tuber melanosporum (strain Mel28) (Perigord black truffle)	1.60948	3.05142
0.00672349	D5G7D2	D5G7D2_TUBMM	Uncharacterized protein	GSTUM_00002556001	Tuber melanosporum (strain Mel28) (Perigord black truffle)	1.59592	3.02287
0	A0A292PME4	A0A292PME4_9PEZI	Citrulline--aspartate ligase (EC 6.3.4.5)	GSTUAT00007217001	Tuber aestivum (summer truffle)	1.59017	3.01085
1.06667e-05	D5GCE3	D5GCE3_TUBMM	Alpha-1,4 glucan phosphorylase (EC 2.4.1.1)	GSTUM_00005850001	Tuber melanosporum (strain Mel28) (Perigord black truffle)	1.58791	3.00614
0.00199287	D5GG20	D5GG20_TUBMM	CN hydrolase domain-containing protein	GSTUM_00007160001	Tuber melanosporum (strain Mel28) (Perigord black truffle)	1.58633	3.00284
2.38095e-05	D5GGE6	D5GGE6_TUBMM	AMPK1_CBM domain-containing protein	GSTUM_00007342001	Tuber melanosporum (strain Mel28) (Perigord black truffle)	1.58388	2.99775
0.00665417	A0A292Q483	A0A292Q483_9PEZI	Methyltransf_11 domain-containing protein	GSTUAT00002102001	Tuber aestivum (summer truffle)	1.57619	2.98181
1.8648e-05	A0A317SUZ0	A0A317SUZ0_9PEZI	Piwi-domain-containing protein	C7212DRAFT_296696	Tuber magnatum (white Piedmont truffle)	1.57085	2.9708
0.000561589	A0A292PMF3	A0A292PMF3_9PEZI	Aldedh domain-containing protein	GSTUAT00007183001	Tuber aestivum (summer truffle)	1.56961	2.96824
0.000254958	D5GJE0	D5GJE0_TUBMM	Thioredoxin domain-containing protein	GSTUM_00008955001	Tuber melanosporum (strain Mel28) (Perigord black truffle)	1.55391	2.93612
0.00111881	A0A292PP22	A0A292PP22_9PEZI	Uncharacterized protein	GSTUAT00006524001	Tuber aestivum (summer truffle)	1.55273	2.93372
0.0034905	D5GCW0	D5GCW0_TUBMM	Peptidylprolyl isomerase (EC 5.2.1.8)	GSTUM_00000766001	Tuber melanosporum (strain Mel28) (Perigord black truffle)	1.55115	2.93051
0.000562334	A0A292PNL5	A0A292PNL5_9PEZI	Hydrolase_4 domain-containing protein	GSTUAT00006668001	Tuber aestivum (summer truffle)	1.54968	2.92752
4.14508e-05	A0A292PRA7	A0A292PRA7_9PEZI	Isoleucyl-tRNA synthetase (EC 6.1.1.5)	GSTUAT00006766001	Tuber aestivum (summer truffle)	1.54499	2.91802
0.000153139	A0A292Q2S4	A0A292Q2S4_9PEZI	DUF2433 domain-containing protein	GSTUAT00002925001	Tuber aestivum (summer truffle)	1.53868	2.90529
0	A0A292Q325	A0A292Q325_9PEZI	Threonyl-tRNA synthetase (EC 6.1.1.3)	GSTUAT00002813001	Tuber aestivum (summer truffle)	1.53363	2.89513
0.0045913	A0A317T2B4	A0A317T2B4_9PEZI	Phenylalanine--tRNA ligase (EC 6.1.1.20)	C7212DRAFT_305587	Tuber magnatum (white Piedmont truffle)	1.52715	2.88216
0.00017341	D5GNW3	D5GNW3_TUBMM	Mannitol-1-phosphate 5-dehydrogenase (EC 1.1.1.17)	GSTUM_00011542001	Tuber melanosporum (strain Mel28) (Perigord black truffle)	1.52666	2.88118
2.37624e-05	A0A292Q791	A0A292Q791_9PEZI	Uncharacterized protein	GSTUAT00001148001	Tuber aestivum (summer truffle)	1.52559	2.87904
0.000155224	A0A317SEH6	A0A317SEH6_9PEZI	Uncharacterized protein (Fragment)	C7212DRAFT_303427	Tuber magnatum (white Piedmont truffle)	1.52225	2.87239
0.000318436	D5GDG9	D5GDG9_TUBMM	Glutamine synthetase (EC 6.3.1.2)	GSTUM_00001013001	Tuber melanosporum (strain Mel28) (Perigord black truffle)	1.52041	2.86873
0.00397788	D5GC43	D5GC43_TUBMM	BAR domain-containing protein	GSTUM_00000555001	Tuber melanosporum (strain Mel28) (Perigord black truffle)	1.51606	2.86009
5.49828e-05	A0A292Q704	A0A292Q704_9PEZI	Glutamate dehydrogenase	GSTUAT00001243001	Tuber aestivum (summer truffle)	1.51099	2.85006
0.000344444	D5GMK8	D5GMK8_TUBMM	Uncharacterized protein	GSTUM_00010781001	Tuber melanosporum (strain Mel28) (Perigord black truffle)	1.50793	2.84402
0.00085641	A0A292PU53	A0A292PU53_9PEZI	Actin-depolymerizing factor 1 (Cofilin)	GSTUAT00005930001	Tuber aestivum (summer truffle)	1.50642	2.84104
0.00257343	D5GKZ8	D5GKZ8_TUBMM	RRM domain-containing protein	GSTUM_00009853001	Tuber melanosporum (strain Mel28) (Perigord black truffle)	1.50531	2.83886
0.000913265	A0A292PYS8	A0A292PYS8_9PEZI	Uncharacterized protein	GSTUAT00003175001	Tuber aestivum (summer truffle)	1.50421	2.83669
5.50775e-05	A0A292PRS1	A0A292PRS1_9PEZI	Malate dehydrogenase (EC 1.1.1.37)	GSTUAT00005619001	Tuber aestivum (summer truffle)	1.49837	2.82523
1.15942e-05	A0A292PJ92	A0A292PJ92_9PEZI	Vesicular-fusion protein SEC18 (EC 3.6.4.6)	GSTUAT00008725001	Tuber aestivum (summer truffle)	1.49379	2.81628
0.00442451	A0A292PYR7	A0A292PYR7_9PEZI	SHSP domain-containing protein	GSTUAT00004038001	Tuber aestivum (summer truffle)	1.49281	2.81437
0.0081191	A0A292Q0L0	A0A292Q0L0_9PEZI	Multifunctional tryptophan biosynthesis protein [Includes: Anthranilate synthase component 2 (AS) (EC 4.1.3.27) (Anthranilate synthase, glutamine amidotransferase component); Indole-3-glycerol phosphate synthase (IGPS) (EC 4.1.1.48); N-(5'-phosphoribosyl)anthranilate isomerase (PRAI) (EC 5.3.1.24)]	GSTUAT00003488001	Tuber aestivum (summer truffle)	1.48891	2.80677
0.000760673	D5GE36	D5GE36_TUBMM	Ubiquitin-like domain-containing protein	GSTUM_00006358001	Tuber melanosporum (strain Mel28) (Perigord black truffle)	1.48711	2.80327
0.00260163	D5GKJ6	D5GKJ6_TUBMM	Peptidyl-prolyl cis-trans isomerase (PPIase) (EC 5.2.1.8)	GSTUM_00009594001	Tuber melanosporum (strain Mel28) (Perigord black truffle)	1.48442	2.79805
0.00557279	D5GHK2	D5GHK2_TUBMM	Uncharacterized protein	GSTUM_00007956001	Tuber melanosporum (strain Mel28) (Perigord black truffle)	1.48354	2.79634
0.000200286	A0A292Q773	A0A292Q773_9PEZI	Uncharacterized protein	GSTUAT00000365001	Tuber aestivum (summer truffle)	1.48054	2.79053
0.000155456	D5GHW5	D5GHW5_TUBMM	Glyco_hydro_cc domain-containing protein	GSTUM_00008150001	Tuber melanosporum (strain Mel28) (Perigord black truffle)	1.475	2.77984
0.004946	D5GB83	D5GB83_TUBMM	Acyl carrier protein	GSTUM_00003784001	Tuber melanosporum (strain Mel28) (Perigord black truffle)	1.46489	2.76042
0.00229446	D5GCS7	D5GCS7_TUBMM	Uncharacterized protein	GSTUM_00006000001	Tuber melanosporum (strain Mel28) (Perigord black truffle)	1.45607	2.7436
1.17647e-05	A0A292PKX6	A0A292PKX6_9PEZI	Amidase (EC 3.5.1.4)	GSTUAT00008765001	Tuber aestivum (summer truffle)	1.45237	2.73657
0.000156156	A0A292PMZ8	A0A292PMZ8_9PEZI	Uncharacterized protein	GSTUAT00006869001	Tuber aestivum (summer truffle)	1.44625	2.72499
0.00960566	D5GC63	D5GC63_TUBMM	SSD domain-containing protein	GSTUM_00000601001	Tuber melanosporum (strain Mel28) (Perigord black truffle)	1.44508	2.72278
0.0028833	A0A292PS20	A0A292PS20_9PEZI	Nudix hydrolase domain-containing protein	GSTUAT00006372001	Tuber aestivum (summer truffle)	1.44338	2.71957
0.00115062	D5G8D1	D5G8D1_TUBMM	Uncharacterized protein	GSTUM_00004755001	Tuber melanosporum (strain Mel28) (Perigord black truffle)	1.43529	2.70437
4.16667e-05	D5GFE5	D5GFE5_TUBMM	Phosphotransferase (EC 2.7.1.-)	GSTUM_00006856001	Tuber melanosporum (strain Mel28) (Perigord black truffle)	1.43513	2.70407
0.00107	A0A292PJN7	A0A292PJN7_9PEZI	S5A_REDUCTASE domain-containing protein	GSTUAT00009214001	Tuber aestivum (summer truffle)	1.4342	2.70232
0.00057672	D5GNQ2	D5GNQ2_TUBMM	Eukaryotic translation initiation factor 3 subunit H (eIF3h)	GSTUM_00011424001	Tuber melanosporum (strain Mel28) (Perigord black truffle)	1.43216	2.6985
0.00347982	A0A292Q0D2	A0A292Q0D2_9PEZI	Uncharacterized protein	GSTUAT00003495001	Tuber aestivum (summer truffle)	1.42796	2.69066
0.000141757	A0A292Q5N4	A0A292Q5N4_9PEZI	Uncharacterized protein	GSTUAT00001575001	Tuber aestivum (summer truffle)	1.40782	2.65336
0.00979798	D5G3W7	D5G3W7_TUBMM	Uncharacterized protein	GSTUM_00003832001	Tuber melanosporum (strain Mel28) (Perigord black truffle)	1.39629	2.63224
0.00159806	A0A292PMW3	A0A292PMW3_9PEZI	Uncharacterized protein	GSTUAT00008099001	Tuber aestivum (summer truffle)	1.39617	2.63202
3.05344e-05	A0A317SIP6	A0A317SIP6_9PEZI	2-phosphoglycerate dehydratase (EC 4.2.1.11) (Enolase)	C7212DRAFT_211922	Tuber magnatum (white Piedmont truffle)	1.3931	2.62642
0.00133333	D5GD24	D5GD24_TUBMM	Chromo domain-containing protein	GSTUM_00000912001	Tuber melanosporum (strain Mel28) (Perigord black truffle)	1.39112	2.62282
0.000108453	A0A292PME8	A0A292PME8_9PEZI	BZIP domain-containing protein	GSTUAT00008119001	Tuber aestivum (summer truffle)	1.38422	2.61031
0.00229245	A0A292PKW2	A0A292PKW2_9PEZI	6PF2K domain-containing protein	GSTUAT00008172001	Tuber aestivum (summer truffle)	1.37717	2.59758
0.00879265	A0A317SHF6	A0A317SHF6_9PEZI	Uncharacterized protein	C7212DRAFT_218866	Tuber magnatum (white Piedmont truffle)	1.37577	2.59506
3.56506e-05	D5GIU8	D5GIU8_TUBMM	Uncharacterized protein	GSTUM_00008695001	Tuber melanosporum (strain Mel28) (Perigord black truffle)	1.3738	2.59152
0.000433604	D5G4M2	D5G4M2_TUBMM	HABP4_PAI-RBP1 domain-containing protein	GSTUM_00000007001	Tuber melanosporum (strain Mel28) (Perigord black truffle)	1.3666	2.57862
0.00830769	A0A292PPP9	A0A292PPP9_9PEZI	Phosphoribosylaminoimidazole carboxylase (EC 4.1.1.21)	GSTUAT00007470001	Tuber aestivum (summer truffle)	1.36581	2.57721
1.86916e-05	D5GDE2	D5GDE2_TUBMM	Uncharacterized protein	GSTUM_00006169001	Tuber melanosporum (strain Mel28) (Perigord black truffle)	1.36093	2.56851
0.000369146	A0A292Q2L6	A0A292Q2L6_9PEZI	Inositol-3-phosphate synthase (EC 5.5.1.4)	GSTUAT00001812001	Tuber aestivum (summer truffle)	1.35402	2.55623
5.87276e-05	D5G5Q5	D5G5Q5_TUBMM	Uncharacterized protein	GSTUM_00001433001	Tuber melanosporum (strain Mel28) (Perigord black truffle)	1.34775	2.54515
0.00290868	D5GHW1	D5GHW1_TUBMM	Endo-1,3(4)-beta-glucanase (EC 3.2.1.6)	GSTUM_00008143001	Tuber melanosporum (strain Mel28) (Perigord black truffle)	1.34134	2.53387
1.0929e-05	A0A292Q9W5	A0A292Q9W5_9PEZI	Uncharacterized protein	GSTUAT00000025001	Tuber aestivum (summer truffle)	1.33809	2.52816
0.00500539	A0A292PSQ8	A0A292PSQ8_9PEZI	Methylenetetrahydrofolate reductase (EC 1.5.1.20)	GSTUAT00005333001	Tuber aestivum (summer truffle)	1.32267	2.50129
2.53165e-05	D5G9Q2	D5G9Q2_TUBMM	Uncharacterized protein	GSTUM_00005021001	Tuber melanosporum (strain Mel28) (Perigord black truffle)	1.31798	2.49317
0.00010828	A0A292PMR2	A0A292PMR2_9PEZI	Ribonucleoside-diphosphate reductase (EC 1.17.4.1)	GSTUAT00007929001	Tuber aestivum (summer truffle)	1.31065	2.48053
0.000143302	D5GAC6	AMPP1_TUBMM	Probable Xaa-Pro aminopeptidase P (AMPP) (Aminopeptidase P) (EC 3.4.11.9) (Aminoacylproline aminopeptidase) (Prolidase)	AMPP GSTUM_00005237001	Tuber melanosporum (strain Mel28) (Perigord black truffle)	1.30689	2.47408
0.00304784	D5GB55	D5GB55_TUBMM	BHLH domain-containing protein	GSTUM_00005459001	Tuber melanosporum (strain Mel28) (Perigord black truffle)	1.30647	2.47336
1.27389e-05	A0A292PTZ1	A0A292PTZ1_9PEZI	Cyclin-dependent kinases regulatory subunit	GSTUAT00004870001	Tuber aestivum (summer truffle)	1.30402	2.46916
0	A0A292PI74	A0A292PI74_9PEZI	Aminopeptidase (EC 3.4.11.-)	GSTUAT00008857001	Tuber aestivum (summer truffle)	1.30021	2.46265
0.000217143	A0A292PKT0	A0A292PKT0_9PEZI	KARI N-terminal Rossmann domain-containing protein	GSTUAT00008808001	Tuber aestivum (summer truffle)	1.28117	2.43036
0.00386667	D5G668	D5G668_TUBMM	AAA_23 domain-containing protein	GSTUM_00001634001	Tuber melanosporum (strain Mel28) (Perigord black truffle)	1.27749	2.42417
2.37154e-05	A0A292PHY6	A0A292PHY6_9PEZI	Protein phosphatase PP2A regulatory subunit B	GSTUAT00009097001	Tuber aestivum (summer truffle)	1.25115	2.38031
0	A0A292Q5S5	A0A292Q5S5_9PEZI	GTP-binding nuclear protein	GSTUAT00000762001	Tuber aestivum (summer truffle)	1.24834	2.37568
0	A0A292PVE6	A0A292PVE6_9PEZI	Uncharacterized protein	GSTUAT00004379001	Tuber aestivum (summer truffle)	1.24074	2.3632
2.54237e-05	D5G7H3	D5G7H3_TUBMM	Aminopeptidase (EC 3.4.11.-)	GSTUM_00002465001	Tuber melanosporum (strain Mel28) (Perigord black truffle)	1.23942	2.36104
0.000747082	D5GBY9	D5GBY9_TUBMM	Uncharacterized protein	GSTUM_00005715001	Tuber melanosporum (strain Mel28) (Perigord black truffle)	1.23393	2.35207
2.61438e-05	A0A292PMZ6	A0A292PMZ6_9PEZI	Uncharacterized protein	GSTUAT00007418001	Tuber aestivum (summer truffle)	1.23295	2.35047
0.0024619	A0A292Q6F7	A0A292Q6F7_9PEZI	1,3-beta-glucanosyltransferase (EC 2.4.1.-) (Fragment)	GSTUAT00001633001	Tuber aestivum (summer truffle)	1.22996	2.3456
0.000415301	D5GFH0	D5GFH0_TUBMM	DUF2235 domain-containing protein	GSTUM_00006890001	Tuber melanosporum (strain Mel28) (Perigord black truffle)	1.22649	2.33997
0.00391574	A0A292Q409	A0A292Q409_9PEZI	Uncharacterized protein	GSTUAT00002388001	Tuber aestivum (summer truffle)	1.22466	2.337
0.000682292	A0A317SL73	A0A317SL73_9PEZI	Mitochondrial import inner membrane translocase TIM40 (Mitochondrial intermembrane space import and assembly protein 40)	C7212DRAFT_353564	Tuber magnatum (white Piedmont truffle)	1.22116	2.33134
0.00571186	D5G400	D5G400_TUBMM	Thioredoxin domain-containing protein	GSTUM_00003883001	Tuber melanosporum (strain Mel28) (Perigord black truffle)	1.21382	2.31951
3.0303e-05	A0A292Q0G0	A0A292Q0G0_9PEZI	Asparaginyl-tRNA synthetase (EC 6.1.1.22)	GSTUAT00002538001	Tuber aestivum (summer truffle)	1.20982	2.31309
0	D5GN53	D5GN53_TUBMM	TRANSKETOLASE_1 domain-containing protein	GSTUM_00011095001	Tuber melanosporum (strain Mel28) (Perigord black truffle)	1.19954	2.29666
0.00896846	A0A292Q0E8	A0A292Q0E8_9PEZI	C2H2-type domain-containing protein	GSTUAT00003466001	Tuber aestivum (summer truffle)	1.19295	2.2862
0.00190931	A0A292Q788	A0A292Q788_9PEZI	BRO1 domain-containing protein	GSTUAT00001093001	Tuber aestivum (summer truffle)	1.1911	2.28327
0.000896287	A0A292Q4P0	A0A292Q4P0_9PEZI	Uncharacterized protein	GSTUAT00002326001	Tuber aestivum (summer truffle)	1.18496	2.27357
0.00299202	D5GPH3	D5GPH3_TUBMM	LMWPc domain-containing protein	GSTUM_00011845001	Tuber melanosporum (strain Mel28) (Perigord black truffle)	1.17941	2.26484
0.00325255	D5G757	D5G757_TUBMM	Uncharacterized protein	GSTUM_00002352001	Tuber melanosporum (strain Mel28) (Perigord black truffle)	1.1616	2.23705
0.000114286	A0A292PQ87	A0A292PQ87_9PEZI	Fumarylacetoacetase (EC 3.7.1.2) (Fumarylacetoacetate hydrolase)	GSTUAT00006092001	Tuber aestivum (summer truffle)	1.15618	2.22867
3.5461e-05	A0A292PUG0	A0A292PUG0_9PEZI	Glucosidase 2 subunit beta	GSTUAT00004669001	Tuber aestivum (summer truffle)	1.14	2.20381
0.000108108	A0A292QA47	A0A292QA47_9PEZI	SAICAR synthetase (EC 6.3.2.6)	GSTUAT00000115001	Tuber aestivum (summer truffle)	1.1262	2.18283
0.00493838	A0A292PJN8	A0A292PJN8_9PEZI	Uncharacterized protein	GSTUAT00008201001	Tuber aestivum (summer truffle)	1.12334	2.17851
1.00756e-05	D5GAZ2	D5GAZ2_TUBMM	Clathrin heavy chain	GSTUM_00005369001	Tuber melanosporum (strain Mel28) (Perigord black truffle)	1.10606	2.15257
1.02828e-05	A0A292PNZ5	A0A292PNZ5_9PEZI	Complex III subunit 7	GSTUAT00006494001	Tuber aestivum (summer truffle)	1.10429	2.14993
0.000152207	D5GAY8	D5GAY8_TUBMM	PCI domain-containing protein	GSTUM_00005364001	Tuber melanosporum (strain Mel28) (Perigord black truffle)	1.0987	2.14162
0.000443243	A0A292Q1Y3	A0A292Q1Y3_9PEZI	Citrate synthase	GSTUAT00002063001	Tuber aestivum (summer truffle)	1.09173	2.13129
0.000843188	A0A292PS67	A0A292PS67_9PEZI	Uncharacterized protein	GSTUAT00005449001	Tuber aestivum (summer truffle)	1.09113	2.13041
2.62009e-05	D5GGK4	D5GGK4_TUBMM	Pyruvate dehydrogenase E1 component subunit beta (EC 1.2.4.1)	GSTUM_00007537001	Tuber melanosporum (strain Mel28) (Perigord black truffle)	1.08863	2.12672
1.11111e-05	A0A292Q798	A0A292Q798_9PEZI	Fructose-bisphosphate aldolase (FBP aldolase) (EC 4.1.2.13)	GSTUAT00001103001	Tuber aestivum (summer truffle)	1.08758	2.12517
0.000761658	A0A292PRU0	A0A292PRU0_9PEZI	CCT-alpha (T-complex protein 1 subunit alpha)	GSTUAT00005639001	Tuber aestivum (summer truffle)	1.08365	2.11939
0.00330474	A0A317SY56	A0A317SY56_9PEZI	Translin	C7212DRAFT_323580	Tuber magnatum (white Piedmont truffle)	1.08306	2.11852
0.00786434	D5G8S7	D5G8S7_TUBMM	Diadenosine tetraphosphate synthetase (EC 6.1.1.14)	GSTUM_00003052001	Tuber melanosporum (strain Mel28) (Perigord black truffle)	1.08088	2.11533
3.07102e-05	D5GJH2	D5GJH2_TUBMM	CRAL-TRIO domain-containing protein	GSTUM_00009010001	Tuber melanosporum (strain Mel28) (Perigord black truffle)	1.07418	2.10552
0.000774194	A0A292PQJ3	A0A292PQJ3_9PEZI	CS domain-containing protein	GSTUAT00007158001	Tuber aestivum (summer truffle)	1.07357	2.10463
2.7027e-05	A0A292Q753	A0A292Q753_9PEZI	Uncharacterized protein	GSTUAT00001407001	Tuber aestivum (summer truffle)	1.07289	2.10364
0.006	A0A317STJ0	A0A317STJ0_9PEZI	Kinase (EC 2.7.-.-)	C7212DRAFT_292629	Tuber magnatum (white Piedmont truffle)	1.07036	2.09996
0.000280505	D5G5T9	D5G5T9_TUBMM	Uncharacterized protein	GSTUM_00001575001	Tuber melanosporum (strain Mel28) (Perigord black truffle)	1.07011	2.09959
0.000152672	A0A292PR07	A0A292PR07_9PEZI	Alpha-mannosidase (EC 3.2.1.24)	GSTUAT00005837001	Tuber aestivum (summer truffle)	1.07003	2.09948
0.00150182	D5GI12	D5GI12_TUBMM	Uncharacterized protein	GSTUM_00008224001	Tuber melanosporum (strain Mel28) (Perigord black truffle)	1.06118	2.08664
0.000147692	A0A292PYN9	A0A292PYN9_9PEZI	Uncharacterized protein	GSTUAT00003291001	Tuber aestivum (summer truffle)	1.05935	2.08399
0.000955527	A0A292Q3T6	A0A292Q3T6_9PEZI	Uncharacterized protein	GSTUAT00001369001	Tuber aestivum (summer truffle)	1.05924	2.08383
2.91971e-05	A0A292Q405	A0A292Q405_9PEZI	Vacuolar proton pump subunit B (V-ATPase subunit B) (Vacuolar proton pump subunit B)	GSTUAT00001413001	Tuber aestivum (summer truffle)	1.05907	2.08359
0.00679543	D5GHU9	D5GHU9_TUBMM	Uncharacterized protein	GSTUM_00008128001	Tuber melanosporum (strain Mel28) (Perigord black truffle)	1.05497	2.07768
0.000425068	A0A292PSF6	A0A292PSF6_9PEZI	Acetyl-coenzyme A synthetase (EC 6.2.1.1)	GSTUAT00006359001	Tuber aestivum (summer truffle)	1.05152	2.07271
0.00317367	A0A292Q2Z7	A0A292Q2Z7_9PEZI	PITH domain-containing protein	GSTUAT00002379001	Tuber aestivum (summer truffle)	1.04807	2.06776
0	A0A292PN55	A0A292PN55_9PEZI	Histidine--tRNA ligase (EC 6.1.1.21)	GSTUAT00007377001	Tuber aestivum (summer truffle)	1.04786	2.06746
1.05541e-05	A0A292PKJ3	A0A292PKJ3_9PEZI	Clp R domain-containing protein	GSTUAT00008909001	Tuber aestivum (summer truffle)	1.03686	2.05176
0.000678851	D5G5K2	D5G5K2_TUBMM	H(+)-transporting two-sector ATPase (EC 7.1.2.2)	GSTUM_00004381001	Tuber melanosporum (strain Mel28) (Perigord black truffle)	1.0328	2.04599
0.000895141	A0A317SIL6	A0A317SIL6_9PEZI	SH3 domain-containing protein	C7212DRAFT_359026	Tuber magnatum (white Piedmont truffle)	1.03183	2.04462
0.00691399	A0A292PV38	A0A292PV38_9PEZI	Uncharacterized protein	GSTUAT00005535001	Tuber aestivum (summer truffle)	1.02485	2.03475
0.00957085	D5GMW1	D5GMW1_TUBMM	VWFA domain-containing protein	GSTUM_00010963001	Tuber melanosporum (strain Mel28) (Perigord black truffle)	1.01397	2.01946

## Sheet: Upregulated in T. magnatum
T-Test Tuber indicum vs Tuber magnatum
1 % FDR, min. 2fold change
Proteins upregulated in Tuber magnatum
N: Student's T-test q-value Tuber indicum_Tuber magnatum	UniProt Accession	ID	Protein names	Gene names	Organism	N: Student's T-test Difference Tuber indicum_Tuber magnatum	fold change
0	A0A317SIJ8	A0A317SIJ8_9PEZI	Carbonic anhydrase	C7212DRAFT_331839	Tuber magnatum (white Piedmont truffle)	-7.75685	216.294
0	A0A317SIH5	A0A317SIH5_9PEZI	Glyoxalase domain-containing protein	C7212DRAFT_330731	Tuber magnatum (white Piedmont truffle)	-7.22207	149.3
0	A0A317SR34	A0A317SR34_9PEZI	CFEM domain-containing protein	C7212DRAFT_364071	Tuber magnatum (white Piedmont truffle)	-7.09566	136.775
0	A0A317SNT4	A0A317SNT4_9PEZI	Putative 40S ribosomal protein S17	C7212DRAFT_345779	Tuber magnatum (white Piedmont truffle)	-6.47595	89.0134
0	A0A292PNK3	A0A292PNK3_9PEZI	Uncharacterized protein	GSTUAT00006658001	Tuber aestivum (summer truffle)	-5.51721	45.7979
0	A0A292PXP3	A0A292PXP3_9PEZI	MFS domain-containing protein	GSTUAT00003568001	Tuber aestivum (summer truffle)	-5.35223	40.849
0	D5GHU1	D5GHU1_TUBMM	CENP-V/GFA domain-containing protein	GSTUM_00008111001	Tuber melanosporum (strain Mel28) (Perigord black truffle)	-5.31229	39.7337
0	A0A317SQI0	A0A317SQI0_9PEZI	Glutamine synthetase (EC 6.3.1.2)	C7212DRAFT_319295	Tuber magnatum (white Piedmont truffle)	-5.14385	35.3552
0	A0A292PMG3	A0A292PMG3_9PEZI	Uncharacterized protein	GSTUAT00007193001	Tuber aestivum (summer truffle)	-5.0269	32.6023
0	A0A317SRA8	A0A317SRA8_9PEZI	Glucooligosaccharide oxidase	C7212DRAFT_278867	Tuber magnatum (white Piedmont truffle)	-5.02634	32.5896
0	A0A317T5L9	A0A317T5L9_9PEZI	PLP-dependent transferase	C7212DRAFT_161415	Tuber magnatum (white Piedmont truffle)	-4.97348	31.4171
0	A0A317STN7	A0A317STN7_9PEZI	Uncharacterized protein	C7212DRAFT_315070	Tuber magnatum (white Piedmont truffle)	-4.96948	31.3302
0	A0A317SVE3	A0A317SVE3_9PEZI	Uncharacterized protein	C7212DRAFT_315651	Tuber magnatum (white Piedmont truffle)	-4.82583	28.3609
0	A0A317SWL6	A0A317SWL6_9PEZI	CENP-V/GFA domain-containing protein	C7212DRAFT_308913	Tuber magnatum (white Piedmont truffle)	-4.68904	25.7954
1.90931e-05	A0A317SDR6	A0A317SDR6_9PEZI	Uncharacterized protein	C7212DRAFT_366576	Tuber magnatum (white Piedmont truffle)	-4.6605	25.2901
0	A0A317SFQ2	A0A317SFQ2_9PEZI	Uncharacterized protein	C7212DRAFT_365785	Tuber magnatum (white Piedmont truffle)	-4.64458	25.0125
0	A0A292PNR8	A0A292PNR8_9PEZI	Pyrroline-5-carboxylate reductase (EC 1.5.1.2) (Fragment)	GSTUAT00007810001	Tuber aestivum (summer truffle)	-4.63158	24.7882
0	A0A317SL19	A0A317SL19_9PEZI	Uncharacterized protein	C7212DRAFT_330914	Tuber magnatum (white Piedmont truffle)	-4.61939	24.5796
0	A0A317SH21	A0A317SH21_9PEZI	Mitochondrial carrier	C7212DRAFT_331970	Tuber magnatum (white Piedmont truffle)	-4.57135	23.7746
0	D5G4Q2	D5G4Q2_TUBMM	Uncharacterized protein	GSTUM_00000038001	Tuber melanosporum (strain Mel28) (Perigord black truffle)	-4.56178	23.6174
0	A0A317SNN1	A0A317SNN1_9PEZI	Cerato-platanin	C7212DRAFT_280312	Tuber magnatum (white Piedmont truffle)	-4.5336	23.1606
0	A0A317SHE3	A0A317SHE3_9PEZI	Alpha-1,4 glucan phosphorylase (EC 2.4.1.1)	C7212DRAFT_300389	Tuber magnatum (white Piedmont truffle)	-4.50504	22.7066
0	A0A317SW11	A0A317SW11_9PEZI	5-methyltetrahydropteroyltriglutamate--homocysteine S-methyltransferase (EC 2.1.1.14)	C7212DRAFT_312258	Tuber magnatum (white Piedmont truffle)	-4.48497	22.3929
0	A0A292PKJ1	A0A292PKJ1_9PEZI	1,3-beta-glucanosyltransferase (EC 2.4.1.-)	GSTUAT00007886001	Tuber aestivum (summer truffle)	-4.47302	22.2082
0	A0A317SDV3	A0A317SDV3_9PEZI	Actin-depolymerizing factor 1 (Cofilin) (Fragment)	C7212DRAFT_226045	Tuber magnatum (white Piedmont truffle)	-4.4501	21.8582
0	A0A317SDG9	A0A317SDG9_9PEZI	Peptidylprolyl isomerase (EC 5.2.1.8)	C7212DRAFT_336247	Tuber magnatum (white Piedmont truffle)	-4.42494	21.4803
0	A0A317T148	A0A317T148_9PEZI	TPR-like protein	C7212DRAFT_360628	Tuber magnatum (white Piedmont truffle)	-4.40072	21.1227
0	A0A317SRM0	A0A317SRM0_9PEZI	14-3-3 protein	C7212DRAFT_344722	Tuber magnatum (white Piedmont truffle)	-4.38925	20.9554
0	A0A317SE35	A0A317SE35_9PEZI	Uncharacterized protein	C7212DRAFT_360487	Tuber magnatum (white Piedmont truffle)	-4.38509	20.8951
0	A0A317SE59	A0A317SE59_9PEZI	Peptidyl-prolyl cis-trans isomerase (PPIase) (EC 5.2.1.8)	C7212DRAFT_337110	Tuber magnatum (white Piedmont truffle)	-4.32154	19.9946
0	A0A292PPI9	A0A292PPI9_9PEZI	Uncharacterized protein	GSTUAT00007546001	Tuber aestivum (summer truffle)	-4.30938	19.8268
0	A0A317SXW3	A0A317SXW3_9PEZI	Cytidine deaminase (EC 3.5.4.5) (Cytidine aminohydrolase)	C7212DRAFT_272853	Tuber magnatum (white Piedmont truffle)	-4.21814	18.6117
0	A0A317SWQ3	A0A317SWQ3_9PEZI	Carbohydrate-Binding Module Family 18/Copper radical oxidase	C7212DRAFT_351099	Tuber magnatum (white Piedmont truffle)	-4.16514	17.9404
0	A0A317SQL8	A0A317SQL8_9PEZI	Elongation factor 1-beta	C7212DRAFT_351834	Tuber magnatum (white Piedmont truffle)	-4.16348	17.9198
0	A0A317T4M7	A0A317T4M7_9PEZI	Tyrosinase (EC 1.14.18.1)	C7212DRAFT_172472	Tuber magnatum (white Piedmont truffle)	-4.11832	17.3675
0	A0A317SKL8	A0A317SKL8_9PEZI	Superoxide dismutase [Cu-Zn] (EC 1.15.1.1)	C7212DRAFT_330602	Tuber magnatum (white Piedmont truffle)	-4.07841	16.8937
0	A0A317SK37	A0A317SK37_9PEZI	PHB domain-containing protein	C7212DRAFT_328811	Tuber magnatum (white Piedmont truffle)	-4.06316	16.716
0	A0A317SPM0	A0A317SPM0_9PEZI	SGL-domain-containing protein	C7212DRAFT_352044	Tuber magnatum (white Piedmont truffle)	-4.04159	16.468
0	A0A317T1S2	A0A317T1S2_9PEZI	Nuclear transport factor 2	C7212DRAFT_305098	Tuber magnatum (white Piedmont truffle)	-4.03967	16.4461
0	A0A317SSL3	A0A317SSL3_9PEZI	GMP synthase [glutamine-hydrolyzing] (EC 6.3.5.2) (GMP synthetase) (Glutamine amidotransferase)	C7212DRAFT_314587	Tuber magnatum (white Piedmont truffle)	-4.02387	16.2669
0	A0A317T2C5	A0A317T2C5_9PEZI	Peptide-methionine (S)-S-oxide reductase (EC 1.8.4.11)	C7212DRAFT_307169	Tuber magnatum (white Piedmont truffle)	-4.01097	16.1221
0	A0A317SLR4	A0A317SLR4_9PEZI	Uncharacterized protein	C7212DRAFT_352732	Tuber magnatum (white Piedmont truffle)	-4.00727	16.0808
0	A0A317SIS3	A0A317SIS3_9PEZI	Carbohydrate Esterase Family 4 protein	C7212DRAFT_353347	Tuber magnatum (white Piedmont truffle)	-4	16
0	A0A292PLV3	A0A292PLV3_9PEZI	RRM domain-containing protein (Fragment)	GSTUAT00008441001	Tuber aestivum (summer truffle)	-3.92158	15.1535
0	A0A317SP69	A0A317SP69_9PEZI	40S ribosomal protein S8	C7212DRAFT_322076	Tuber magnatum (white Piedmont truffle)	-3.90908	15.0228
0	A0A317SLD4	A0A317SLD4_9PEZI	Uncharacterized protein	C7212DRAFT_298639	Tuber magnatum (white Piedmont truffle)	-3.90485	14.9788
2.57511e-05	A0A292PQG1	A0A292PQG1_9PEZI	Uncharacterized protein	GSTUAT00007184001	Tuber aestivum (summer truffle)	-3.90336	14.9633
0	A0A292PIQ1	A0A292PIQ1_9PEZI	PCI domain-containing protein	GSTUAT00008688001	Tuber aestivum (summer truffle)	-3.87947	14.7176
0	A0A317SG47	A0A317SG47_9PEZI	S-adenosylmethionine synthase (EC 2.5.1.6)	C7212DRAFT_332263	Tuber magnatum (white Piedmont truffle)	-3.86266	14.5471
0	A0A317SKN7	A0A317SKN7_9PEZI	1,3-beta-glucanosyltransferase (EC 2.4.1.-)	C7212DRAFT_215820	Tuber magnatum (white Piedmont truffle)	-3.86238	14.5443
0	A0A317SPH2	A0A317SPH2_9PEZI	GroES-like protein	C7212DRAFT_326032	Tuber magnatum (white Piedmont truffle)	-3.85416	14.4616
0.000102564	D5GD88	D5GD88_TUBMM	p-aminobenzoic acid synthase (EC 2.6.1.85) (Para-aminobenzoate synthase)	GSTUM_00006093001	Tuber melanosporum (strain Mel28) (Perigord black truffle)	-3.83043	14.2257
0	A0A317T1P3	A0A317T1P3_9PEZI	Mitochondrial glyco protein	C7212DRAFT_350026	Tuber magnatum (white Piedmont truffle)	-3.82707	14.1926
0	A0A292PP33	A0A292PP33_9PEZI	Uncharacterized protein	GSTUAT00007455001	Tuber aestivum (summer truffle)	-3.82042	14.1274
2.99065e-05	A0A292PSU3	A0A292PSU3_9PEZI	AMP-binding domain-containing protein	GSTUAT00006400001	Tuber aestivum (summer truffle)	-3.81809	14.1046
0	D5G4A0	D5G4A0_TUBMM	Uncharacterized protein	GSTUM_00004016001	Tuber melanosporum (strain Mel28) (Perigord black truffle)	-3.79518	13.8824
0	A0A317SFJ3	A0A317SFJ3_9PEZI	Uncharacterized protein	C7212DRAFT_300217	Tuber magnatum (white Piedmont truffle)	-3.79072	13.8395
0	A0A292PZC8	A0A292PZC8_9PEZI	Uncharacterized protein	GSTUAT00004212001	Tuber aestivum (summer truffle)	-3.78416	13.7767
0	A0A317SH84	A0A317SH84_9PEZI	Cytochrome P450	C7212DRAFT_353597	Tuber magnatum (white Piedmont truffle)	-3.77807	13.7187
0	A0A317SKL1	A0A317SKL1_9PEZI	Aldo/keto reductase	C7212DRAFT_330237	Tuber magnatum (white Piedmont truffle)	-3.76519	13.5968
0	A0A317SI77	A0A317SI77_9PEZI	Vacuolar serine protease	C7212DRAFT_330593	Tuber magnatum (white Piedmont truffle)	-3.73589	13.3234
2.69663e-05	A0A317SL63	A0A317SL63_9PEZI	Isocitrate dehydrogenase [NAD] subunit, mitochondrial	C7212DRAFT_329135	Tuber magnatum (white Piedmont truffle)	-3.7301	13.27
0	A0A317SVH5	A0A317SVH5_9PEZI	Uncharacterized protein	C7212DRAFT_183252	Tuber magnatum (white Piedmont truffle)	-3.71966	13.1744
0	A0A317SKI9	A0A317SKI9_9PEZI	Dihydrolipoyl dehydrogenase (EC 1.8.1.4)	C7212DRAFT_326813	Tuber magnatum (white Piedmont truffle)	-3.71194	13.104
0	A0A317SUS3	A0A317SUS3_9PEZI	Pyridoxal 5'-phosphate synthase (glutamine hydrolyzing) (EC 4.3.3.6)	C7212DRAFT_316603	Tuber magnatum (white Piedmont truffle)	-3.69324	12.9353
0.000221591	A0A292PLI6	A0A292PLI6_9PEZI	Uncharacterized protein (Fragment)	GSTUAT00007545001	Tuber aestivum (summer truffle)	-3.69276	12.931
0	D5G9C6	D5G9C6_TUBMM	Aspartate aminotransferase (EC 2.6.1.1)	GSTUM_00003243001	Tuber melanosporum (strain Mel28) (Perigord black truffle)	-3.67237	12.7495
0	A0A317T0R2	A0A317T0R2_9PEZI	S10_plectin domain-containing protein	C7212DRAFT_306194	Tuber magnatum (white Piedmont truffle)	-3.6707	12.7348
1.18343e-05	D5G970	D5G970_TUBMM	Glyoxalase domain-containing protein	GSTUM_00003177001	Tuber melanosporum (strain Mel28) (Perigord black truffle)	-3.63627	12.4344
0	A0A317SBD7	A0A317SBD7_9PEZI	Tyrosinase (EC 1.14.18.1)	C7212DRAFT_367230	Tuber magnatum (white Piedmont truffle)	-3.63527	12.4258
0	A0A317SRG4	A0A317SRG4_9PEZI	Phosphatidylglycerol/phosphatidylinositol transfer protein	C7212DRAFT_320994	Tuber magnatum (white Piedmont truffle)	-3.59575	12.0901
0	A0A317T159	A0A317T159_9PEZI	VWFA domain-containing protein	C7212DRAFT_291249	Tuber magnatum (white Piedmont truffle)	-3.58741	12.0204
0	A0A317SSE2	A0A317SSE2_9PEZI	Saccharopine dehydrogenase	C7212DRAFT_317034	Tuber magnatum (white Piedmont truffle)	-3.58012	11.9598
0	A0A317SW83	A0A317SW83_9PEZI	Aldehyde dehydrogenase	C7212DRAFT_178106	Tuber magnatum (white Piedmont truffle)	-3.57456	11.9138
2.6087e-05	A0A317SYF2	A0A317SYF2_9PEZI	Alpha-NAC (Nascent polypeptide-associated complex subunit alpha)	C7212DRAFT_277988	Tuber magnatum (white Piedmont truffle)	-3.5731	11.9017
0	A0A317SQB4	A0A317SQB4_9PEZI	Ketol-acid reductoisomerase, mitochondrial (EC 1.1.1.86) (Acetohydroxy-acid reductoisomerase) (Alpha-keto-beta-hydroxylacyl reductoisomerase)	C7212DRAFT_294882	Tuber magnatum (white Piedmont truffle)	-3.56971	11.8738
0	A0A317SZA7	A0A317SZA7_9PEZI	60S acidic ribosomal protein P0	C7212DRAFT_273099	Tuber magnatum (white Piedmont truffle)	-3.56932	11.8706
1.15274e-05	A0A292Q2G7	A0A292Q2G7_9PEZI	Dolichyl-diphosphooligosaccharide--protein glycosyltransferase subunit WBP1 (Oligosaccharyl transferase subunit WBP1)	GSTUAT00001762001	Tuber aestivum (summer truffle)	-3.56698	11.8514
0	A0A317SGU3	A0A317SGU3_9PEZI	Sorting nexin-3	C7212DRAFT_225775	Tuber magnatum (white Piedmont truffle)	-3.55656	11.7661
2.89855e-05	D5GJU6	D5GJU6_TUBMM	Uncharacterized protein	GSTUM_00009203001	Tuber melanosporum (strain Mel28) (Perigord black truffle)	-3.55474	11.7512
0	A0A317STP9	A0A317STP9_9PEZI	Uncharacterized protein	C7212DRAFT_313919	Tuber magnatum (white Piedmont truffle)	-3.55312	11.738
0	D5GFU5	D5GFU5_TUBMM	Beta-glucosidase (EC 3.2.1.21)	GSTUM_00007083001	Tuber melanosporum (strain Mel28) (Perigord black truffle)	-3.53322	11.5772
0	A0A317T481	A0A317T481_9PEZI	Ribosomal protein S3	C7212DRAFT_306291	Tuber magnatum (white Piedmont truffle)	-3.52451	11.5076
0	A0A317STK0	A0A317STK0_9PEZI	Thioredoxin-domain-containing protein	C7212DRAFT_342621	Tuber magnatum (white Piedmont truffle)	-3.52344	11.499
0	A0A317SFI6	A0A317SFI6_9PEZI	Carboxypeptidase (EC 3.4.16.-)	C7212DRAFT_337348	Tuber magnatum (white Piedmont truffle)	-3.50955	11.3888
0	A0A292PTC3	A0A292PTC3_9PEZI	Uncharacterized protein	GSTUAT00005556001	Tuber aestivum (summer truffle)	-3.5047	11.3506
0	D5G9Y3	D5G9Y3_TUBMM	Uncharacterized protein	GSTUM_00003447001	Tuber melanosporum (strain Mel28) (Perigord black truffle)	-3.50226	11.3314
0	A0A317SVY7	A0A317SVY7_9PEZI	H(+)-transporting two-sector ATPase (EC 7.1.2.2)	C7212DRAFT_177443	Tuber magnatum (white Piedmont truffle)	-3.4963	11.2847
0	A0A317SC01	A0A317SC01_9PEZI	Cytochrome b5	C7212DRAFT_367036	Tuber magnatum (white Piedmont truffle)	-3.47374	11.1096
6.06061e-05	A0A317SVQ2	A0A317SVQ2_9PEZI	Ribosomal_L14e domain-containing protein	C7212DRAFT_293512	Tuber magnatum (white Piedmont truffle)	-3.46554	11.0467
0	A0A292PKP1	A0A292PKP1_9PEZI	40S ribosomal protein S8	GSTUAT00008855001	Tuber aestivum (summer truffle)	-3.43944	10.8486
0	A0A317SPK3	A0A317SPK3_9PEZI	Succinate dehydrogenase [ubiquinone] flavoprotein subunit, mitochondrial (EC 1.3.5.1)	C7212DRAFT_297636	Tuber magnatum (white Piedmont truffle)	-3.42926	10.7723
0	A0A317SDT5	A0A317SDT5_9PEZI	Class I glutamine amidotransferase-like protein	C7212DRAFT_354929	Tuber magnatum (white Piedmont truffle)	-3.42463	10.7378
0	A0A292PL55	A0A292PL55_9PEZI	Aspartate aminotransferase (EC 2.6.1.1)	GSTUAT00008058001	Tuber aestivum (summer truffle)	-3.42143	10.714
0	A0A317SED8	A0A317SED8_9PEZI	Redoxin	C7212DRAFT_335278	Tuber magnatum (white Piedmont truffle)	-3.42115	10.712
0	A0A317SHY5	A0A317SHY5_9PEZI	DUF2235 domain-containing protein	C7212DRAFT_367289	Tuber magnatum (white Piedmont truffle)	-3.41507	10.6669
0	A0A317SSJ4	A0A317SSJ4_9PEZI	Protein disulfide-isomerase (EC 5.3.4.1)	C7212DRAFT_292246	Tuber magnatum (white Piedmont truffle)	-3.40503	10.5929
0	D5GFS5	D5GFS5_TUBMM	Uncharacterized protein	GSTUM_00007051001	Tuber melanosporum (strain Mel28) (Perigord black truffle)	-3.39968	10.5537
0	A0A292Q242	A0A292Q242_9PEZI	PHB domain-containing protein	GSTUAT00001949001	Tuber aestivum (summer truffle)	-3.39477	10.5179
1.90024e-05	A0A317SPP4	A0A317SPP4_9PEZI	TauD-domain-containing protein	C7212DRAFT_317558	Tuber magnatum (white Piedmont truffle)	-3.39386	10.5112
1.88679e-05	D5G3X0	D5G3X0_TUBMM	Vps54 domain-containing protein	GSTUM_00003836001	Tuber melanosporum (strain Mel28) (Perigord black truffle)	-3.38744	10.4646
0	A0A317SF00	A0A317SF00_9PEZI	Uncharacterized protein (Fragment)	C7212DRAFT_228907	Tuber magnatum (white Piedmont truffle)	-3.38134	10.4204
0	A0A317SRJ0	A0A317SRJ0_9PEZI	PH_6 domain-containing protein	C7212DRAFT_188431	Tuber magnatum (white Piedmont truffle)	-3.33687	10.1041
0	A0A317SYF6	A0A317SYF6_9PEZI	NAD(P)-binding protein	C7212DRAFT_310094	Tuber magnatum (white Piedmont truffle)	-3.31875	9.978
1.19403e-05	A0A317SHI7	A0A317SHI7_9PEZI	High mobility group box (Fragment)	C7212DRAFT_213094	Tuber magnatum (white Piedmont truffle)	-3.3014	9.85872
0	A0A317T2F2	A0A317T2F2_9PEZI	HAD-superfamily hydrolase	C7212DRAFT_361395	Tuber magnatum (white Piedmont truffle)	-3.23158	9.39296
0	A0A317SQM6	A0A317SQM6_9PEZI	Glucose-6-phosphate 1-epimerase (EC 5.1.3.15)	C7212DRAFT_279483	Tuber magnatum (white Piedmont truffle)	-3.22762	9.36721
0	A0A317SDI3	A0A317SDI3_9PEZI	Peptide-methionine (R)-S-oxide reductase (EC 1.8.4.12)	C7212DRAFT_286104	Tuber magnatum (white Piedmont truffle)	-3.22118	9.32549
0	A0A317SQA0	A0A317SQA0_9PEZI	Carbon-nitrogen hydrolase	C7212DRAFT_281985	Tuber magnatum (white Piedmont truffle)	-3.2046	9.21893
0	A0A317SYC6	A0A317SYC6_9PEZI	Uncharacterized protein	C7212DRAFT_349256	Tuber magnatum (white Piedmont truffle)	-3.19851	9.1801
0	A0A317SFB2	A0A317SFB2_9PEZI	Endoplasmic reticulum chaperone BiP (EC 3.6.4.10) (Immunoglobulin heavy chain-binding protein homolog)	C7212DRAFT_360108	Tuber magnatum (white Piedmont truffle)	-3.19838	9.17927
0	A0A317T0U6	A0A317T0U6_9PEZI	EEF1-gamma domain-containing protein	C7212DRAFT_276193	Tuber magnatum (white Piedmont truffle)	-3.1898	9.12484
0	A0A292PKZ2	A0A292PKZ2_9PEZI	Uncharacterized protein	GSTUAT00007687001	Tuber aestivum (summer truffle)	-3.16552	8.97256
0.000156391	A0A317SQZ6	A0A317SQZ6_9PEZI	ECH-domain-containing protein	C7212DRAFT_280810	Tuber magnatum (white Piedmont truffle)	-3.16399	8.96305
0	A0A317SL52	A0A317SL52_9PEZI	DUF1960-domain-containing protein	C7212DRAFT_326023	Tuber magnatum (white Piedmont truffle)	-3.16305	8.95721
6.02007e-05	A0A292Q9X5	A0A292Q9X5_9PEZI	Cupin_2 domain-containing protein	GSTUAT00000243001	Tuber aestivum (summer truffle)	-3.15701	8.91979
0	A0A317SGD6	A0A317SGD6_9PEZI	HSP20-like chaperone	C7212DRAFT_223557	Tuber magnatum (white Piedmont truffle)	-3.14936	8.87262
0	A0A317SG98	A0A317SG98_9PEZI	Fructose-bisphosphate aldolase (FBP aldolase) (EC 4.1.2.13)	C7212DRAFT_333098	Tuber magnatum (white Piedmont truffle)	-3.14847	8.86715
2.66075e-05	A0A317SYN7	A0A317SYN7_9PEZI	Uncharacterized protein	C7212DRAFT_170124	Tuber magnatum (white Piedmont truffle)	-3.1389	8.80852
1.03627e-05	A0A317SGA5	A0A317SGA5_9PEZI	Ribosomal_S13_N domain-containing protein	C7212DRAFT_286161	Tuber magnatum (white Piedmont truffle)	-3.13733	8.79894
0	A0A317SEY3	A0A317SEY3_9PEZI	CHZ domain-containing protein	C7212DRAFT_337107	Tuber magnatum (white Piedmont truffle)	-3.13191	8.76595
0	A0A317SSR1	A0A317SSR1_9PEZI	Uncharacterized protein	C7212DRAFT_356971	Tuber magnatum (white Piedmont truffle)	-3.10355	8.59531
0	A0A317SIE9	A0A317SIE9_9PEZI	Uncharacterized protein (Fragment)	C7212DRAFT_330499	Tuber magnatum (white Piedmont truffle)	-3.09741	8.55881
1.16279e-05	A0A317SXZ8	A0A317SXZ8_9PEZI	ATP synthase subunit alpha	C7212DRAFT_304320	Tuber magnatum (white Piedmont truffle)	-3.08839	8.50546
0	A0A317SIV6	A0A317SIV6_9PEZI	Triosephosphate isomerase (EC 5.3.1.1)	C7212DRAFT_333101	Tuber magnatum (white Piedmont truffle)	-3.05749	8.32523
0	A0A292PL58	A0A292PL58_9PEZI	Uncharacterized protein	GSTUAT00008675001	Tuber aestivum (summer truffle)	-3.03843	8.21596
1.25e-05	A0A292PY50	A0A292PY50_9PEZI	Uncharacterized protein	GSTUAT00003346001	Tuber aestivum (summer truffle)	-3.03566	8.20021
0.00547122	A0A317SGR4	A0A317SGR4_9PEZI	Ribosomal protein L13e	C7212DRAFT_331525	Tuber magnatum (white Piedmont truffle)	-3.0204	8.11393
2.97398e-05	D5GF29	D5GF29_TUBMM	Uncharacterized protein	GSTUM_00006718001	Tuber melanosporum (strain Mel28) (Perigord black truffle)	-2.98982	7.94375
0	A0A317SKS0	A0A317SKS0_9PEZI	Asp-domain-containing protein	C7212DRAFT_326638	Tuber magnatum (white Piedmont truffle)	-2.97985	7.88904
1.21581e-05	A0A292PM13	A0A292PM13_9PEZI	Uncharacterized protein	GSTUAT00008258001	Tuber aestivum (summer truffle)	-2.96922	7.83113
0	A0A317SI51	A0A317SI51_9PEZI	Eukaryotic translation initiation factor 5A (eIF-5A)	C7212DRAFT_332458	Tuber magnatum (white Piedmont truffle)	-2.96657	7.81676
0	A0A317SLC6	A0A317SLC6_9PEZI	Anthranilate phosphoribosyltransferase	C7212DRAFT_296439	Tuber magnatum (white Piedmont truffle)	-2.94015	7.67491
0	A0A317SKA6	A0A317SKA6_9PEZI	Aminopeptidase (EC 3.4.11.-)	C7212DRAFT_358712	Tuber magnatum (white Piedmont truffle)	-2.92837	7.6125
2.41449e-05	A0A317SQ38	A0A317SQ38_9PEZI	Glycoside Hydrolase Family 78 protein	C7212DRAFT_317967	Tuber magnatum (white Piedmont truffle)	-2.92081	7.57271
0	A0A317SWA5	A0A317SWA5_9PEZI	Uncharacterized protein	C7212DRAFT_313682	Tuber magnatum (white Piedmont truffle)	-2.88551	7.38967
0	A0A317T620	A0A317T620_9PEZI	RRM domain-containing protein	C7212DRAFT_307496	Tuber magnatum (white Piedmont truffle)	-2.87793	7.35095
0	A0A317ST51	A0A317ST51_9PEZI	GroES-like protein	C7212DRAFT_314659	Tuber magnatum (white Piedmont truffle)	-2.86769	7.29896
0.00387097	A0A292Q0D5	A0A292Q0D5_9PEZI	FAD_binding_3 domain-containing protein	GSTUAT00002541001	Tuber aestivum (summer truffle)	-2.8637	7.2788
0.000184173	A0A317SHC1	A0A317SHC1_9PEZI	ATP-dependent molecular chaperone HSC82	C7212DRAFT_334453	Tuber magnatum (white Piedmont truffle)	-2.84615	7.19079
0	A0A317SC98	A0A317SC98_9PEZI	Uncharacterized protein	C7212DRAFT_231006	Tuber magnatum (white Piedmont truffle)	-2.83913	7.15588
0	A0A317SM21	A0A317SM21_9PEZI	Catalase (EC 1.11.1.6)	C7212DRAFT_328608	Tuber magnatum (white Piedmont truffle)	-2.83528	7.13681
0	A0A317SN75	A0A317SN75_9PEZI	5-aminoimidazole-4-carboxamide ribonucleotide formyltransferase (EC 2.1.2.3) (EC 3.5.4.10) (AICAR transformylase) (IMP synthase) (Inosinicase) (Phosphoribosylaminoimidazolecarboxamide formyltransferase)	C7212DRAFT_324285	Tuber magnatum (white Piedmont truffle)	-2.80928	7.00935
0	A0A317SK39	A0A317SK39_9PEZI	Peptide hydrolase (EC 3.4.-.-)	C7212DRAFT_283414	Tuber magnatum (white Piedmont truffle)	-2.80656	6.99614
2.44399e-05	D5GLH4	D5GLH4_TUBMM	Endonuclease (EC 3.1.30.-)	GSTUM_00010203001	Tuber melanosporum (strain Mel28) (Perigord black truffle)	-2.80056	6.96711
0	A0A292Q8Z4	A0A292Q8Z4_9PEZI	Thioredoxin domain-containing protein	GSTUAT00000667001	Tuber aestivum (summer truffle)	-2.79527	6.94161
0	A0A292PU91	A0A292PU91_9PEZI	Phosphatidylinositol transfer protein SFH5 (PITP SFH5)	GSTUAT00005886001	Tuber aestivum (summer truffle)	-2.78918	6.91237
0.00534047	A0A292PTV5	A0A292PTV5_9PEZI	Inositol-1-monophosphatase (EC 3.1.3.25)	GSTUAT00005772001	Tuber aestivum (summer truffle)	-2.7697	6.81966
0	A0A317SEK4	A0A317SEK4_9PEZI	Aminoacyl-tRNA hydrolase (EC 3.1.1.29)	C7212DRAFT_233381	Tuber magnatum (white Piedmont truffle)	-2.76876	6.81522
1.07239e-05	A0A317SMH4	A0A317SMH4_9PEZI	Uncharacterized protein	C7212DRAFT_320648	Tuber magnatum (white Piedmont truffle)	-2.75526	6.75174
1.26183e-05	A0A317SL35	A0A317SL35_9PEZI	Uncharacterized protein	C7212DRAFT_297719	Tuber magnatum (white Piedmont truffle)	-2.75071	6.73048
0	D5GMM8	D5GMM8_TUBMM	Methylenetetrahydrofolate reductase (EC 1.5.1.20)	GSTUM_00010817001	Tuber melanosporum (strain Mel28) (Perigord black truffle)	-2.74793	6.71753
1.04439e-05	A0A317SJJ4	A0A317SJJ4_9PEZI	GroES-like protein	C7212DRAFT_299570	Tuber magnatum (white Piedmont truffle)	-2.73834	6.67302
0	A0A317SJ40	A0A317SJ40_9PEZI	Calreticulin-domain-containing protein	C7212DRAFT_298633	Tuber magnatum (white Piedmont truffle)	-2.73076	6.63805
0	A0A317SSM9	A0A317SSM9_9PEZI	FAD/NAD(P)-binding domain-containing protein	C7212DRAFT_362635	Tuber magnatum (white Piedmont truffle)	-2.71509	6.56634
0	A0A317SK65	A0A317SK65_9PEZI	Uncharacterized protein	C7212DRAFT_329695	Tuber magnatum (white Piedmont truffle)	-2.70396	6.51588
0	A0A317T4I2	A0A317T4I2_9PEZI	Malate dehydrogenase (EC 1.1.1.37)	C7212DRAFT_311367	Tuber magnatum (white Piedmont truffle)	-2.7022	6.50794
2.68456e-05	A0A292Q7C8	A0A292Q7C8_9PEZI	Uncharacterized protein	GSTUAT00000885001	Tuber aestivum (summer truffle)	-2.68209	6.41785
0	A0A317SI74	A0A317SI74_9PEZI	Malate dehydrogenase (EC 1.1.1.37)	C7212DRAFT_299277	Tuber magnatum (white Piedmont truffle)	-2.65098	6.28094
0	A0A317SLA7	A0A317SLA7_9PEZI	WSC-domain-containing protein	C7212DRAFT_200863	Tuber magnatum (white Piedmont truffle)	-2.63476	6.21072
0	D5GAF9	D5GAF9_TUBMM	Pyridoxal 5'-phosphate synthase (glutamine hydrolyzing) (EC 4.3.3.6)	GSTUM_00005271001	Tuber melanosporum (strain Mel28) (Perigord black truffle)	-2.63107	6.19485
6.03015e-05	A0A317SZS6	A0A317SZS6_9PEZI	Glycine cleavage system H protein	C7212DRAFT_309992	Tuber magnatum (white Piedmont truffle)	-2.63018	6.19103
1.9656e-05	A0A317SQL3	A0A317SQL3_9PEZI	Replication protein A subunit	C7212DRAFT_321612	Tuber magnatum (white Piedmont truffle)	-2.62921	6.18687
0	A0A317SH13	A0A317SH13_9PEZI	Nucleic acid-binding protein	C7212DRAFT_360058	Tuber magnatum (white Piedmont truffle)	-2.62814	6.18228
0	A0A317SHF8	A0A317SHF8_9PEZI	40S ribosomal protein S6	C7212DRAFT_213861	Tuber magnatum (white Piedmont truffle)	-2.60035	6.06434
0	A0A317SFB1	A0A317SFB1_9PEZI	Succinyl-CoA:3-ketoacid-coenzyme A transferase (EC 2.8.3.5)	C7212DRAFT_334885	Tuber magnatum (white Piedmont truffle)	-2.59885	6.05804
0	A0A317SDX2	A0A317SDX2_9PEZI	Ribosomal protein L6	C7212DRAFT_335866	Tuber magnatum (white Piedmont truffle)	-2.58556	6.00249
9.95025e-06	A0A317SG76	A0A317SG76_9PEZI	6-phosphogluconate dehydrogenase, decarboxylating (EC 1.1.1.44)	C7212DRAFT_331966	Tuber magnatum (white Piedmont truffle)	-2.58488	5.99966
2.47934e-05	A0A292Q2V6	A0A292Q2V6_9PEZI	CsbD domain-containing protein	GSTUAT00001849001	Tuber aestivum (summer truffle)	-2.57545	5.96057
0	A0A317SJ24	A0A317SJ24_9PEZI	40S ribosomal protein S7	C7212DRAFT_331974	Tuber magnatum (white Piedmont truffle)	-2.56363	5.91193
0	A0A317SMI0	A0A317SMI0_9PEZI	Methylenetetrahydrofolate reductase (EC 1.5.1.20)	C7212DRAFT_209253	Tuber magnatum (white Piedmont truffle)	-2.55517	5.87737
0	A0A317SSE3	A0A317SSE3_9PEZI	Cerato-platanin	C7212DRAFT_319755	Tuber magnatum (white Piedmont truffle)	-2.54845	5.85005
0.00328588	D5GDJ5	D5GDJ5_TUBMM	6PF2K domain-containing protein	GSTUM_00001050001	Tuber melanosporum (strain Mel28) (Perigord black truffle)	-2.54073	5.81883
1.97044e-05	A0A317SKV0	A0A317SKV0_9PEZI	Glutaredoxin	C7212DRAFT_325948	Tuber magnatum (white Piedmont truffle)	-2.53167	5.78241
6.04027e-05	A0A317T2R2	A0A317T2R2_9PEZI	Cyanate hydratase (Cyanase) (EC 4.2.1.104) (Cyanate hydrolase) (Cyanate lyase)	cyn1 C7212DRAFT_311105	Tuber magnatum (white Piedmont truffle)	-2.5178	5.72708
0.000927389	A0A317SR71	A0A317SR71_9PEZI	Uncharacterized protein	C7212DRAFT_282034	Tuber magnatum (white Piedmont truffle)	-2.50678	5.6835
0	A0A317SXM7	A0A317SXM7_9PEZI	UTP--glucose-1-phosphate uridylyltransferase (EC 2.7.7.9)	C7212DRAFT_272517	Tuber magnatum (white Piedmont truffle)	-2.49484	5.63666
2.50522e-05	A0A292PL43	A0A292PL43_9PEZI	Uncharacterized protein	GSTUAT00007653001	Tuber aestivum (summer truffle)	-2.48328	5.59167
0	A0A317SDI9	A0A317SDI9_9PEZI	Acyl-CoA dehydrogenase NM domain-like protein	C7212DRAFT_354673	Tuber magnatum (white Piedmont truffle)	-2.48051	5.58095
0.00162319	A0A317SBE2	A0A317SBE2_9PEZI	Uncharacterized protein	C7212DRAFT_360371	Tuber magnatum (white Piedmont truffle)	-2.47864	5.57372
1.20846e-05	A0A317SNL3	A0A317SNL3_9PEZI	60S ribosomal protein L27	C7212DRAFT_328836	Tuber magnatum (white Piedmont truffle)	-2.47738	5.56885
2.67857e-05	A0A317SFA8	A0A317SFA8_9PEZI	(2E,6E)-farnesyl diphosphate synthase (EC 2.5.1.1) (EC 2.5.1.10) (Dimethylallyltranstransferase) (Farnesyl diphosphate synthase)	C7212DRAFT_302772	Tuber magnatum (white Piedmont truffle)	-2.47734	5.5687
7.75444e-05	A0A317STN0	A0A317STN0_9PEZI	Creatinase/aminopeptidase	C7212DRAFT_313386	Tuber magnatum (white Piedmont truffle)	-2.45808	5.49485
0	A0A317SEI9	A0A317SEI9_9PEZI	Peptidyl-prolyl cis-trans isomerase (PPIase) (EC 5.2.1.8)	C7212DRAFT_336925	Tuber magnatum (white Piedmont truffle)	-2.45292	5.47523
2.46407e-05	A0A317SU42	A0A317SU42_9PEZI	Putative isoflavone reductase like protein P3	C7212DRAFT_312620	Tuber magnatum (white Piedmont truffle)	-2.4477	5.45546
0	A0A317SIR9	A0A317SIR9_9PEZI	Glucose-6-phosphate isomerase (EC 5.3.1.9)	C7212DRAFT_329003	Tuber magnatum (white Piedmont truffle)	-2.44443	5.44311
0	A0A317SN18	A0A317SN18_9PEZI	Reticulon-like protein (Fragment)	C7212DRAFT_209511	Tuber magnatum (white Piedmont truffle)	-2.44213	5.43443
0	A0A317SNW1	A0A317SNW1_9PEZI	Uncharacterized protein	C7212DRAFT_195102	Tuber magnatum (white Piedmont truffle)	-2.43704	5.4153
0	A0A317SN53	A0A317SN53_9PEZI	Elongation factor 2	C7212DRAFT_297859	Tuber magnatum (white Piedmont truffle)	-2.43669	5.41398
0.000968314	A0A317STR0	A0A317STR0_9PEZI	Adenylyl-sulfate kinase (EC 2.7.1.25)	C7212DRAFT_318198	Tuber magnatum (white Piedmont truffle)	-2.43618	5.41207
0	A0A317SPN1	A0A317SPN1_9PEZI	Uncharacterized protein	C7212DRAFT_326297	Tuber magnatum (white Piedmont truffle)	-2.43287	5.39967
1.0989e-05	A0A317SBQ3	A0A317SBQ3_9PEZI	Glycoside Hydrolase Family 25 protein	C7212DRAFT_287293	Tuber magnatum (white Piedmont truffle)	-2.43038	5.39035
1.22699e-05	A0A317SRF5	A0A317SRF5_9PEZI	Uncharacterized protein	C7212DRAFT_351625	Tuber magnatum (white Piedmont truffle)	-2.4286	5.38371
0	A0A317SHK3	A0A317SHK3_9PEZI	Zincin	C7212DRAFT_213362	Tuber magnatum (white Piedmont truffle)	-2.41842	5.34585
1.06101e-05	A0A317SID0	A0A317SID0_9PEZI	NAD(P)-binding protein	C7212DRAFT_359203	Tuber magnatum (white Piedmont truffle)	-2.40939	5.3125
0.000364138	A0A292Q743	A0A292Q743_9PEZI	Uncharacterized protein	GSTUAT00000262001	Tuber aestivum (summer truffle)	-2.40304	5.28917
5.46075e-05	A0A317SM86	A0A317SM86_9PEZI	Uncharacterized protein	C7212DRAFT_344856	Tuber magnatum (white Piedmont truffle)	-2.39945	5.27602
3.07692e-05	A0A317SLY7	A0A317SLY7_9PEZI	Uncharacterized protein	C7212DRAFT_365174	Tuber magnatum (white Piedmont truffle)	-2.39934	5.27562
2.52632e-05	D5GFU6	D5GFU6_TUBMM	Fn3_like domain-containing protein	GSTUM_00007084001	Tuber melanosporum (strain Mel28) (Perigord black truffle)	-2.39827	5.27171
1.23839e-05	A0A292Q555	A0A292Q555_9PEZI	W2 domain-containing protein	GSTUAT00002094001	Tuber aestivum (summer truffle)	-2.39085	5.24466
0	A0A317SGC7	A0A317SGC7_9PEZI	Aldo/keto reductase	C7212DRAFT_331454	Tuber magnatum (white Piedmont truffle)	-2.3854	5.22489
2.5641e-05	D5G4J8	D5G4J8_TUBMM	Uncharacterized protein	GSTUM_00004141001	Tuber melanosporum (strain Mel28) (Perigord black truffle)	-2.38361	5.21841
1.11732e-05	A0A292Q7N5	A0A292Q7N5_9PEZI	Uncharacterized protein	GSTUAT00001058001	Tuber aestivum (summer truffle)	-2.37992	5.20508
3.11284e-05	A0A317SWW6	A0A317SWW6_9PEZI	Glutathione peroxidase	C7212DRAFT_323630	Tuber magnatum (white Piedmont truffle)	-2.36607	5.15535
0	A0A317SWU4	A0A317SWU4_9PEZI	Uncharacterized protein	C7212DRAFT_166732	Tuber magnatum (white Piedmont truffle)	-2.3633	5.14546
2.48963e-05	A0A292Q259	A0A292Q259_9PEZI	MFS domain-containing protein	GSTUAT00002873001	Tuber aestivum (summer truffle)	-2.34441	5.07853
0	A0A317T1U9	A0A317T1U9_9PEZI	NAD(P)-binding protein	C7212DRAFT_305823	Tuber magnatum (white Piedmont truffle)	-2.31616	4.98005
0	A0A292PUR3	A0A292PUR3_9PEZI	Uncharacterized protein	GSTUAT00005385001	Tuber aestivum (summer truffle)	-2.31264	4.96791
0	A0A317SWF7	A0A317SWF7_9PEZI	Dipeptidyl-peptidase V	C7212DRAFT_340312	Tuber magnatum (white Piedmont truffle)	-2.30337	4.93609
5.48885e-05	A0A317SS04	A0A317SS04_9PEZI	AAA domain-containing protein	C7212DRAFT_362855	Tuber magnatum (white Piedmont truffle)	-2.29308	4.90101
0	A0A317SFX4	A0A317SFX4_9PEZI	GST C-terminal domain-containing protein	C7212DRAFT_333980	Tuber magnatum (white Piedmont truffle)	-2.2814	4.86149
0.00043843	A0A317T0Z0	A0A317T0Z0_9PEZI	PRTase-like protein	C7212DRAFT_311607	Tuber magnatum (white Piedmont truffle)	-2.27553	4.84175
0	A0A317SWV7	A0A317SWV7_9PEZI	Sulfate permease	C7212DRAFT_288696	Tuber magnatum (white Piedmont truffle)	-2.27497	4.83988
1.28205e-05	A0A292QA11	A0A292QA11_9PEZI	Ribos_L4_asso_C domain-containing protein	GSTUAT00000102001	Tuber aestivum (summer truffle)	-2.2696	4.82189
0	A0A317SGR5	A0A317SGR5_9PEZI	Phosphotransferase (EC 2.7.1.-)	C7212DRAFT_214519	Tuber magnatum (white Piedmont truffle)	-2.26571	4.80891
1.23457e-05	A0A292PTK9	A0A292PTK9_9PEZI	Kynureninase (EC 3.7.1.3) (Biosynthesis of nicotinic acid protein 5) (L-kynurenine hydrolase)	BNA5 GSTUAT00005018001	Tuber aestivum (summer truffle)	-2.2624	4.79789
0	A0A292PVT3	A0A292PVT3_9PEZI	Uncharacterized protein	GSTUAT00004273001	Tuber aestivum (summer truffle)	-2.26164	4.79536
3.09478e-05	A0A317T220	A0A317T220_9PEZI	GroES-like protein	C7212DRAFT_306853	Tuber magnatum (white Piedmont truffle)	-2.26105	4.7934
0	A0A317SQN0	A0A317SQN0_9PEZI	Adenosylhomocysteinase (EC 3.3.1.1)	C7212DRAFT_321234	Tuber magnatum (white Piedmont truffle)	-2.25826	4.78414
0	A0A317SFD2	A0A317SFD2_9PEZI	Tyrosinase (EC 1.14.18.1)	C7212DRAFT_359685	Tuber magnatum (white Piedmont truffle)	-2.247	4.74695
2.94118e-05	D5G4C3	D5G4C3_TUBMM	Uncharacterized protein	GSTUM_00004046001	Tuber melanosporum (strain Mel28) (Perigord black truffle)	-2.23639	4.71216
2.62582e-05	A0A292PQB4	A0A292PQB4_9PEZI	Sulfate adenylyltransferase (EC 2.7.7.4) (ATP-sulfurylase) (Sulfate adenylate transferase) (SAT)	MET3 GSTUAT00007093001	Tuber aestivum (summer truffle)	-2.22248	4.66695
0.00305	A0A292PVC7	A0A292PVC7_9PEZI	Redoxin domain-containing protein (Fragment)	GSTUAT00005524001	Tuber aestivum (summer truffle)	-2.22023	4.65968
0	A0A317SGK8	A0A317SGK8_9PEZI	ATP citrate synthase (EC 2.3.3.8)	C7212DRAFT_332040	Tuber magnatum (white Piedmont truffle)	-2.21787	4.65206
2.3622e-05	D5G7Z9	D5G7Z9_TUBMM	Sulfate adenylyltransferase (EC 2.7.7.4) (ATP-sulfurylase) (Sulfate adenylate transferase) (SAT)	MET3 GSTUM_00002747001	Tuber melanosporum (strain Mel28) (Perigord black truffle)	-2.21466	4.64172
2.67261e-05	A0A317STN3	A0A317STN3_9PEZI	Putative UbiE/COQ5 family methyltransferase	C7212DRAFT_278820	Tuber magnatum (white Piedmont truffle)	-2.21431	4.6406
0	A0A317SHZ3	A0A317SHZ3_9PEZI	Rhodanese-like protein	C7212DRAFT_333700	Tuber magnatum (white Piedmont truffle)	-2.21383	4.63905
1.08401e-05	A0A292PXB0	A0A292PXB0_9PEZI	Uncharacterized protein	GSTUAT00003708001	Tuber aestivum (summer truffle)	-2.19954	4.59333
1.21951e-05	A0A292PW44	A0A292PW44_9PEZI	Uncharacterized protein	GSTUAT00004224001	Tuber aestivum (summer truffle)	-2.1957	4.58112
4.18848e-05	D5GA24	D5GA24_TUBMM	FAD-binding PCMH-type domain-containing protein	GSTUM_00003538001	Tuber melanosporum (strain Mel28) (Perigord black truffle)	-2.18724	4.55433
0	A0A317SFU6	A0A317SFU6_9PEZI	Eukaryotic translation initiation factor 3 subunit J (eIF3j) (Eukaryotic translation initiation factor 3 30 kDa subunit homolog) (eIF-3 30 kDa subunit homolog)	HCR1 C7212DRAFT_360214	Tuber magnatum (white Piedmont truffle)	-2.17535	4.51695
0	A0A317SGD9	A0A317SGD9_9PEZI	DNA helicase (EC 3.6.4.12)	C7212DRAFT_301901	Tuber magnatum (white Piedmont truffle)	-2.1582	4.46358
2.54777e-05	A0A317SWT6	A0A317SWT6_9PEZI	Uncharacterized protein	C7212DRAFT_341515	Tuber magnatum (white Piedmont truffle)	-2.15556	4.45542
0	A0A317SNC1	A0A317SNC1_9PEZI	Phosphoglycerate kinase (EC 2.7.2.3)	C7212DRAFT_344456	Tuber magnatum (white Piedmont truffle)	-2.15332	4.4485
1.17302e-05	A0A317SVW2	A0A317SVW2_9PEZI	S-adenosyl-L-methionine-dependent methyltransferase	C7212DRAFT_277865	Tuber magnatum (white Piedmont truffle)	-2.14559	4.42473
0	A0A317SNE9	A0A317SNE9_9PEZI	GMC oxidoreductase	C7212DRAFT_323947	Tuber magnatum (white Piedmont truffle)	-2.13664	4.39737
1.82648e-05	A0A317T032	A0A317T032_9PEZI	ATP synthase subunit 4, mitochondrial	C7212DRAFT_307755	Tuber magnatum (white Piedmont truffle)	-2.12857	4.37284
0	D5GL90	D5GL90_TUBMM	Uncharacterized protein	GSTUM_00010075001	Tuber melanosporum (strain Mel28) (Perigord black truffle)	-2.11577	4.33421
0	A0A317SRW7	A0A317SRW7_9PEZI	4-aminobutyrate aminotransferase (EC 2.6.1.19) (GABA aminotransferase) (Gamma-amino-N-butyrate transaminase)	C7212DRAFT_316726	Tuber magnatum (white Piedmont truffle)	-2.11402	4.32896
0.000143975	A0A317STM6	A0A317STM6_9PEZI	NAD(P)-binding protein	C7212DRAFT_313832	Tuber magnatum (white Piedmont truffle)	-2.09901	4.28415
1.01781e-05	A0A292PMN9	A0A292PMN9_9PEZI	Peptide-methionine (S)-S-oxide reductase (EC 1.8.4.11)	GSTUAT00007141001	Tuber aestivum (summer truffle)	-2.0929	4.26605
1.95599e-05	A0A317SK95	A0A317SK95_9PEZI	5'-deoxynucleotidase (EC 3.1.3.89)	C7212DRAFT_330129	Tuber magnatum (white Piedmont truffle)	-2.09156	4.26209
5.95041e-05	A0A292PQM3	A0A292PQM3_9PEZI	Uncharacterized protein	GSTUAT00007138001	Tuber aestivum (summer truffle)	-2.08813	4.25197
0	A0A317SNC8	A0A317SNC8_9PEZI	Carbohydrate Esterase Family 4 protein	C7212DRAFT_280472	Tuber magnatum (white Piedmont truffle)	-2.08786	4.25117
2.58621e-05	A0A317SUC9	A0A317SUC9_9PEZI	Mannitol_dh_C domain-containing protein	C7212DRAFT_312854	Tuber magnatum (white Piedmont truffle)	-2.08477	4.24207
0.000977215	A0A317SFH6	A0A317SFH6_9PEZI	Uncharacterized protein	C7212DRAFT_354843	Tuber magnatum (white Piedmont truffle)	-2.08466	4.24175
9.01771e-05	A0A317SN38	A0A317SN38_9PEZI	Inosine monophosphate dehydrogenase	C7212DRAFT_201828	Tuber magnatum (white Piedmont truffle)	-2.07466	4.21245
4.21053e-05	A0A317SG09	A0A317SG09_9PEZI	Uncharacterized protein	C7212DRAFT_332332	Tuber magnatum (white Piedmont truffle)	-2.0622	4.17623
1.23077e-05	D5G6L6	D5G6L6_TUBMM	Uncharacterized protein	GSTUM_00002097001	Tuber melanosporum (strain Mel28) (Perigord black truffle)	-2.05152	4.14542
2.35294e-05	D5G4H7	D5G4H7_TUBMM	Peroxin-1	GSTUM_00004111001	Tuber melanosporum (strain Mel28) (Perigord black truffle)	-2.05146	4.14525
0.000126183	A0A292Q3D6	A0A292Q3D6_9PEZI	UBC core domain-containing protein	GSTUAT00002001001	Tuber aestivum (summer truffle)	-2.05136	4.14497
0	A0A317SFV4	A0A317SFV4_9PEZI	Amine oxidase (EC 1.4.3.-)	C7212DRAFT_300863	Tuber magnatum (white Piedmont truffle)	-2.04502	4.12679
0	A0A317SHV0	A0A317SHV0_9PEZI	Glyceraldehyde-3-phosphate dehydrogenase (EC 1.2.1.12)	C7212DRAFT_329617	Tuber magnatum (white Piedmont truffle)	-2.04318	4.12153
0.00632042	A0A317SXB4	A0A317SXB4_9PEZI	Uncharacterized protein	C7212DRAFT_313172	Tuber magnatum (white Piedmont truffle)	-2.03011	4.08436
1.24611e-05	A0A317SQ36	A0A317SQ36_9PEZI	Proteasome endopeptidase complex (EC 3.4.25.1)	C7212DRAFT_319760	Tuber magnatum (white Piedmont truffle)	-2.03005	4.08419
1.1236e-05	A0A317SP96	A0A317SP96_9PEZI	Amino acid permease	C7212DRAFT_189106	Tuber magnatum (white Piedmont truffle)	-2.02293	4.06408
0	A0A317SCU2	A0A317SCU2_9PEZI	Assimilatory sulfite reductase (NADPH) (EC 1.8.1.2)	C7212DRAFT_233155	Tuber magnatum (white Piedmont truffle)	-2.02024	4.05651
0	A0A317SHJ3	A0A317SHJ3_9PEZI	Acetyltransferase component of pyruvate dehydrogenase complex (EC 2.3.1.12)	C7212DRAFT_353573	Tuber magnatum (white Piedmont truffle)	-2.01095	4.03048
0	A0A317T1J3	A0A317T1J3_9PEZI	Di-copper centre-containing protein	C7212DRAFT_274667	Tuber magnatum (white Piedmont truffle)	-2.00952	4.02648
0.0001571	A0A317SYM4	A0A317SYM4_9PEZI	Clavaminate synthase-like protein	C7212DRAFT_168609	Tuber magnatum (white Piedmont truffle)	-2.00878	4.02442
0	A0A292Q2E7	A0A292Q2E7_9PEZI	Alpha-glucosidase (EC 3.2.1.20)	GSTUAT00001904001	Tuber aestivum (summer truffle)	-2.00392	4.01088
0.00215858	A0A317SSY1	A0A317SSY1_9PEZI	HIG1 domain-containing protein	C7212DRAFT_344196	Tuber magnatum (white Piedmont truffle)	-2.00239	4.00663
1.28617e-05	A0A317ST53	A0A317ST53_9PEZI	Cytochrome c	C7212DRAFT_277582	Tuber magnatum (white Piedmont truffle)	-1.9964	3.99003
1.91847e-05	A0A292Q864	A0A292Q864_9PEZI	t-SNARE coiled-coil homology domain-containing protein	GSTUAT00001023001	Tuber aestivum (summer truffle)	-1.99554	3.98765
0.000142857	A0A292PQP2	A0A292PQP2_9PEZI	Uncharacterized protein	GSTUAT00006997001	Tuber aestivum (summer truffle)	-1.9952	3.98671
0	A0A317SW75	A0A317SW75_9PEZI	Glycoside Hydrolase Family 17 protein	C7212DRAFT_314031	Tuber magnatum (white Piedmont truffle)	-1.98636	3.96236
0	A0A317T2V8	A0A317T2V8_9PEZI	Subtilisin-like protein	C7212DRAFT_273389	Tuber magnatum (white Piedmont truffle)	-1.985	3.95863
0	D5G5R9	D5G5R9_TUBMM	Cytochrome b5 heme-binding domain-containing protein	GSTUM_00001452001	Tuber melanosporum (strain Mel28) (Perigord black truffle)	-1.98203	3.95049
3.52734e-05	A0A317SUG6	A0A317SUG6_9PEZI	ATP-grasp domain-containing protein	C7212DRAFT_183335	Tuber magnatum (white Piedmont truffle)	-1.98136	3.94865
1.02564e-05	A0A317SGZ6	A0A317SGZ6_9PEZI	Glycoside hydrolase/deacetylase	C7212DRAFT_332699	Tuber magnatum (white Piedmont truffle)	-1.97433	3.92946
2.65487e-05	A0A317SBB2	A0A317SBB2_9PEZI	Piwi-domain-containing protein	C7212DRAFT_231922	Tuber magnatum (white Piedmont truffle)	-1.9683	3.91307
0.000154303	A0A317SDM8	A0A317SDM8_9PEZI	Uncharacterized protein	C7212DRAFT_287376	Tuber magnatum (white Piedmont truffle)	-1.96771	3.91147
2.4e-05	A0A317SFP9	A0A317SFP9_9PEZI	Uncharacterized protein	C7212DRAFT_360242	Tuber magnatum (white Piedmont truffle)	-1.96221	3.89658
2.60304e-05	A0A317ST29	A0A317ST29_9PEZI	Rho guanidine dissociation inhibitor	C7212DRAFT_313708	Tuber magnatum (white Piedmont truffle)	-1.93939	3.83543
0	A0A317SSW0	A0A317SSW0_9PEZI	Aldehyde dehydrogenase	C7212DRAFT_279494	Tuber magnatum (white Piedmont truffle)	-1.93087	3.81285
2.51572e-05	A0A317T3B4	A0A317T3B4_9PEZI	Beta-glucosidase (EC 3.2.1.21)	C7212DRAFT_161611	Tuber magnatum (white Piedmont truffle)	-1.91181	3.76281
1.25392e-05	A0A292PIY8	A0A292PIY8_9PEZI	Uncharacterized protein	GSTUAT00008381001	Tuber aestivum (summer truffle)	-1.9109	3.76044
5.93081e-05	A0A317SFE8	A0A317SFE8_9PEZI	Saccharopine dehydrogenase [NAD(+), L-lysine-forming] (SDH) (EC 1.5.1.7) (Lysine--2-oxoglutarate reductase)	C7212DRAFT_300381	Tuber magnatum (white Piedmont truffle)	-1.90138	3.7357
1.00251e-05	A0A317SPL3	A0A317SPL3_9PEZI	Uncharacterized protein	C7212DRAFT_317629	Tuber magnatum (white Piedmont truffle)	-1.89587	3.72146
4.15945e-05	A0A317T229	A0A317T229_9PEZI	Proteasome subunit alpha type	C7212DRAFT_306188	Tuber magnatum (white Piedmont truffle)	-1.89357	3.71554
0.00369677	A0A292PY11	A0A292PY11_9PEZI	Arp2/3 complex 34 kDa subunit	GSTUAT00003421001	Tuber aestivum (summer truffle)	-1.88962	3.70538
0.00185424	A0A317SHP8	A0A317SHP8_9PEZI	ATP synthase subunit 5, mitochondrial	C7212DRAFT_301209	Tuber magnatum (white Piedmont truffle)	-1.88533	3.69437
1.08108e-05	A0A317SUY0	A0A317SUY0_9PEZI	Alkaline phosphatase (EC 3.1.3.1)	C7212DRAFT_351109	Tuber magnatum (white Piedmont truffle)	-1.88074	3.68264
3.59712e-05	A0A292PWS6	A0A292PWS6_9PEZI	Uncharacterized protein	GSTUAT00004322001	Tuber aestivum (summer truffle)	-1.88029	3.68149
0.00148112	A0A317SXE9	A0A317SXE9_9PEZI	Uncharacterized protein	C7212DRAFT_350823	Tuber magnatum (white Piedmont truffle)	-1.86877	3.65221
2.96296e-05	A0A317SFR5	A0A317SFR5_9PEZI	ATP phosphoribosyltransferase	C7212DRAFT_332265	Tuber magnatum (white Piedmont truffle)	-1.86875	3.65216
0.00468113	A0A292PYH5	A0A292PYH5_9PEZI	Tubulin-specific chaperone A	GSTUAT00003716001	Tuber aestivum (summer truffle)	-1.86865	3.65191
5.43294e-05	A0A317SY04	A0A317SY04_9PEZI	Uncharacterized protein	C7212DRAFT_288411	Tuber magnatum (white Piedmont truffle)	-1.86717	3.64816
0.00500862	A0A317SKU2	A0A317SKU2_9PEZI	GroES-like protein	C7212DRAFT_366095	Tuber magnatum (white Piedmont truffle)	-1.86678	3.64718
0	A0A292Q424	A0A292Q424_9PEZI	CENP-V/GFA domain-containing protein	GSTUAT00002421001	Tuber aestivum (summer truffle)	-1.8662	3.64571
0.00112237	A0A292PNT1	A0A292PNT1_9PEZI	Lysophospholipase (EC 3.1.1.5)	GSTUAT00007662001	Tuber aestivum (summer truffle)	-1.86575	3.64457
0.000254597	A0A292PP21	A0A292PP21_9PEZI	Uncharacterized protein	GSTUAT00007040001	Tuber aestivum (summer truffle)	-1.85668	3.62173
3.52113e-05	A0A292PSM5	A0A292PSM5_9PEZI	ATP synthase subunit d, mitochondrial	GSTUAT00005248001	Tuber aestivum (summer truffle)	-1.85302	3.61256
1.04712e-05	A0A292PLB4	A0A292PLB4_9PEZI	Methylenetetrahydrofolate reductase (EC 1.5.1.20)	GSTUAT00008621001	Tuber aestivum (summer truffle)	-1.85212	3.6103
0	A0A292Q0J9	A0A292Q0J9_9PEZI	6-hydroxymethyl-7,8-dihydropterin pyrophosphokinase (EC 2.5.1.15) (EC 2.7.6.3) (7,8-dihydro-6-hydroxymethylpterin-pyrophosphokinase) (Dihydropteroate synthase) (Fragment)	GSTUAT00002578001	Tuber aestivum (summer truffle)	-1.84738	3.59846
9.63082e-05	D5GDW8	D5GDW8_TUBMM	Serine hydroxymethyltransferase (EC 2.1.2.1)	GSTUM_00006315001	Tuber melanosporum (strain Mel28) (Perigord black truffle)	-1.84302	3.5876
1.14286e-05	A0A317SSP3	A0A317SSP3_9PEZI	NAD-specific glutamate dehydrogenase (EC 1.4.1.2)	C7212DRAFT_174162	Tuber magnatum (white Piedmont truffle)	-1.83069	3.55707
1.05263e-05	A0A292PNS6	A0A292PNS6_9PEZI	NDT80 domain-containing protein	GSTUAT00007497001	Tuber aestivum (summer truffle)	-1.82757	3.54939
0	A0A317STP8	A0A317STP8_9PEZI	Cytochrome b-c1 complex subunit Rieske, mitochondrial (EC 7.1.1.8) (Fragment)	C7212DRAFT_277157	Tuber magnatum (white Piedmont truffle)	-1.82127	3.53392
0	A0A317SM41	A0A317SM41_9PEZI	Peptidase M18, aminopeptidase I	C7212DRAFT_202324	Tuber magnatum (white Piedmont truffle)	-1.8193	3.5291
0.000175695	A0A317SNH4	A0A317SNH4_9PEZI	Uncharacterized protein	C7212DRAFT_325084	Tuber magnatum (white Piedmont truffle)	-1.81791	3.5257
1.0582e-05	A0A317SNX9	A0A317SNX9_9PEZI	Eukaryotic translation initiation factor 3 subunit A (eIF3a) (Eukaryotic translation initiation factor 3 110 kDa subunit homolog) (eIF3 p110) (Translation initiation factor eIF3, p110 subunit homolog)	TIF32 C7212DRAFT_345323	Tuber magnatum (white Piedmont truffle)	-1.81468	3.51782
1.17994e-05	A0A292PV37	A0A292PV37_9PEZI	Coatomer subunit gamma	GSTUAT00005329001	Tuber aestivum (summer truffle)	-1.80464	3.49342
3.10078e-05	A0A317SXX2	A0A317SXX2_9PEZI	UAA transporter (Fragment)	C7212DRAFT_288353	Tuber magnatum (white Piedmont truffle)	-1.8005	3.48341
2.41935e-05	A0A317SXY3	A0A317SXY3_9PEZI	Uncharacterized protein	C7212DRAFT_275071	Tuber magnatum (white Piedmont truffle)	-1.79681	3.47451
0.00163855	A0A317SJI4	A0A317SJI4_9PEZI	Metallo-dependent phosphatase	C7212DRAFT_209660	Tuber magnatum (white Piedmont truffle)	-1.79217	3.46335
0.00138084	A0A292Q2U1	A0A292Q2U1_9PEZI	Aminotran_1_2 domain-containing protein	GSTUAT00002892001	Tuber aestivum (summer truffle)	-1.78841	3.45434
0	A0A292PU82	A0A292PU82_9PEZI	Dipeptidyl-peptidase V (Fragment)	GSTUAT00005755001	Tuber aestivum (summer truffle)	-1.78692	3.45077
0.00258906	A0A317SFS8	A0A317SFS8_9PEZI	Uncharacterized protein	C7212DRAFT_228569	Tuber magnatum (white Piedmont truffle)	-1.7827	3.44069
1.1976e-05	A0A292Q769	A0A292Q769_9PEZI	Peptidyl-prolyl cis-trans isomerase (PPIase) (EC 5.2.1.8)	GSTUAT00001001001	Tuber aestivum (summer truffle)	-1.77907	3.43205
1.10803e-05	A0A317SJ64	A0A317SJ64_9PEZI	Uncharacterized protein	C7212DRAFT_353789	Tuber magnatum (white Piedmont truffle)	-1.76565	3.40027
1.87354e-05	A0A317SR22	A0A317SR22_9PEZI	Ubiquitin carboxyl-terminal hydrolase (EC 3.4.19.12)	C7212DRAFT_321611	Tuber magnatum (white Piedmont truffle)	-1.75013	3.36389
0	A0A292PR18	A0A292PR18_9PEZI	5-methyltetrahydropteroyltriglutamate--homocysteine S-methyltransferase (EC 2.1.1.14)	GSTUAT00006763001	Tuber aestivum (summer truffle)	-1.74939	3.36216
2.7088e-05	A0A317SRN3	A0A317SRN3_9PEZI	Uncharacterized protein (Fragment)	C7212DRAFT_316910	Tuber magnatum (white Piedmont truffle)	-1.74516	3.35232
0.000238298	A0A292PNW7	A0A292PNW7_9PEZI	T-complex protein 1 subunit eta (TCP-1-eta) (CCT-eta)	GSTUAT00007531001	Tuber aestivum (summer truffle)	-1.74253	3.34621
0	A0A317SF98	A0A317SF98_9PEZI	Uncharacterized protein	C7212DRAFT_360359	Tuber magnatum (white Piedmont truffle)	-1.74203	3.34506
0.00154667	A0A292Q500	A0A292Q500_9PEZI	BAR domain-containing protein	GSTUAT00001141001	Tuber aestivum (summer truffle)	-1.74107	3.34283
1.94175e-05	A0A292PQT2	A0A292PQT2_9PEZI	Uncharacterized protein	GSTUAT00006927001	Tuber aestivum (summer truffle)	-1.73876	3.33748
5.97015e-05	A0A317SDU9	A0A317SDU9_9PEZI	ATP synthase subunit d, mitochondrial	C7212DRAFT_354841	Tuber magnatum (white Piedmont truffle)	-1.73811	3.33598
2.56959e-05	A0A317STU1	A0A317STU1_9PEZI	Pyruvate decarboxylase (EC 4.1.1.1)	C7212DRAFT_279868	Tuber magnatum (white Piedmont truffle)	-1.73103	3.31965
0	A0A317SSB4	A0A317SSB4_9PEZI	Uncharacterized protein	C7212DRAFT_295460	Tuber magnatum (white Piedmont truffle)	-1.72105	3.29676
0.00868712	D5G4I2	D5G4I2_TUBMM	Cytochrome c domain-containing protein	GSTUM_00004116001	Tuber melanosporum (strain Mel28) (Perigord black truffle)	-1.7133	3.2791
0	A0A317SKC2	A0A317SKC2_9PEZI	ATP synthase subunit beta (EC 7.1.2.2)	C7212DRAFT_326570	Tuber magnatum (white Piedmont truffle)	-1.71237	3.27699
0.000114105	A0A292Q560	A0A292Q560_9PEZI	V-SNARE coiled-coil homology domain-containing protein	GSTUAT00002061001	Tuber aestivum (summer truffle)	-1.70932	3.27007
0	A0A317SK45	A0A317SK45_9PEZI	Heat shock protein 70	C7212DRAFT_346532	Tuber magnatum (white Piedmont truffle)	-1.70701	3.26483
0	A0A317SKV9	A0A317SKV9_9PEZI	Catalase (EC 1.11.1.6)	C7212DRAFT_358629	Tuber magnatum (white Piedmont truffle)	-1.69808	3.24469
0	A0A317SKG6	A0A317SKG6_9PEZI	NADH-quinone oxidoreductase	C7212DRAFT_282442	Tuber magnatum (white Piedmont truffle)	-1.69711	3.24251
4.18118e-05	A0A317SQ35	A0A317SQ35_9PEZI	26S proteasome regulatory subunit RPN1	C7212DRAFT_295024	Tuber magnatum (white Piedmont truffle)	-1.68477	3.21489
0.00347651	A0A317SY16	A0A317SY16_9PEZI	Uncharacterized protein	C7212DRAFT_363023	Tuber magnatum (white Piedmont truffle)	-1.68475	3.21485
2.38569e-05	D5G6D1	D5G6D1_TUBMM	Mitochondrial genome maintenance protein MGM101	GSTUM_00004428001	Tuber melanosporum (strain Mel28) (Perigord black truffle)	-1.67313	3.18906
0	A0A317SY18	A0A317SY18_9PEZI	AhpC-TSA-domain-containing protein	C7212DRAFT_275142	Tuber magnatum (white Piedmont truffle)	-1.66764	3.17694
2.5974e-05	A0A317SBW6	A0A317SBW6_9PEZI	Uncharacterized protein	C7212DRAFT_348590	Tuber magnatum (white Piedmont truffle)	-1.66395	3.16883
0	A0A317SQT3	A0A317SQT3_9PEZI	Phosphoglycerate mutase (2,3-diphosphoglycerate-independent) (EC 5.4.2.12)	C7212DRAFT_324211	Tuber magnatum (white Piedmont truffle)	-1.66061	3.1615
0.000597094	D5GNI0	D5GNI0_TUBMM	Purine nucleoside phosphorylase (EC 2.4.2.1) (Inosine-guanosine phosphorylase)	GSTUM_00011298001	Tuber melanosporum (strain Mel28) (Perigord black truffle)	-1.65088	3.14025
4.17391e-05	A0A317SGF0	A0A317SGF0_9PEZI	RRM domain-containing protein	C7212DRAFT_359356	Tuber magnatum (white Piedmont truffle)	-1.64113	3.1191
0	A0A317SJB7	A0A317SJB7_9PEZI	AAA domain-containing protein	C7212DRAFT_365847	Tuber magnatum (white Piedmont truffle)	-1.64067	3.11811
0.000378082	A0A317T1T8	A0A317T1T8_9PEZI	Putative transporter	C7212DRAFT_289666	Tuber magnatum (white Piedmont truffle)	-1.61361	3.06017
1.85615e-05	A0A317SWR4	A0A317SWR4_9PEZI	Glutamate dehydrogenase	C7212DRAFT_309346	Tuber magnatum (white Piedmont truffle)	-1.61336	3.05964
7.11974e-05	A0A317SQN7	A0A317SQN7_9PEZI	Citrate synthase	C7212DRAFT_295280	Tuber magnatum (white Piedmont truffle)	-1.61294	3.05875
0.000360111	A0A317SIB6	A0A317SIB6_9PEZI	Uncharacterized protein	C7212DRAFT_328287	Tuber magnatum (white Piedmont truffle)	-1.60834	3.04901
0	A0A317SZR8	A0A317SZR8_9PEZI	Succinate dehydrogenase [ubiquinone] iron-sulfur subunit, mitochondrial (EC 1.3.5.1)	C7212DRAFT_307754	Tuber magnatum (white Piedmont truffle)	-1.60774	3.04774
1.08696e-05	A0A292PL15	A0A292PL15_9PEZI	ADF-H domain-containing protein	GSTUAT00007674001	Tuber aestivum (summer truffle)	-1.60754	3.04732
1.91388e-05	A0A317SPC1	A0A317SPC1_9PEZI	40S ribosomal protein S24	C7212DRAFT_322060	Tuber magnatum (white Piedmont truffle)	-1.60624	3.04457
0.000194842	A0A292Q5M1	A0A292Q5M1_9PEZI	Uncharacterized protein	GSTUAT00000863001	Tuber aestivum (summer truffle)	-1.59953	3.03045
0.000153374	A0A317SUN6	A0A317SUN6_9PEZI	Ubiquitin-conjugating enzyme	C7212DRAFT_281181	Tuber magnatum (white Piedmont truffle)	-1.59183	3.01431
1.20482e-05	A0A317SWB4	A0A317SWB4_9PEZI	HTH APSES-type domain-containing protein	C7212DRAFT_277039	Tuber magnatum (white Piedmont truffle)	-1.5904	3.01133
0.000173661	A0A317SUY6	A0A317SUY6_9PEZI	Uncharacterized protein	C7212DRAFT_323314	Tuber magnatum (white Piedmont truffle)	-1.59039	3.01131
0.00106633	A0A317SHJ2	A0A317SHJ2_9PEZI	Cytochrome c oxidase subunit	C7212DRAFT_283782	Tuber magnatum (white Piedmont truffle)	-1.57399	2.97727
0.00109227	A0A292PR34	A0A292PR34_9PEZI	Acetolactate synthase (EC 2.2.1.6)	GSTUAT00005949001	Tuber aestivum (summer truffle)	-1.57253	2.97426
0.000174927	D5GPY3	D5GPY3_TUBMM	Uncharacterized protein	GSTUM_00012089001	Tuber melanosporum (strain Mel28) (Perigord black truffle)	-1.56646	2.96177
0.000183908	D5GA91	D5GA91_TUBMM	Mitochondrial import inner membrane translocase subunit	GSTUM_00005187001	Tuber melanosporum (strain Mel28) (Perigord black truffle)	-1.56511	2.959
0	A0A292PP51	A0A292PP51_9PEZI	Thioredoxin domain-containing protein	GSTUAT00007657001	Tuber aestivum (summer truffle)	-1.56189	2.9524
0.00899492	A0A317SSZ8	A0A317SSZ8_9PEZI	Coronin	C7212DRAFT_178461	Tuber magnatum (white Piedmont truffle)	-1.55575	2.93987
2.99625e-05	A0A317T068	A0A317T068_9PEZI	Lytic polysaccharide monooxygenase	C7212DRAFT_274524	Tuber magnatum (white Piedmont truffle)	-1.55104	2.93028
0.00110174	A0A317SCR6	A0A317SCR6_9PEZI	4-alpha-glucanotransferase (EC 2.4.1.25) (EC 3.2.1.33) (Amylo-alpha-1,6-glucosidase) (Dextrin 6-alpha-D-glucosidase) (Glycogen debrancher) (Glycogen debranching enzyme) (Oligo-1,4-1,4-glucantransferase)	C7212DRAFT_360230	Tuber magnatum (white Piedmont truffle)	-1.54769	2.92349
0	A0A317SHG9	A0A317SHG9_9PEZI	Chaperonin GroL	C7212DRAFT_366567	Tuber magnatum (white Piedmont truffle)	-1.54588	2.91982
1.89125e-05	A0A292PX68	A0A292PX68_9PEZI	Malate dehydrogenase (EC 1.1.1.37)	GSTUAT00004717001	Tuber aestivum (summer truffle)	-1.542	2.91198
0	D5GNQ7	D5GNQ7_TUBMM	SGL domain-containing protein	GSTUM_00011430001	Tuber melanosporum (strain Mel28) (Perigord black truffle)	-1.54199	2.91196
0.000126582	A0A317SS60	A0A317SS60_9PEZI	Mitochondrial import inner membrane translocase subunit TIM10 (Mitochondrial import inner membrane translocase subunit Tim10)	C7212DRAFT_317885	Tuber magnatum (white Piedmont truffle)	-1.54054	2.90903
1.16959e-05	A0A317SES7	A0A317SES7_9PEZI	eIF-5a domain-containing protein	C7212DRAFT_348666	Tuber magnatum (white Piedmont truffle)	-1.53629	2.90048
3.1068e-05	A0A317SXV4	A0A317SXV4_9PEZI	Delta-aminolevulinic acid dehydratase (EC 4.2.1.24)	C7212DRAFT_308953	Tuber magnatum (white Piedmont truffle)	-1.53303	2.89393
0	A0A317SWF5	A0A317SWF5_9PEZI	6,7-dimethyl-8-ribityllumazine synthase (DMRL synthase) (EC 2.5.1.78)	C7212DRAFT_342624	Tuber magnatum (white Piedmont truffle)	-1.53299	2.89385
0	A0A292Q2G2	A0A292Q2G2_9PEZI	Mannitol-1-phosphate 5-dehydrogenase (EC 1.1.1.17)	GSTUAT00001931001	Tuber aestivum (summer truffle)	-1.53204	2.89194
0	A0A317SJQ9	A0A317SJQ9_9PEZI	FMN-dependent alpha-hydroxy acid dehydrogenase	C7212DRAFT_283869	Tuber magnatum (white Piedmont truffle)	-1.52633	2.88052
0	A0A292PUM3	A0A292PUM3_9PEZI	MICOS complex subunit MIC10	GSTUAT00004579001	Tuber aestivum (summer truffle)	-1.52433	2.87653
1.12994e-05	A0A317SCT7	A0A317SCT7_9PEZI	1,3-beta-glucanosyltransferase (EC 2.4.1.-)	C7212DRAFT_230446	Tuber magnatum (white Piedmont truffle)	-1.51627	2.86051
1.81406e-05	A0A292PWC4	A0A292PWC4_9PEZI	Fructose-bisphosphatase (EC 3.1.3.11)	GSTUAT00004103001	Tuber aestivum (summer truffle)	-1.51483	2.85765
2.4948e-05	A0A292PSV6	A0A292PSV6_9PEZI	Serine hydroxymethyltransferase (EC 2.1.2.1)	GSTUAT00006265001	Tuber aestivum (summer truffle)	-1.51016	2.84842
0.000775194	A0A292Q2S5	A0A292Q2S5_9PEZI	CTP synthase (EC 6.3.4.2) (UTP--ammonia ligase)	GSTUAT00002848001	Tuber aestivum (summer truffle)	-1.50832	2.84479
0.00178947	A0A317SMS9	A0A317SMS9_9PEZI	Succinate--CoA ligase [ADP-forming] subunit alpha, mitochondrial (EC 6.2.1.5) (Succinyl-CoA synthetase subunit alpha) (SCS-alpha)	C7212DRAFT_281578	Tuber magnatum (white Piedmont truffle)	-1.50054	2.82949
2.97952e-05	A0A292PY06	A0A292PY06_9PEZI	Uncharacterized protein	GSTUAT00004584001	Tuber aestivum (summer truffle)	-1.50006	2.82854
3.59066e-05	A0A292Q103	A0A292Q103_9PEZI	LITAF domain-containing protein	GSTUAT00003392001	Tuber aestivum (summer truffle)	-1.49873	2.82594
2.95749e-05	D5GD13	D5GD13_TUBMM	LITAF domain-containing protein	GSTUM_00000930001	Tuber melanosporum (strain Mel28) (Perigord black truffle)	-1.49515	2.81893
6.08108e-05	A0A317SQZ9	A0A317SQZ9_9PEZI	Allantoicase (EC 3.5.3.4)	C7212DRAFT_357502	Tuber magnatum (white Piedmont truffle)	-1.49132	2.81146
3.05927e-05	A0A317ST06	A0A317ST06_9PEZI	Calcipressin	C7212DRAFT_362727	Tuber magnatum (white Piedmont truffle)	-1.48991	2.80871
2.59179e-05	A0A292Q4P5	A0A292Q4P5_9PEZI	Hydroxymethylbilane synthase (EC 2.5.1.61) (Porphobilinogen deaminase) (Pre-uroporphyrinogen synthase)	GSTUAT00001465001	Tuber aestivum (summer truffle)	-1.47929	2.78811
0.000170088	D5G7H7	D5G7H7_TUBMM	Dolichyl-phosphate-mannose--protein mannosyltransferase (EC 2.4.1.109)	GSTUM_00002470001	Tuber melanosporum (strain Mel28) (Perigord black truffle)	-1.47316	2.77629
0.000620237	A0A317SE34	A0A317SE34_9PEZI	RING-type domain-containing protein	C7212DRAFT_359916	Tuber magnatum (white Piedmont truffle)	-1.47275	2.7755
0.00442842	A0A292PWX0	A0A292PWX0_9PEZI	Urease (EC 3.5.1.5) (Urea amidohydrolase)	GSTUAT00003834001	Tuber aestivum (summer truffle)	-1.47105	2.77224
0.000275281	A0A317SSU1	A0A317SSU1_9PEZI	Uncharacterized protein	C7212DRAFT_178860	Tuber magnatum (white Piedmont truffle)	-1.4669	2.76427
0	A0A317SC51	A0A317SC51_9PEZI	Isocitrate dehydrogenase [NAD] subunit, mitochondrial	C7212DRAFT_286971	Tuber magnatum (white Piedmont truffle)	-1.46041	2.75187
0.00014375	A0A317SY00	A0A317SY00_9PEZI	COX5B-domain-containing protein	C7212DRAFT_288257	Tuber magnatum (white Piedmont truffle)	-1.45934	2.74983
1.02041e-05	D5GL57	D5GL57_TUBMM	Assimilatory sulfite reductase (NADPH) (EC 1.8.1.2)	GSTUM_00010016001	Tuber melanosporum (strain Mel28) (Perigord black truffle)	-1.45573	2.74295
0.000143526	A0A292Q569	A0A292Q569_9PEZI	Uncharacterized protein	GSTUAT00002071001	Tuber aestivum (summer truffle)	-1.44716	2.72671
1.84332e-05	A0A292PU56	A0A292PU56_9PEZI	Adenylate kinase (EC 2.7.4.3) (ATP-AMP transphosphorylase) (ATP:AMP phosphotransferase) (Adenylate kinase cytosolic and mitochondrial) (Adenylate monophosphate kinase)	ADK1 GSTUAT00005943001	Tuber aestivum (summer truffle)	-1.43223	2.69864
6.05042e-05	D5GB90	D5GB90_TUBMM	Uncharacterized protein	GSTUM_00003797001	Tuber melanosporum (strain Mel28) (Perigord black truffle)	-1.42454	2.68429
0.00254673	D5GJ78	D5GJ78_TUBMM	S-adenosylmethionine synthase (EC 2.5.1.6)	GSTUM_00008874001	Tuber melanosporum (strain Mel28) (Perigord black truffle)	-1.41788	2.67193
0.000434193	A0A317T2J6	A0A317T2J6_9PEZI	Uncharacterized protein	C7212DRAFT_341038	Tuber magnatum (white Piedmont truffle)	-1.40843	2.65448
0.00434248	A0A317SXG9	A0A317SXG9_9PEZI	Putative 60S ribosomal protein L2	C7212DRAFT_316678	Tuber magnatum (white Piedmont truffle)	-1.40099	2.64083
0.00109453	A0A317SYJ4	A0A317SYJ4_9PEZI	Uncharacterized protein	C7212DRAFT_167557	Tuber magnatum (white Piedmont truffle)	-1.39296	2.62617
3.03605e-05	A0A292Q3C9	A0A292Q3C9_9PEZI	t-SNARE coiled-coil homology domain-containing protein	GSTUAT00002680001	Tuber aestivum (summer truffle)	-1.39231	2.62499
2.45399e-05	A0A292PQQ0	A0A292PQQ0_9PEZI	Endonuclease (EC 3.1.30.-)	GSTUAT00006025001	Tuber aestivum (summer truffle)	-1.38612	2.61375
2.55864e-05	A0A292PQI8	A0A292PQI8_9PEZI	DFP domain-containing protein	GSTUAT00007191001	Tuber aestivum (summer truffle)	-1.38514	2.61197
6.01002e-05	A0A317SU28	A0A317SU28_9PEZI	NADH dehydrogenase I, D subunit	C7212DRAFT_351451	Tuber magnatum (white Piedmont truffle)	-1.37984	2.6024
2.35756e-05	A0A292PKM5	A0A292PKM5_9PEZI	Proteasome subunit beta (EC 3.4.25.1)	GSTUAT00008237001	Tuber aestivum (summer truffle)	-1.37695	2.59719
0.00733884	A0A317T2C3	A0A317T2C3_9PEZI	Uncharacterized protein	C7212DRAFT_274090	Tuber magnatum (white Piedmont truffle)	-1.37566	2.59487
0.00138235	A0A317SX80	A0A317SX80_9PEZI	Uncharacterized protein (Fragment)	C7212DRAFT_309489	Tuber magnatum (white Piedmont truffle)	-1.37263	2.58942
2.40964e-05	A0A317T1U0	A0A317T1U0_9PEZI	Glycoside Hydrolase Family 3 protein	C7212DRAFT_161111	Tuber magnatum (white Piedmont truffle)	-1.37113	2.58673
1.01266e-05	A0A292Q627	A0A292Q627_9PEZI	PARP-type domain-containing protein	GSTUAT00001704001	Tuber aestivum (summer truffle)	-1.36685	2.57907
1.19048e-05	A0A292PV91	A0A292PV91_9PEZI	NAD-specific glutamate dehydrogenase (EC 1.4.1.2)	GSTUAT00005362001	Tuber aestivum (summer truffle)	-1.35972	2.56635
1.09589e-05	A0A292Q5Z0	A0A292Q5Z0_9PEZI	Uncharacterized protein	GSTUAT00000679001	Tuber aestivum (summer truffle)	-1.35917	2.56538
2.94659e-05	A0A292PSK3	A0A292PSK3_9PEZI	GDP-mannose pyrophosphorylase (EC 2.7.7.13) (GTP-mannose-1-phosphate guanylyltransferase) (Mannose-1-phosphate guanyltransferase)	GSTUAT00005370001	Tuber aestivum (summer truffle)	-1.3591	2.56525
0.00453595	A0A317STR1	A0A317STR1_9PEZI	FAD/NAD(P)-binding domain-containing protein	C7212DRAFT_314029	Tuber magnatum (white Piedmont truffle)	-1.35567	2.55916
5.88235e-05	A0A292PNG0	A0A292PNG0_9PEZI	Uncharacterized protein	GSTUAT00007893001	Tuber aestivum (summer truffle)	-1.34849	2.54645
0.00273126	A0A317SMV5	A0A317SMV5_9PEZI	Ubiquitin thioesterase OTU1 (EC 3.4.19.12)	C7212DRAFT_282672	Tuber magnatum (white Piedmont truffle)	-1.34533	2.54088
0.00252927	D5G5B0	D5G5B0_TUBMM	Uncharacterized protein	GSTUM_00004253001	Tuber melanosporum (strain Mel28) (Perigord black truffle)	-1.34101	2.53329
0.000142636	A0A292PMI7	A0A292PMI7_9PEZI	Uncharacterized protein	GSTUAT00008094001	Tuber aestivum (summer truffle)	-1.34006	2.53162
0.000956743	A0A317SJ60	A0A317SJ60_9PEZI	V-type proton ATPase subunit C	C7212DRAFT_353706	Tuber magnatum (white Piedmont truffle)	-1.33437	2.52165
0.000154993	A0A317STZ4	A0A317STZ4_9PEZI	Uncharacterized protein	C7212DRAFT_314106	Tuber magnatum (white Piedmont truffle)	-1.33203	2.51757
0	A0A292Q9N2	A0A292Q9N2_9PEZI	Succinate dehydrogenase [ubiquinone] iron-sulfur subunit, mitochondrial (EC 1.3.5.1)	GSTUAT00000494001	Tuber aestivum (summer truffle)	-1.32648	2.5079
0.000222222	A0A317SUI6	A0A317SUI6_9PEZI	Alpha-mannosidase (EC 3.2.1.24)	C7212DRAFT_293688	Tuber magnatum (white Piedmont truffle)	-1.322	2.50012
0	A0A292PU59	A0A292PU59_9PEZI	ATP citrate synthase (EC 2.3.3.8)	GSTUAT00004741001	Tuber aestivum (summer truffle)	-1.32071	2.49789
0.00281515	A0A292Q7D0	A0A292Q7D0_9PEZI	WW domain-containing protein	GSTUAT00001188001	Tuber aestivum (summer truffle)	-1.32037	2.4973
0.00197619	A0A292PNA9	A0A292PNA9_9PEZI	Uncharacterized protein	GSTUAT00007921001	Tuber aestivum (summer truffle)	-1.31924	2.49535
0	A0A292PMX5	A0A292PMX5_9PEZI	Proliferating cell nuclear antigen	GSTUAT00007864001	Tuber aestivum (summer truffle)	-1.31229	2.48335
0.00056383	A0A317SZ17	A0A317SZ17_9PEZI	Galactose mutarotase-like protein	C7212DRAFT_356459	Tuber magnatum (white Piedmont truffle)	-1.30261	2.46675
2.44898e-05	A0A317SVA0	A0A317SVA0_9PEZI	WSC-domain-containing protein	C7212DRAFT_296866	Tuber magnatum (white Piedmont truffle)	-1.29864	2.45997
1.12045e-05	A0A292Q9V6	A0A292Q9V6_9PEZI	Assimilatory sulfite reductase (NADPH) (EC 1.8.1.2)	GSTUAT00000042001	Tuber aestivum (summer truffle)	-1.2967	2.45666
0.00252632	A0A317SZC3	A0A317SZC3_9PEZI	Zn-dependent exopeptidase	C7212DRAFT_356624	Tuber magnatum (white Piedmont truffle)	-1.29422	2.45244
1.0101e-05	A0A292PJE8	A0A292PJE8_9PEZI	Uncharacterized protein	GSTUAT00009094001	Tuber aestivum (summer truffle)	-1.28578	2.43814
0	A0A292Q070	A0A292Q070_9PEZI	3-deoxy-7-phosphoheptulonate synthase (EC 2.5.1.54)	GSTUAT00002663001	Tuber aestivum (summer truffle)	-1.28293	2.43333
0.000152439	A0A317SN84	A0A317SN84_9PEZI	Proteasome subunit beta (EC 3.4.25.1)	C7212DRAFT_324298	Tuber magnatum (white Piedmont truffle)	-1.28256	2.4327
9.97506e-06	A0A292PY80	A0A292PY80_9PEZI	Uncharacterized protein	GSTUAT00004447001	Tuber aestivum (summer truffle)	-1.28168	2.43122
5.90164e-05	A0A317SI53	A0A317SI53_9PEZI	ARM repeat-containing protein	C7212DRAFT_299516	Tuber magnatum (white Piedmont truffle)	-1.27748	2.42415
2.64901e-05	A0A317SPZ2	A0A317SPZ2_9PEZI	Ribosomal protein	C7212DRAFT_319777	Tuber magnatum (white Piedmont truffle)	-1.27368	2.41778
2.42915e-05	A0A317SK97	A0A317SK97_9PEZI	Homocysteine synthase	C7212DRAFT_326558	Tuber magnatum (white Piedmont truffle)	-1.27317	2.41692
0	A0A292Q321	A0A292Q321_9PEZI	Delta-aminolevulinic acid dehydratase (EC 4.2.1.24)	GSTUAT00002399001	Tuber aestivum (summer truffle)	-1.27206	2.41506
0.00509247	A0A292Q256	A0A292Q256_9PEZI	cobW domain-containing protein	GSTUAT00002735001	Tuber aestivum (summer truffle)	-1.26414	2.40184
5.99002e-05	A0A317SWW9	A0A317SWW9_9PEZI	Putative Xaa-Pro aminopeptidase	C7212DRAFT_350843	Tuber magnatum (white Piedmont truffle)	-1.26194	2.39818
0.00255776	A0A317SCJ5	A0A317SCJ5_9PEZI	DEAD-domain-containing protein	C7212DRAFT_229080	Tuber magnatum (white Piedmont truffle)	-1.25542	2.38737
0.00717184	A0A317SEP4	A0A317SEP4_9PEZI	Sulfate adenylyltransferase (EC 2.7.7.4) (ATP-sulfurylase) (Sulfate adenylate transferase) (SAT)	MET3 C7212DRAFT_335494	Tuber magnatum (white Piedmont truffle)	-1.25186	2.38148
1.07527e-05	D5GK81	D5GK81_TUBMM	40S ribosomal protein S21	GSTUM_00009419001	Tuber melanosporum (strain Mel28) (Perigord black truffle)	-1.25115	2.38031
0.000147465	A0A292Q7I1	A0A292Q7I1_9PEZI	Glutathione reductase (EC 1.8.1.7)	GSTUAT00001172001	Tuber aestivum (summer truffle)	-1.24163	2.36466
1.08992e-05	A0A292PQ94	A0A292PQ94_9PEZI	Uncharacterized protein	GSTUAT00006159001	Tuber aestivum (summer truffle)	-1.23528	2.35427
2.34375e-05	A0A317SR70	A0A317SR70_9PEZI	Thiolase	C7212DRAFT_320336	Tuber magnatum (white Piedmont truffle)	-1.23527	2.35425
2.39521e-05	A0A317SK70	A0A317SK70_9PEZI	Transaldolase (EC 2.2.1.2)	C7212DRAFT_330597	Tuber magnatum (white Piedmont truffle)	-1.22893	2.34393
0.000156863	A0A317SXA7	A0A317SXA7_9PEZI	Gamma-glutamylcyclotransferase (EC 4.3.2.9)	C7212DRAFT_356266	Tuber magnatum (white Piedmont truffle)	-1.22868	2.34352
0.00139683	A0A317SJ19	A0A317SJ19_9PEZI	GroES-like protein	C7212DRAFT_300039	Tuber magnatum (white Piedmont truffle)	-1.22656	2.34008
0.000152905	A0A317SDD0	A0A317SDD0_9PEZI	Uncharacterized protein	C7212DRAFT_367233	Tuber magnatum (white Piedmont truffle)	-1.22362	2.33532
0.00167866	A0A292Q9D9	A0A292Q9D9_9PEZI	Neutral ceramidase (EC 3.5.1.23)	GSTUAT00000607001	Tuber aestivum (summer truffle)	-1.21799	2.32622
3.53357e-05	D5G657	D5G657_TUBMM	FMN hydroxy acid dehydrogenase domain-containing protein	GSTUM_00001781001	Tuber melanosporum (strain Mel28) (Perigord black truffle)	-1.19791	2.29407
2.48447e-05	A0A292Q2P1	A0A292Q2P1_9PEZI	Flavin_Reduct domain-containing protein	GSTUAT00002580001	Tuber aestivum (summer truffle)	-1.18781	2.27807
0.00138066	A0A292Q026	A0A292Q026_9PEZI	GLTP domain-containing protein	GSTUAT00003871001	Tuber aestivum (summer truffle)	-1.18709	2.27693
3.55872e-05	A0A317SSM1	A0A317SSM1_9PEZI	Methionyl-tRNA synthetase (EC 6.1.1.10)	C7212DRAFT_179744	Tuber magnatum (white Piedmont truffle)	-1.18182	2.26863
0.00630252	D5G8F0	D5G8F0_TUBMM	Peptide-methionine (S)-S-oxide reductase (EC 1.8.4.11)	GSTUM_00004791001	Tuber melanosporum (strain Mel28) (Perigord black truffle)	-1.18071	2.26688
0.00852459	D5GDZ9	D5GDZ9_TUBMM	Cytochrome c domain-containing protein	GSTUM_00001154001	Tuber melanosporum (strain Mel28) (Perigord black truffle)	-1.17917	2.26446
0	A0A292Q6R9	A0A292Q6R9_9PEZI	CN hydrolase domain-containing protein	GSTUAT00000724001	Tuber aestivum (summer truffle)	-1.1761	2.25965
0.00224321	A0A317SZC5	A0A317SZC5_9PEZI	NAD(P)-binding protein	C7212DRAFT_158307	Tuber magnatum (white Piedmont truffle)	-1.17588	2.25931
1.16618e-05	A0A292PSU8	A0A292PSU8_9PEZI	Protein-serine/threonine kinase (EC 2.7.11.-)	GSTUAT00006344001	Tuber aestivum (summer truffle)	-1.17324	2.25518
0.000221906	A0A317SHE5	A0A317SHE5_9PEZI	Ribosomal protein L18/L5	C7212DRAFT_346579	Tuber magnatum (white Piedmont truffle)	-1.1731	2.25496
2.33918e-05	A0A317SPN8	A0A317SPN8_9PEZI	Thioredoxin-domain-containing protein	C7212DRAFT_357375	Tuber magnatum (white Piedmont truffle)	-1.16345	2.23992
0.00042449	A0A292PPE2	A0A292PPE2_9PEZI	Cytochrome b5 heme-binding domain-containing protein	GSTUAT00007550001	Tuber aestivum (summer truffle)	-1.16178	2.23733
0.000334262	A0A317SNV7	A0A317SNV7_9PEZI	Flavin mononucleotide kinase 1 (EC 2.7.1.26) (Riboflavin kinase)	C7212DRAFT_198785	Tuber magnatum (white Piedmont truffle)	-1.15511	2.22701
0.00275576	A0A317SQ19	A0A317SQ19_9PEZI	Prolyl-tRNA synthetase (EC 6.1.1.15)	C7212DRAFT_325645	Tuber magnatum (white Piedmont truffle)	-1.15481	2.22655
2.36686e-05	A0A292Q865	A0A292Q865_9PEZI	Uncharacterized protein	GSTUAT00000758001	Tuber aestivum (summer truffle)	-1.15391	2.22516
0.000275668	A0A292PKP6	A0A292PKP6_9PEZI	Peroxidase (EC 1.11.1.-)	GSTUAT00008852001	Tuber aestivum (summer truffle)	-1.15199	2.2222
1.13314e-05	D5GC22	D5GC22_TUBMM	Cyanate hydratase (Cyanase) (EC 4.2.1.104) (Cyanate hydrolase) (Cyanate lyase)	cyn1 GSTUM_00005779001	Tuber melanosporum (strain Mel28) (Perigord black truffle)	-1.15155	2.22152
0.000448043	A0A292Q0Y8	A0A292Q0Y8_9PEZI	Uncharacterized protein	GSTUAT00002754001	Tuber aestivum (summer truffle)	-1.14897	2.21756
5.85366e-05	A0A292Q5C8	A0A292Q5C8_9PEZI	Eukaryotic translation initiation factor 3 subunit H (eIF3h)	GSTUAT00001967001	Tuber aestivum (summer truffle)	-1.12985	2.18836
0.00273295	A0A292Q4Z0	A0A292Q4Z0_9PEZI	Uncharacterized protein	GSTUAT00002024001	Tuber aestivum (summer truffle)	-1.12596	2.18247
1.93237e-05	A0A292PJW0	A0A292PJW0_9PEZI	Aminomethyltransferase (EC 2.1.2.10) (Glycine cleavage system T protein)	GSTUAT00008931001	Tuber aestivum (summer truffle)	-1.12319	2.17828
4.1958e-05	A0A292PVQ7	A0A292PVQ7_9PEZI	Mitochondrial genome maintenance protein MGM101	GSTUAT00005023001	Tuber aestivum (summer truffle)	-1.11776	2.1701
1.97531e-05	A0A317SFL3	A0A317SFL3_9PEZI	Protein phosphatase 2C	C7212DRAFT_231598	Tuber magnatum (white Piedmont truffle)	-1.11745	2.16963
0.000175439	D5G492	D5G492_TUBMM	Uncharacterized protein	GSTUM_00004007001	Tuber melanosporum (strain Mel28) (Perigord black truffle)	-1.11231	2.16192
2.91439e-05	D5GKH7	D5GKH7_TUBMM	CCT-beta	GSTUM_00009564001	Tuber melanosporum (strain Mel28) (Perigord black truffle)	-1.10958	2.15783
0.00539037	A0A317SWD8	A0A317SWD8_9PEZI	Nuclear protein localization protein 4	C7212DRAFT_340342	Tuber magnatum (white Piedmont truffle)	-1.10924	2.15732
0.00325339	A0A317T0J5	A0A317T0J5_9PEZI	Inorganic diphosphatase (EC 3.6.1.1)	C7212DRAFT_349687	Tuber magnatum (white Piedmont truffle)	-1.10181	2.14624
3.06513e-05	A0A292PLH2	A0A292PLH2_9PEZI	Uncharacterized protein	GSTUAT00008563001	Tuber aestivum (summer truffle)	-1.08713	2.12451
1.12676e-05	A0A292Q0L4	A0A292Q0L4_9PEZI	Fn3_like domain-containing protein	GSTUAT00002869001	Tuber aestivum (summer truffle)	-1.0869	2.12417
0.00578624	A0A317SBQ5	A0A317SBQ5_9PEZI	Serine hydroxymethyltransferase (EC 2.1.2.1)	C7212DRAFT_231913	Tuber magnatum (white Piedmont truffle)	-1.07392	2.10515
0.000683181	A0A317SQV1	A0A317SQV1_9PEZI	Flavin_Reduct domain-containing protein	C7212DRAFT_363757	Tuber magnatum (white Piedmont truffle)	-1.07212	2.10252
0.00165385	A0A317SZA0	A0A317SZA0_9PEZI	NEDD8-activating enzyme E1 regulatory subunit	C7212DRAFT_350713	Tuber magnatum (white Piedmont truffle)	-1.07144	2.10153
0.00892872	A0A317SJG3	A0A317SJG3_9PEZI	Phospho-2-dehydro-3-deoxyheptonate aldolase (EC 2.5.1.54)	C7212DRAFT_216112	Tuber magnatum (white Piedmont truffle)	-1.06827	2.09692
0.00883588	A0A292Q6I1	A0A292Q6I1_9PEZI	AMPK1_CBM domain-containing protein	GSTUAT00000606001	Tuber aestivum (summer truffle)	-1.05226	2.07378
2.92505e-05	A0A317SGL5	A0A317SGL5_9PEZI	Heme peroxidase	C7212DRAFT_339907	Tuber magnatum (white Piedmont truffle)	-1.05204	2.07346
0.00060686	D5GK33	D5GK33_TUBMM	Uncharacterized protein	GSTUM_00009341001	Tuber melanosporum (strain Mel28) (Perigord black truffle)	-1.04413	2.06212
1.90476e-05	A0A292PT74	A0A292PT74_9PEZI	Uncharacterized protein	GSTUAT00005931001	Tuber aestivum (summer truffle)	-1.03685	2.05174
1.1396e-05	D5GBI1	D5GBI1_TUBMM	Sorting nexin-3	GSTUM_00000508001	Tuber melanosporum (strain Mel28) (Perigord black truffle)	-1.03633	2.051
3.00752e-05	A0A292Q5F2	A0A292Q5F2_9PEZI	Uncharacterized protein	GSTUAT00001868001	Tuber aestivum (summer truffle)	-1.03613	2.05072
0	A0A292Q045	A0A292Q045_9PEZI	Succinate dehydrogenase [ubiquinone] flavoprotein subunit, mitochondrial (EC 1.3.5.1)	GSTUAT00003858001	Tuber aestivum (summer truffle)	-1.03601	2.05055
1.94647e-05	A0A292Q021	A0A292Q021_9PEZI	Dihydrolipoamide acetyltransferase component of pyruvate dehydrogenase complex (EC 2.3.1.-)	GSTUAT00003177001	Tuber aestivum (summer truffle)	-1.03274	2.04591
0.00123645	A0A317SYF4	A0A317SYF4_9PEZI	Protein serine/threonine phosphatase 2C	C7212DRAFT_167859	Tuber magnatum (white Piedmont truffle)	-1.0217	2.03031
5.89198e-05	A0A317SWP0	A0A317SWP0_9PEZI	Transketolase (EC 2.2.1.1)	C7212DRAFT_358247	Tuber magnatum (white Piedmont truffle)	-1.00132	2.00183

## Sheet: GOA proteins up T. indicum
GO ID	GO Description	p-val	corrected p-val	Cluster frequency	Total frequency	Genes
44281	small molecule metabolic process	1.4927e-10	1.5643e-07	63/240 26.2%	1195/10365 11.5%	D5GK65 A0A317T2B4 D5G4A5 A0A292PSQ8 A0A292PYU8 A0A292PME4 D5GGK4 D5GB83 D5G5K2 D5GBY0 A0A292PYZ6 D5GBY9 D5G7C0 D5GB43 D5GB19 D5GGL2 A0A292PSF6 D5G9D1 A0A292PKW2 A0A292PPP9 D5G983 D5G7L2 D5GFE5 D5GDV4 A0A292Q181 D5GC35 A0A292Q1Y3 D5GCX5 D5GE49 D5GKY8 D5GNW3 A0A292QA47 D5G3Z0 A0A292Q0G0 A0A292PR07 A0A292Q704 A0A317SCM4 A0A292PNR5 A0A317SIP6 D5G8S7 A0A292PLN4 A0A292Q0L0 A0A292PPN2 A0A292Q753 A0A292Q…
6082	organic acid metabolic process	1.3201e-09	6.9172e-07	44/240 18.3%	710/10365 6.8%	D5GE49 D5GK65 D5GKY8 A0A317T2B4 D5G4A5 A0A292Q0G0 A0A292Q704 A0A292PSQ8 A0A292PYU8 A0A292PME4 D5GGK4 A0A317SCM4 D5GB83 A0A292PNR5 A0A317SIP6 D5G8S7 A0A292PLN4 A0A292Q0L0 A0A292PPN2 A0A292Q753 D5GBY0 A0A292Q798 A0A292PYZ6 D5GCD9 A0A292PKT0 A0A292PRA7 A0A292PN55 A0A292PSF6 D5G9D1 D5G983 D5G637 A0A292PRS1 A0A292PQ87 D5G7L2 D5G5R4 D5GDG9 D5GFE5 A0A292Q522 A0A292Q325 A0A292Q181 D5GC35 A0A292Q1Y3 D5GAV…
19752	carboxylic acid metabolic process	3.5455e-09	1.2386e-06	42/240 17.5%	679/10365 6.5%	D5GE49 D5GK65 D5GKY8 A0A317T2B4 D5G4A5 A0A292Q0G0 A0A292Q704 A0A292PSQ8 A0A292PYU8 A0A292PME4 D5GGK4 A0A317SCM4 D5GB83 A0A292PNR5 A0A317SIP6 D5G8S7 A0A292PLN4 A0A292Q0L0 A0A292PPN2 D5GBY0 A0A292Q798 A0A292PYZ6 D5GCD9 A0A292PRA7 A0A292PN55 A0A292PSF6 D5G9D1 D5G983 D5G637 A0A292PRS1 A0A292PQ87 D5G7L2 D5G5R4 D5GDG9 D5GFE5 A0A292Q522 A0A292Q325 A0A292Q181 D5GC35 A0A292Q1Y3 D5GAV4 D5GCX5
43436	oxoacid metabolic process	6.491e-09	1.7006e-06	42/240 17.5%	693/10365 6.6%	D5GE49 D5GK65 D5GKY8 A0A317T2B4 D5G4A5 A0A292Q0G0 A0A292Q704 A0A292PSQ8 A0A292PYU8 A0A292PME4 D5GGK4 A0A317SCM4 D5GB83 A0A292PNR5 A0A317SIP6 D5G8S7 A0A292PLN4 A0A292Q0L0 A0A292PPN2 D5GBY0 A0A292Q798 A0A292PYZ6 D5GCD9 A0A292PRA7 A0A292PN55 A0A292PSF6 D5G9D1 D5G983 D5G637 A0A292PRS1 A0A292PQ87 D5G7L2 D5G5R4 D5GDG9 D5GFE5 A0A292Q522 A0A292Q325 A0A292Q181 D5GC35 A0A292Q1Y3 D5GAV4 D5GCX5
55114	oxidation-reduction process	1.1126e-06	0.0002332	61/240 25.4%	1438/10365 13.8%	D5GLQ2 D5G4A5 D5GJE0 A0A292PSQ8 A0A292PYQ6 D5GDE2 D5GGK4 A0A292PRG3 D5GEK6 D5GBY0 A0A317SM17 D5G5K9 D5GIW0 A0A292PMR2 D5GB43 D5GKT3 D5GD57 A0A292PK61 D5GMP5 D5GIL7 A0A292PMF3 D5GFF0 D5G736 D5GMK8 A0A292PNQ4 D5GC70 D5GC35 D5GE49 D5GNW3 D5GDW9 D5GHW8 A0A292Q704 D5GCE3 D5GIM5 D5GIM4 A0A292PNR5 A0A292PLN4 A0A292PJN7 A0A292PPN2 D5GCD9 A0A292PKT0 A0A292PVE6 D5GB67 D5G4K9 A0A292PNZ5 A0A317T3G3 A0A292PWH…
6520	cellular amino acid metabolic process	1.7641e-05	0.0030812	27/240 11.2%	481/10365 4.6%	D5GE49 D5GK65 D5GKY8 A0A317T2B4 D5G4A5 A0A292Q0G0 A0A292Q704 A0A292PSQ8 A0A292PYU8 A0A292PME4 A0A317SCM4 A0A292PNR5 D5G8S7 A0A292PLN4 A0A292Q0L0 A0A292PYZ6 D5GCD9 A0A292PRA7 A0A292PN55 D5G983 A0A292PQ87 D5GDG9 A0A292Q325 A0A292Q181 D5GC35 D5GAV4 D5GCX5
6091	generation of precursor metabolites and energy	2.4131e-05	0.0036128	17/240 7.0%	230/10365 2.2%	D5G9D1 D5GI99 A0A292PPN5 D5G3W8 D5GCE3 A0A292PRS1 A0A317SIP6 D5G5R4 D5GFE5 D5GBY0 A0A292Q798 A0A317SM17 A0A292PVE6 D5GDV4 A0A292PNZ5 D5G7I0 D5GB43
46034	ATP metabolic process	0.00010265	0.012149	11/240 4.5%	120/10365 1.1%	D5G5K2 A0A317SIP6 D5G5R4 D5G9J7 D5GFE5 D5G9D1 A0A292Q798 A0A292Q405 A0A292PNZ5 D5G3W8 D5G7I0
98869	cellular oxidant detoxification	0.00010629	0.012149	8/240 3.3%	64/10365 0.6%	D5GLQ2 D5GHW8 A0A292PK61 D5GIW0 D5GJE0 D5G400 D5GFH1 A0A292PYQ6
8152	metabolic process	0.00011592	0.012149	194/240 80.8%	7285/10365 70.2%	D5GKK3 D5GNQ2 A0A292PYQ6 D5G4M6 D5GB83 D5GA61 A0A292Q4V5 D5GKJ6 A0A292PZT0 D5GBY0 D5GIW0 D5GBY9 D5GG20 A0A292PMZ6 D5G7C0 A0A317SY56 D5GBY7 A0A292PSF6 A0A292PK61 A0A292PKW2 D5GMP5 A0A292PPP9 D5G983 A0A317SG33 D5G736 A0A292Q588 D5G9X7 D5GAX8 D5GE05 D5GI86 D5GHW8 A0A292PUW9 A0A292Q1M5 D5GN26 A0A292PR07 A0A292PUG0 D5G744 A0A292Q0L0 A0A292PPN2 D5G5Q5 A0A292Q798 A0A292PKT0 A0A292PRA7 D5GHW1 A0A292PNZ5 …
1990748	cellular detoxification	0.0001818	0.013609	8/240 3.3%	69/10365 0.6%	D5GLQ2 D5GHW8 A0A292PK61 D5GIW0 D5GJE0 D5G400 D5GFH1 A0A292PYQ6
98754	detoxification	0.0001818	0.013609	8/240 3.3%	69/10365 0.6%	D5GLQ2 D5GHW8 A0A292PK61 D5GIW0 D5GJE0 D5G400 D5GFH1 A0A292PYQ6
97237	cellular response to toxic substance	0.0001818	0.013609	8/240 3.3%	69/10365 0.6%	D5GLQ2 D5GHW8 A0A292PK61 D5GIW0 D5GJE0 D5G400 D5GFH1 A0A292PYQ6
9636	response to toxic substance	0.0001818	0.013609	8/240 3.3%	69/10365 0.6%	D5GLQ2 D5GHW8 A0A292PK61 D5GIW0 D5GJE0 D5G400 D5GFH1 A0A292PYQ6
6090	pyruvate metabolic process	0.00020328	0.014202	7/240 2.9%	53/10365 0.5%	D5G637 A0A317SIP6 D5G5R4 D5GFE5 D5G9D1 A0A292Q798 D5GGK4
70887	cellular response to chemical stimulus	0.00030361	0.019886	10/240 4.1%	114/10365 1.0%	D5GLQ2 D5GHW8 A0A292PK61 D5GIW0 D5G588 D5GJE0 D5G400 D5GFH1 A0A292PYQ6 D5GQ00
42221	response to chemical	0.00042487	0.025623	11/240 4.5%	141/10365 1.3%	D5GLQ2 D5GHW8 A0A292PK61 D5GE36 D5GIW0 D5G588 D5GJE0 D5G400 D5GFH1 A0A292PYQ6 D5GQ00
6165	nucleoside diphosphate phosphorylation	0.00048899	0.025623	6/240 2.5%	44/10365 0.4%	A0A317SIP6 D5G5R4 D5GFE5 D5G9D1 A0A292Q798 D5G3Z0
7015	actin filament organization	0.00048899	0.025623	6/240 2.5%	44/10365 0.4%	D5GK32 D5GNB0 A0A292PUD2 D5G6C4 A0A292PU53 A0A292Q1M9
46939	nucleotide phosphorylation	0.00048899	0.025623	6/240 2.5%	44/10365 0.4%	A0A317SIP6 D5G5R4 D5GFE5 D5G9D1 A0A292Q798 D5G3Z0
9150	purine ribonucleotide metabolic process	0.00051794	0.025848	13/240 5.4%	192/10365 1.8%	A0A292PSF6 D5G9J7 A0A292QA47 D5G9D1 D5G3Z0 A0A292PPP9 D5GGK4 D5G5K2 A0A317SIP6 D5G5R4 D5GFE5 A0A292Q798 D5G7I0
72521	purine-containing compound metabolic process	0.0005671	0.027015	14/240 5.8%	219/10365 2.1%	A0A292PSF6 D5G9J7 A0A292QA47 D5G9D1 D5G3Z0 A0A292PPP9 D5GGK4 D5G5K2 A0A317SIP6 D5G5R4 D5GFE5 A0A292Q798 D5GAV4 D5G7I0
6163	purine nucleotide metabolic process	0.00059991	0.027335	13/240 5.4%	195/10365 1.8%	A0A292PSF6 D5G9J7 A0A292QA47 D5G9D1 D5G3Z0 A0A292PPP9 D5GGK4 D5G5K2 A0A317SIP6 D5G5R4 D5GFE5 A0A292Q798 D5G7I0

## Sheet: GOA proteins up T. magnatum
GO ID	GO Description	p-val	corrected p-val	Cluster frequency	Total frequency	Genes
44281	small molecule metabolic process	4.7083e-17	4.0209e-14	93/331 28.0%	1195/10365 11.5%	A0A292PTK9 D5G9C6 A0A317SQB4 A0A317SWF5 A0A292PX68 D5GNI0 A0A292PSM5 A0A317SDU9 A0A317SN75 A0A292PM13 A0A317SIR9 A0A317SHP8 A0A292PR34 A0A292PSV6 A0A317SBQ5 A0A317T2R2 A0A292PU56 A0A317SQN0 D5GC22 A0A292Q4Z0 A0A317SW11 D5GD88 A0A317SWR4 A0A292PQ94 A0A317SQ19 A0A317SQN7 A0A292PQB4 A0A317SXM7 A0A317SHV0 D5G9Y3 A0A317SI74 A0A317SG76 D5GDJ5 D5GL57 A0A317SEP4 A0A317SUC9 A0A292Q0J9 A0A292Q2S5 A0A317SVY…
55114	oxidation-reduction process	9.5526e-14	4.079e-11	97/331 29.3%	1438/10365 13.8%	A0A292Q569 A0A292PX68 A0A317SYF6 A0A292PVC7 A0A317SWR4 A0A292PQ94 A0A317STM6 A0A317SHV0 A0A317SI74 A0A317SRA8 D5GL57 A0A317SJQ9 A0A317T1U9 D5G8F0 A0A292Q5M1 A0A317SJ64 A0A292Q2G2 A0A292Q7I1 A0A292PQP2 A0A292PNR8 A0A317SID0 A0A317SSP3 A0A317SED8 A0A317T1J3 A0A292PP51 A0A292PV91 A0A317T4I2 A0A317SYM4 A0A292Q9V6 A0A292Q9N2 A0A292Q045 A0A292PY80 A0A317SCR6 A0A317SW83 A0A292PNK3 A0A317SPK3 A0A317SKI9 …
8152	metabolic process	2.7158e-13	7.731e-11	288/331 87.0%	7285/10365 70.2%	A0A317SSJ4 A0A317T5L9 A0A292Q569 A0A317SYF4 A0A292PMI7 A0A317SYF6 A0A317T1U0 A0A317SR71 A0A292PR34 A0A292PSV6 A0A317T2V8 A0A292PLH2 A0A317SW11 A0A317SWR4 A0A317SFA8 A0A317STM6 A0A292PQB4 A0A317SHV0 D5G9Y3 A0A317SI74 A0A317SI77 A0A317SEP4 A0A317SDM8 A0A292Q2S5 A0A317T1U9 A0A317SJI4 D5G8F0 A0A317SHE3 A0A317SVQ2 A0A317SHE5 D5GF29 A0A317SJ64 A0A292Q7I1 A0A317SYC6 A0A292PL58 A0A317SQT3 A0A292PTV5 A0A2…
6082	organic acid metabolic process	5.8018e-13	1.2387e-10	61/331 18.4%	710/10365 6.8%	A0A292PTK9 D5G9C6 A0A317SQB4 A0A292PX68 A0A317SIR9 A0A292PR34 A0A292PSV6 A0A317SBQ5 A0A317T2R2 D5GC22 A0A292Q4Z0 A0A317SW11 D5GD88 A0A317SWR4 A0A317SQ19 A0A317SQN7 A0A292PQB4 A0A317SHV0 A0A317SI74 A0A317SG76 D5GL57 A0A317SEP4 A0A292Q0J9 A0A292Q2S5 A0A317SFE8 A0A317SYC6 A0A292PL58 A0A317SQT3 A0A317SHJ3 A0A292PNR8 A0A317STR0 A0A317SID0 A0A292Q070 D5GDW8 A0A317SSP3 A0A317SCU2 A0A292PL55 A0A317SSL3 A…
19752	carboxylic acid metabolic process	3.056e-12	5.2196e-10	58/331 17.5%	679/10365 6.5%	A0A292PTK9 D5G9C6 A0A317SQB4 A0A292PX68 A0A317SIR9 A0A292PR34 A0A292PSV6 A0A317SBQ5 A0A292Q4Z0 A0A317SW11 D5GD88 A0A317SWR4 A0A317SQ19 A0A317SQN7 A0A292PQB4 A0A317SHV0 A0A317SI74 A0A317SG76 D5GL57 A0A317SEP4 A0A292Q0J9 A0A292Q2S5 A0A317SFE8 A0A317SYC6 A0A292PL58 A0A317SQT3 A0A317SHJ3 A0A292PNR8 A0A317STR0 A0A317SID0 D5GDW8 A0A317SSP3 A0A317SCU2 A0A292PL55 A0A317SSL3 A0A292PV91 D5GJ78 A0A317T4I2 A…
96	sulfur amino acid metabolic process	3.7228e-12	5.2988e-10	17/331 5.1%	61/10365 0.5%	D5GJ78 A0A292PQB4 A0A292Q9V6 A0A292PR18 D5GAF9 D5GL57 A0A317SEP4 A0A317SK97 A0A292PLB4 A0A317SYC6 A0A292PL58 D5G7Z9 A0A317STR0 D5GMM8 A0A317SMI0 A0A317SW11 A0A317SCU2
1901605	alpha-amino acid metabolic process	5.37e-12	6.5514e-10	35/331 10.5%	285/10365 2.7%	A0A292PTK9 A0A317SQB4 A0A317SYC6 A0A292PL58 A0A292PR34 A0A292PSV6 A0A317SBQ5 A0A292PNR8 A0A317STR0 D5GDW8 A0A317SSP3 A0A317SW11 D5GD88 A0A317SCU2 A0A317SSL3 A0A292PV91 D5GJ78 A0A317SZS6 A0A317SLC6 A0A292PQB4 A0A292PJW0 A0A292Q9V6 A0A317SDT5 A0A292PR18 D5GAF9 D5GL57 A0A317SEP4 A0A317SK97 A0A292PLB4 A0A292Q2S5 D5G7Z9 D5GMM8 A0A317SMI0 A0A317SQI0 A0A317SFE8
43436	oxoacid metabolic process	7.1189e-12	7.5994e-10	58/331 17.5%	693/10365 6.6%	A0A292PTK9 D5G9C6 A0A317SQB4 A0A292PX68 A0A317SIR9 A0A292PR34 A0A292PSV6 A0A317SBQ5 A0A292Q4Z0 A0A317SW11 D5GD88 A0A317SWR4 A0A317SQ19 A0A317SQN7 A0A292PQB4 A0A317SHV0 A0A317SI74 A0A317SG76 D5GL57 A0A317SEP4 A0A292Q0J9 A0A292Q2S5 A0A317SFE8 A0A317SYC6 A0A292PL58 A0A317SQT3 A0A317SHJ3 A0A292PNR8 A0A317STR0 A0A317SID0 D5GDW8 A0A317SSP3 A0A317SCU2 A0A292PL55 A0A317SSL3 A0A292PV91 D5GJ78 A0A317T4I2 A…
9069	serine family amino acid metabolic process	5.8813e-11	5.5807e-09	16/331 4.8%	62/10365 0.5%	A0A317SZS6 A0A292PQB4 A0A292PJW0 A0A292Q9V6 D5GAF9 D5GL57 A0A317SEP4 A0A317SK97 A0A317SYC6 A0A292PL58 A0A292PSV6 D5G7Z9 A0A317SBQ5 A0A317STR0 D5GDW8 A0A317SCU2
6091	generation of precursor metabolites and energy	2.0874e-10	1.7826e-08	29/331 8.7%	230/10365 2.2%	A0A317STP8 A0A317SZR8 A0A292PX68 A0A317SL63 D5G4I2 A0A317SQT3 A0A317SIR9 A0A317ST53 A0A317SFB1 A0A292PQ94 A0A317T4I2 A0A317SNC1 A0A317SHV0 A0A317SK70 A0A317SI74 A0A317SG76 A0A317SG98 A0A292Q9N2 A0A317SIV6 A0A317SGR5 A0A292Q045 A0A317SCR6 A0A317SUY6 A0A317SMS9 D5GDZ9 A0A317SPK3 A0A317SC51 A0A317SY00 A0A317SKG6
6534	cysteine metabolic process	2.114e-09	1.6309e-07	11/331 3.3%	32/10365 0.3%	A0A317SYC6 A0A292PL58 A0A292PQB4 D5G7Z9 A0A317STR0 A0A292Q9V6 D5GAF9 A0A317SCU2 D5GL57 A0A317SEP4 A0A317SK97
6520	cellular amino acid metabolic process	2.2917e-09	1.6309e-07	42/331 12.6%	481/10365 4.6%	A0A292PTK9 D5G9C6 A0A317SQB4 A0A317SYC6 A0A292PL58 A0A292PR34 A0A292PSV6 A0A317SBQ5 A0A292PNR8 A0A317STR0 D5GDW8 A0A317SSP3 A0A317SW11 D5GD88 A0A317SCU2 A0A292PL55 A0A317SWR4 A0A317SQ19 A0A317SSL3 A0A292PV91 D5GJ78 A0A317SZS6 A0A317SLC6 A0A292PQB4 A0A292PJW0 A0A292Q9V6 A0A317SDT5 A0A292PR18 D5GAF9 D5GL57 A0A317SEP4 A0A317SK97 A0A292PLB4 A0A292Q2S5 D5G7Z9 A0A317SRW7 D5GMM8 A0A317SMI0 A0A317SJG3 A0…
6790	sulfur compound metabolic process	1.1561e-08	7.595e-07	25/331 7.5%	209/10365 2.0%	A0A292PPI9 D5GF29 A0A317SG47 A0A292Q7I1 A0A317SYC6 A0A292PL58 A0A317STR0 A0A317SL19 A0A317SW11 A0A317SCU2 D5GJ78 A0A292PQB4 A0A317SFX4 A0A292Q9V6 A0A292PR18 D5GAF9 D5GL57 A0A317SEP4 A0A317SK97 A0A292PLB4 A0A317T0U6 D5G7Z9 A0A292Q743 D5GMM8 A0A317SMI0
1901564	organonitrogen compound metabolic process	1.4189e-08	8.655e-07	154/331 46.5%	3314/10365 31.9%	A0A317SSJ4 D5GNI0 A0A317SYF4 A0A317SKS0 A0A292PSM5 A0A292PMI7 A0A317SDU9 A0A317SN84 A0A317SR71 A0A317SN75 A0A317SMV5 A0A292PM13 A0A317SNX9 A0A292PR34 A0A292PSV6 A0A317SBQ5 A0A317T2V8 A0A292PLH2 A0A317SBQ3 A0A317SFH6 D5GC22 A0A317SW11 A0A317SWR4 A0A292PQB4 A0A317SHV0 A0A317SF98 D5GL57 A0A317SI77 A0A317SEP4 A0A317SZA0 A0A317SDM8 A0A292Q2S5 A0A292Q743 A0A317SFI6 A0A292Q865 A0A317SVY7 A0A317SVQ2 A0A3…
70813	hydrogen sulfide metabolic process	2.1951e-08	1.1717e-06	7/331 2.1%	12/10365 0.1%	A0A292PQB4 D5G7Z9 A0A317STR0 A0A292Q9V6 A0A317SCU2 D5GL57 A0A317SEP4
70814	hydrogen sulfide biosynthetic process	2.1951e-08	1.1717e-06	7/331 2.1%	12/10365 0.1%	A0A292PQB4 D5G7Z9 A0A317STR0 A0A292Q9V6 A0A317SCU2 D5GL57 A0A317SEP4
9070	serine family amino acid biosynthetic process	4e-08	2.0094e-06	11/331 3.3%	41/10365 0.3%	A0A292PQB4 A0A292PSV6 D5G7Z9 A0A317SBQ5 A0A317STR0 A0A292Q9V6 D5GDW8 D5GAF9 A0A317SCU2 D5GL57 A0A317SEP4
5975	carbohydrate metabolic process	1.347e-07	6.3244e-06	37/331 11.1%	454/10365 4.3%	D5GFU6 A0A292Q2E7 A0A317SZ17 D5GFU5 A0A317SBD7 A0A317T3B4 A0A292PQM3 A0A292PX68 A0A292Q2G2 A0A317SIS3 A0A317T1U0 A0A317SQT3 A0A317SIR9 A0A292PTV5 A0A317SW75 A0A292PWC4 A0A317SQ38 A0A292Q5Z0 A0A292PQ94 A0A317T4I2 A0A317SNC1 A0A317SUI6 A0A317SHV0 A0A317SNC8 A0A317SGZ6 A0A317SK70 A0A292Q0L4 A0A317SI74 A0A317SG76 A0A317SG98 D5GDJ5 A0A317SIV6 A0A317SGR5 A0A317SUC9 A0A317SCR6 A0A317SHE3 A0A317SQM6
19344	cysteine biosynthetic process	1.4071e-07	6.3244e-06	8/331 2.4%	21/10365 0.2%	A0A292PQB4 D5G7Z9 A0A317STR0 A0A292Q9V6 D5GAF9 A0A317SCU2 D5GL57 A0A317SEP4
46034	ATP metabolic process	2.3726e-07	1.0131e-05	17/331 5.1%	120/10365 1.1%	A0A317SNC1 A0A317SHV0 A0A292PNA9 A0A317SG98 A0A292PSM5 A0A317SDU9 A0A317SIV6 A0A317SGR5 A0A317T032 A0A317SQT3 A0A317SIR9 A0A317SHP8 A0A292PU56 A0A317SVY7 A0A317SXZ8 A0A317SKC2 A0A317SKG6
6555	methionine metabolic process	2.685e-07	1.0919e-05	10/331 3.0%	39/10365 0.3%	D5GJ78 A0A292PQB4 D5G7Z9 A0A317STR0 D5GMM8 A0A317SMI0 A0A292PR18 A0A317SW11 A0A317SEP4 A0A292PLB4
6575	cellular modified amino acid metabolic process	1.0986e-06	4.2645e-05	15/331 4.5%	105/10365 1.0%	A0A292PPI9 D5GF29 A0A317SFX4 A0A292Q7I1 A0A292Q0J9 A0A292PLB4 A0A317T0U6 A0A292PSV6 A0A317SBQ5 A0A292Q743 D5GMM8 A0A317SL19 A0A317SMI0 D5GDW8 D5GD88
6730	one-carbon metabolic process	1.3618e-06	5.0564e-05	9/331 2.7%	36/10365 0.3%	D5GJ78 A0A292PSV6 A0A317SBQ5 A0A317SQN0 D5GMM8 A0A317SMI0 D5GDW8 A0A317SG47 A0A292PLB4
97	sulfur amino acid biosynthetic process	1.7421e-06	6.199e-05	10/331 3.0%	47/10365 0.4%	A0A292PQB4 D5G7Z9 A0A317STR0 A0A292Q9V6 A0A292PR18 D5GAF9 A0A317SW11 A0A317SCU2 D5GL57 A0A317SEP4
46653	tetrahydrofolate metabolic process	3.1463e-06	0.00010748	8/331 2.4%	30/10365 0.2%	A0A292PSV6 A0A317SBQ5 D5GMM8 A0A317SMI0 D5GDW8 D5GD88 A0A292Q0J9 A0A292PLB4
6099	tricarboxylic acid cycle	3.8374e-06	0.00012358	10/331 3.0%	51/10365 0.4%	A0A317T4I2 A0A292Q045 A0A317SZR8 A0A317SMS9 A0A292PX68 A0A317SI74 A0A292Q9N2 A0A317SPK3 A0A317SC51 A0A317SL63
1901607	alpha-amino acid biosynthetic process	3.9072e-06	0.00012358	19/331 5.7%	178/10365 1.7%	A0A317SLC6 A0A292PQB4 A0A317SQB4 A0A292Q9V6 A0A292PR18 D5GAF9 D5GL57 A0A317SEP4 A0A292PR34 A0A292PSV6 D5G7Z9 A0A317SBQ5 A0A292PNR8 A0A317STR0 D5GDW8 A0A317SW11 A0A317SCU2 A0A317SQI0 A0A317SFE8
98869	cellular oxidant detoxification	4.8788e-06	0.0001488	11/331 3.3%	64/10365 0.6%	A0A317SM21 A0A292PKP6 A0A317SKV9 A0A317SY18 A0A317SGL5 A0A317SWW6 A0A317SKL8 A0A292PVC7 A0A317SED8 A0A292PP51 A0A292Q7I1
35999	tetrahydrofolate interconversion	6.1915e-06	0.00018233	6/331 1.8%	16/10365 0.1%	A0A292PSV6 A0A317SBQ5 D5GMM8 A0A317SMI0 D5GDW8 A0A292PLB4
9060	aerobic respiration	7.8417e-06	0.00022323	10/331 3.0%	55/10365 0.5%	A0A317T4I2 A0A292Q045 A0A317SZR8 A0A317SMS9 A0A292PX68 A0A317SI74 A0A292Q9N2 A0A317SPK3 A0A317SC51 A0A317SL63
1990748	cellular detoxification	1.0376e-05	0.00026062	11/331 3.3%	69/10365 0.6%	A0A317SM21 A0A292PKP6 A0A317SKV9 A0A317SY18 A0A317SGL5 A0A317SWW6 A0A317SKL8 A0A292PVC7 A0A317SED8 A0A292PP51 A0A292Q7I1
98754	detoxification	1.0376e-05	0.00026062	11/331 3.3%	69/10365 0.6%	A0A317SM21 A0A292PKP6 A0A317SKV9 A0A317SY18 A0A317SGL5 A0A317SWW6 A0A317SKL8 A0A292PVC7 A0A317SED8 A0A292PP51 A0A292Q7I1
97237	cellular response to toxic substance	1.0376e-05	0.00026062	11/331 3.3%	69/10365 0.6%	A0A317SM21 A0A292PKP6 A0A317SKV9 A0A317SY18 A0A317SGL5 A0A317SWW6 A0A317SKL8 A0A292PVC7 A0A317SED8 A0A292PP51 A0A292Q7I1
9636	response to toxic substance	1.0376e-05	0.00026062	11/331 3.3%	69/10365 0.6%	A0A317SM21 A0A292PKP6 A0A317SKV9 A0A317SY18 A0A317SGL5 A0A317SWW6 A0A317SKL8 A0A292PVC7 A0A317SED8 A0A292PP51 A0A292Q7I1
6760	folic acid-containing compound metabolic process	1.3759e-05	0.00033571	8/331 2.4%	36/10365 0.3%	A0A292PSV6 A0A317SBQ5 D5GMM8 A0A317SMI0 D5GDW8 D5GD88 A0A292Q0J9 A0A292PLB4
44283	small molecule biosynthetic process	1.5398e-05	0.00036527	33/331 9.9%	468/10365 4.5%	A0A292PTK9 A0A317SQB4 A0A317SWF5 A0A317SNV7 A0A317SIR9 A0A292PR34 A0A292PSV6 A0A292PTV5 A0A317SBQ5 A0A292PNR8 A0A317STR0 A0A292Q070 D5GDW8 A0A317SW11 D5GD88 A0A317SCU2 A0A317SSL3 A0A317SLC6 A0A292PQB4 D5G9Y3 A0A292Q9V6 A0A292PR18 D5GAF9 D5GL57 A0A317SEP4 A0A317SIV6 A0A292Q0J9 D5G7Z9 A0A317SJI4 A0A317SUS3 A0A317SJG3 A0A317SQI0 A0A317SFE8
15980	energy derivation by oxidation of organic compounds	1.8389e-05	0.00042076	13/331 3.9%	101/10365 0.9%	A0A317T4I2 A0A317SZR8 A0A292PX68 A0A317SI74 A0A292Q9N2 A0A317SL63 A0A292Q045 A0A317SCR6 A0A317SMS9 A0A317SPK3 A0A317SC51 A0A292PQ94 A0A317SKG6
9259	ribonucleotide metabolic process	1.8722e-05	0.00042076	20/331 6.0%	216/10365 2.0%	A0A317SNC1 A0A317SHV0 A0A292PNA9 A0A317SG98 A0A292PSM5 A0A317SDU9 A0A317SIV6 A0A317SGR5 A0A317SN75 A0A317T032 A0A317SNV7 A0A317SQT3 A0A317SIR9 A0A317SHP8 A0A292Q2S5 A0A292PU56 A0A317SVY7 A0A317SXZ8 A0A317SSL3 A0A317SKC2
9201	ribonucleoside triphosphate biosynthetic process	2.0606e-05	0.00045121	9/331 2.7%	49/10365 0.4%	A0A317T032 A0A317SHP8 A0A292Q2S5 A0A292PNA9 A0A317SVY7 A0A317SXZ8 A0A292PSM5 A0A317SDU9 A0A317SKC2
72521	purine-containing compound metabolic process	2.2902e-05	0.00047703	20/331 6.0%	219/10365 2.1%	A0A317SNC1 A0A317SHV0 A0A292PNA9 A0A317SG98 A0A292PSM5 A0A317SDU9 A0A317SIV6 A0A317SGR5 A0A317SN75 A0A292PM13 A0A317T032 A0A317SQT3 A0A317SIR9 A0A317SHP8 A0A292PU56 A0A317SVY7 A0A317SXZ8 A0A317SRN3 A0A317SSL3 A0A317SKC2
19693	ribose phosphate metabolic process	2.2902e-05	0.00047703	20/331 6.0%	219/10365 2.1%	A0A317SNC1 A0A317SHV0 A0A292PNA9 A0A317SG98 A0A292PSM5 A0A317SDU9 A0A317SIV6 A0A317SGR5 A0A317SN75 A0A317T032 A0A317SNV7 A0A317SQT3 A0A317SIR9 A0A317SHP8 A0A292Q2S5 A0A292PU56 A0A317SVY7 A0A317SXZ8 A0A317SSL3 A0A317SKC2
42558	pteridine-containing compound metabolic process	2.573e-05	0.00052317	8/331 2.4%	39/10365 0.3%	A0A292PSV6 A0A317SBQ5 D5GMM8 A0A317SMI0 D5GDW8 D5GD88 A0A292Q0J9 A0A292PLB4
9066	aspartate family amino acid metabolic process	3.0268e-05	0.00059518	11/331 3.3%	77/10365 0.7%	D5GJ78 A0A292PQB4 D5G7Z9 A0A317STR0 D5GMM8 A0A317SMI0 A0A292PR18 A0A317SW11 A0A317SFE8 A0A317SEP4 A0A292PLB4
1901566	organonitrogen compound biosynthetic process	3.0665e-05	0.00059518	75/331 22.6%	1496/10365 14.4%	A0A292PTK9 A0A317SQB4 A0A317SWF5 A0A317SFU6 A0A292PSM5 A0A317SDU9 A0A317SES7 A0A317SN75 A0A317SNT4 A0A317SNX9 A0A317SHP8 A0A292PR34 A0A292PSV6 A0A317SBQ5 A0A292PLH2 A0A292PU56 A0A317SFH6 A0A317SNL3 A0A292Q5C8 A0A317SW11 D5GD88 A0A317SQ19 A0A292PQB4 D5G7H7 A0A317SPZ2 D5GL57 A0A317SEP4 A0A292Q0J9 A0A292Q2S5 A0A317SVY7 A0A317SUS3 A0A317SVQ2 A0A317SHE5 A0A317SFE8 A0A317SKC2 A0A317SQL8 A0A292Q2G7 A0A2…
9199	ribonucleoside triphosphate metabolic process	3.3916e-05	0.00064366	9/331 2.7%	52/10365 0.5%	A0A317T032 A0A317SHP8 A0A292Q2S5 A0A292PNA9 A0A317SVY7 A0A317SXZ8 A0A292PSM5 A0A317SDU9 A0A317SKC2
9142	nucleoside triphosphate biosynthetic process	3.9722e-05	0.00073013	9/331 2.7%	53/10365 0.5%	A0A317T032 A0A317SHP8 A0A292Q2S5 A0A292PNA9 A0A317SVY7 A0A317SXZ8 A0A292PSM5 A0A317SDU9 A0A317SKC2
55086	nucleobase-containing small molecule metabolic process	4.0855e-05	0.00073013	29/331 8.7%	406/10365 3.9%	A0A292PTK9 A0A292PNA9 D5GNI0 A0A292PSM5 A0A292PSK3 A0A317SDU9 A0A317SN75 A0A292PM13 A0A317T032 A0A317SNV7 A0A317SQT3 A0A317SIR9 A0A317SHP8 A0A292PU56 A0A317SXZ8 A0A317SRN3 A0A317SSL3 A0A317SNC1 A0A317SXM7 A0A317SHV0 A0A317T0Z0 A0A317SG98 A0A317SIV6 A0A317SGR5 A0A292Q2S5 A0A317SXW3 A0A317SVY7 A0A317SJI4 A0A317SKC2
9150	purine ribonucleotide metabolic process	4.1572e-05	0.00073013	18/331 5.4%	192/10365 1.8%	A0A317SNC1 A0A317SHV0 A0A292PNA9 A0A317SG98 A0A292PSM5 A0A317SDU9 A0A317SIV6 A0A317SGR5 A0A317SN75 A0A317T032 A0A317SQT3 A0A317SIR9 A0A317SHP8 A0A292PU56 A0A317SVY7 A0A317SXZ8 A0A317SSL3 A0A317SKC2
44272	sulfur compound biosynthetic process	4.1893e-05	0.00073013	12/331 3.6%	94/10365 0.9%	D5GJ78 A0A292PQB4 D5G7Z9 A0A317STR0 A0A292Q9V6 A0A292PR18 D5GAF9 A0A317SW11 A0A317SCU2 D5GL57 A0A317SEP4 A0A317SG47
6163	purine nucleotide metabolic process	5.1039e-05	0.00087175	18/331 5.4%	195/10365 1.8%	A0A317SNC1 A0A317SHV0 A0A292PNA9 A0A317SG98 A0A292PSM5 A0A317SDU9 A0A317SIV6 A0A317SGR5 A0A317SN75 A0A317T032 A0A317SQT3 A0A317SIR9 A0A317SHP8 A0A292PU56 A0A317SVY7 A0A317SXZ8 A0A317SSL3 A0A317SKC2
6754	ATP biosynthetic process	5.4254e-05	0.0008742	8/331 2.4%	43/10365 0.4%	A0A317T032 A0A317SHP8 A0A292PNA9 A0A317SVY7 A0A317SXZ8 A0A292PSM5 A0A317SDU9 A0A317SKC2
15985	energy coupled proton transport, down electrochemical gradient	5.4254e-05	0.0008742	8/331 2.4%	43/10365 0.4%	A0A317T032 A0A317SHP8 A0A292PNA9 A0A317SVY7 A0A317SXZ8 A0A292PSM5 A0A317SDU9 A0A317SKC2
15986	ATP synthesis coupled proton transport	5.4254e-05	0.0008742	8/331 2.4%	43/10365 0.4%	A0A317T032 A0A317SHP8 A0A292PNA9 A0A317SVY7 A0A317SXZ8 A0A292PSM5 A0A317SDU9 A0A317SKC2
8652	cellular amino acid biosynthetic process	7.0671e-05	0.0011176	20/331 6.0%	237/10365 2.2%	A0A317SLC6 A0A292PQB4 A0A317SQB4 A0A292Q9V6 A0A292PR18 D5GAF9 D5GL57 A0A317SEP4 A0A292PR34 A0A292PSV6 D5G7Z9 A0A317SBQ5 A0A292PNR8 A0A317STR0 A0A317SJG3 D5GDW8 A0A317SW11 A0A317SCU2 A0A317SQI0 A0A317SFE8
45333	cellular respiration	7.6982e-05	0.0011953	11/331 3.3%	85/10365 0.8%	A0A317T4I2 A0A292Q045 A0A317SZR8 A0A317SMS9 A0A292PX68 A0A317SI74 A0A292Q9N2 A0A317SPK3 A0A317SC51 A0A317SL63 A0A317SKG6
9145	purine nucleoside triphosphate biosynthetic process	8.9814e-05	0.0013224	8/331 2.4%	46/10365 0.4%	A0A317T032 A0A317SHP8 A0A292PNA9 A0A317SVY7 A0A317SXZ8 A0A292PSM5 A0A317SDU9 A0A317SKC2
46031	ADP metabolic process	8.9814e-05	0.0013224	8/331 2.4%	46/10365 0.4%	A0A317SNC1 A0A317SQT3 A0A317SIR9 A0A317SHV0 A0A292PU56 A0A317SG98 A0A317SIV6 A0A317SGR5
9206	purine ribonucleoside triphosphate biosynthetic process	8.9814e-05	0.0013224	8/331 2.4%	46/10365 0.4%	A0A317T032 A0A317SHP8 A0A292PNA9 A0A317SVY7 A0A317SXZ8 A0A292PSM5 A0A317SDU9 A0A317SKC2
9141	nucleoside triphosphate metabolic process	0.00012419	0.0017976	9/331 2.7%	61/10365 0.5%	A0A317T032 A0A317SHP8 A0A292Q2S5 A0A292PNA9 A0A317SVY7 A0A317SXZ8 A0A292PSM5 A0A317SDU9 A0A317SKC2
9144	purine nucleoside triphosphate metabolic process	0.00014282	0.0019995	8/331 2.4%	49/10365 0.4%	A0A317T032 A0A317SHP8 A0A292PNA9 A0A317SVY7 A0A317SXZ8 A0A292PSM5 A0A317SDU9 A0A317SKC2
9205	purine ribonucleoside triphosphate metabolic process	0.00014282	0.0019995	8/331 2.4%	49/10365 0.4%	A0A317T032 A0A317SHP8 A0A292PNA9 A0A317SVY7 A0A317SXZ8 A0A292PSM5 A0A317SDU9 A0A317SKC2
16053	organic acid biosynthetic process	0.00015891	0.0021889	24/331 7.2%	332/10365 3.2%	A0A292PTK9 A0A317SLC6 A0A292PQB4 A0A317SQB4 A0A292Q9V6 A0A292PR18 D5GAF9 D5GL57 A0A317SEP4 A0A292Q0J9 A0A292PR34 A0A292PSV6 D5G7Z9 A0A317SBQ5 A0A292PNR8 A0A317STR0 A0A292Q070 A0A317SJG3 D5GDW8 A0A317SW11 D5GD88 A0A317SCU2 A0A317SQI0 A0A317SFE8
9135	purine nucleoside diphosphate metabolic process	0.00019077	0.0025456	8/331 2.4%	51/10365 0.4%	A0A317SNC1 A0A317SQT3 A0A317SIR9 A0A317SHV0 A0A292PU56 A0A317SG98 A0A317SIV6 A0A317SGR5
9179	purine ribonucleoside diphosphate metabolic process	0.00019077	0.0025456	8/331 2.4%	51/10365 0.4%	A0A317SNC1 A0A317SQT3 A0A317SIR9 A0A317SHV0 A0A292PU56 A0A317SG98 A0A317SIV6 A0A317SGR5
43648	dicarboxylic acid metabolic process	0.00020466	0.0026889	9/331 2.7%	65/10365 0.6%	A0A317T4I2 A0A292PTK9 A0A292PX68 A0A317SI74 A0A317SSP3 A0A292Q4Z0 D5GD88 A0A292PV91 A0A292Q0J9
6457	protein folding	0.00021298	0.0027559	12/331 3.6%	111/10365 1.0%	D5GK33 D5GKH7 A0A292PT74 A0A317SYN7 A0A292PYH5 A0A317SEI9 A0A317SHC1 A0A317SJ40 A0A292Q769 A0A317SE59 A0A317SHG9 A0A292PNW7
9185	ribonucleoside diphosphate metabolic process	0.00025121	0.0031549	8/331 2.4%	53/10365 0.5%	A0A317SNC1 A0A317SQT3 A0A317SIR9 A0A317SHV0 A0A292PU56 A0A317SG98 A0A317SIV6 A0A317SGR5
6090	pyruvate metabolic process	0.00025121	0.0031549	8/331 2.4%	53/10365 0.5%	A0A317SNC1 A0A317SQT3 A0A317SIR9 A0A317SHJ3 A0A317SHV0 A0A317SG98 A0A317SIV6 A0A317SGR5
6544	glycine metabolic process	0.00025895	0.003205	5/331 1.5%	19/10365 0.1%	A0A317SZS6 A0A292PJW0 A0A292PSV6 A0A317SBQ5 D5GDW8
6757	ATP generation from ADP	0.00028032	0.003346	7/331 2.1%	41/10365 0.3%	A0A317SNC1 A0A317SQT3 A0A317SIR9 A0A317SHV0 A0A317SG98 A0A317SIV6 A0A317SGR5
6096	glycolytic process	0.00028032	0.003346	7/331 2.1%	41/10365 0.3%	A0A317SNC1 A0A317SQT3 A0A317SIR9 A0A317SHV0 A0A317SG98 A0A317SIV6 A0A317SGR5
103	sulfate assimilation	0.0002821	0.003346	4/331 1.2%	11/10365 0.1%	A0A292PQB4 D5G7Z9 A0A317STR0 A0A317SEP4
42026	protein refolding	0.00030768	0.0035689	3/331 0.9%	5/10365 0.0%	D5GK33 A0A292PT74 A0A317SHG9
46394	carboxylic acid biosynthetic process	0.00030925	0.0035689	23/331 6.9%	326/10365 3.1%	A0A292PTK9 A0A317SLC6 A0A292PQB4 A0A317SQB4 A0A292Q9V6 A0A292PR18 D5GAF9 D5GL57 A0A317SEP4 A0A292Q0J9 A0A292PR34 A0A292PSV6 D5G7Z9 A0A317SBQ5 A0A292PNR8 A0A317STR0 A0A317SJG3 D5GDW8 A0A317SW11 D5GD88 A0A317SCU2 A0A317SQI0 A0A317SFE8
6753	nucleoside phosphate metabolic process	0.0003362	0.0037778	22/331 6.6%	307/10365 2.9%	A0A317SNC1 A0A292PTK9 A0A317SHV0 A0A292PNA9 A0A317SG98 A0A292PSM5 A0A317SDU9 A0A317SIV6 A0A317SGR5 A0A317SN75 A0A317T032 A0A317SNV7 A0A317SQT3 A0A317SIR9 A0A317SHP8 A0A292Q2S5 A0A292PU56 A0A317SVY7 A0A317SJI4 A0A317SXZ8 A0A317SSL3 A0A317SKC2
9117	nucleotide metabolic process	0.0003362	0.0037778	22/331 6.6%	307/10365 2.9%	A0A317SNC1 A0A292PTK9 A0A317SHV0 A0A292PNA9 A0A317SG98 A0A292PSM5 A0A317SDU9 A0A317SIV6 A0A317SGR5 A0A317SN75 A0A317T032 A0A317SNV7 A0A317SQT3 A0A317SIR9 A0A317SHP8 A0A292Q2S5 A0A292PU56 A0A317SVY7 A0A317SJI4 A0A317SXZ8 A0A317SSL3 A0A317SKC2
43603	cellular amide metabolic process	0.00038794	0.0043026	44/331 13.2%	816/10365 7.8%	A0A292PPI9 A0A317SQL8 D5GF29 A0A317SFU6 A0A317SES7 A0A292Q7I1 A0A317SN53 A0A292PM13 A0A292PWX0 A0A317SNT4 A0A317SNX9 A0A317SQZ9 A0A292Q555 A0A292PLH2 A0A317SFH6 A0A317SL19 A0A317SNL3 A0A292Q5C8 D5GK81 A0A317SRN3 D5GD88 A0A292PKP1 A0A317SQ19 A0A317SHF8 A0A292QA11 A0A317SPC1 A0A317SDX2 A0A317SFX4 A0A317SI51 A0A317SPZ2 A0A317SGR4 A0A317SXG9 A0A292Q0J9 A0A317T481 A0A317SJ24 A0A317T0U6 A0A292Q743 A0A3…
6165	nucleoside diphosphate phosphorylation	0.00044017	0.0047583	7/331 2.1%	44/10365 0.4%	A0A317SNC1 A0A317SQT3 A0A317SIR9 A0A317SHV0 A0A317SG98 A0A317SIV6 A0A317SGR5
46939	nucleotide phosphorylation	0.00044017	0.0047583	7/331 2.1%	44/10365 0.4%	A0A317SNC1 A0A317SQT3 A0A317SIR9 A0A317SHV0 A0A317SG98 A0A317SIV6 A0A317SGR5
22900	electron transport chain	0.00050982	0.0054423	11/331 3.3%	105/10365 1.0%	A0A317STP8 A0A292Q045 D5G4I2 A0A317SZR8 A0A317ST53 A0A317SUY6 D5GDZ9 A0A292Q9N2 A0A317SPK3 A0A317SY00 A0A317SKG6
9260	ribonucleotide biosynthetic process	0.00052932	0.0055437	13/331 3.9%	140/10365 1.3%	A0A292PNA9 A0A292PSM5 A0A317SDU9 A0A317SN75 A0A317T032 A0A317SNV7 A0A317SHP8 A0A292Q2S5 A0A292PU56 A0A317SVY7 A0A317SXZ8 A0A317SSL3 A0A317SKC2
9132	nucleoside diphosphate metabolic process	0.0005323	0.0055437	8/331 2.4%	59/10365 0.5%	A0A317SNC1 A0A317SQT3 A0A317SIR9 A0A317SHV0 A0A292PU56 A0A317SG98 A0A317SIV6 A0A317SGR5
9086	methionine biosynthetic process	0.00054112	0.0055677	6/331 1.8%	33/10365 0.3%	A0A292PQB4 D5G7Z9 A0A317STR0 A0A292PR18 A0A317SW11 A0A317SEP4
46390	ribose phosphate biosynthetic process	0.00060622	0.0061632	13/331 3.9%	142/10365 1.3%	A0A292PNA9 A0A292PSM5 A0A317SDU9 A0A317SN75 A0A317T032 A0A317SNV7 A0A317SHP8 A0A292Q2S5 A0A292PU56 A0A317SVY7 A0A317SXZ8 A0A317SSL3 A0A317SKC2
44237	cellular metabolic process	0.00085342	0.0085478	213/331 64.3%	5788/10365 55.8%	A0A317SSJ4 A0A317SYF4 A0A292PMI7 A0A317SR71 A0A292PR34 A0A292PSV6 A0A317T2V8 A0A292PLH2 A0A317SW11 A0A317SWR4 A0A317SFA8 A0A292PQB4 A0A317SHV0 D5G9Y3 A0A317SI74 A0A317SI77 A0A317SEP4 A0A317SDM8 A0A292Q2S5 A0A317SJI4 A0A317SVQ2 A0A317SHE5 D5GF29 A0A292Q7I1 A0A317SYC6 A0A292PL58 A0A317SQT3 A0A292PTV5 A0A292Q555 A0A317SQ36 A0A317SID0 A0A292PMX5 A0A292PL55 A0A292PV91 A0A317T4I2 A0A317SPC1 A0A317SI51 …
6749	glutathione metabolic process	0.00086079	0.0085478	7/331 2.1%	49/10365 0.4%	A0A292PPI9 D5GF29 A0A317T0U6 A0A292Q743 A0A317SFX4 A0A317SL19 A0A292Q7I1
44282	small molecule catabolic process	0.0009066	0.0088993	12/331 3.6%	130/10365 1.2%	A0A317SZS6 A0A292PWX0 A0A292PTK9 A0A317SQT3 A0A292PJW0 A0A292PTV5 A0A317SXW3 A0A317SID0 A0A317SFB1 A0A317SSP3 A0A292PQ94 A0A292PV91
1901575	organic substance catabolic process	0.00096199	0.0093264	36/331 10.8%	655/10365 6.3%	A0A292PTK9 D5GFU5 A0A317T3B4 A0A317SN84 A0A317SWD8 A0A317SMV5 A0A292PM13 A0A292PWX0 A0A317SQT3 A0A317SQZ9 A0A317SIR9 A0A292PTV5 A0A317SBQ3 A0A317SQ36 A0A317SID0 A0A317SFB1 A0A317SSP3 A0A317SRN3 A0A292PNT1 A0A292PQ94 A0A292PV91 A0A317SNC1 A0A317SZS6 A0A292PJW0 A0A317SHV0 A0A292Q0L4 A0A317SG98 A0A317SIV6 A0A317SGR5 A0A317SCR6 A0A292PKM5 A0A317SR22 A0A317SXW3 A0A317SJI4 A0A317T229 A0A292Q9D9
70887	cellular response to chemical stimulus	0.0010209	0.0093264	11/331 3.3%	114/10365 1.0%	A0A317SM21 A0A292PKP6 A0A317SKV9 A0A317SY18 A0A317SGL5 A0A317SWW6 A0A317SKL8 A0A292PVC7 A0A317SED8 A0A292PP51 A0A292Q7I1
6582	melanin metabolic process	0.0010266	0.0093264	3/331 0.9%	7/10365 0.0%	A0A317T4M7 A0A317SBD7 A0A317SFD2
19264	glycine biosynthetic process from serine	0.0010266	0.0093264	3/331 0.9%	7/10365 0.0%	A0A292PSV6 A0A317SBQ5 D5GDW8
46189	phenol-containing compound biosynthetic process	0.0010266	0.0093264	3/331 0.9%	7/10365 0.0%	A0A317T4M7 A0A317SBD7 A0A317SFD2
42438	melanin biosynthetic process	0.0010266	0.0093264	3/331 0.9%	7/10365 0.0%	A0A317T4M7 A0A317SBD7 A0A317SFD2
6108	malate metabolic process	0.0010266	0.0093264	3/331 0.9%	7/10365 0.0%	A0A317T4I2 A0A292PX68 A0A317SI74
16052	carbohydrate catabolic process	0.0012623	0.011347	12/331 3.6%	135/10365 1.3%	A0A317SNC1 A0A317SQT3 A0A317SIR9 A0A317SCR6 D5GFU5 A0A317SHV0 A0A317T3B4 A0A292Q0L4 A0A317SG98 A0A317SIV6 A0A292PQ94 A0A317SGR5
9152	purine ribonucleotide biosynthetic process	0.001356	0.012063	11/331 3.3%	118/10365 1.1%	A0A317SN75 A0A317T032 A0A317SHP8 A0A292PNA9 A0A292PU56 A0A317SVY7 A0A317SXZ8 A0A292PSM5 A0A317SDU9 A0A317SSL3 A0A317SKC2
6164	purine nucleotide biosynthetic process	0.0016626	0.014638	11/331 3.3%	121/10365 1.1%	A0A317SN75 A0A317T032 A0A317SHP8 A0A292PNA9 A0A292PU56 A0A317SVY7 A0A317SXZ8 A0A292PSM5 A0A317SDU9 A0A317SSL3 A0A317SKC2
42221	response to chemical	0.0018343	0.015985	12/331 3.6%	141/10365 1.3%	A0A317SM21 A0A317SMV5 A0A292PKP6 A0A317SKV9 A0A317SY18 A0A317SGL5 A0A317SWW6 A0A317SKL8 A0A292PVC7 A0A317SED8 A0A292PP51 A0A292Q7I1
44262	cellular carbohydrate metabolic process	0.0021573	0.018609	11/331 3.3%	125/10365 1.2%	A0A292Q2E7 A0A292PTV5 A0A317SCR6 D5GFU5 A0A317T3B4 A0A317SG76 D5GDJ5 A0A292Q2G2 A0A292PQ94 A0A317SGR5 A0A317SUC9
19318	hexose metabolic process	0.0022786	0.019459	6/331 1.8%	43/10365 0.4%	A0A317SQT3 A0A317SIR9 A0A317SUI6 A0A317SHV0 D5GDJ5 A0A317SIV6
6545	glycine biosynthetic process	0.0023489	0.019861	3/331 0.9%	9/10365 0.0%	A0A292PSV6 A0A317SBQ5 D5GDW8
9056	catabolic process	0.0024937	0.020878	38/331 11.4%	742/10365 7.1%	A0A292PTK9 D5GFU5 A0A317T3B4 A0A317SN84 A0A317SWD8 A0A317SMV5 A0A292PM13 A0A292PWX0 A0A317SKV9 A0A317SQT3 A0A317SQZ9 A0A317SIR9 A0A292PTV5 A0A317SBQ3 A0A317SQ36 A0A317SID0 A0A317SFB1 A0A317SSP3 A0A317SRN3 A0A292PNT1 A0A292PQ94 A0A292PV91 A0A317SNC1 A0A317SZS6 A0A292PJW0 A0A317SHV0 A0A292Q0L4 A0A317SG98 A0A317SIV6 A0A317SGR5 A0A317SM21 A0A317SCR6 A0A292PKM5 A0A317SR22 A0A317SXW3 A0A317SJI4 A0A317T…
43605	cellular amide catabolic process	0.0027064	0.022439	4/331 1.2%	19/10365 0.1%	A0A292PM13 A0A292PWX0 A0A317SQZ9 A0A317SRN3
6414	translational elongation	0.0028861	0.023181	6/331 1.8%	45/10365 0.4%	A0A317SN53 A0A317SQL8 A0A317T0U6 A0A317SI51 A0A317SES7 A0A292Q0Y8
6538	glutamate catabolic process	0.0029859	0.023181	2/331 0.6%	3/10365 0.0%	A0A317SSP3 A0A292PV91
43649	dicarboxylic acid catabolic process	0.0029859	0.023181	2/331 0.6%	3/10365 0.0%	A0A317SSP3 A0A292PV91
19551	glutamate catabolic process to 2-oxoglutarate	0.0029859	0.023181	2/331 0.6%	3/10365 0.0%	A0A317SSP3 A0A292PV91
19594	mannitol metabolic process	0.0029859	0.023181	2/331 0.6%	3/10365 0.0%	A0A292Q2G2 A0A317SUC9
9439	cyanate metabolic process	0.0029859	0.023181	2/331 0.6%	3/10365 0.0%	A0A317T2R2 D5GC22
6059	hexitol metabolic process	0.0029859	0.023181	2/331 0.6%	3/10365 0.0%	A0A292Q2G2 A0A317SUC9
6518	peptide metabolic process	0.0031549	0.024273	37/331 11.1%	727/10365 7.0%	A0A292PPI9 A0A317SQL8 D5GF29 A0A317SFU6 A0A317SES7 A0A292Q7I1 A0A317SN53 A0A317SNT4 A0A317SNX9 A0A292Q555 A0A292PLH2 A0A317SFH6 A0A317SL19 A0A317SNL3 A0A292Q5C8 D5GK81 A0A292PKP1 A0A317SQ19 A0A317SHF8 A0A292QA11 A0A317SPC1 A0A317SDX2 A0A317SFX4 A0A317SI51 A0A317SPZ2 A0A317SGR4 A0A317SXG9 A0A317T481 A0A317SJ24 A0A317T0U6 A0A292Q743 A0A317SP69 A0A317SVQ2 A0A317SSM1 A0A317SHE5 A0A317SGA5 A0A292Q0Y8
72522	purine-containing compound biosynthetic process	0.0035048	0.026724	11/331 3.3%	133/10365 1.2%	A0A317SN75 A0A317T032 A0A317SHP8 A0A292PNA9 A0A292PU56 A0A317SVY7 A0A317SXZ8 A0A292PSM5 A0A317SDU9 A0A317SSL3 A0A317SKC2
18958	phenol-containing compound metabolic process	0.0043997	0.032959	3/331 0.9%	11/10365 0.1%	A0A317T4M7 A0A317SBD7 A0A317SFD2
19400	alditol metabolic process	0.0043997	0.032959	3/331 0.9%	11/10365 0.1%	A0A292Q2G2 A0A292PQ94 A0A317SUC9
6979	response to oxidative stress	0.0045174	0.033547	7/331 2.1%	65/10365 0.6%	A0A317SM21 A0A292PKP6 A0A317SKV9 A0A317SDI3 A0A317SGL5 A0A317SWW6 A0A317SKL8
1901135	carbohydrate derivative metabolic process	0.0047094	0.034573	31/331 9.3%	594/10365 5.7%	A0A292Q2G7 A0A292PNA9 D5GNI0 A0A292PSM5 A0A292PSK3 A0A317SDU9 A0A317SN75 A0A317T032 A0A317SNV7 A0A317SQT3 A0A317SIR9 A0A317SHP8 A0A292PU56 A0A317SBQ3 A0A317SXZ8 A0A317SSL3 A0A317SNC1 D5G7H7 A0A317SXM7 A0A317SHV0 A0A317SK70 A0A317T0Z0 A0A317SG76 A0A317SG98 D5GDJ5 A0A317SIV6 A0A317SGR5 A0A292Q2S5 A0A317SXW3 A0A317SVY7 A0A317SKC2
6006	glucose metabolic process	0.0047366	0.034573	4/331 1.2%	22/10365 0.2%	A0A317SQT3 A0A317SIR9 A0A317SHV0 A0A317SIV6
1902600	proton transmembrane transport	0.004999	0.036179	10/331 3.0%	120/10365 1.1%	A0A317T032 A0A317SHP8 A0A292PNA9 A0A317SJ60 A0A317SVY7 A0A317SXZ8 A0A292PSM5 A0A317SDU9 A0A317SY00 A0A317SKC2
9067	aspartate family amino acid biosynthetic process	0.0053459	0.038313	7/331 2.1%	67/10365 0.6%	A0A292PQB4 D5G7Z9 A0A317STR0 A0A292PR18 A0A317SW11 A0A317SFE8 A0A317SEP4
44248	cellular catabolic process	0.0053835	0.038313	29/331 8.7%	550/10365 5.3%	A0A292PTK9 D5GFU5 A0A317T3B4 A0A317SN84 A0A317SWD8 A0A317SMV5 A0A292PM13 A0A292PWX0 A0A317SKV9 A0A317SQZ9 A0A317SBQ3 A0A317SQ36 A0A317SID0 A0A317SFB1 A0A317SSP3 A0A317SRN3 A0A292PNT1 A0A292PQ94 A0A292PV91 A0A317SZS6 A0A292PJW0 A0A317SM21 A0A317SCR6 A0A292PKM5 A0A317SR22 A0A317SXW3 A0A317SJI4 A0A317T229 A0A292Q9D9
5996	monosaccharide metabolic process	0.0054394	0.038391	6/331 1.8%	51/10365 0.4%	A0A317SQT3 A0A317SIR9 A0A317SUI6 A0A317SHV0 D5GDJ5 A0A317SIV6
1901615	organic hydroxy compound metabolic process	0.0056142	0.039299	10/331 3.0%	122/10365 1.1%	A0A317T4M7 A0A292PTV5 A0A317SBD7 D5G9Y3 A0A317SFD2 A0A317SUS3 D5GAF9 A0A292Q2G2 A0A292PQ94 A0A317SUC9
6103	2-oxoglutarate metabolic process	0.0058457	0.040588	2/331 0.6%	4/10365 0.0%	A0A317SSP3 A0A292PV91
15672	monovalent inorganic cation transport	0.0063778	0.043924	11/331 3.3%	144/10365 1.3%	A0A317T032 A0A317SKL1 A0A317SHP8 A0A292PNA9 A0A317SJ60 A0A317SVY7 A0A317SXZ8 A0A292PSM5 A0A317SDU9 A0A317SY00 A0A317SKC2
6766	vitamin metabolic process	0.0072037	0.047779	6/331 1.8%	54/10365 0.5%	A0A317SNV7 A0A317SUS3 A0A317SWF5 D5GAF9 D5GD88 A0A292Q0J9
6767	water-soluble vitamin metabolic process	0.0072037	0.047779	6/331 1.8%	54/10365 0.5%	A0A317SNV7 A0A317SUS3 A0A317SWF5 D5GAF9 D5GD88 A0A292Q0J9
9110	vitamin biosynthetic process	0.0072037	0.047779	6/331 1.8%	54/10365 0.5%	A0A317SNV7 A0A317SUS3 A0A317SWF5 D5GAF9 D5GD88 A0A292Q0J9
42364	water-soluble vitamin biosynthetic process	0.0072037	0.047779	6/331 1.8%	54/10365 0.5%	A0A317SNV7 A0A317SUS3 A0A317SWF5 D5GAF9 D5GD88 A0A292Q0J9
255	allantoin metabolic process	0.0072731	0.047779	3/331 0.9%	13/10365 0.1%	A0A292PM13 A0A317SQZ9 A0A317SRN3
256	allantoin catabolic process	0.0072731	0.047779	3/331 0.9%	13/10365 0.1%	A0A292PM13 A0A317SQZ9 A0A317SRN3
