# Supplementary material for: Investigation of the Proteomes of the Truffles Tuber albidum pico, T. aestivum, T. indicum, T. magnatum, and T. melanosporum
Source: Int J Mol Sci. 2021 Nov 30;22(23):12999. doi: 10.3390/ijms222312999 (PMC8658033; doi:10.3390/ijms222312999)
Supplement: Supplementary file 1 [file ijms-22-12999-s001.zip › Supplemental Information/Comparison Tuber indicum vs Tuber aestivum.xlsx]

## Sheet: Upregulated in T. indicum
T-Test Tuber indicum vs Tuber aestivum
1 % FDR, min. 2fold change
Proteins upregulated in Tuber indicum
Student's T-test q-value Tuber indicum_Tuber aestivum	UniProt Accession	ID	Protein names	Gene names	Organism	N: Student's T-test Difference Tuber indicum_Tuber aestivum	fold change
0	D5G6W9	D5G6W9_TUBMM	ML domain-containing protein	GSTUM_00002364001	Tuber melanosporum (strain Mel28) (Perigord black truffle)	7.27849	155.254
0	D5GKK3	D5GKK3_TUBMM	Uncharacterized protein	GSTUM_00009607001	Tuber melanosporum (strain Mel28) (Perigord black truffle)	6.17941	72.4749
0	D5GI59	D5GI59_TUBMM	Peptide hydrolase (EC 3.4.-.-)	GSTUM_00008292001	Tuber melanosporum (strain Mel28) (Perigord black truffle)	5.4993	45.2329
0	D5GIM4	D5GIM4_TUBMM	Tyrosinase (EC 1.14.18.1)	GSTUM_00008561001	Tuber melanosporum (strain Mel28) (Perigord black truffle)	5.41618	42.7005
0	D5G640	D5G640_TUBMM	Uncharacterized protein	GSTUM_00001756001	Tuber melanosporum (strain Mel28) (Perigord black truffle)	5.1387	35.2292
0	A0A317SM17	A0A317SM17_9PEZI	Succinate--CoA ligase [ADP-forming] subunit beta, mitochondrial (EC 6.2.1.5) (Succinyl-CoA synthetase beta chain) (SCS-beta)	C7212DRAFT_358094	Tuber magnatum (white Piedmont truffle)	5.10679	34.4585
0	D5GBH3	D5GBH3_TUBMM	Uncharacterized protein	GSTUM_00000499001	Tuber melanosporum (strain Mel28) (Perigord black truffle)	5.03693	32.8297
0	A0A317SE15	A0A317SE15_9PEZI	Exocyst complex component SEC15	C7212DRAFT_224886	Tuber magnatum (white Piedmont truffle)	5.00107	32.0237
0	A0A292Q736	A0A292Q736_9PEZI	Pyrid_ox_like domain-containing protein	GSTUAT00000252001	Tuber aestivum (summer truffle)	4.96074	31.1409
0	A0A317SIM4	A0A317SIM4_9PEZI	Carbonic anhydrase	C7212DRAFT_285467	Tuber magnatum (white Piedmont truffle)	4.8019	27.8943
0	A0A317SHR4	A0A317SHR4_9PEZI	Nucleoside diphosphate kinase (EC 2.7.4.6)	C7212DRAFT_334662	Tuber magnatum (white Piedmont truffle)	4.7056	26.0932
0	D5GLQ2	D5GLQ2_TUBMM	Catalase (EC 1.11.1.6)	GSTUM_00010313001	Tuber melanosporum (strain Mel28) (Perigord black truffle)	4.64884	25.0865
0	D5GC94	D5GC94_TUBMM	PH_6 domain-containing protein	GSTUM_00000583001	Tuber melanosporum (strain Mel28) (Perigord black truffle)	4.63544	24.8546
0	D5GI86	D5GI86_TUBMM	Gal_mutarotas_2 domain-containing protein	GSTUM_00008333001	Tuber melanosporum (strain Mel28) (Perigord black truffle)	4.56878	23.7323
0	D5G4M6	D5G4M6_TUBMM	Uncharacterized protein	GSTUM_00000014001	Tuber melanosporum (strain Mel28) (Perigord black truffle)	4.48701	22.4246
0	D5G5G7	D5G5G7_TUBMM	Uncharacterized protein	GSTUM_00004327001	Tuber melanosporum (strain Mel28) (Perigord black truffle)	4.40522	21.1887
0	D5GIM5	D5GIM5_TUBMM	Tyrosinase_Cu-bd domain-containing protein	GSTUM_00008562001	Tuber melanosporum (strain Mel28) (Perigord black truffle)	4.40505	21.1862
0	D5GL90	D5GL90_TUBMM	Uncharacterized protein	GSTUM_00010075001	Tuber melanosporum (strain Mel28) (Perigord black truffle)	4.38273	20.8609
0	D5GBY0	D5GBY0_TUBMM	Phosphogluconate dehydrogenase (NADP(+)-dependent, decarboxylating) (EC 1.1.1.44)	GSTUM_00005638001	Tuber melanosporum (strain Mel28) (Perigord black truffle)	4.37673	20.7743
0	D5G4A5	D5G4A5_TUBMM	Glutamate dehydrogenase	GSTUM_00004021001	Tuber melanosporum (strain Mel28) (Perigord black truffle)	4.31875	19.956
0	A0A292PUR3	A0A292PUR3_9PEZI	Uncharacterized protein	GSTUAT00005385001	Tuber aestivum (summer truffle)	4.25291	19.0657
0	A0A317T117	A0A317T117_9PEZI	Transcription elongation factor 1 homolog (Fragment)	C7212DRAFT_311608	Tuber magnatum (white Piedmont truffle)	4.21187	18.531
0	A0A317SWH1	A0A317SWH1_9PEZI	BTB domain-containing protein	C7212DRAFT_176259	Tuber magnatum (white Piedmont truffle)	4.19524	18.3186
0	A0A317SWG9	A0A317SWG9_9PEZI	Benzoquinone reductase	C7212DRAFT_304669	Tuber magnatum (white Piedmont truffle)	4.17781	18.0986
0	D5GJZ4	D5GJZ4_TUBMM	Uncharacterized protein	GSTUM_00009283001	Tuber melanosporum (strain Mel28) (Perigord black truffle)	4.16652	17.9576
0	D5G791	D5G791_TUBMM	Uncharacterized protein	GSTUM_00002517001	Tuber melanosporum (strain Mel28) (Perigord black truffle)	4.14019	17.6328
0	D5G492	D5G492_TUBMM	Uncharacterized protein	GSTUM_00004007001	Tuber melanosporum (strain Mel28) (Perigord black truffle)	4.11556	17.3343
0	D5GI99	D5GI99_TUBMM	Glutaredoxin domain-containing protein	GSTUM_00008355001	Tuber melanosporum (strain Mel28) (Perigord black truffle)	4.08748	17.0002
0	D5G7X1	D5G7X1_TUBMM	RmlD_sub_bind domain-containing protein	GSTUM_00002612001	Tuber melanosporum (strain Mel28) (Perigord black truffle)	4.08419	16.9615
0	D5G7J2	D5G7J2_TUBMM	FAD-binding PCMH-type domain-containing protein	GSTUM_00002593001	Tuber melanosporum (strain Mel28) (Perigord black truffle)	4.05805	16.6569
0	D5GE10	D5GE10_TUBMM	Uncharacterized protein	GSTUM_00001146001	Tuber melanosporum (strain Mel28) (Perigord black truffle)	4.02065	16.2307
0	A0A292Q370	A0A292Q370_9PEZI	Uncharacterized protein	GSTUAT00002840001	Tuber aestivum (summer truffle)	4.02005	16.2239
0	D5GNZ6	D5GNZ6_TUBMM	Uncharacterized protein	GSTUM_00011598001	Tuber melanosporum (strain Mel28) (Perigord black truffle)	3.98308	15.8134
0	D5GEV4	D5GEV4_TUBMM	6,7-dimethyl-8-ribityllumazine synthase (DMRL synthase) (EC 2.5.1.78)	GSTUM_00001408001	Tuber melanosporum (strain Mel28) (Perigord black truffle)	3.94026	15.351
0	A0A317SCH3	A0A317SCH3_9PEZI	Ubiquitin carboxyl-terminal hydrolase (EC 3.4.19.12)	C7212DRAFT_338994	Tuber magnatum (white Piedmont truffle)	3.92815	15.2227
0	D5GBY5	D5GBY5_TUBMM	Uncharacterized protein	GSTUM_00005644001	Tuber melanosporum (strain Mel28) (Perigord black truffle)	3.88364	14.7602
0	D5G3Y0	D5G3Y0_TUBMM	Uncharacterized protein	GSTUM_00003850001	Tuber melanosporum (strain Mel28) (Perigord black truffle)	3.87378	14.6597
0	D5GM66	D5GM66_TUBMM	Uncharacterized protein	GSTUM_00010545001	Tuber melanosporum (strain Mel28) (Perigord black truffle)	3.83688	14.2895
0	A0A317SG33	A0A317SG33_9PEZI	FK506-binding protein (EC 5.2.1.8)	C7212DRAFT_355219	Tuber magnatum (white Piedmont truffle)	3.80648	13.9915
0	D5GHM3	D5GHM3_TUBMM	WSC domain-containing protein	GSTUM_00008041001	Tuber melanosporum (strain Mel28) (Perigord black truffle)	3.78274	13.7632
0	D5GHB0	D5GHB0_TUBMM	4HBT domain-containing protein	GSTUM_00007729001	Tuber melanosporum (strain Mel28) (Perigord black truffle)	3.76703	13.6141
0	D5GL76	D5GL76_TUBMM	GST C-terminal domain-containing protein	GSTUM_00010048001	Tuber melanosporum (strain Mel28) (Perigord black truffle)	3.76498	13.5948
0	D5G5R4	D5G5R4_TUBMM	Fructose-bisphosphate aldolase (FBP aldolase) (EC 4.1.2.13)	GSTUM_00001447001	Tuber melanosporum (strain Mel28) (Perigord black truffle)	3.62841	12.3669
0	D5GMI7	D5GMI7_TUBMM	Uncharacterized protein	GSTUM_00010746001	Tuber melanosporum (strain Mel28) (Perigord black truffle)	3.62775	12.3612
0	D5GKR8	D5GKR8_TUBMM	Hydrolase_4 domain-containing protein	GSTUM_00009734001	Tuber melanosporum (strain Mel28) (Perigord black truffle)	3.60831	12.1958
0	D5GDP6	D5GDP6_TUBMM	HIT domain-containing protein	GSTUM_00006216001	Tuber melanosporum (strain Mel28) (Perigord black truffle)	3.54161	11.6448
0	D5GJK9	D5GJK9_TUBMM	2-phosphoglycerate dehydratase (EC 4.2.1.11) (Enolase)	GSTUM_00009058001	Tuber melanosporum (strain Mel28) (Perigord black truffle)	3.53874	11.6216
0	D5GKT3	D5GKT3_TUBMM	Uncharacterized protein	GSTUM_00009757001	Tuber melanosporum (strain Mel28) (Perigord black truffle)	3.5043	11.3475
5.19481e-05	A0A317SFC6	A0A317SFC6_9PEZI	Mitogen-activated protein kinase (EC 2.7.11.24)	C7212DRAFT_220473	Tuber magnatum (white Piedmont truffle)	3.45182	10.9421
0	D5GEV7	D5GEV7_TUBMM	Thioredoxin domain-containing protein	GSTUM_00001411001	Tuber melanosporum (strain Mel28) (Perigord black truffle)	3.43625	10.8247
0	D5G4S7	D5G4S7_TUBMM	Uncharacterized protein	GSTUM_00000081001	Tuber melanosporum (strain Mel28) (Perigord black truffle)	3.39696	10.5338
0	D5G797	D5G797_TUBMM	M20_dimer domain-containing protein	GSTUM_00002523001	Tuber melanosporum (strain Mel28) (Perigord black truffle)	3.37519	10.3761
0	D5GCD9	D5GCD9_TUBMM	Saccharopine dehydrogenase [NAD(+), L-lysine-forming] (SDH) (EC 1.5.1.7) (Lysine--2-oxoglutarate reductase)	GSTUM_00005842001	Tuber melanosporum (strain Mel28) (Perigord black truffle)	3.34491	10.1606
0	D5GLV6	D5GLV6_TUBMM	Uncharacterized protein	GSTUM_00010437001	Tuber melanosporum (strain Mel28) (Perigord black truffle)	3.28286	9.73283
9.26641e-05	A0A317SAF9	A0A317SAF9_9PEZI	HMG-box (Fragment)	C7212DRAFT_303459	Tuber magnatum (white Piedmont truffle)	3.25047	9.51676
0	D5G9L3	D5G9L3_TUBMM	Uncharacterized protein	GSTUM_00003371001	Tuber melanosporum (strain Mel28) (Perigord black truffle)	3.23793	9.43439
0	D5GK32	D5GK32_TUBMM	Actin-depolymerizing factor 1 (Cofilin)	GSTUM_00009340001	Tuber melanosporum (strain Mel28) (Perigord black truffle)	3.2221	9.33144
0	A0A292PMX7	A0A292PMX7_9PEZI	Uncharacterized protein	GSTUAT00007474001	Tuber aestivum (summer truffle)	3.2124	9.26891
2.77778e-05	D5GF26	D5GF26_TUBMM	Reticulon-like protein	GSTUM_00006712001	Tuber melanosporum (strain Mel28) (Perigord black truffle)	3.19575	9.16256
0	D5GE49	D5GE49_TUBMM	3-isopropylmalate dehydrogenase (EC 1.1.1.85)	GSTUM_00006378001	Tuber melanosporum (strain Mel28) (Perigord black truffle)	3.17432	9.02746
0	D5GNT3	D5GNT3_TUBMM	Uncharacterized protein	GSTUM_00011471001	Tuber melanosporum (strain Mel28) (Perigord black truffle)	3.16605	8.97586
0	A0A292Q038	A0A292Q038_9PEZI	NmrA domain-containing protein	GSTUAT00002700001	Tuber aestivum (summer truffle)	3.142	8.82747
0	A0A292PXZ6	A0A292PXZ6_9PEZI	Uncharacterized protein	GSTUAT00004574001	Tuber aestivum (summer truffle)	3.10949	8.63077
0	A0A292PME4	A0A292PME4_9PEZI	Citrulline--aspartate ligase (EC 6.3.4.5)	GSTUAT00007217001	Tuber aestivum (summer truffle)	3.10277	8.59067
0	D5GDR4	D5GDR4_TUBMM	Peptidase A1 domain-containing protein	GSTUM_00006237001	Tuber melanosporum (strain Mel28) (Perigord black truffle)	3.09684	8.55543
0	D5GPK8	D5GPK8_TUBMM	SHSP domain-containing protein	GSTUM_00011894001	Tuber melanosporum (strain Mel28) (Perigord black truffle)	3.08557	8.48886
0	D5GER5	D5GER5_TUBMM	Tr-type G domain-containing protein	GSTUM_00001343001	Tuber melanosporum (strain Mel28) (Perigord black truffle)	3.06345	8.35969
0	D5GJ00	D5GJ00_TUBMM	Protein kinase domain-containing protein	GSTUM_00008759001	Tuber melanosporum (strain Mel28) (Perigord black truffle)	3.06031	8.34152
0	D5GH99	D5GH99_TUBMM	Uncharacterized protein	GSTUM_00007713001	Tuber melanosporum (strain Mel28) (Perigord black truffle)	3.05406	8.30546
0	D5GA95	D5GA95_TUBMM	Adenosine kinase (EC 2.7.1.20)	GSTUM_00005193001	Tuber melanosporum (strain Mel28) (Perigord black truffle)	3.03576	8.20077
0	D5GIB0	D5GIB0_TUBMM	Uncharacterized protein	GSTUM_00008393001	Tuber melanosporum (strain Mel28) (Perigord black truffle)	3.03175	8.17801
0	D5GFF0	D5GFF0_TUBMM	PKS_ER domain-containing protein	GSTUM_00006862001	Tuber melanosporum (strain Mel28) (Perigord black truffle)	3.02193	8.12253
0.000259194	D5GM26	D5GM26_TUBMM	Septin-type G domain-containing protein	GSTUM_00010495001	Tuber melanosporum (strain Mel28) (Perigord black truffle)	3.02032	8.11348
0.000114723	D5G698	D5G698_TUBMM	Uncharacterized protein	GSTUM_00001670001	Tuber melanosporum (strain Mel28) (Perigord black truffle)	2.98846	7.93626
0	D5GF75	D5GF75_TUBMM	Protein disulfide-isomerase (EC 5.3.4.1)	GSTUM_00006762001	Tuber melanosporum (strain Mel28) (Perigord black truffle)	2.98496	7.91703
9.97506e-06	A0A317T5T2	A0A317T5T2_9PEZI	YjgF-like protein	C7212DRAFT_340960	Tuber magnatum (white Piedmont truffle)	2.98166	7.89895
9.92556e-06	D5GIQ9	D5GIQ9_TUBMM	GMP synthase [glutamine-hydrolyzing] (EC 6.3.5.2) (GMP synthetase) (Glutamine amidotransferase)	GSTUM_00008613001	Tuber melanosporum (strain Mel28) (Perigord black truffle)	2.97942	7.88669
0	A0A292PXH7	A0A292PXH7_9PEZI	Uncharacterized protein	GSTUAT00003638001	Tuber aestivum (summer truffle)	2.96192	7.7916
8.61057e-05	D5GM64	D5GM64_TUBMM	Uncharacterized protein	GSTUM_00010543001	Tuber melanosporum (strain Mel28) (Perigord black truffle)	2.94453	7.69825
0	D5G892	D5G892_TUBMM	Ribos_L4_asso_C domain-containing protein	GSTUM_00002935001	Tuber melanosporum (strain Mel28) (Perigord black truffle)	2.88408	7.38235
0	D5GKI3	D5GKI3_TUBMM	Uncharacterized protein	GSTUM_00009572001	Tuber melanosporum (strain Mel28) (Perigord black truffle)	2.87415	7.33171
0	D5G3X9	D5G3X9_TUBMM	Uncharacterized protein	GSTUM_00003849001	Tuber melanosporum (strain Mel28) (Perigord black truffle)	2.81934	7.05839
0	D5G5W0	D5G5W0_TUBMM	Uncharacterized protein	GSTUM_00001597001	Tuber melanosporum (strain Mel28) (Perigord black truffle)	2.81735	7.04866
0	D5GJ79	D5GJ79_TUBMM	PABS domain-containing protein	GSTUM_00008875001	Tuber melanosporum (strain Mel28) (Perigord black truffle)	2.81042	7.01489
0	A0A292Q522	A0A292Q522_9PEZI	Methylisocitrate lyase (EC 4.1.3.30) (Fragment)	GSTUAT00002064001	Tuber aestivum (summer truffle)	2.80987	7.01221
0	A0A317SUH2	A0A317SUH2_9PEZI	Mitochondrial carrier	C7212DRAFT_320114	Tuber magnatum (white Piedmont truffle)	2.80807	7.00347
0.00487255	A0A292Q1K7	A0A292Q1K7_9PEZI	Nup188_C domain-containing protein	GSTUAT00002247001	Tuber aestivum (summer truffle)	2.78888	6.91093
0	D5GBI9	D5GBI9_TUBMM	Uncharacterized protein	GSTUM_00005655001	Tuber melanosporum (strain Mel28) (Perigord black truffle)	2.78533	6.89395
7.37705e-05	D5GLW3	D5GLW3_TUBMM	KH type-2 domain-containing protein	GSTUM_00010444001	Tuber melanosporum (strain Mel28) (Perigord black truffle)	2.77754	6.85682
0	A0A292PVD4	A0A292PVD4_9PEZI	AMP_N domain-containing protein	GSTUAT00005301001	Tuber aestivum (summer truffle)	2.77742	6.85625
0	D5GAK7	D5GAK7_TUBMM	Uncharacterized protein	GSTUM_00003663001	Tuber melanosporum (strain Mel28) (Perigord black truffle)	2.75274	6.73996
0	D5GKT8	D5GKT8_TUBMM	SBDS domain-containing protein	GSTUM_00009766001	Tuber melanosporum (strain Mel28) (Perigord black truffle)	2.73319	6.64924
0	D5G9J7	D5G9J7_TUBMM	ATP synthase subunit 5, mitochondrial	GSTUM_00003355001	Tuber melanosporum (strain Mel28) (Perigord black truffle)	2.72302	6.60253
0	D5GA85	D5GA85_TUBMM	Malate dehydrogenase (EC 1.1.1.37)	GSTUM_00005180001	Tuber melanosporum (strain Mel28) (Perigord black truffle)	2.70615	6.52578
0	D5GPP3	D5GPP3_TUBMM	14_3_3 domain-containing protein	GSTUM_00011958001	Tuber melanosporum (strain Mel28) (Perigord black truffle)	2.66433	6.33933
0	D5G867	D5G867_TUBMM	Uncharacterized protein	GSTUM_00002909001	Tuber melanosporum (strain Mel28) (Perigord black truffle)	2.65099	6.28098
0	A0A292Q2V7	A0A292Q2V7_9PEZI	CAAX prenyl protease (EC 3.4.24.84)	GSTUAT00002125001	Tuber aestivum (summer truffle)	2.64409	6.25101
0	D5GFL9	D5GFL9_TUBMM	PKS_ER domain-containing protein	GSTUM_00006980001	Tuber melanosporum (strain Mel28) (Perigord black truffle)	2.63991	6.23293
0	A0A292PWW6	A0A292PWW6_9PEZI	Uncharacterized protein (Fragment)	GSTUAT00004306001	Tuber aestivum (summer truffle)	2.63177	6.19786
0	D5G9J4	D5G9J4_TUBMM	Methylenetetrahydrofolate reductase (EC 1.5.1.20)	GSTUM_00003351001	Tuber melanosporum (strain Mel28) (Perigord black truffle)	2.63057	6.19271
0.000202532	A0A317SRS0	A0A317SRS0_9PEZI	Dipeptidyl peptidase 3 (EC 3.4.14.4) (Dipeptidyl aminopeptidase III) (Dipeptidyl peptidase III)	C7212DRAFT_296143	Tuber magnatum (white Piedmont truffle)	2.6242	6.16542
0	D5GIT4	D5GIT4_TUBMM	HPt domain-containing protein	GSTUM_00008666001	Tuber melanosporum (strain Mel28) (Perigord black truffle)	2.61998	6.14742
0	A0A317SUZ0	A0A317SUZ0_9PEZI	Piwi-domain-containing protein	C7212DRAFT_296696	Tuber magnatum (white Piedmont truffle)	2.5987	6.05741
0	D5GHK2	D5GHK2_TUBMM	Uncharacterized protein	GSTUM_00007956001	Tuber melanosporum (strain Mel28) (Perigord black truffle)	2.58049	5.98143
0	A0A317SGL5	A0A317SGL5_9PEZI	Heme peroxidase	C7212DRAFT_339907	Tuber magnatum (white Piedmont truffle)	2.5588	5.89217
0.00158512	D5GBY7	D5GBY7_TUBMM	40S ribosomal protein S7	GSTUM_00005646001	Tuber melanosporum (strain Mel28) (Perigord black truffle)	2.55786	5.88834
0	D5GFH1	D5GFH1_TUBMM	Uncharacterized protein	GSTUM_00006891001	Tuber melanosporum (strain Mel28) (Perigord black truffle)	2.53428	5.79288
0	A0A317T3G3	A0A317T3G3_9PEZI	FAD-binding domain-containing protein	C7212DRAFT_289739	Tuber magnatum (white Piedmont truffle)	2.53306	5.78798
0	D5GP55	D5GP55_TUBMM	Uncharacterized protein	GSTUM_00011709001	Tuber melanosporum (strain Mel28) (Perigord black truffle)	2.52222	5.74465
0	D5GEG5	D5GEG5_TUBMM	Uncharacterized protein	GSTUM_00006475001	Tuber melanosporum (strain Mel28) (Perigord black truffle)	2.52038	5.73733
0.000167273	A0A317SRP2	A0A317SRP2_9PEZI	RNA-binding domain-containing protein	C7212DRAFT_293973	Tuber magnatum (white Piedmont truffle)	2.49986	5.65631
0	A0A317SFJ3	A0A317SFJ3_9PEZI	Uncharacterized protein	C7212DRAFT_300217	Tuber magnatum (white Piedmont truffle)	2.48616	5.60285
0	D5GC70	D5GC70_TUBMM	FAD-binding PCMH-type domain-containing protein	GSTUM_00000608001	Tuber melanosporum (strain Mel28) (Perigord black truffle)	2.47893	5.57484
0.000917431	D5GDV4	D5GDV4_TUBMM	Succinyl-CoA:3-ketoacid-coenzyme A transferase (EC 2.8.3.5)	GSTUM_00006290001	Tuber melanosporum (strain Mel28) (Perigord black truffle)	2.46959	5.53886
0	A0A292PVB6	A0A292PVB6_9PEZI	VWFA domain-containing protein	GSTUAT00005514001	Tuber aestivum (summer truffle)	2.45431	5.48051
7.33198e-05	D5G536	D5G536_TUBMM	Uncharacterized protein	GSTUM_00000236001	Tuber melanosporum (strain Mel28) (Perigord black truffle)	2.43961	5.42495
0	D5GH51	D5GH51_TUBMM	N-acetyltransferase domain-containing protein	GSTUM_00007704001	Tuber melanosporum (strain Mel28) (Perigord black truffle)	2.43762	5.41747
0	D5G736	D5G736_TUBMM	Uncharacterized protein	GSTUM_00002324001	Tuber melanosporum (strain Mel28) (Perigord black truffle)	2.39782	5.27006
0	D5GB38	D5GB38_TUBMM	Uncharacterized protein	GSTUM_00005435001	Tuber melanosporum (strain Mel28) (Perigord black truffle)	2.38465	5.22217
0.000472546	A0A317SL66	A0A317SL66_9PEZI	Uncharacterized protein (Fragment)	C7212DRAFT_325175	Tuber magnatum (white Piedmont truffle)	2.37715	5.19509
0.000686998	A0A292Q4B2	A0A292Q4B2_9PEZI	Pentafunctional AROM polypeptide [Includes: 3-dehydroquinate synthase (DHQS) (EC 4.2.3.4); 3-phosphoshikimate 1-carboxyvinyltransferase (EC 2.5.1.19) (5-enolpyruvylshikimate-3-phosphate synthase) (EPSP synthase) (EPSPS); Shikimate kinase (SK) (EC 2.7.1.71); 3-dehydroquinate dehydratase (3-dehydroquinase) (EC 4.2.1.10); Shikimate dehydrogenase (EC 1.1.1.25)]	GSTUAT00002340001	Tuber aestivum (summer truffle)	2.36815	5.16279
0	A0A317SNY5	A0A317SNY5_9PEZI	S-adenosyl-L-methionine-dependent methyltransferase	C7212DRAFT_321419	Tuber magnatum (white Piedmont truffle)	2.32815	5.02161
6.79406e-05	D5G948	D5G948_TUBMM	Uncharacterized protein	GSTUM_00003125001	Tuber melanosporum (strain Mel28) (Perigord black truffle)	2.32539	5.01201
0.00232787	D5G408	D5G408_TUBMM	Uncharacterized protein	GSTUM_00003896001	Tuber melanosporum (strain Mel28) (Perigord black truffle)	2.32134	4.99796
0	D5GI98	D5GI98_TUBMM	Uncharacterized protein	GSTUM_00008354001	Tuber melanosporum (strain Mel28) (Perigord black truffle)	2.30798	4.95189
0	D5GK81	D5GK81_TUBMM	40S ribosomal protein S21	GSTUM_00009419001	Tuber melanosporum (strain Mel28) (Perigord black truffle)	2.30379	4.93753
0.00211602	A0A292Q3T3	A0A292Q3T3_9PEZI	Uncharacterized protein	GSTUAT00002556001	Tuber aestivum (summer truffle)	2.27048	4.82484
0	D5GMH9	D5GMH9_TUBMM	Cytochrome b-c1 complex subunit Rieske, mitochondrial (EC 7.1.1.8)	GSTUM_00010736001	Tuber melanosporum (strain Mel28) (Perigord black truffle)	2.25267	4.76564
0.0001	A0A317SQ60	A0A317SQ60_9PEZI	Uncharacterized protein	C7212DRAFT_320737	Tuber magnatum (white Piedmont truffle)	2.23881	4.72008
0.00311286	D5GN05	D5GN05_TUBMM	Uncharacterized protein	GSTUM_00011000001	Tuber melanosporum (strain Mel28) (Perigord black truffle)	2.23712	4.71455
0.000389916	A0A292PI08	A0A292PI08_9PEZI	Branchpoint-bridging protein	GSTUAT00008948001	Tuber aestivum (summer truffle)	2.23682	4.71357
0	D5GBL9	D5GBL9_TUBMM	Uncharacterized protein	GSTUM_00005701001	Tuber melanosporum (strain Mel28) (Perigord black truffle)	2.22883	4.68754
0	D5G7C0	D5G7C0_TUBMM	Uncharacterized protein	GSTUM_00002433001	Tuber melanosporum (strain Mel28) (Perigord black truffle)	2.22517	4.67566
0	D5GB19	D5GB19_TUBMM	Inositol-3-phosphate synthase (EC 5.5.1.4)	GSTUM_00005405001	Tuber melanosporum (strain Mel28) (Perigord black truffle)	2.22108	4.66242
0.000195652	D5G769	D5G769_TUBMM	Uncharacterized protein	GSTUM_00002492001	Tuber melanosporum (strain Mel28) (Perigord black truffle)	2.21498	4.64275
9.77995e-06	A0A317SM86	A0A317SM86_9PEZI	Uncharacterized protein	C7212DRAFT_344856	Tuber magnatum (white Piedmont truffle)	2.20335	4.60548
2.8436e-05	A0A292PSR3	A0A292PSR3_9PEZI	Na_H_Exchanger domain-containing protein	GSTUAT00006225001	Tuber aestivum (summer truffle)	2.1825	4.53939
0	D5GI33	D5GI33_TUBMM	Thioredoxin domain-containing protein	GSTUM_00008248001	Tuber melanosporum (strain Mel28) (Perigord black truffle)	2.18021	4.5322
0	D5GKJ2	D5GKJ2_TUBMM	Uncharacterized protein	GSTUM_00009589001	Tuber melanosporum (strain Mel28) (Perigord black truffle)	2.16872	4.49624
2.77136e-05	D5GAC1	D5GAC1_TUBMM	Ribosomal_L2_C domain-containing protein	GSTUM_00005228001	Tuber melanosporum (strain Mel28) (Perigord black truffle)	2.14814	4.43256
9.30233e-05	A0A292Q1I1	A0A292Q1I1_9PEZI	Uncharacterized protein	GSTUAT00003098001	Tuber aestivum (summer truffle)	2.14281	4.41621
9.87654e-06	A0A317SEI9	A0A317SEI9_9PEZI	Peptidyl-prolyl cis-trans isomerase (PPIase) (EC 5.2.1.8)	C7212DRAFT_336925	Tuber magnatum (white Piedmont truffle)	2.13637	4.39654
0	A0A317STC1	A0A317STC1_9PEZI	Uncharacterized protein	C7212DRAFT_314768	Tuber magnatum (white Piedmont truffle)	2.13309	4.38656
0	A0A317SI99	A0A317SI99_9PEZI	Glycosyltransferase Family 4 protein	C7212DRAFT_299786	Tuber magnatum (white Piedmont truffle)	2.11679	4.33728
0	D5GIW0	D5GIW0_TUBMM	Thioredoxin reductase (EC 1.8.1.9)	GSTUM_00008708001	Tuber melanosporum (strain Mel28) (Perigord black truffle)	2.113	4.3259
0.000730159	D5GFJ4	D5GFJ4_TUBMM	MFS domain-containing protein	GSTUM_00006936001	Tuber melanosporum (strain Mel28) (Perigord black truffle)	2.08822	4.25223
5.22876e-05	D5GJ16	D5GJ16_TUBMM	SLT domain-containing protein	GSTUM_00008776001	Tuber melanosporum (strain Mel28) (Perigord black truffle)	2.06932	4.19689
8.8e-05	A0A317STU6	A0A317STU6_9PEZI	Uncharacterized protein (Fragment)	C7212DRAFT_362447	Tuber magnatum (white Piedmont truffle)	2.06873	4.19517
0.00764719	A0A317SKR7	A0A317SKR7_9PEZI	AIR synthase (EC 6.3.3.1) (EC 6.3.4.13) (Glycinamide ribonucleotide synthetase) (Phosphoribosyl-aminoimidazole synthetase) (Phosphoribosylamine--glycine ligase) (Phosphoribosylformylglycinamidine cyclo-ligase) (Phosphoribosylglycinamide synthetase)	C7212DRAFT_212306	Tuber magnatum (white Piedmont truffle)	2.06375	4.18072
0	D5GGK8	D5GGK8_TUBMM	Uncharacterized protein	GSTUM_00007541001	Tuber melanosporum (strain Mel28) (Perigord black truffle)	2.05508	4.15567
0.000113852	A0A292Q840	A0A292Q840_9PEZI	Uncharacterized protein	GSTUAT00000267001	Tuber aestivum (summer truffle)	2.0462	4.13017
0	A0A317SV26	A0A317SV26_9PEZI	V-type proton ATPase subunit H	C7212DRAFT_296907	Tuber magnatum (white Piedmont truffle)	2.03905	4.10975
0	A0A317T3T3	A0A317T3T3_9PEZI	Uncharacterized protein	C7212DRAFT_349569	Tuber magnatum (white Piedmont truffle)	2.03311	4.09286
0.000148699	A0A292PMR3	A0A292PMR3_9PEZI	Aldo_ket_red domain-containing protein	GSTUAT00007480001	Tuber aestivum (summer truffle)	2.03299	4.09252
0	D5G744	D5G744_TUBMM	Ribosomal_L18e/L15P domain-containing protein	GSTUM_00002337001	Tuber melanosporum (strain Mel28) (Perigord black truffle)	2.02683	4.07508
0.000618357	A0A317SZH3	A0A317SZH3_9PEZI	Uncharacterized protein	C7212DRAFT_360933	Tuber magnatum (white Piedmont truffle)	2.01961	4.05474
0	D5GC43	D5GC43_TUBMM	BAR domain-containing protein	GSTUM_00000555001	Tuber melanosporum (strain Mel28) (Perigord black truffle)	2.01767	4.04929
0.00210526	A0A292Q003	A0A292Q003_9PEZI	Uncharacterized protein (Fragment)	GSTUAT00002819001	Tuber aestivum (summer truffle)	2.01326	4.03693
0	D5GDW9	D5GDW9_TUBMM	Prenylcys_lyase domain-containing protein	GSTUM_00006317001	Tuber melanosporum (strain Mel28) (Perigord black truffle)	2.01201	4.03344
0	D5GDE2	D5GDE2_TUBMM	Uncharacterized protein	GSTUM_00006169001	Tuber melanosporum (strain Mel28) (Perigord black truffle)	2.00494	4.01372
0.0041857	D5GIL7	D5GIL7_TUBMM	Amine oxidase (EC 1.4.3.-)	GSTUM_00008554001	Tuber melanosporum (strain Mel28) (Perigord black truffle)	1.99847	3.99576
0	A0A317T233	A0A317T233_9PEZI	Uncharacterized protein	C7212DRAFT_361942	Tuber magnatum (white Piedmont truffle)	1.98882	3.96912
9.70874e-06	A0A317SMN9	A0A317SMN9_9PEZI	Uncharacterized protein	C7212DRAFT_358812	Tuber magnatum (white Piedmont truffle)	1.98373	3.95514
0	D5GI16	D5GI16_TUBMM	PKS_ER domain-containing protein	GSTUM_00008228001	Tuber melanosporum (strain Mel28) (Perigord black truffle)	1.97875	3.94151
0.00343229	D5GCS4	D5GCS4_TUBMM	TauD domain-containing protein	GSTUM_00005997001	Tuber melanosporum (strain Mel28) (Perigord black truffle)	1.97159	3.922
0.0011952	A0A317SYP5	A0A317SYP5_9PEZI	Thioredoxin domain-containing protein	C7212DRAFT_323693	Tuber magnatum (white Piedmont truffle)	1.95943	3.88908
8.56031e-05	A0A317STM6	A0A317STM6_9PEZI	NAD(P)-binding protein	C7212DRAFT_313832	Tuber magnatum (white Piedmont truffle)	1.95844	3.88642
0	D5GBL6	D5GBL6_TUBMM	AAA domain-containing protein	GSTUM_00005691001	Tuber melanosporum (strain Mel28) (Perigord black truffle)	1.95794	3.88507
0	D5G9D4	D5G9D4_TUBMM	Uncharacterized protein	GSTUM_00003257001	Tuber melanosporum (strain Mel28) (Perigord black truffle)	1.9534	3.87286
0.00061039	D5GKL1	D5GKL1_TUBMM	Chorismate mutase (EC 5.4.99.5)	GSTUM_00009619001	Tuber melanosporum (strain Mel28) (Perigord black truffle)	1.95324	3.87243
3.65297e-05	D5G7I0	D5G7I0_TUBMM	ATP synthase subunit beta (EC 7.1.2.2)	GSTUM_00002474001	Tuber melanosporum (strain Mel28) (Perigord black truffle)	1.95154	3.86787
7.57895e-05	D5GC35	D5GC35_TUBMM	4-hydroxyphenylpyruvate dioxygenase	GSTUM_00000546001	Tuber melanosporum (strain Mel28) (Perigord black truffle)	1.94418	3.84819
0.00136058	D5G930	D5G930_TUBMM	Cytochrome b-c1 complex subunit 7	GSTUM_00004960001	Tuber melanosporum (strain Mel28) (Perigord black truffle)	1.94153	3.84113
0	D5G6D1	D5G6D1_TUBMM	Mitochondrial genome maintenance protein MGM101	GSTUM_00004428001	Tuber melanosporum (strain Mel28) (Perigord black truffle)	1.9378	3.83121
7.54717e-05	D5GDS3	D5GDS3_TUBMM	Isopentenyl-diphosphate Delta-isomerase (EC 5.3.3.2)	GSTUM_00006247001	Tuber melanosporum (strain Mel28) (Perigord black truffle)	1.93454	3.82256
0	D5G9D1	D5G9D1_TUBMM	Phosphoglycerate kinase (EC 2.7.2.3)	GSTUM_00003252001	Tuber melanosporum (strain Mel28) (Perigord black truffle)	1.92312	3.79242
9.90099e-06	A0A317SIA3	A0A317SIA3_9PEZI	Uncharacterized protein	C7212DRAFT_365474	Tuber magnatum (white Piedmont truffle)	1.92109	3.78709
0	D5G7D9	D5G7D9_TUBMM	Cytochrome b5 heme-binding domain-containing protein	GSTUM_00002177001	Tuber melanosporum (strain Mel28) (Perigord black truffle)	1.9123	3.76409
0.00951327	A0A317SXF1	A0A317SXF1_9PEZI	Tricalbin	C7212DRAFT_360630	Tuber magnatum (white Piedmont truffle)	1.90045	3.7333
0.00457778	D5GGV3	D5GGV3_TUBMM	Dipeptidyl-peptidase V	GSTUM_00002049001	Tuber melanosporum (strain Mel28) (Perigord black truffle)	1.90039	3.73314
0.000748428	A0A292Q7E9	A0A292Q7E9_9PEZI	AUDH_Cupin domain-containing protein	GSTUAT00000905001	Tuber aestivum (summer truffle)	1.89985	3.73174
0.00637838	D5GI88	D5GI88_TUBMM	Uncharacterized protein	GSTUM_00008338001	Tuber melanosporum (strain Mel28) (Perigord black truffle)	1.8984	3.728
0.00223934	D5G834	D5G834_TUBMM	Phospho-2-dehydro-3-deoxyheptonate aldolase (EC 2.5.1.54)	GSTUM_00002791001	Tuber melanosporum (strain Mel28) (Perigord black truffle)	1.89352	3.71541
0.00394891	A0A317T2B4	A0A317T2B4_9PEZI	Phenylalanine--tRNA ligase (EC 6.1.1.20)	C7212DRAFT_305587	Tuber magnatum (white Piedmont truffle)	1.89333	3.71492
0.00106061	D5GER4	D5GER4_TUBMM	Uncharacterized protein	GSTUM_00001342001	Tuber melanosporum (strain Mel28) (Perigord black truffle)	1.89179	3.71095
0.00926808	A0A317SRC5	A0A317SRC5_9PEZI	Soluble quino protein glucose dehydrogenase	C7212DRAFT_351641	Tuber magnatum (white Piedmont truffle)	1.88449	3.69222
0	D5GGP4	D5GGP4_TUBMM	PCI domain-containing protein	GSTUM_00007453001	Tuber melanosporum (strain Mel28) (Perigord black truffle)	1.88386	3.69061
2.83688e-05	D5GFH0	D5GFH0_TUBMM	DUF2235 domain-containing protein	GSTUM_00006890001	Tuber melanosporum (strain Mel28) (Perigord black truffle)	1.88363	3.69002
7.43802e-05	D5G5K1	D5G5K1_TUBMM	Uncharacterized protein	GSTUM_00004380001	Tuber melanosporum (strain Mel28) (Perigord black truffle)	1.87583	3.67013
0	A0A317SWT6	A0A317SWT6_9PEZI	Uncharacterized protein	C7212DRAFT_341515	Tuber magnatum (white Piedmont truffle)	1.87135	3.65875
0.00148041	A0A317SLH0	A0A317SLH0_9PEZI	Ornithine transcarbamylase	C7212DRAFT_296482	Tuber magnatum (white Piedmont truffle)	1.86425	3.64079
0	D5G8I4	D5G8I4_TUBMM	M20_dimer domain-containing protein	GSTUM_00002887001	Tuber melanosporum (strain Mel28) (Perigord black truffle)	1.85053	3.60633
0.00651522	A0A317SR99	A0A317SR99_9PEZI	HSP20-like chaperone (Fragment)	C7212DRAFT_319110	Tuber magnatum (white Piedmont truffle)	1.84414	3.59039
0.000149254	A0A317SRA9	A0A317SRA9_9PEZI	Uncharacterized protein	C7212DRAFT_325520	Tuber magnatum (white Piedmont truffle)	1.84059	3.58156
0	A0A292PLN4	A0A292PLN4_9PEZI	3-isopropylmalate dehydrogenase (EC 1.1.1.85)	GSTUAT00007492001	Tuber aestivum (summer truffle)	1.83151	3.55909
0	D5GQ43	D5GQ43_TUBMM	Uncharacterized protein	GSTUM_00012191001	Tuber melanosporum (strain Mel28) (Perigord black truffle)	1.82104	3.53336
0.000726698	D5GF29	D5GF29_TUBMM	Uncharacterized protein	GSTUM_00006718001	Tuber melanosporum (strain Mel28) (Perigord black truffle)	1.81986	3.53047
0	D5GAC6	AMPP1_TUBMM	Probable Xaa-Pro aminopeptidase P (AMPP) (Aminopeptidase P) (EC 3.4.11.9) (Aminoacylproline aminopeptidase) (Prolidase)	AMPP GSTUM_00005237001	Tuber melanosporum (strain Mel28) (Perigord black truffle)	1.81952	3.52964
0	D5G983	D5G983_TUBMM	Arginase (EC 3.5.3.1)	GSTUM_00003192001	Tuber melanosporum (strain Mel28) (Perigord black truffle)	1.81311	3.51399
0.00345974	A0A317ST57	A0A317ST57_9PEZI	Protein transport protein SEC31 (Protein transport protein sec31)	C7212DRAFT_277515	Tuber magnatum (white Piedmont truffle)	1.81183	3.51087
0	D5GCE3	D5GCE3_TUBMM	Alpha-1,4 glucan phosphorylase (EC 2.4.1.1)	GSTUM_00005850001	Tuber melanosporum (strain Mel28) (Perigord black truffle)	1.79605	3.47268
0.00540385	D5GBD9	D5GBD9_TUBMM	Uncharacterized protein	GSTUM_00000479001	Tuber melanosporum (strain Mel28) (Perigord black truffle)	1.79135	3.46139
0.00054876	A0A292PQ08	A0A292PQ08_9PEZI	Uncharacterized protein	GSTUAT00006331001	Tuber aestivum (summer truffle)	1.78992	3.45796
0.00431421	A0A292Q4V5	A0A292Q4V5_9PEZI	TFIID_20kDa domain-containing protein	GSTUAT00001861001	Tuber aestivum (summer truffle)	1.78829	3.45405
9.95025e-06	D5G833	D5G833_TUBMM	Uncharacterized protein	GSTUM_00002790001	Tuber melanosporum (strain Mel28) (Perigord black truffle)	1.77556	3.42371
0.00405584	A0A317SN90	A0A317SN90_9PEZI	UROD/MetE-like protein	C7212DRAFT_364016	Tuber magnatum (white Piedmont truffle)	1.77415	3.42036
0	D5GNB0	D5GNB0_TUBMM	Endocytosis protein 3	GSTUM_00011204001	Tuber melanosporum (strain Mel28) (Perigord black truffle)	1.76115	3.38968
0.000556465	A0A317SUE5	A0A317SUE5_9PEZI	Uncharacterized protein	C7212DRAFT_344215	Tuber magnatum (white Piedmont truffle)	1.75008	3.36377
0	D5G588	D5G588_TUBMM	Clp R domain-containing protein	GSTUM_00004219001	Tuber melanosporum (strain Mel28) (Perigord black truffle)	1.74351	3.34849
8.83534e-05	D5GAX8	D5GAX8_TUBMM	Uncharacterized protein	GSTUM_00005350001	Tuber melanosporum (strain Mel28) (Perigord black truffle)	1.739	3.33804
0.00353428	A0A317SPJ8	A0A317SPJ8_9PEZI	N-terminal nucleophile aminohydrolase	C7212DRAFT_196785	Tuber magnatum (white Piedmont truffle)	1.723	3.30122
0	A0A292PJ92	A0A292PJ92_9PEZI	Vesicular-fusion protein SEC18 (EC 3.6.4.6)	GSTUAT00008725001	Tuber aestivum (summer truffle)	1.71847	3.29087
0.0024502	A0A292Q9Y1	A0A292Q9Y1_9PEZI	Uncharacterized protein	GSTUAT00000220001	Tuber aestivum (summer truffle)	1.71755	3.28877
0.0045495	A0A317T1P3	A0A317T1P3_9PEZI	Mitochondrial glyco protein	C7212DRAFT_350026	Tuber magnatum (white Piedmont truffle)	1.71643	3.28622
2.76498e-05	D5GK07	D5GK07_TUBMM	NodB homology domain-containing protein	GSTUM_00009302001	Tuber melanosporum (strain Mel28) (Perigord black truffle)	1.71611	3.28549
0	D5G5F0	D5G5F0_TUBMM	Carboxypeptidase (EC 3.4.16.-)	GSTUM_00004304001	Tuber melanosporum (strain Mel28) (Perigord black truffle)	1.71117	3.27426
0.00866516	D5G6R0	D5G6R0_TUBMM	Uncharacterized protein	GSTUM_00002228001	Tuber melanosporum (strain Mel28) (Perigord black truffle)	1.70761	3.26619
0.00635765	D5GB67	D5GB67_TUBMM	Uncharacterized protein	GSTUM_00003766001	Tuber melanosporum (strain Mel28) (Perigord black truffle)	1.70101	3.25128
0.004285	A0A292PZJ4	A0A292PZJ4_9PEZI	Uncharacterized protein	GSTUAT00002927001	Tuber aestivum (summer truffle)	1.69686	3.24195
0.000342466	D5G9B9	D5G9B9_TUBMM	TauD domain-containing protein	GSTUM_00003308001	Tuber melanosporum (strain Mel28) (Perigord black truffle)	1.69473	3.23716
0	D5GDE5	D5GDE5_TUBMM	40S ribosomal protein S1	RPS1 GSTUM_00006173001	Tuber melanosporum (strain Mel28) (Perigord black truffle)	1.68783	3.22172
0	A0A292PYE0	A0A292PYE0_9PEZI	Importin N-terminal domain-containing protein	GSTUAT00004180001	Tuber aestivum (summer truffle)	1.68124	3.20703
0.00435776	A0A292PW86	A0A292PW86_9PEZI	Uncharacterized protein	GSTUAT00004849001	Tuber aestivum (summer truffle)	1.67947	3.2031
0	D5GFE5	D5GFE5_TUBMM	Phosphotransferase (EC 2.7.1.-)	GSTUM_00006856001	Tuber melanosporum (strain Mel28) (Perigord black truffle)	1.67336	3.18957
0.00250609	A0A317SUW2	A0A317SUW2_9PEZI	Peptide hydrolase (EC 3.4.-.-)	C7212DRAFT_180040	Tuber magnatum (white Piedmont truffle)	1.67005	3.18226
0	A0A292PLW9	A0A292PLW9_9PEZI	Uncharacterized protein	GSTUAT00008179001	Tuber aestivum (summer truffle)	1.66288	3.16648
0.00216276	A0A317SGM7	A0A317SGM7_9PEZI	Isocitrate lyase	C7212DRAFT_359392	Tuber magnatum (white Piedmont truffle)	1.66276	3.16622
0.00251351	D5G9U3	D5G9U3_TUBMM	FCP1 homology domain-containing protein	GSTUM_00005073001	Tuber melanosporum (strain Mel28) (Perigord black truffle)	1.65961	3.15931
1.91388e-05	D5GKB6	D5GKB6_TUBMM	Uncharacterized protein	GSTUM_00009464001	Tuber melanosporum (strain Mel28) (Perigord black truffle)	1.65332	3.14557
0.00151942	D5G931	D5G931_TUBMM	Uncharacterized protein	GSTUM_00004961001	Tuber melanosporum (strain Mel28) (Perigord black truffle)	1.63571	3.1074
0.00133724	A0A317SNQ0	A0A317SNQ0_9PEZI	Heterokaryon incompatibility Het-C (Fragment)	C7212DRAFT_195490	Tuber magnatum (white Piedmont truffle)	1.63295	3.10147
0.00260565	D5G418	D5G418_TUBMM	Uncharacterized protein	GSTUM_00003907001	Tuber melanosporum (strain Mel28) (Perigord black truffle)	1.62937	3.09378
0.004884	A0A317T0J5	A0A317T0J5_9PEZI	Inorganic diphosphatase (EC 3.6.1.1)	C7212DRAFT_349687	Tuber magnatum (white Piedmont truffle)	1.61648	3.06626
0.000473333	A0A317SE70	A0A317SE70_9PEZI	N2227 domain-containing protein	C7212DRAFT_348458	Tuber magnatum (white Piedmont truffle)	1.61548	3.06414
0.000303972	A0A317SUY7	A0A317SUY7_9PEZI	Uncharacterized protein	C7212DRAFT_183392	Tuber magnatum (white Piedmont truffle)	1.60453	3.04097
5.99572e-05	D5G507	D5G507_TUBMM	Peptide hydrolase (EC 3.4.-.-)	GSTUM_00000227001	Tuber melanosporum (strain Mel28) (Perigord black truffle)	1.60347	3.03873
0.000390572	A0A292PTN2	A0A292PTN2_9PEZI	Uncharacterized protein	GSTUAT00005938001	Tuber aestivum (summer truffle)	1.60278	3.03728
0	A0A292PYU8	A0A292PYU8_9PEZI	Glycine hydroxymethyltransferase (EC 2.1.2.1) (Serine methylase)	GSTUAT00004022001	Tuber aestivum (summer truffle)	1.60222	3.0361
0.00021544	A0A292PQC0	A0A292PQC0_9PEZI	Uncharacterized protein (Fragment)	GSTUAT00007244001	Tuber aestivum (summer truffle)	1.59987	3.03116
5.97015e-05	A0A292Q1M9	A0A292Q1M9_9PEZI	Actin-related protein 2	GSTUAT00002241001	Tuber aestivum (summer truffle)	1.59048	3.0115
0.00300132	D5GI79	D5GI79_TUBMM	Uncharacterized protein	GSTUM_00008323001	Tuber melanosporum (strain Mel28) (Perigord black truffle)	1.59024	3.01099
0.00077116	A0A317SIP6	A0A317SIP6_9PEZI	2-phosphoglycerate dehydratase (EC 4.2.1.11) (Enolase)	C7212DRAFT_211922	Tuber magnatum (white Piedmont truffle)	1.5841	2.99821
0.00120359	D5GKY8	D5GKY8_TUBMM	Valyl-tRNA synthetase (EC 6.1.1.9)	GSTUM_00009839001	Tuber melanosporum (strain Mel28) (Perigord black truffle)	1.57552	2.98043
0.00430884	D5GPU0	D5GPU0_TUBMM	Aha1_N domain-containing protein	GSTUM_00012030001	Tuber melanosporum (strain Mel28) (Perigord black truffle)	1.57415	2.9776
0.000154982	A0A317SK39	A0A317SK39_9PEZI	Peptide hydrolase (EC 3.4.-.-)	C7212DRAFT_283414	Tuber magnatum (white Piedmont truffle)	1.57227	2.97372
7.53138e-05	D5GN34	D5GN34_TUBMM	Uncharacterized protein	GSTUM_00011068001	Tuber melanosporum (strain Mel28) (Perigord black truffle)	1.56347	2.95564
0.000707006	D5GK46	D5GK46_TUBMM	Uncharacterized protein	GSTUM_00009360001	Tuber melanosporum (strain Mel28) (Perigord black truffle)	1.55584	2.94005
0	D5GFJ3	D5GFJ3_TUBMM	UBC core domain-containing protein	GSTUM_00006934001	Tuber melanosporum (strain Mel28) (Perigord black truffle)	1.54411	2.91624
0.00588599	A0A317T0Z6	A0A317T0Z6_9PEZI	WD40 repeat-like protein	C7212DRAFT_350580	Tuber magnatum (white Piedmont truffle)	1.53159	2.89104
0.00532367	A0A317SNZ3	A0A317SNZ3_9PEZI	Fe-S_biosyn domain-containing protein	C7212DRAFT_197541	Tuber magnatum (white Piedmont truffle)	1.53094	2.88974
0.0012426	D5G637	D5G637_TUBMM	Acetyltransferase component of pyruvate dehydrogenase complex (EC 2.3.1.12)	GSTUM_00001753001	Tuber melanosporum (strain Mel28) (Perigord black truffle)	1.52816	2.88418
0.00401018	D5GN26	D5GN26_TUBMM	Uncharacterized protein	GSTUM_00011059001	Tuber melanosporum (strain Mel28) (Perigord black truffle)	1.52589	2.87964
0	A0A292PTG6	A0A292PTG6_9PEZI	Uncharacterized protein	GSTUAT00005925001	Tuber aestivum (summer truffle)	1.52375	2.87537
8.6444e-05	D5G8S7	D5G8S7_TUBMM	Diadenosine tetraphosphate synthetase (EC 6.1.1.14)	GSTUM_00003052001	Tuber melanosporum (strain Mel28) (Perigord black truffle)	1.52011	2.86813
0.00564311	D5GF07	D5GF07_TUBMM	Histone domain-containing protein	GSTUM_00006685001	Tuber melanosporum (strain Mel28) (Perigord black truffle)	1.51689	2.86173
0	D5GL18	D5GL18_TUBMM	40S ribosomal protein S8	GSTUM_00009915001	Tuber melanosporum (strain Mel28) (Perigord black truffle)	1.5166	2.86116
0.00286472	A0A317SVD7	A0A317SVD7_9PEZI	Coatomer subunit alpha	C7212DRAFT_281379	Tuber magnatum (white Piedmont truffle)	1.51528	2.85854
0.00283511	A0A292PLP1	A0A292PLP1_9PEZI	VWFA domain-containing protein	GSTUAT00008510001	Tuber aestivum (summer truffle)	1.51372	2.85545
0	A0A292PVH4	A0A292PVH4_9PEZI	Uncharacterized protein	GSTUAT00004733001	Tuber aestivum (summer truffle)	1.51224	2.85253
0.000120983	A0A292PZL9	A0A292PZL9_9PEZI	Phosphoenolpyruvate carboxykinase (ATP) (EC 4.1.1.49)	GSTUAT00002947001	Tuber aestivum (summer truffle)	1.51044	2.84897
0.00224725	A0A292PWH2	A0A292PWH2_9PEZI	NADH-cytochrome b5 reductase (EC 1.6.2.2)	GSTUAT00004426001	Tuber aestivum (summer truffle)	1.50998	2.84806
0.00144978	D5GMH0	D5GMH0_TUBMM	Uncharacterized protein	GSTUM_00010709001	Tuber melanosporum (strain Mel28) (Perigord black truffle)	1.50165	2.83166
0.00948837	D5GG85	D5GG85_TUBMM	PKS_ER domain-containing protein	GSTUM_00001999001	Tuber melanosporum (strain Mel28) (Perigord black truffle)	1.49325	2.81522
0	A0A317SWR4	A0A317SWR4_9PEZI	Glutamate dehydrogenase	C7212DRAFT_309346	Tuber magnatum (white Piedmont truffle)	1.48743	2.80389
0.00548681	D5G7A6	D5G7A6_TUBMM	Prephenate dehydratase (EC 4.2.1.51)	GSTUM_00002416001	Tuber melanosporum (strain Mel28) (Perigord black truffle)	1.48495	2.79907
0	D5GEK6	D5GEK6_TUBMM	Aldo_ket_red domain-containing protein	GSTUM_00006538001	Tuber melanosporum (strain Mel28) (Perigord black truffle)	1.48431	2.79783
3.62812e-05	D5G7G9	D5G7G9_TUBMM	Uncharacterized protein	GSTUM_00002459001	Tuber melanosporum (strain Mel28) (Perigord black truffle)	1.48324	2.79576
2.8169e-05	D5GMP5	D5GMP5_TUBMM	TauD domain-containing protein	GSTUM_00010867001	Tuber melanosporum (strain Mel28) (Perigord black truffle)	1.48099	2.7914
8.78244e-05	A0A292PSY3	A0A292PSY3_9PEZI	RPOLD domain-containing protein	GSTUAT00006374001	Tuber aestivum (summer truffle)	1.46958	2.76941
0.004	D5G8Y9	D5G8Y9_TUBMM	Uncharacterized protein	GSTUM_00004901001	Tuber melanosporum (strain Mel28) (Perigord black truffle)	1.46545	2.7615
0.000277778	D5GFH8	D5GFH8_TUBMM	FK506-binding protein (EC 5.2.1.8)	GSTUM_00006906001	Tuber melanosporum (strain Mel28) (Perigord black truffle)	1.46403	2.75878
2.85714e-05	D5GNW3	D5GNW3_TUBMM	Mannitol-1-phosphate 5-dehydrogenase (EC 1.1.1.17)	GSTUM_00011542001	Tuber melanosporum (strain Mel28) (Perigord black truffle)	1.46321	2.75721
0.000154412	D5G3W8	D5G3W8_TUBMM	Uncharacterized protein	GSTUM_00003834001	Tuber melanosporum (strain Mel28) (Perigord black truffle)	1.45862	2.74845
0	D5G4F8	D5G4F8_TUBMM	GST C-terminal domain-containing protein	GSTUM_00004090001	Tuber melanosporum (strain Mel28) (Perigord black truffle)	1.4552	2.74195
0	D5G4U1	D5G4U1_TUBMM	Uncharacterized protein	GSTUM_00000199001	Tuber melanosporum (strain Mel28) (Perigord black truffle)	1.45121	2.73437
0.000889571	D5GIE1	D5GIE1_TUBMM	CBS domain-containing protein	GSTUM_00008445001	Tuber melanosporum (strain Mel28) (Perigord black truffle)	1.44346	2.71972
0.000839506	A0A292Q5G6	A0A292Q5G6_9PEZI	Lactamase_B domain-containing protein	GSTUAT00001878001	Tuber aestivum (summer truffle)	1.44296	2.71878
0.00209709	A0A317SP03	A0A317SP03_9PEZI	Probable alpha/beta-glucosidase agdC (EC 3.2.1.20) (EC 3.2.1.21)	C7212DRAFT_279051	Tuber magnatum (white Piedmont truffle)	1.43718	2.70791
0.00864472	D5GIY8	D5GIY8_TUBMM	Uncharacterized protein	GSTUM_00008743001	Tuber melanosporum (strain Mel28) (Perigord black truffle)	1.42974	2.69398
0.000708134	A0A317SHW9	A0A317SHW9_9PEZI	1,2-dihydroxy-3-keto-5-methylthiopentene dioxygenase (EC 1.13.11.54) (Acireductone dioxygenase (Fe(2+)-requiring)) (ARD) (Fe-ARD)	ADI1 C7212DRAFT_214339	Tuber magnatum (white Piedmont truffle)	1.42539	2.68587
0	A0A292Q2R9	A0A292Q2R9_9PEZI	S-(hydroxymethyl)glutathione dehydrogenase (EC 1.1.1.284)	GSTUAT00001836001	Tuber aestivum (summer truffle)	1.4239	2.6831
0	A0A292PSX0	A0A292PSX0_9PEZI	L-type lectin-like domain-containing protein	GSTUAT00006027001	Tuber aestivum (summer truffle)	1.41496	2.66652
9.82801e-06	A0A292PME8	A0A292PME8_9PEZI	BZIP domain-containing protein	GSTUAT00008119001	Tuber aestivum (summer truffle)	1.41314	2.66316
0.000253968	A0A317SXK8	A0A317SXK8_9PEZI	Uncharacterized protein	C7212DRAFT_345061	Tuber magnatum (white Piedmont truffle)	1.40929	2.65606
0	A0A292PHS2	A0A292PHS2_9PEZI	Uncharacterized protein	GSTUAT00009186001	Tuber aestivum (summer truffle)	1.39678	2.63313
0.00420551	D5G5X4	D5G5X4_TUBMM	Uncharacterized protein	GSTUM_00001611001	Tuber melanosporum (strain Mel28) (Perigord black truffle)	1.39247	2.62528
0.0006976	D5GDI4	D5GDI4_TUBMM	Mitogen-activated protein kinase (EC 2.7.11.24)	GSTUM_00001034001	Tuber melanosporum (strain Mel28) (Perigord black truffle)	1.3872	2.61571
0.00335854	D5GCR6	D5GCR6_TUBMM	Uncharacterized protein	GSTUM_00005989001	Tuber melanosporum (strain Mel28) (Perigord black truffle)	1.38311	2.6083
0.000574225	D5GNQ2	D5GNQ2_TUBMM	Eukaryotic translation initiation factor 3 subunit H (eIF3h)	GSTUM_00011424001	Tuber melanosporum (strain Mel28) (Perigord black truffle)	1.3793	2.60142
0	D5GMK8	D5GMK8_TUBMM	Uncharacterized protein	GSTUM_00010781001	Tuber melanosporum (strain Mel28) (Perigord black truffle)	1.37538	2.59436
0.00505085	D5GCK3	D5GCK3_TUBMM	Uncharacterized protein	GSTUM_00000686001	Tuber melanosporum (strain Mel28) (Perigord black truffle)	1.36993	2.58458
5.17241e-05	D5G4J9	D5G4J9_TUBMM	Uncharacterized protein	GSTUM_00004155001	Tuber melanosporum (strain Mel28) (Perigord black truffle)	1.36633	2.57814
0.00499149	A0A317SLE1	A0A317SLE1_9PEZI	Glutathione reductase (EC 1.8.1.7)	C7212DRAFT_198253	Tuber magnatum (white Piedmont truffle)	1.36501	2.57578
0.000790047	D5GFM8	D5GFM8_TUBMM	Phosphoenolpyruvate carboxykinase (ATP) (EC 4.1.1.49)	GSTUM_00006989001	Tuber melanosporum (strain Mel28) (Perigord black truffle)	1.36185	2.57015
3.56347e-05	A0A292Q5C4	A0A292Q5C4_9PEZI	UBC core domain-containing protein	GSTUAT00001688001	Tuber aestivum (summer truffle)	1.3496	2.54841
0	A0A292PY05	A0A292PY05_9PEZI	Chitin synthase export chaperone	GSTUAT00004371001	Tuber aestivum (summer truffle)	1.32863	2.51164
0	A0A317SQ40	A0A317SQ40_9PEZI	TPR-like protein	C7212DRAFT_279980	Tuber magnatum (white Piedmont truffle)	1.32026	2.49711
0.00248238	D5GGS1	D5GGS1_TUBMM	1,3-beta-glucanosyltransferase (EC 2.4.1.-)	GSTUM_00007490001	Tuber melanosporum (strain Mel28) (Perigord black truffle)	1.31457	2.48728
0.00198883	D5GE36	D5GE36_TUBMM	Ubiquitin-like domain-containing protein	GSTUM_00006358001	Tuber melanosporum (strain Mel28) (Perigord black truffle)	1.29996	2.46222
0.00024735	A0A317SKK5	A0A317SKK5_9PEZI	Pyrroline-5-carboxylate reductase (EC 1.5.1.2)	C7212DRAFT_358742	Tuber magnatum (white Piedmont truffle)	1.29395	2.45198
0.00116265	D5GHW5	D5GHW5_TUBMM	Glyco_hydro_cc domain-containing protein	GSTUM_00008150001	Tuber melanosporum (strain Mel28) (Perigord black truffle)	1.29161	2.44801
0.000558292	A0A317STK2	A0A317STK2_9PEZI	Ubiquitin-activating enzyme E1	C7212DRAFT_362541	Tuber magnatum (white Piedmont truffle)	1.28824	2.4423
8.06452e-05	A0A292PZW4	A0A292PZW4_9PEZI	S4 RNA-binding domain-containing protein	GSTUAT00002789001	Tuber aestivum (summer truffle)	1.28666	2.43963
0	A0A292Q106	A0A292Q106_9PEZI	Thioredoxin domain-containing protein	GSTUAT00002774001	Tuber aestivum (summer truffle)	1.28492	2.43669
0.000517413	D5GKE0	D5GKE0_TUBMM	Uncharacterized protein	GSTUM_00009496001	Tuber melanosporum (strain Mel28) (Perigord black truffle)	1.27888	2.42651
0	D5G5Q5	D5G5Q5_TUBMM	Uncharacterized protein	GSTUM_00001433001	Tuber melanosporum (strain Mel28) (Perigord black truffle)	1.2781	2.42519
0.00700232	D5GG20	D5GG20_TUBMM	CN hydrolase domain-containing protein	GSTUM_00007160001	Tuber melanosporum (strain Mel28) (Perigord black truffle)	1.27529	2.42047
0.000554455	D5GKJ6	D5GKJ6_TUBMM	Peptidyl-prolyl cis-trans isomerase (PPIase) (EC 5.2.1.8)	GSTUM_00009594001	Tuber melanosporum (strain Mel28) (Perigord black truffle)	1.26868	2.40941
0.000148148	D5G7L2	D5G7L2_TUBMM	Uncharacterized protein	GSTUM_00004607001	Tuber melanosporum (strain Mel28) (Perigord black truffle)	1.2663	2.40544
0.00171186	A0A292Q0Z8	A0A292Q0Z8_9PEZI	Uncharacterized protein	GSTUAT00003493001	Tuber aestivum (summer truffle)	1.26405	2.40169
0.0036124	D5GE58	D5GE58_TUBMM	Aldo_ket_red domain-containing protein	GSTUM_00006389001	Tuber melanosporum (strain Mel28) (Perigord black truffle)	1.25405	2.3851
0	A0A292Q1R2	A0A292Q1R2_9PEZI	Ribosomal_L16 domain-containing protein	GSTUAT00002604001	Tuber aestivum (summer truffle)	1.25356	2.38429
8.76494e-05	D5GDG9	D5GDG9_TUBMM	Glutamine synthetase (EC 6.3.1.2)	GSTUM_00001013001	Tuber melanosporum (strain Mel28) (Perigord black truffle)	1.24699	2.37346
0	D5GMP1	D5GMP1_TUBMM	Alpha-glucosidase (EC 3.2.1.20)	GSTUM_00010862001	Tuber melanosporum (strain Mel28) (Perigord black truffle)	1.24557	2.37112
0	D5GNS1	D5GNS1_TUBMM	PHB domain-containing protein	GSTUM_00011449001	Tuber melanosporum (strain Mel28) (Perigord black truffle)	1.24381	2.36823
0	A0A292PUJ3	A0A292PUJ3_9PEZI	Uncharacterized protein	GSTUAT00005067001	Tuber aestivum (summer truffle)	1.24378	2.36818
0.00926949	D5GFJ5	D5GFJ5_TUBMM	MFS domain-containing protein	GSTUM_00006937001	Tuber melanosporum (strain Mel28) (Perigord black truffle)	1.24047	2.36275
0.00326797	A0A292PRD5	A0A292PRD5_9PEZI	Uncharacterized protein	GSTUAT00006907001	Tuber aestivum (summer truffle)	1.23897	2.3603
0	A0A292Q1M5	A0A292Q1M5_9PEZI	Gal_mutarotas_2 domain-containing protein	GSTUAT00003051001	Tuber aestivum (summer truffle)	1.2279	2.34226
5.15021e-05	A0A292PKG9	A0A292PKG9_9PEZI	Ribosomal protein L15	GSTUAT00008823001	Tuber aestivum (summer truffle)	1.22585	2.33893
0.00034188	A0A317SRG4	A0A317SRG4_9PEZI	Phosphatidylglycerol/phosphatidylinositol transfer protein	C7212DRAFT_320994	Tuber magnatum (white Piedmont truffle)	1.22184	2.33244
0.00128024	A0A317T620	A0A317T620_9PEZI	RRM domain-containing protein	C7212DRAFT_307496	Tuber magnatum (white Piedmont truffle)	1.2205	2.33027
7.59494e-05	A0A292PPN5	A0A292PPN5_9PEZI	Probable electron transfer flavoprotein subunit alpha	GSTUAT00006798001	Tuber aestivum (summer truffle)	1.21957	2.32877
0.000421405	D5G7S8	D5G7S8_TUBMM	Uncharacterized protein	GSTUM_00004708001	Tuber melanosporum (strain Mel28) (Perigord black truffle)	1.2176	2.3256
6.77966e-05	D5GCM7	D5GCM7_TUBMM	Uncharacterized protein	GSTUM_00000734001	Tuber melanosporum (strain Mel28) (Perigord black truffle)	1.20235	2.30114
0.000154696	A0A292Q4B3	A0A292Q4B3_9PEZI	PLCXc domain-containing protein	GSTUAT00001958001	Tuber aestivum (summer truffle)	1.19389	2.28769
0.00159429	A0A292PVE1	A0A292PVE1_9PEZI	Trehalose-6-phosphate synthase (EC 2.4.1.15) (UDP-glucose-glucosephosphate glucosyltransferase)	GSTUAT00005521001	Tuber aestivum (summer truffle)	1.19316	2.28653
0	D5G5E4	D5G5E4_TUBMM	Uncharacterized protein	GSTUM_00004295001	Tuber melanosporum (strain Mel28) (Perigord black truffle)	1.19278	2.28593
0.00315183	D5GGP5	D5GGP5_TUBMM	Altered inheritance of mitochondria protein 24, mitochondrial	GSTUM_00007454001	Tuber melanosporum (strain Mel28) (Perigord black truffle)	1.1881	2.27852
0.000114504	D5GBR4	D5GBR4_TUBMM	Uncharacterized protein	GSTUM_00005537001	Tuber melanosporum (strain Mel28) (Perigord black truffle)	1.18232	2.26941
0.0012	A0A317SW83	A0A317SW83_9PEZI	Aldehyde dehydrogenase	C7212DRAFT_178106	Tuber magnatum (white Piedmont truffle)	1.17986	2.26555
0.000712242	D5GCN8	D5GCN8_TUBMM	Uncharacterized protein	GSTUM_00000780001	Tuber melanosporum (strain Mel28) (Perigord black truffle)	1.17146	2.2524
0.00346424	D5GB33	D5GB33_TUBMM	DUF1932 domain-containing protein	GSTUM_00005424001	Tuber melanosporum (strain Mel28) (Perigord black truffle)	1.17137	2.25225
0.0025803	A0A292PIS2	A0A292PIS2_9PEZI	TPR_REGION domain-containing protein	GSTUAT00008598001	Tuber aestivum (summer truffle)	1.1589	2.23287
1.90931e-05	A0A292PIR1	A0A292PIR1_9PEZI	Uncharacterized protein	GSTUAT00008637001	Tuber aestivum (summer truffle)	1.15819	2.23177
0.00219284	A0A317T0A8	A0A317T0A8_9PEZI	S-adenosyl-L-methionine-dependent methyltransferase	C7212DRAFT_355682	Tuber magnatum (white Piedmont truffle)	1.14961	2.21854
0.00699884	D5GM60	DAPB_TUBMM	Probable dipeptidyl-aminopeptidase B (DPAP B) (EC 3.4.14.5)	DAPB GSTUM_00010539001	Tuber melanosporum (strain Mel28) (Perigord black truffle)	1.14826	2.21646
0.000709265	A0A292Q586	A0A292Q586_9PEZI	Uncharacterized protein	GSTUAT00001551001	Tuber aestivum (summer truffle)	1.14569	2.21252
7.34694e-05	A0A317SM41	A0A317SM41_9PEZI	Peptidase M18, aminopeptidase I	C7212DRAFT_202324	Tuber magnatum (white Piedmont truffle)	1.1427	2.20794
0.00661682	D5G918	D5G918_TUBMM	Eukaryotic translation initiation factor 3 subunit F (eIF3f)	GSTUM_00004946001	Tuber melanosporum (strain Mel28) (Perigord black truffle)	1.13676	2.19887
0.000253076	A0A317SJD9	A0A317SJD9_9PEZI	Carbohydrate-Binding Module Family 48 protein	C7212DRAFT_326909	Tuber magnatum (white Piedmont truffle)	1.1341	2.19482
7.48441e-05	A0A317SU78	A0A317SU78_9PEZI	Ras-domain-containing protein	C7212DRAFT_180376	Tuber magnatum (white Piedmont truffle)	1.11592	2.16733
0.000578862	D5G7E8	D5G7E8_TUBMM	Uncharacterized protein	GSTUM_00002532001	Tuber melanosporum (strain Mel28) (Perigord black truffle)	1.11191	2.16132
0.0053253	A0A292Q0E8	A0A292Q0E8_9PEZI	C2H2-type domain-containing protein	GSTUAT00003466001	Tuber aestivum (summer truffle)	1.10914	2.15717
0.00361806	A0A292PUU9	A0A292PUU9_9PEZI	Uncharacterized protein	GSTUAT00005315001	Tuber aestivum (summer truffle)	1.1023	2.14697
0.00151585	D5G3Z2	D5G3Z2_TUBMM	DHHA2 domain-containing protein	GSTUM_00003867001	Tuber melanosporum (strain Mel28) (Perigord black truffle)	1.09926	2.14245
0.00231781	D5GJ27	D5GJ27_TUBMM	Aminotran_1_2 domain-containing protein	GSTUM_00008805001	Tuber melanosporum (strain Mel28) (Perigord black truffle)	1.09301	2.13319
0.000557377	A0A292PJN7	A0A292PJN7_9PEZI	S5A_REDUCTASE domain-containing protein	GSTUAT00009214001	Tuber aestivum (summer truffle)	1.09145	2.13088
0.00267383	D5G903	D5G903_TUBMM	Uncharacterized protein	GSTUM_00004922001	Tuber melanosporum (strain Mel28) (Perigord black truffle)	1.09118	2.13048
0.004	D5GAZ2	D5GAZ2_TUBMM	Clathrin heavy chain	GSTUM_00005369001	Tuber melanosporum (strain Mel28) (Perigord black truffle)	1.09068	2.12974
0.000154128	A0A292PTA5	A0A292PTA5_9PEZI	Protein kinase domain-containing protein	GSTUAT00006250001	Tuber aestivum (summer truffle)	1.08914	2.12747
8.71287e-05	A0A292Q506	A0A292Q506_9PEZI	AP complex subunit beta	GSTUAT00001785001	Tuber aestivum (summer truffle)	1.08611	2.12301
0.00173766	D5G3Z0	D5G3Z0_TUBMM	Nucleoside diphosphate kinase (EC 2.7.4.6)	GSTUM_00003865001	Tuber melanosporum (strain Mel28) (Perigord black truffle)	1.08471	2.12095
0.000297578	A0A317T5G7	A0A317T5G7_9PEZI	NHL repeat-containing protein	C7212DRAFT_274938	Tuber magnatum (white Piedmont truffle)	1.0768	2.10935
0.000945122	A0A292PI67	A0A292PI67_9PEZI	Ubiquitinyl hydrolase 1 (EC 3.4.19.12)	GSTUAT00008989001	Tuber aestivum (summer truffle)	1.0751	2.10687
8.11359e-05	A0A292Q7A9	A0A292Q7A9_9PEZI	Uncharacterized protein	GSTUAT00001113001	Tuber aestivum (summer truffle)	1.06431	2.09117
0	D5G9Z4	D5G9Z4_TUBMM	Citrulline--aspartate ligase (EC 6.3.4.5)	GSTUM_00003467001	Tuber melanosporum (strain Mel28) (Perigord black truffle)	1.04664	2.06571
0	A0A292PPF2	A0A292PPF2_9PEZI	Uncharacterized protein	GSTUAT00007513001	Tuber aestivum (summer truffle)	1.04584	2.06457
0.00962734	A0A317SMS9	A0A317SMS9_9PEZI	Succinate--CoA ligase [ADP-forming] subunit alpha, mitochondrial (EC 6.2.1.5) (Succinyl-CoA synthetase subunit alpha) (SCS-alpha)	C7212DRAFT_281578	Tuber magnatum (white Piedmont truffle)	1.04567	2.06432
0.00624793	A0A292Q5N4	A0A292Q5N4_9PEZI	Uncharacterized protein	GSTUAT00001575001	Tuber aestivum (summer truffle)	1.04321	2.06081
0.000838213	A0A292Q9E8	A0A292Q9E8_9PEZI	Uncharacterized protein	GSTUAT00000620001	Tuber aestivum (summer truffle)	1.04282	2.06025
0.00794994	A0A292PRR6	A0A292PRR6_9PEZI	Uncharacterized protein	GSTUAT00006517001	Tuber aestivum (summer truffle)	1.04089	2.0575
0.00156098	A0A317SPS1	A0A317SPS1_9PEZI	Tubulin-specific chaperone A	C7212DRAFT_296588	Tuber magnatum (white Piedmont truffle)	1.03204	2.04491
2.8103e-05	D5GNX6	D5GNX6_TUBMM	Uncharacterized protein	GSTUM_00011572001	Tuber melanosporum (strain Mel28) (Perigord black truffle)	1.03052	2.04276
0	D5GAY8	D5GAY8_TUBMM	PCI domain-containing protein	GSTUM_00005364001	Tuber melanosporum (strain Mel28) (Perigord black truffle)	1.02615	2.03658
0.00412658	D5GCV8	D5GCV8_TUBMM	Uncharacterized protein	GSTUM_00000795001	Tuber melanosporum (strain Mel28) (Perigord black truffle)	1.02474	2.03459
0.0026129	D5G9S4	D5G9S4_TUBMM	Uncharacterized protein	GSTUM_00005050001	Tuber melanosporum (strain Mel28) (Perigord black truffle)	1.02286	2.03194
0.00629446	A0A292PPP9	A0A292PPP9_9PEZI	Phosphoribosylaminoimidazole carboxylase (EC 4.1.1.21)	GSTUAT00007470001	Tuber aestivum (summer truffle)	1.02142	2.02992
0.000167577	D5G620	D5G620_TUBMM	Malate dehydrogenase (EC 1.1.1.37)	GSTUM_00001731001	Tuber melanosporum (strain Mel28) (Perigord black truffle)	1.02006	2.028
0.00667445	A0A292Q8A8	A0A292Q8A8_9PEZI	HPt domain-containing protein	GSTUAT00000997001	Tuber aestivum (summer truffle)	1.00749	2.01041
0.00166714	D5GNX9	D5GNX9_TUBMM	Uncharacterized protein	GSTUM_00011577001	Tuber melanosporum (strain Mel28) (Perigord black truffle)	1.00262	2.00364
2.83019e-05	A0A292Q7I4	A0A292Q7I4_9PEZI	Ubiquitin carboxyl-terminal hydrolase (EC 3.4.19.12)	GSTUAT00000049001	Tuber aestivum (summer truffle)	1.00253	2.00351

## Sheet: Upregulated in T. aestivum
T-Test Tuber indicum vs Tuber aestivum
1 % FDR, min. 2fold change
Proteins upregulated in Tuber aestivum
N: Student's T-test q-value Tuber indicum_Tuber aestivum	UniProt Accession	ID	Protein names	Gene names	Organism	N: Student's T-test Difference Tuber indicum_Tuber aestivum	fold change
0	A0A292PQL2	A0A292PQL2_9PEZI	Uncharacterized protein	GSTUAT00007027001	Tuber aestivum (summer truffle)	-8.50997	364.549
0	A0A292PJL3	A0A292PJL3_9PEZI	But2 domain-containing protein	GSTUAT00008947001	Tuber aestivum (summer truffle)	-8.40696	339.428
0	A0A292Q5I6	A0A292Q5I6_9PEZI	Uncharacterized protein	GSTUAT00001681001	Tuber aestivum (summer truffle)	-7.46135	176.234
0	A0A292PNR4	A0A292PNR4_9PEZI	Uncharacterized protein (Fragment)	GSTUAT00007578001	Tuber aestivum (summer truffle)	-6.87535	117.405
0	A0A292PSE4	A0A292PSE4_9PEZI	Uncharacterized protein	GSTUAT00005870001	Tuber aestivum (summer truffle)	-6.85803	116.004
0	A0A317SJQ9	A0A317SJQ9_9PEZI	FMN-dependent alpha-hydroxy acid dehydrogenase	C7212DRAFT_283869	Tuber magnatum (white Piedmont truffle)	-6.54871	93.6177
2.85036e-05	A0A292Q301	A0A292Q301_9PEZI	But2 domain-containing protein	GSTUAT00001699001	Tuber aestivum (summer truffle)	-6.27476	77.4267
0	A0A292Q423	A0A292Q423_9PEZI	Uncharacterized protein	GSTUAT00002327001	Tuber aestivum (summer truffle)	-6.17874	72.4413
0	A0A292PJT6	A0A292PJT6_9PEZI	Uncharacterized protein	GSTUAT00009141001	Tuber aestivum (summer truffle)	-6.07087	67.2224
0	A0A292Q0M4	A0A292Q0M4_9PEZI	Uncharacterized protein	GSTUAT00002879001	Tuber aestivum (summer truffle)	-6.02774	65.2425
0	A0A292Q248	A0A292Q248_9PEZI	FMN hydroxy acid dehydrogenase domain-containing protein	GSTUAT00003160001	Tuber aestivum (summer truffle)	-5.63326	49.6341
0	A0A317SLX8	A0A317SLX8_9PEZI	Outer membrane autotransporter	C7212DRAFT_359106	Tuber magnatum (white Piedmont truffle)	-5.63179	49.5836
0	A0A292Q497	A0A292Q497_9PEZI	CFEM domain-containing protein	GSTUAT00002146001	Tuber aestivum (summer truffle)	-5.48778	44.8731
0	A0A292Q424	A0A292Q424_9PEZI	CENP-V/GFA domain-containing protein	GSTUAT00002421001	Tuber aestivum (summer truffle)	-5.46991	44.3207
0	D5GJQ7	D5GJQ7_TUBMM	Isocitrate dehydrogenase [NAD] subunit, mitochondrial	GSTUM_00009134001	Tuber melanosporum (strain Mel28) (Perigord black truffle)	-5.39982	42.219
0	A0A292Q6M5	A0A292Q6M5_9PEZI	Glycine cleavage system H protein	GSTUAT00001464001	Tuber aestivum (summer truffle)	-5.38509	41.7901
0	A0A292Q1E9	A0A292Q1E9_9PEZI	Uncharacterized protein	GSTUAT00002691001	Tuber aestivum (summer truffle)	-5.31495	39.807
0	A0A292PPX3	A0A292PPX3_9PEZI	Phosphate transporter	GSTUAT00007441001	Tuber aestivum (summer truffle)	-5.25032	38.0631
0	A0A292Q893	A0A292Q893_9PEZI	CHZ domain-containing protein	GSTUAT00001000001	Tuber aestivum (summer truffle)	-5.1659	35.8997
0	A0A292PY80	A0A292PY80_9PEZI	Uncharacterized protein	GSTUAT00004447001	Tuber aestivum (summer truffle)	-4.88806	29.611
0	A0A292PL59	A0A292PL59_9PEZI	Aminotran_1_2 domain-containing protein	GSTUAT00007640001	Tuber aestivum (summer truffle)	-4.81917	28.2303
0	A0A292PPH5	A0A292PPH5_9PEZI	Uncharacterized protein	GSTUAT00007228001	Tuber aestivum (summer truffle)	-4.67685	25.5783
0	A0A292PI38	A0A292PI38_9PEZI	Uncharacterized protein	GSTUAT00009051001	Tuber aestivum (summer truffle)	-4.65775	25.2419
0	A0A317SSM9	A0A317SSM9_9PEZI	FAD/NAD(P)-binding domain-containing protein	C7212DRAFT_362635	Tuber magnatum (white Piedmont truffle)	-4.56109	23.6061
0	A0A317SRM0	A0A317SRM0_9PEZI	14-3-3 protein	C7212DRAFT_344722	Tuber magnatum (white Piedmont truffle)	-4.45877	21.9899
0	A0A317SUN6	A0A317SUN6_9PEZI	Ubiquitin-conjugating enzyme	C7212DRAFT_281181	Tuber magnatum (white Piedmont truffle)	-4.44267	21.7459
0	A0A292Q0R1	A0A292Q0R1_9PEZI	Amine oxidase (EC 1.4.3.-)	GSTUAT00003433001	Tuber aestivum (summer truffle)	-4.43283	21.5981
0	A0A292PJ06	A0A292PJ06_9PEZI	Uncharacterized protein	GSTUAT00008487001	Tuber aestivum (summer truffle)	-4.36761	20.6434
0	A0A292PZN7	A0A292PZN7_9PEZI	Uncharacterized protein	GSTUAT00003876001	Tuber aestivum (summer truffle)	-4.32783	20.082
0	A0A292PWF3	A0A292PWF3_9PEZI	Uncharacterized protein	GSTUAT00004016001	Tuber aestivum (summer truffle)	-4.3272	20.0732
0	A0A292PIQ1	A0A292PIQ1_9PEZI	PCI domain-containing protein	GSTUAT00008688001	Tuber aestivum (summer truffle)	-4.18014	18.1279
0	A0A292QA38	A0A292QA38_9PEZI	Peptide hydrolase (EC 3.4.-.-)	GSTUAT00000290001	Tuber aestivum (summer truffle)	-4.06688	16.7592
0	A0A317SXZ8	A0A317SXZ8_9PEZI	ATP synthase subunit alpha	C7212DRAFT_304320	Tuber magnatum (white Piedmont truffle)	-4.03705	16.4162
0	A0A292Q7G7	A0A292Q7G7_9PEZI	Uncharacterized protein	GSTUAT00001228001	Tuber aestivum (summer truffle)	-4.00952	16.1059
0	A0A292PP21	A0A292PP21_9PEZI	Uncharacterized protein	GSTUAT00007040001	Tuber aestivum (summer truffle)	-3.99174	15.9087
0	D5G4A0	D5G4A0_TUBMM	Uncharacterized protein	GSTUM_00004016001	Tuber melanosporum (strain Mel28) (Perigord black truffle)	-3.96769	15.6457
0	A0A292PSI1	A0A292PSI1_9PEZI	Dipeptidyl-peptidase IV (EC 3.4.14.5)	GSTUAT00005419001	Tuber aestivum (summer truffle)	-3.94548	15.4066
0	A0A292Q7N5	A0A292Q7N5_9PEZI	Uncharacterized protein	GSTUAT00001058001	Tuber aestivum (summer truffle)	-3.91386	15.0726
0.00117895	A0A317SP93	A0A317SP93_9PEZI	Glycerol-3-phosphate dehydrogenase (EC 1.1.5.3)	C7212DRAFT_282200	Tuber magnatum (white Piedmont truffle)	-3.91254	15.0589
0	A0A292PPQ6	A0A292PPQ6_9PEZI	Eukaryotic translation initiation factor 5A (eIF-5A)	GSTUAT00006818001	Tuber aestivum (summer truffle)	-3.90787	15.0102
0	A0A292Q189	A0A292Q189_9PEZI	Alpha-carbonic anhydrase domain-containing protein	GSTUAT00003435001	Tuber aestivum (summer truffle)	-3.87275	14.6492
0	A0A292QA81	A0A292QA81_9PEZI	DJ-1_PfpI domain-containing protein	GSTUAT00000373001	Tuber aestivum (summer truffle)	-3.86236	14.5441
0	A0A292Q5C0	A0A292Q5C0_9PEZI	Thioredoxin domain-containing protein	GSTUAT00001581001	Tuber aestivum (summer truffle)	-3.84843	14.4043
0	A0A292PUQ6	A0A292PUQ6_9PEZI	60S acidic ribosomal protein P0	GSTUAT00005744001	Tuber aestivum (summer truffle)	-3.81447	14.0692
0	A0A292Q084	A0A292Q084_9PEZI	SBDS domain-containing protein	GSTUAT00003855001	Tuber aestivum (summer truffle)	-3.77909	13.7284
0	A0A292PNG0	A0A292PNG0_9PEZI	Uncharacterized protein	GSTUAT00007893001	Tuber aestivum (summer truffle)	-3.74887	13.4438
0	A0A292PKA9	A0A292PKA9_9PEZI	Phytase-like domain-containing protein	GSTUAT00008701001	Tuber aestivum (summer truffle)	-3.73035	13.2723
0	A0A317SWL6	A0A317SWL6_9PEZI	CENP-V/GFA domain-containing protein	C7212DRAFT_308913	Tuber magnatum (white Piedmont truffle)	-3.7278	13.2489
0	A0A292PXL1	A0A292PXL1_9PEZI	Uncharacterized protein	GSTUAT00004057001	Tuber aestivum (summer truffle)	-3.64556	12.5148
0	A0A292Q589	A0A292Q589_9PEZI	Uncharacterized protein	GSTUAT00002091001	Tuber aestivum (summer truffle)	-3.60484	12.1665
0	A0A317SIH5	A0A317SIH5_9PEZI	Glyoxalase domain-containing protein	C7212DRAFT_330731	Tuber magnatum (white Piedmont truffle)	-3.60032	12.1284
0	A0A292PXY0	A0A292PXY0_9PEZI	DSBA domain-containing protein	GSTUAT00004418001	Tuber aestivum (summer truffle)	-3.59522	12.0856
0	A0A292PZ61	A0A292PZ61_9PEZI	Tyrosinase (EC 1.14.18.1)	GSTUAT00003966001	Tuber aestivum (summer truffle)	-3.55697	11.7694
0	A0A292PIS1	A0A292PIS1_9PEZI	Phosphatidylglycerol/phosphatidylinositol transfer protein	GSTUAT00008657001	Tuber aestivum (summer truffle)	-3.50433	11.3477
0	A0A317SGU1	A0A317SGU1_9PEZI	Bicupin, oxalate decarboxylase/oxidase	C7212DRAFT_359369	Tuber magnatum (white Piedmont truffle)	-3.48745	11.2157
0	A0A292Q0S5	A0A292Q0S5_9PEZI	FAD-binding PCMH-type domain-containing protein	GSTUAT00002929001	Tuber aestivum (summer truffle)	-3.48189	11.1726
0	A0A292PNR8	A0A292PNR8_9PEZI	Pyrroline-5-carboxylate reductase (EC 1.5.1.2) (Fragment)	GSTUAT00007810001	Tuber aestivum (summer truffle)	-3.4731	11.1047
0	A0A292Q6N1	A0A292Q6N1_9PEZI	Uncharacterized protein	GSTUAT00001647001	Tuber aestivum (summer truffle)	-3.46347	11.0308
0	A0A292Q206	A0A292Q206_9PEZI	Uncharacterized protein	GSTUAT00002920001	Tuber aestivum (summer truffle)	-3.46258	11.024
0	A0A292PLV3	A0A292PLV3_9PEZI	RRM domain-containing protein (Fragment)	GSTUAT00008441001	Tuber aestivum (summer truffle)	-3.45396	10.9584
0	A0A317SSL3	A0A317SSL3_9PEZI	GMP synthase [glutamine-hydrolyzing] (EC 6.3.5.2) (GMP synthetase) (Glutamine amidotransferase)	C7212DRAFT_314587	Tuber magnatum (white Piedmont truffle)	-3.41821	10.6901
0	A0A292PIY8	A0A292PIY8_9PEZI	Uncharacterized protein	GSTUAT00008381001	Tuber aestivum (summer truffle)	-3.41609	10.6745
0	A0A317SPH2	A0A317SPH2_9PEZI	GroES-like protein	C7212DRAFT_326032	Tuber magnatum (white Piedmont truffle)	-3.38596	10.4538
0	A0A292Q2R7	A0A292Q2R7_9PEZI	Glutathione peroxidase	GSTUAT00001809001	Tuber aestivum (summer truffle)	-3.38543	10.45
0	A0A292Q7H6	A0A292Q7H6_9PEZI	Uncharacterized protein	GSTUAT00001238001	Tuber aestivum (summer truffle)	-3.37499	10.3746
0	A0A292PL33	A0A292PL33_9PEZI	Prephenate dehydratase (EC 4.2.1.51)	GSTUAT00007694001	Tuber aestivum (summer truffle)	-3.37278	10.3588
0	A0A292Q3T4	A0A292Q3T4_9PEZI	Adenine phosphoribosyltransferase (EC 2.4.2.7)	GSTUAT00002256001	Tuber aestivum (summer truffle)	-3.33153	10.0668
0	A0A292PKP1	A0A292PKP1_9PEZI	40S ribosomal protein S8	GSTUAT00008855001	Tuber aestivum (summer truffle)	-3.31671	9.9639
0.000395973	A0A292PKS6	A0A292PKS6_9PEZI	Fucose-specific lectin	GSTUAT00008698001	Tuber aestivum (summer truffle)	-3.27434	9.67553
0	A0A292PU86	A0A292PU86_9PEZI	Uncharacterized protein (Fragment)	GSTUAT00005635001	Tuber aestivum (summer truffle)	-3.25587	9.55244
0	A0A292PJX7	A0A292PJX7_9PEZI	Uncharacterized protein	GSTUAT00008137001	Tuber aestivum (summer truffle)	-3.20919	9.24831
5.21739e-05	D5GBI0	D5GBI0_TUBMM	Uncharacterized protein	GSTUM_00000507001	Tuber melanosporum (strain Mel28) (Perigord black truffle)	-3.20835	9.24293
0	D5GHZ6	D5GHZ6_TUBMM	cobW domain-containing protein	GSTUM_00008207001	Tuber melanosporum (strain Mel28) (Perigord black truffle)	-3.1929	9.14447
0	A0A317T481	A0A317T481_9PEZI	Ribosomal protein S3	C7212DRAFT_306291	Tuber magnatum (white Piedmont truffle)	-3.17018	9.00159
0	A0A317SW11	A0A317SW11_9PEZI	5-methyltetrahydropteroyltriglutamate--homocysteine S-methyltransferase (EC 2.1.1.14)	C7212DRAFT_312258	Tuber magnatum (white Piedmont truffle)	-3.16737	8.98408
0	A0A292PU82	A0A292PU82_9PEZI	Dipeptidyl-peptidase V (Fragment)	GSTUAT00005755001	Tuber aestivum (summer truffle)	-3.14131	8.82325
0	A0A292PU93	A0A292PU93_9PEZI	Beta-lactamase domain-containing protein	GSTUAT00005765001	Tuber aestivum (summer truffle)	-3.13252	8.76965
0	A0A317SQA0	A0A317SQA0_9PEZI	Carbon-nitrogen hydrolase	C7212DRAFT_281985	Tuber magnatum (white Piedmont truffle)	-3.07159	8.40699
2.7972e-05	D5GPW1	D5GPW1_TUBMM	Glycine cleavage system P protein (EC 1.4.4.2)	GSTUM_00012074001	Tuber melanosporum (strain Mel28) (Perigord black truffle)	-3.06381	8.36178
0	A0A292Q1F6	A0A292Q1F6_9PEZI	Glutaredoxin domain-containing protein	GSTUAT00003068001	Tuber aestivum (summer truffle)	-3.01309	8.07292
0	A0A292PZG8	A0A292PZG8_9PEZI	Protein disulfide-isomerase (EC 5.3.4.1)	GSTUAT00003703001	Tuber aestivum (summer truffle)	-2.99197	7.9556
1.92771e-05	D5GBG2	D5GBG2_TUBMM	Proteasome subunit beta (EC 3.4.25.1)	GSTUM_00000459001	Tuber melanosporum (strain Mel28) (Perigord black truffle)	-2.98165	7.89889
0	A0A292PTT1	A0A292PTT1_9PEZI	Uncharacterized protein	GSTUAT00004879001	Tuber aestivum (summer truffle)	-2.98055	7.89287
0	A0A292PYH5	A0A292PYH5_9PEZI	Tubulin-specific chaperone A	GSTUAT00003716001	Tuber aestivum (summer truffle)	-2.95131	7.73451
0	A0A292PYM5	A0A292PYM5_9PEZI	Uncharacterized protein	GSTUAT00004183001	Tuber aestivum (summer truffle)	-2.94973	7.72604
7.45342e-05	A0A317SMC1	A0A317SMC1_9PEZI	NAD(P)-binding protein	C7212DRAFT_345421	Tuber magnatum (white Piedmont truffle)	-2.92948	7.61836
0	A0A317SZA7	A0A317SZA7_9PEZI	60S acidic ribosomal protein P0	C7212DRAFT_273099	Tuber magnatum (white Piedmont truffle)	-2.92715	7.60606
0	A0A292Q0M8	A0A292Q0M8_9PEZI	Amino_oxidase domain-containing protein	GSTUAT00003328001	Tuber aestivum (summer truffle)	-2.92705	7.60554
0	A0A292Q6I1	A0A292Q6I1_9PEZI	AMPK1_CBM domain-containing protein	GSTUAT00000606001	Tuber aestivum (summer truffle)	-2.9223	7.58054
0	A0A292Q0D5	A0A292Q0D5_9PEZI	FAD_binding_3 domain-containing protein	GSTUAT00002541001	Tuber aestivum (summer truffle)	-2.91912	7.56385
0.0046798	A0A317T1K1	A0A317T1K1_9PEZI	Glycosyltransferase Family 20 protein	C7212DRAFT_274678	Tuber magnatum (white Piedmont truffle)	-2.89752	7.45144
0	A0A292Q4Z0	A0A292Q4Z0_9PEZI	Uncharacterized protein	GSTUAT00002024001	Tuber aestivum (summer truffle)	-2.89131	7.41944
0	A0A292PL97	A0A292PL97_9PEZI	Uncharacterized protein	GSTUAT00008360001	Tuber aestivum (summer truffle)	-2.88954	7.41034
0	D5G9Y3	D5G9Y3_TUBMM	Uncharacterized protein	GSTUM_00003447001	Tuber melanosporum (strain Mel28) (Perigord black truffle)	-2.88931	7.40916
0	A0A292PKF7	A0A292PKF7_9PEZI	Adenylyl-sulfate kinase (EC 2.7.1.25)	GSTUAT00008926001	Tuber aestivum (summer truffle)	-2.86525	7.28662
0	A0A317SQB4	A0A317SQB4_9PEZI	Ketol-acid reductoisomerase, mitochondrial (EC 1.1.1.86) (Acetohydroxy-acid reductoisomerase) (Alpha-keto-beta-hydroxylacyl reductoisomerase)	C7212DRAFT_294882	Tuber magnatum (white Piedmont truffle)	-2.81092	7.01732
0	A0A317SKL8	A0A317SKL8_9PEZI	Superoxide dismutase [Cu-Zn] (EC 1.15.1.1)	C7212DRAFT_330602	Tuber magnatum (white Piedmont truffle)	-2.79844	6.95688
0	A0A292PQS3	A0A292PQS3_9PEZI	NodB homology domain-containing protein (Fragment)	GSTUAT00007084001	Tuber aestivum (summer truffle)	-2.78028	6.86986
2.78422e-05	A0A292Q2U1	A0A292Q2U1_9PEZI	Aminotran_1_2 domain-containing protein	GSTUAT00002892001	Tuber aestivum (summer truffle)	-2.76497	6.79734
0	A0A292Q3F1	A0A292Q3F1_9PEZI	Peptidyl-prolyl cis-trans isomerase (PPIase) (EC 5.2.1.8)	GSTUAT00002687001	Tuber aestivum (summer truffle)	-2.76321	6.78905
0	A0A292Q259	A0A292Q259_9PEZI	MFS domain-containing protein	GSTUAT00002873001	Tuber aestivum (summer truffle)	-2.7361	6.66267
0	A0A292Q261	A0A292Q261_9PEZI	TPR_REGION domain-containing protein	GSTUAT00001969001	Tuber aestivum (summer truffle)	-2.72789	6.62486
0.000847926	A0A292PQG1	A0A292PQG1_9PEZI	Uncharacterized protein	GSTUAT00007184001	Tuber aestivum (summer truffle)	-2.72259	6.60057
0	A0A292Q256	A0A292Q256_9PEZI	cobW domain-containing protein	GSTUAT00002735001	Tuber aestivum (summer truffle)	-2.72026	6.58992
0	A0A292Q078	A0A292Q078_9PEZI	Uncharacterized protein	GSTUAT00003406001	Tuber aestivum (summer truffle)	-2.71669	6.57363
0	A0A292PMI7	A0A292PMI7_9PEZI	Uncharacterized protein	GSTUAT00008094001	Tuber aestivum (summer truffle)	-2.71557	6.56853
0	A0A292Q9I9	A0A292Q9I9_9PEZI	Uncharacterized protein	GSTUAT00000338001	Tuber aestivum (summer truffle)	-2.71459	6.56407
0.00203626	A0A317SQ86	A0A317SQ86_9PEZI	Dihydroorotase (EC 3.5.2.3)	C7212DRAFT_191066	Tuber magnatum (white Piedmont truffle)	-2.70462	6.51886
0	D5G4I2	D5G4I2_TUBMM	Cytochrome c domain-containing protein	GSTUM_00004116001	Tuber melanosporum (strain Mel28) (Perigord black truffle)	-2.70168	6.50559
0	A0A292PPV8	A0A292PPV8_9PEZI	GrpE protein homolog, mitochondrial	GSTUAT00006367001	Tuber aestivum (summer truffle)	-2.69502	6.47563
0	A0A317SVH5	A0A317SVH5_9PEZI	Uncharacterized protein	C7212DRAFT_183252	Tuber magnatum (white Piedmont truffle)	-2.69024	6.45421
0	A0A292Q4T8	A0A292Q4T8_9PEZI	WSC domain-containing protein	GSTUAT00002192001	Tuber aestivum (summer truffle)	-2.68695	6.43951
3.66133e-05	A0A292PPU4	A0A292PPU4_9PEZI	Peptidylprolyl isomerase (EC 5.2.1.8)	GSTUAT00006294001	Tuber aestivum (summer truffle)	-2.67039	6.36601
3.57942e-05	A0A292PIZ6	A0A292PIZ6_9PEZI	Uncharacterized protein	GSTUAT00008864001	Tuber aestivum (summer truffle)	-2.66217	6.32984
0	A0A317SN53	A0A317SN53_9PEZI	Elongation factor 2	C7212DRAFT_297859	Tuber magnatum (white Piedmont truffle)	-2.62329	6.16154
0	A0A292PR34	A0A292PR34_9PEZI	Acetolactate synthase (EC 2.2.1.6)	GSTUAT00005949001	Tuber aestivum (summer truffle)	-2.62269	6.15897
0	A0A317SZC3	A0A317SZC3_9PEZI	Zn-dependent exopeptidase	C7212DRAFT_356624	Tuber magnatum (white Piedmont truffle)	-2.59253	6.03156
0	A0A292PKQ3	A0A292PKQ3_9PEZI	Uncharacterized protein	GSTUAT00007636001	Tuber aestivum (summer truffle)	-2.58272	5.99068
0.000636656	D5GD60	D5GD60_TUBMM	CS domain-containing protein	GSTUM_00006053001	Tuber melanosporum (strain Mel28) (Perigord black truffle)	-2.58111	5.984
0.00129013	D5GES7	D5GES7_TUBMM	Alpha-carbonic anhydrase domain-containing protein	GSTUM_00001352001	Tuber melanosporum (strain Mel28) (Perigord black truffle)	-2.56857	5.93221
0.00129412	A0A292Q2G7	A0A292Q2G7_9PEZI	Dolichyl-diphosphooligosaccharide--protein glycosyltransferase subunit WBP1 (Oligosaccharyl transferase subunit WBP1)	GSTUAT00001762001	Tuber aestivum (summer truffle)	-2.54107	5.82021
0	A0A292Q219	A0A292Q219_9PEZI	CVNH domain-containing protein	GSTUAT00003056001	Tuber aestivum (summer truffle)	-2.51573	5.71887
0	A0A292PX68	A0A292PX68_9PEZI	Malate dehydrogenase (EC 1.1.1.37)	GSTUAT00004717001	Tuber aestivum (summer truffle)	-2.51546	5.7178
0	A0A292PVP3	A0A292PVP3_9PEZI	Uncharacterized protein	GSTUAT00005404001	Tuber aestivum (summer truffle)	-2.4875	5.60805
0	A0A292Q065	A0A292Q065_9PEZI	HMG box domain-containing protein	GSTUAT00003835001	Tuber aestivum (summer truffle)	-2.48026	5.57998
0	A0A292Q9D9	A0A292Q9D9_9PEZI	Neutral ceramidase (EC 3.5.1.23)	GSTUAT00000607001	Tuber aestivum (summer truffle)	-2.46575	5.52414
0	A0A292PVG5	A0A292PVG5_9PEZI	C2H2-type domain-containing protein	GSTUAT00004330001	Tuber aestivum (summer truffle)	-2.4527	5.4744
0	A0A292PXW4	A0A292PXW4_9PEZI	Glutamate-5-semialdehyde dehydrogenase (EC 1.2.1.41) (Glutamyl-gamma-semialdehyde dehydrogenase)	GSTUAT00004258001	Tuber aestivum (summer truffle)	-2.45058	5.46636
0.000222222	A0A317SQY8	A0A317SQY8_9PEZI	Protein HGH1 homolog	C7212DRAFT_296275	Tuber magnatum (white Piedmont truffle)	-2.43082	5.392
0	A0A292PRL5	A0A292PRL5_9PEZI	Ribokinase (RK) (EC 2.7.1.15)	GSTUAT00006547001	Tuber aestivum (summer truffle)	-2.42669	5.37658
0	A0A317T0R2	A0A317T0R2_9PEZI	S10_plectin domain-containing protein	C7212DRAFT_306194	Tuber magnatum (white Piedmont truffle)	-2.4151	5.33356
0	A0A317T4M7	A0A317T4M7_9PEZI	Tyrosinase (EC 1.14.18.1)	C7212DRAFT_172472	Tuber magnatum (white Piedmont truffle)	-2.4067	5.3026
0	A0A292PPH9	A0A292PPH9_9PEZI	Transaldolase (EC 2.2.1.2)	GSTUAT00007536001	Tuber aestivum (summer truffle)	-2.40495	5.29617
0	A0A292PVC7	A0A292PVC7_9PEZI	Redoxin domain-containing protein (Fragment)	GSTUAT00005524001	Tuber aestivum (summer truffle)	-2.40096	5.28154
0	A0A317SK95	A0A317SK95_9PEZI	5'-deoxynucleotidase (EC 3.1.3.89)	C7212DRAFT_330129	Tuber magnatum (white Piedmont truffle)	-2.40043	5.27961
0	A0A292Q0L4	A0A292Q0L4_9PEZI	Fn3_like domain-containing protein	GSTUAT00002869001	Tuber aestivum (summer truffle)	-2.39829	5.27178
0	A0A292PKG0	A0A292PKG0_9PEZI	Uncharacterized protein	GSTUAT00008949001	Tuber aestivum (summer truffle)	-2.39364	5.25482
0.000148423	A0A292PHH1	A0A292PHH1_9PEZI	Arginase (EC 3.5.3.1)	GSTUAT00009176001	Tuber aestivum (summer truffle)	-2.39031	5.2427
0.000829721	A0A292PTZ8	A0A292PTZ8_9PEZI	Homoserine kinase (EC 2.7.1.39)	GSTUAT00004883001	Tuber aestivum (summer truffle)	-2.38091	5.20865
0	A0A292Q761	A0A292Q761_9PEZI	Catalase (EC 1.11.1.6)	GSTUAT00000355001	Tuber aestivum (summer truffle)	-2.37849	5.19992
2.82353e-05	D5GND4	D5GND4_TUBMM	SAC domain-containing protein	GSTUM_00011234001	Tuber melanosporum (strain Mel28) (Perigord black truffle)	-2.37415	5.1843
9.68523e-06	A0A292Q0A1	A0A292Q0A1_9PEZI	NMO domain-containing protein	GSTUAT00002693001	Tuber aestivum (summer truffle)	-2.36906	5.16604
0	A0A317SWP0	A0A317SWP0_9PEZI	Transketolase (EC 2.2.1.1)	C7212DRAFT_358247	Tuber magnatum (white Piedmont truffle)	-2.36387	5.14749
0.0036701	D5G745	D5G745_TUBMM	Uncharacterized protein	GSTUM_00002338001	Tuber melanosporum (strain Mel28) (Perigord black truffle)	-2.36149	5.13901
0	D5GFU6	D5GFU6_TUBMM	Fn3_like domain-containing protein	GSTUM_00007084001	Tuber melanosporum (strain Mel28) (Perigord black truffle)	-2.33654	5.0509
0	A0A292Q5X4	A0A292Q5X4_9PEZI	BTB domain-containing protein	GSTUAT00001645001	Tuber aestivum (summer truffle)	-2.30842	4.9534
8.577e-05	D5GC30	D5GC30_TUBMM	Uncharacterized protein	GSTUM_00000541001	Tuber melanosporum (strain Mel28) (Perigord black truffle)	-2.29025	4.89141
0	A0A292Q2V6	A0A292Q2V6_9PEZI	CsbD domain-containing protein	GSTUAT00001849001	Tuber aestivum (summer truffle)	-2.28558	4.8756
0	A0A292PXI5	A0A292PXI5_9PEZI	Adenosine kinase (EC 2.7.1.20)	GSTUAT00004443001	Tuber aestivum (summer truffle)	-2.26181	4.79593
0.000248668	A0A292PSR4	A0A292PSR4_9PEZI	ATP synthase subunit 5, mitochondrial	GSTUAT00005330001	Tuber aestivum (summer truffle)	-2.25721	4.78066
0	A0A317SBZ6	A0A317SBZ6_9PEZI	Uncharacterized protein	C7212DRAFT_348608	Tuber magnatum (white Piedmont truffle)	-2.24983	4.75627
0	A0A292PQH2	A0A292PQH2_9PEZI	Uncharacterized protein	GSTUAT00007215001	Tuber aestivum (summer truffle)	-2.23801	4.71746
0	A0A292PJB4	A0A292PJB4_9PEZI	(2E,6E)-farnesyl diphosphate synthase (EC 2.5.1.1) (EC 2.5.1.10) (Dimethylallyltranstransferase) (Farnesyl diphosphate synthase)	GSTUAT00008302001	Tuber aestivum (summer truffle)	-2.22846	4.68633
0	A0A292Q5L6	A0A292Q5L6_9PEZI	DUF2235 domain-containing protein	GSTUAT00001712001	Tuber aestivum (summer truffle)	-2.21803	4.65258
0.00303684	A0A292PL94	A0A292PL94_9PEZI	Uncharacterized protein	GSTUAT00008648001	Tuber aestivum (summer truffle)	-2.21606	4.64623
0	A0A292Q2M3	A0A292Q2M3_9PEZI	CUE domain-containing protein	GSTUAT00002798001	Tuber aestivum (summer truffle)	-2.20562	4.61273
0	A0A292PTT8	A0A292PTT8_9PEZI	Aldo_ket_red domain-containing protein	GSTUAT00005833001	Tuber aestivum (summer truffle)	-2.19901	4.59164
8.59375e-05	D5G5K9	D5G5K9_TUBMM	Uncharacterized protein	GSTUM_00004391001	Tuber melanosporum (strain Mel28) (Perigord black truffle)	-2.19193	4.56916
0	A0A292PNA9	A0A292PNA9_9PEZI	Uncharacterized protein	GSTUAT00007921001	Tuber aestivum (summer truffle)	-2.18645	4.55184
0	A0A292PKM6	A0A292PKM6_9PEZI	6-phosphogluconolactonase (6PGL) (EC 3.1.1.31)	GSTUAT00008875001	Tuber aestivum (summer truffle)	-2.18515	4.54774
0	A0A292PYS8	A0A292PYS8_9PEZI	Uncharacterized protein	GSTUAT00003175001	Tuber aestivum (summer truffle)	-2.18369	4.54314
0	A0A292PW37	A0A292PW37_9PEZI	Threonine synthase (EC 4.2.3.1)	GSTUAT00005121001	Tuber aestivum (summer truffle)	-2.18067	4.53364
0	A0A292PIM5	A0A292PIM5_9PEZI	PABS domain-containing protein	GSTUAT00008565001	Tuber aestivum (summer truffle)	-2.17422	4.51342
0	A0A292PR18	A0A292PR18_9PEZI	5-methyltetrahydropteroyltriglutamate--homocysteine S-methyltransferase (EC 2.1.1.14)	GSTUAT00006763001	Tuber aestivum (summer truffle)	-2.16688	4.49051
0	A0A317SXW3	A0A317SXW3_9PEZI	Cytidine deaminase (EC 3.5.4.5) (Cytidine aminohydrolase)	C7212DRAFT_272853	Tuber magnatum (white Piedmont truffle)	-2.16499	4.48463
0	A0A292PL91	A0A292PL91_9PEZI	Uncharacterized protein (Fragment)	GSTUAT00007452001	Tuber aestivum (summer truffle)	-2.14544	4.42427
0.00012782	A0A292PYR1	A0A292PYR1_9PEZI	Fes1 domain-containing protein	GSTUAT00003979001	Tuber aestivum (summer truffle)	-2.14423	4.42056
7.31707e-05	A0A292PKU0	A0A292PKU0_9PEZI	HMA domain-containing protein	GSTUAT00008818001	Tuber aestivum (summer truffle)	-2.13976	4.40689
0	A0A292PU91	A0A292PU91_9PEZI	Phosphatidylinositol transfer protein SFH5 (PITP SFH5)	GSTUAT00005886001	Tuber aestivum (summer truffle)	-2.12978	4.37651
0.00887133	A0A292PYD3	A0A292PYD3_9PEZI	Uncharacterized protein	GSTUAT00003339001	Tuber aestivum (summer truffle)	-2.12945	4.37551
0.00225514	A0A317SKI4	A0A317SKI4_9PEZI	Uncharacterized protein	C7212DRAFT_328906	Tuber magnatum (white Piedmont truffle)	-2.12251	4.35451
0	A0A292PSX9	A0A292PSX9_9PEZI	Ribosomal_L18e/L15P domain-containing protein	GSTUAT00006358001	Tuber aestivum (summer truffle)	-2.09939	4.28528
0	A0A292PXM9	A0A292PXM9_9PEZI	FK506-binding protein (EC 5.2.1.8)	GSTUAT00003555001	Tuber aestivum (summer truffle)	-2.09677	4.27751
0	A0A292PWQ6	A0A292PWQ6_9PEZI	Uncharacterized protein	GSTUAT00003903001	Tuber aestivum (summer truffle)	-2.09236	4.26445
0.000834621	A0A317SL35	A0A317SL35_9PEZI	Uncharacterized protein	C7212DRAFT_297719	Tuber magnatum (white Piedmont truffle)	-2.0872	4.24923
0.00869153	D5GL28	D5GL28_TUBMM	Dipeptidyl peptidase 3 (EC 3.4.14.4) (Dipeptidyl aminopeptidase III) (Dipeptidyl peptidase III)	GSTUM_00009940001	Tuber melanosporum (strain Mel28) (Perigord black truffle)	-2.08677	4.24796
0	A0A292PM13	A0A292PM13_9PEZI	Uncharacterized protein	GSTUAT00008258001	Tuber aestivum (summer truffle)	-2.0811	4.2313
0.0043196	A0A317T1Q8	A0A317T1Q8_9PEZI	Histone H1	C7212DRAFT_349983	Tuber magnatum (white Piedmont truffle)	-2.07976	4.22737
0	A0A292PYK5	A0A292PYK5_9PEZI	Uncharacterized protein	GSTUAT00003268001	Tuber aestivum (summer truffle)	-2.07748	4.22069
0.00494634	A0A317SLC6	A0A317SLC6_9PEZI	Anthranilate phosphoribosyltransferase	C7212DRAFT_296439	Tuber magnatum (white Piedmont truffle)	-2.07532	4.21438
0	A0A292PXL3	A0A292PXL3_9PEZI	Histone H1	GSTUAT00004660001	Tuber aestivum (summer truffle)	-2.07166	4.2037
0	A0A292PNE3	A0A292PNE3_9PEZI	Dihydrolipoyl dehydrogenase (EC 1.8.1.4)	GSTUAT00007801001	Tuber aestivum (summer truffle)	-2.06181	4.1751
0	A0A292PZ82	A0A292PZ82_9PEZI	Uncharacterized protein	GSTUAT00003038001	Tuber aestivum (summer truffle)	-2.05622	4.15895
8.08081e-05	A0A317SHI7	A0A317SHI7_9PEZI	High mobility group box (Fragment)	C7212DRAFT_213094	Tuber magnatum (white Piedmont truffle)	-2.0497	4.1402
4.41501e-05	A0A292Q5C5	A0A292Q5C5_9PEZI	Uncharacterized protein	GSTUAT00002068001	Tuber aestivum (summer truffle)	-2.0485	4.13676
0	A0A292PTE2	A0A292PTE2_9PEZI	VWFA domain-containing protein	GSTUAT00006170001	Tuber aestivum (summer truffle)	-2.04798	4.13527
0.000100193	A0A292Q5D9	A0A292Q5D9_9PEZI	Uncharacterized protein	GSTUAT00000900001	Tuber aestivum (summer truffle)	-2.04271	4.12019
0	A0A317T229	A0A317T229_9PEZI	Proteasome subunit alpha type	C7212DRAFT_306188	Tuber magnatum (white Piedmont truffle)	-2.03995	4.11231
0.00040871	A0A292Q8P0	A0A292Q8P0_9PEZI	Tryptophanyl-tRNA synthetase (EC 6.1.1.2)	GSTUAT00000492001	Tuber aestivum (summer truffle)	-2.03921	4.1102
5.25164e-05	D5GA84	D5GA84_TUBMM	Ribosomal_L28e domain-containing protein	GSTUM_00005179001	Tuber melanosporum (strain Mel28) (Perigord black truffle)	-2.03731	4.10479
0	A0A292PSM5	A0A292PSM5_9PEZI	ATP synthase subunit d, mitochondrial	GSTUAT00005248001	Tuber aestivum (summer truffle)	-2.03636	4.10209
0	A0A292PJY5	A0A292PJY5_9PEZI	Glutamate decarboxylase (EC 4.1.1.15)	GSTUAT00008995001	Tuber aestivum (summer truffle)	-2.03573	4.1003
9.7561e-06	A0A292PXN5	A0A292PXN5_9PEZI	Allantoinase (EC 3.5.2.5)	GSTUAT00004667001	Tuber aestivum (summer truffle)	-2.02991	4.08379
0	A0A292PTK9	A0A292PTK9_9PEZI	Kynureninase (EC 3.7.1.3) (Biosynthesis of nicotinic acid protein 5) (L-kynurenine hydrolase)	BNA5 GSTUAT00005018001	Tuber aestivum (summer truffle)	-2.02538	4.07099
0	A0A292PYN4	A0A292PYN4_9PEZI	Glyceraldehyde-3-phosphate dehydrogenase (EC 1.2.1.12)	GSTUAT00004380001	Tuber aestivum (summer truffle)	-2.01963	4.0548
0.000622366	A0A292PQ86	A0A292PQ86_9PEZI	RanBD1 domain-containing protein	GSTUAT00006243001	Tuber aestivum (summer truffle)	-2.01641	4.04576
5.98291e-05	A0A292Q4A7	A0A292Q4A7_9PEZI	Uncharacterized protein	GSTUAT00002156001	Tuber aestivum (summer truffle)	-2.01321	4.03679
0.000291161	A0A292PRI3	A0A292PRI3_9PEZI	Uncharacterized protein	GSTUAT00005693001	Tuber aestivum (summer truffle)	-2.01116	4.03106
0	A0A292PIT1	A0A292PIT1_9PEZI	Probable electron transfer flavoprotein subunit beta	GSTUAT00008469001	Tuber aestivum (summer truffle)	-1.99569	3.98807
0	A0A292Q2I0	A0A292Q2I0_9PEZI	CVNH domain-containing protein	GSTUAT00002855001	Tuber aestivum (summer truffle)	-1.98648	3.96269
0.00158739	A0A292Q1U0	A0A292Q1U0_9PEZI	Fumarylacetoacetase (EC 3.7.1.2) (Fumarylacetoacetate hydrolase) (Fragment)	GSTUAT00003239001	Tuber aestivum (summer truffle)	-1.96882	3.91448
0.00260916	A0A292Q9X5	A0A292Q9X5_9PEZI	Cupin_2 domain-containing protein	GSTUAT00000243001	Tuber aestivum (summer truffle)	-1.96764	3.91128
0	A0A292PWS6	A0A292PWS6_9PEZI	Uncharacterized protein	GSTUAT00004322001	Tuber aestivum (summer truffle)	-1.93427	3.82185
0	A0A292PZF5	A0A292PZF5_9PEZI	Uncharacterized protein	GSTUAT00002871001	Tuber aestivum (summer truffle)	-1.93243	3.81698
0.000278261	A0A317ST51	A0A317ST51_9PEZI	GroES-like protein	C7212DRAFT_314659	Tuber magnatum (white Piedmont truffle)	-1.93111	3.81348
0	A0A317SQM6	A0A317SQM6_9PEZI	Glucose-6-phosphate 1-epimerase (EC 5.1.3.15)	C7212DRAFT_279483	Tuber magnatum (white Piedmont truffle)	-1.92893	3.80773
0.00175211	A0A292PQB4	A0A292PQB4_9PEZI	Sulfate adenylyltransferase (EC 2.7.7.4) (ATP-sulfurylase) (Sulfate adenylate transferase) (SAT)	MET3 GSTUAT00007093001	Tuber aestivum (summer truffle)	-1.92782	3.8048
0	A0A292PKT0	A0A292PKT0_9PEZI	KARI N-terminal Rossmann domain-containing protein	GSTUAT00008808001	Tuber aestivum (summer truffle)	-1.91911	3.7819
0.00386667	D5G6J2	D5G6J2_TUBMM	Uricase (EC 1.7.3.3) (Urate oxidase)	GSTUM_00004503001	Tuber melanosporum (strain Mel28) (Perigord black truffle)	-1.91523	3.77174
0	A0A292Q7P5	A0A292Q7P5_9PEZI	Adenylosuccinate synthetase (AMPSase) (AdSS) (EC 6.3.4.4) (IMP--aspartate ligase)	GSTUAT00000109001	Tuber aestivum (summer truffle)	-1.90882	3.75502
0	A0A292PVB8	A0A292PVB8_9PEZI	Epimerase domain-containing protein	GSTUAT00005281001	Tuber aestivum (summer truffle)	-1.8996	3.7311
0.000725552	A0A292PU56	A0A292PU56_9PEZI	Adenylate kinase (EC 2.7.4.3) (ATP-AMP transphosphorylase) (ATP:AMP phosphotransferase) (Adenylate kinase cytosolic and mitochondrial) (Adenylate monophosphate kinase)	ADK1 GSTUAT00005943001	Tuber aestivum (summer truffle)	-1.89576	3.72118
9.85222e-06	D5GFI8	D5GFI8_TUBMM	Homogentisate 1,2-dioxygenase (EC 1.13.11.5) (Homogentisate oxygenase) (Homogentisic acid oxidase) (Homogentisicase)	GSTUM_00006919001	Tuber melanosporum (strain Mel28) (Perigord black truffle)	-1.89375	3.716
0.00538628	A0A317SSP0	A0A317SSP0_9PEZI	S1 motif domain-containing protein	C7212DRAFT_179498	Tuber magnatum (white Piedmont truffle)	-1.88344	3.68954
0.00348638	A0A292PKJ1	A0A292PKJ1_9PEZI	1,3-beta-glucanosyltransferase (EC 2.4.1.-)	GSTUAT00007886001	Tuber aestivum (summer truffle)	-1.88163	3.68491
0.00413636	A0A292PQU6	A0A292PQU6_9PEZI	Fip1 domain-containing protein (Fragment)	GSTUAT00007063001	Tuber aestivum (summer truffle)	-1.87631	3.67135
0	A0A292Q3C9	A0A292Q3C9_9PEZI	t-SNARE coiled-coil homology domain-containing protein	GSTUAT00002680001	Tuber aestivum (summer truffle)	-1.87439	3.66647
0.000196007	A0A292PWG6	A0A292PWG6_9PEZI	Csm1 domain-containing protein	GSTUAT00005093001	Tuber aestivum (summer truffle)	-1.85895	3.62744
0	A0A292Q4P2	A0A292Q4P2_9PEZI	SGL domain-containing protein	GSTUAT00001962001	Tuber aestivum (summer truffle)	-1.84497	3.59245
0	A0A292PQM3	A0A292PQM3_9PEZI	Uncharacterized protein	GSTUAT00007138001	Tuber aestivum (summer truffle)	-1.82766	3.54961
0.000379019	A0A317SF46	A0A317SF46_9PEZI	AA_TRNA_LIGASE_II domain-containing protein	C7212DRAFT_221229	Tuber magnatum (white Piedmont truffle)	-1.82087	3.53294
2.7907e-05	A0A317SGD6	A0A317SGD6_9PEZI	HSP20-like chaperone	C7212DRAFT_223557	Tuber magnatum (white Piedmont truffle)	-1.81351	3.51496
0	A0A292PLF9	A0A292PLF9_9PEZI	Uncharacterized protein	GSTUAT00008317001	Tuber aestivum (summer truffle)	-1.80735	3.49999
0	A0A317SSJ4	A0A317SSJ4_9PEZI	Protein disulfide-isomerase (EC 5.3.4.1)	C7212DRAFT_292246	Tuber magnatum (white Piedmont truffle)	-1.8032	3.48993
8.74751e-05	D5GE88	D5GE88_TUBMM	MaoC-like domain-containing protein	GSTUM_00006429001	Tuber melanosporum (strain Mel28) (Perigord black truffle)	-1.78822	3.45388
0	A0A292Q4F2	A0A292Q4F2_9PEZI	Uncharacterized protein	GSTUAT00001614001	Tuber aestivum (summer truffle)	-1.78446	3.44489
0.00488617	D5GBV6	D5GBV6_TUBMM	Glyoxalase-like_dom domain-containing protein	GSTUM_00005604001	Tuber melanosporum (strain Mel28) (Perigord black truffle)	-1.77763	3.42862
0.000621359	A0A292Q2S5	A0A292Q2S5_9PEZI	CTP synthase (EC 6.3.4.2) (UTP--ammonia ligase)	GSTUAT00002848001	Tuber aestivum (summer truffle)	-1.77281	3.41719
0	A0A292PV08	A0A292PV08_9PEZI	Carboxypeptidase (EC 3.4.16.-)	GSTUAT00005237001	Tuber aestivum (summer truffle)	-1.76603	3.40117
0.00012806	A0A317SY00	A0A317SY00_9PEZI	COX5B-domain-containing protein	C7212DRAFT_288257	Tuber magnatum (white Piedmont truffle)	-1.76372	3.39573
7.46888e-05	A0A317SFH6	A0A317SFH6_9PEZI	Uncharacterized protein	C7212DRAFT_354843	Tuber magnatum (white Piedmont truffle)	-1.76344	3.39507
0.000836923	A0A292PRZ3	A0A292PRZ3_9PEZI	Uncharacterized protein	GSTUAT00006520001	Tuber aestivum (summer truffle)	-1.76342	3.39502
0	A0A292PV37	A0A292PV37_9PEZI	Coatomer subunit gamma	GSTUAT00005329001	Tuber aestivum (summer truffle)	-1.76207	3.39184
0	A0A317SGG2	A0A317SGG2_9PEZI	Phosphoglucomutase, first 3 domain-containing protein	C7212DRAFT_285172	Tuber magnatum (white Piedmont truffle)	-1.76091	3.38912
0.00203889	A0A292PPI9	A0A292PPI9_9PEZI	Uncharacterized protein	GSTUAT00007546001	Tuber aestivum (summer truffle)	-1.74439	3.35053
7.36196e-05	D5G6L6	D5G6L6_TUBMM	Uncharacterized protein	GSTUM_00002097001	Tuber melanosporum (strain Mel28) (Perigord black truffle)	-1.74173	3.34436
0.000242424	A0A317SJ24	A0A317SJ24_9PEZI	40S ribosomal protein S7	C7212DRAFT_331974	Tuber magnatum (white Piedmont truffle)	-1.74085	3.34232
0	A0A292PQP9	A0A292PQP9_9PEZI	Uncharacterized protein	GSTUAT00006476001	Tuber aestivum (summer truffle)	-1.74077	3.34213
0.000147874	A0A292PQ72	A0A292PQ72_9PEZI	Purine nucleoside phosphorylase (EC 2.4.2.1) (Inosine-guanosine phosphorylase)	GSTUAT00006082001	Tuber aestivum (summer truffle)	-1.73955	3.33931
0.000559211	A0A292PTC3	A0A292PTC3_9PEZI	Uncharacterized protein	GSTUAT00005556001	Tuber aestivum (summer truffle)	-1.7366	3.33249
0.00568974	D5G504	D5G504_TUBMM	Uncharacterized protein	GSTUM_00000222001	Tuber melanosporum (strain Mel28) (Perigord black truffle)	-1.73549	3.32993
0	A0A292PPG0	A0A292PPG0_9PEZI	MaoC-like domain-containing protein	GSTUAT00006405001	Tuber aestivum (summer truffle)	-1.72888	3.3147
0	A0A317SKS0	A0A317SKS0_9PEZI	Asp-domain-containing protein	C7212DRAFT_326638	Tuber magnatum (white Piedmont truffle)	-1.72819	3.31312
2.80374e-05	A0A292PLF4	A0A292PLF4_9PEZI	PKS_ER domain-containing protein	GSTUAT00007944001	Tuber aestivum (summer truffle)	-1.72525	3.30637
0.000792512	A0A292Q838	A0A292Q838_9PEZI	PKS_ER domain-containing protein	GSTUAT00000708001	Tuber aestivum (summer truffle)	-1.71952	3.29327
0	A0A292PJ05	A0A292PJ05_9PEZI	Uncharacterized protein (Fragment)	GSTUAT00009324001	Tuber aestivum (summer truffle)	-1.71381	3.28026
0	A0A292PTK5	A0A292PTK5_9PEZI	Amidohydro-rel domain-containing protein (Fragment)	GSTUAT00005881001	Tuber aestivum (summer truffle)	-1.71158	3.27519
0	A0A292Q9E1	A0A292Q9E1_9PEZI	Reticulon-like protein	GSTUAT00000251001	Tuber aestivum (summer truffle)	-1.70901	3.26936
1.92308e-05	A0A292Q0T0	A0A292Q0T0_9PEZI	Aldedh domain-containing protein	GSTUAT00003453001	Tuber aestivum (summer truffle)	-1.6973	3.24293
0.00245862	A0A317SWF7	A0A317SWF7_9PEZI	Dipeptidyl-peptidase V	C7212DRAFT_340312	Tuber magnatum (white Piedmont truffle)	-1.68868	3.22362
0.000620355	A0A292PJB7	A0A292PJB7_9PEZI	Acetylornithine transaminase (EC 2.6.1.11)	GSTUAT00008150001	Tuber aestivum (summer truffle)	-1.68858	3.22339
3.6036e-05	A0A292PVT3	A0A292PVT3_9PEZI	Uncharacterized protein	GSTUAT00004273001	Tuber aestivum (summer truffle)	-1.68687	3.21957
0.00167614	A0A317SGA5	A0A317SGA5_9PEZI	Ribosomal_S13_N domain-containing protein	C7212DRAFT_286161	Tuber magnatum (white Piedmont truffle)	-1.68495	3.21529
1.91847e-05	A0A292PLQ5	A0A292PLQ5_9PEZI	Tubulin alpha chain	GSTUAT00007257001	Tuber aestivum (summer truffle)	-1.6839	3.21295
7.42268e-05	A0A292PP80	A0A292PP80_9PEZI	Peptidase A1 domain-containing protein	GSTUAT00007608001	Tuber aestivum (summer truffle)	-1.68376	3.21264
0.00115837	A0A292QAE4	A0A292QAE4_9PEZI	Uncharacterized protein (Fragment)	GSTUAT00000037001	Tuber aestivum (summer truffle)	-1.68316	3.21131
0.00164337	A0A317SNZ9	A0A317SNZ9_9PEZI	D-fructose-6-phosphate amidotransferase (EC 2.6.1.16) (Hexosephosphate aminotransferase)	C7212DRAFT_318526	Tuber magnatum (white Piedmont truffle)	-1.68217	3.2091
0.000619355	A0A317SFR5	A0A317SFR5_9PEZI	ATP phosphoribosyltransferase	C7212DRAFT_332265	Tuber magnatum (white Piedmont truffle)	-1.6821	3.20895
8.81764e-05	D5G8N5	D5G8N5_TUBMM	SAP domain-containing protein	GSTUM_00003031001	Tuber melanosporum (strain Mel28) (Perigord black truffle)	-1.66538	3.17197
0	A0A317SDD7	A0A317SDD7_9PEZI	MICOS complex subunit MIC12 (Altered inheritance of mitochondria protein 5, mitochondrial) (Found in mitochondrial proteome protein 51)	C7212DRAFT_360102	Tuber magnatum (white Piedmont truffle)	-1.64953	3.13731
7.5e-05	A0A317SEK4	A0A317SEK4_9PEZI	Aminoacyl-tRNA hydrolase (EC 3.1.1.29)	C7212DRAFT_233381	Tuber magnatum (white Piedmont truffle)	-1.6466	3.13095
7.40741e-05	A0A292PNU5	A0A292PNU5_9PEZI	Uncharacterized protein	GSTUAT00007451001	Tuber aestivum (summer truffle)	-1.64571	3.12902
0.0038509	A0A292Q769	A0A292Q769_9PEZI	Peptidyl-prolyl cis-trans isomerase (PPIase) (EC 5.2.1.8)	GSTUAT00001001001	Tuber aestivum (summer truffle)	-1.6417	3.12033
0.000201439	A0A292PNV9	A0A292PNV9_9PEZI	H/ACA ribonucleoprotein complex subunit CBF5	GSTUAT00006665001	Tuber aestivum (summer truffle)	-1.63752	3.11131
7.3922e-05	A0A292Q1J0	A0A292Q1J0_9PEZI	Uncharacterized protein	GSTUAT00002533001	Tuber aestivum (summer truffle)	-1.63283	3.10121
0	A0A292Q7J1	A0A292Q7J1_9PEZI	Uncharacterized protein	GSTUAT00000855001	Tuber aestivum (summer truffle)	-1.62935	3.09374
0.00154023	A0A292Q0Z4	A0A292Q0Z4_9PEZI	Uncharacterized protein	GSTUAT00003382001	Tuber aestivum (summer truffle)	-1.61983	3.07339
0	A0A317ST53	A0A317ST53_9PEZI	Cytochrome c	C7212DRAFT_277582	Tuber magnatum (white Piedmont truffle)	-1.61777	3.069
0.000729002	A0A292PWJ0	A0A292PWJ0_9PEZI	Uncharacterized protein	GSTUAT00003967001	Tuber aestivum (summer truffle)	-1.61661	3.06654
0.000940458	A0A292Q3D6	A0A292Q3D6_9PEZI	UBC core domain-containing protein	GSTUAT00002001001	Tuber aestivum (summer truffle)	-1.615	3.06312
0.00302375	A0A292PYR7	A0A292PYR7_9PEZI	SHSP domain-containing protein	GSTUAT00004038001	Tuber aestivum (summer truffle)	-1.6129	3.05866
0	A0A292PT74	A0A292PT74_9PEZI	Uncharacterized protein	GSTUAT00005931001	Tuber aestivum (summer truffle)	-1.60871	3.04979
0.0045254	A0A317SJ87	A0A317SJ87_9PEZI	Uncharacterized protein	C7212DRAFT_331521	Tuber magnatum (white Piedmont truffle)	-1.60529	3.04257
0.00548379	A0A317SUS3	A0A317SUS3_9PEZI	Pyridoxal 5'-phosphate synthase (glutamine hydrolyzing) (EC 4.3.3.6)	C7212DRAFT_316603	Tuber magnatum (white Piedmont truffle)	-1.60237	3.03642
0	A0A292Q7C0	A0A292Q7C0_9PEZI	Uncharacterized protein	GSTUAT00001331001	Tuber aestivum (summer truffle)	-1.59856	3.02841
0.000329897	A0A292QAG5	A0A292QAG5_9PEZI	Phosphomannomutase (EC 5.4.2.8)	GSTUAT00000050001	Tuber aestivum (summer truffle)	-1.59213	3.01494
0.000352542	A0A292PTJ0	A0A292PTJ0_9PEZI	Uncharacterized protein	GSTUAT00006083001	Tuber aestivum (summer truffle)	-1.58623	3.00264
0.000161172	A0A292Q5J4	A0A292Q5J4_9PEZI	Uncharacterized protein	GSTUAT00000913001	Tuber aestivum (summer truffle)	-1.58465	2.99935
0	A0A292Q7Y5	A0A292Q7Y5_9PEZI	Uncharacterized protein	GSTUAT00000862001	Tuber aestivum (summer truffle)	-1.58223	2.99432
0	A0A292Q6N2	A0A292Q6N2_9PEZI	GH16 domain-containing protein	GSTUAT00000405001	Tuber aestivum (summer truffle)	-1.58047	2.99067
0.00695935	A0A317SPP4	A0A317SPP4_9PEZI	TauD-domain-containing protein	C7212DRAFT_317558	Tuber magnatum (white Piedmont truffle)	-1.57223	2.97364
0.00076875	A0A292Q7V2	A0A292Q7V2_9PEZI	Peptidase_M24 domain-containing protein	GSTUAT00000919001	Tuber aestivum (summer truffle)	-1.56593	2.96068
0.0011994	A0A317SLL4	A0A317SLL4_9PEZI	Alpha/beta-hydrolase	C7212DRAFT_352746	Tuber magnatum (white Piedmont truffle)	-1.56004	2.94862
8.09717e-05	A0A292Q555	A0A292Q555_9PEZI	W2 domain-containing protein	GSTUAT00002094001	Tuber aestivum (summer truffle)	-1.55987	2.94827
9.80392e-06	A0A317T159	A0A317T159_9PEZI	VWFA domain-containing protein	C7212DRAFT_291249	Tuber magnatum (white Piedmont truffle)	-1.5569	2.94221
0.000253521	A0A292PKP7	A0A292PKP7_9PEZI	Uncharacterized protein	GSTUAT00008199001	Tuber aestivum (summer truffle)	-1.55641	2.94121
0	A0A292PNS6	A0A292PNS6_9PEZI	NDT80 domain-containing protein	GSTUAT00007497001	Tuber aestivum (summer truffle)	-1.55381	2.93591
0.00110574	A0A292PSV6	A0A292PSV6_9PEZI	Serine hydroxymethyltransferase (EC 2.1.2.1)	GSTUAT00006265001	Tuber aestivum (summer truffle)	-1.55028	2.92874
0.00193566	A0A292PXP4	A0A292PXP4_9PEZI	Uncharacterized protein	GSTUAT00004500001	Tuber aestivum (summer truffle)	-1.54532	2.91869
0.00123442	A0A292PLB4	A0A292PLB4_9PEZI	Methylenetetrahydrofolate reductase (EC 1.5.1.20)	GSTUAT00008621001	Tuber aestivum (summer truffle)	-1.54352	2.91505
0	A0A317SES7	A0A317SES7_9PEZI	eIF-5a domain-containing protein	C7212DRAFT_348666	Tuber magnatum (white Piedmont truffle)	-1.53991	2.90776
0	A0A292Q321	A0A292Q321_9PEZI	Delta-aminolevulinic acid dehydratase (EC 4.2.1.24)	GSTUAT00002399001	Tuber aestivum (summer truffle)	-1.5325	2.89287
0	A0A292PLA9	A0A292PLA9_9PEZI	Peripheral subunit-binding (PSBD) domain-containing protein	GSTUAT00008654001	Tuber aestivum (summer truffle)	-1.52988	2.88762
0	A0A292PSE7	A0A292PSE7_9PEZI	Uncharacterized protein	GSTUAT00006349001	Tuber aestivum (summer truffle)	-1.52099	2.86988
0	A0A292PZB5	A0A292PZB5_9PEZI	NADH-cytochrome b5 reductase (EC 1.6.2.2)	GSTUAT00003833001	Tuber aestivum (summer truffle)	-1.51499	2.85797
9.73236e-06	A0A292PYG3	A0A292PYG3_9PEZI	Uncharacterized protein	GSTUAT00004373001	Tuber aestivum (summer truffle)	-1.5068	2.84179
0	A0A292Q021	A0A292Q021_9PEZI	Dihydrolipoamide acetyltransferase component of pyruvate dehydrogenase complex (EC 2.3.1.-)	GSTUAT00003177001	Tuber aestivum (summer truffle)	-1.50314	2.83459
0.00311927	A0A292Q2T9	A0A292Q2T9_9PEZI	Uncharacterized protein	GSTUAT00002269001	Tuber aestivum (summer truffle)	-1.49498	2.8186
0.000340136	A0A292PUW0	A0A292PUW0_9PEZI	Uncharacterized protein	GSTUAT00005643001	Tuber aestivum (summer truffle)	-1.48968	2.80827
0	A0A292PP55	A0A292PP55_9PEZI	Uncharacterized protein	GSTUAT00006604001	Tuber aestivum (summer truffle)	-1.48758	2.80418
0	A0A292PYG4	A0A292PYG4_9PEZI	Beta-hexosaminidase (EC 3.2.1.52)	GSTUAT00003228001	Tuber aestivum (summer truffle)	-1.4859	2.80092
0.000769953	A0A292Q5Z0	A0A292Q5Z0_9PEZI	Uncharacterized protein	GSTUAT00000679001	Tuber aestivum (summer truffle)	-1.48532	2.79979
0.000471761	A0A292PK05	A0A292PK05_9PEZI	Carbamoyl-phosphate synthase (glutamine-hydrolyzing) (EC 6.3.5.5)	GSTUAT00008471001	Tuber aestivum (summer truffle)	-1.48321	2.7957
0	D5G7N3	D5G7N3_TUBMM	Uncharacterized protein	GSTUM_00004644001	Tuber melanosporum (strain Mel28) (Perigord black truffle)	-1.47804	2.7857
0	A0A292PTZ7	A0A292PTZ7_9PEZI	DHHA2 domain-containing protein	GSTUAT00005348001	Tuber aestivum (summer truffle)	-1.47042	2.77103
0.00057329	A0A292PTT9	A0A292PTT9_9PEZI	AB hydrolase-1 domain-containing protein	GSTUAT00006013001	Tuber aestivum (summer truffle)	-1.46648	2.76347
0.00533172	A0A317SPK3	A0A317SPK3_9PEZI	Succinate dehydrogenase [ubiquinone] flavoprotein subunit, mitochondrial (EC 1.3.5.1)	C7212DRAFT_297636	Tuber magnatum (white Piedmont truffle)	-1.46547	2.76153
5.95745e-05	A0A292Q057	A0A292Q057_9PEZI	Uncharacterized protein	GSTUAT00003491001	Tuber aestivum (summer truffle)	-1.46476	2.76018
0	A0A292Q3L0	A0A292Q3L0_9PEZI	Uncharacterized protein	GSTUAT00002539001	Tuber aestivum (summer truffle)	-1.46474	2.76014
0.00566986	A0A292PMH7	A0A292PMH7_9PEZI	Glutathione synthetase (GSH-S) (EC 6.3.2.3)	GSTUAT00008103001	Tuber aestivum (summer truffle)	-1.45727	2.74588
0.000341297	A0A292Q3H5	A0A292Q3H5_9PEZI	Thioredoxin domain-containing protein	GSTUAT00002443001	Tuber aestivum (summer truffle)	-1.45712	2.7456
5.24017e-05	A0A292PR73	A0A292PR73_9PEZI	Uncharacterized protein	GSTUAT00005770001	Tuber aestivum (summer truffle)	-1.45504	2.74164
0.00488509	D5GIP4	D5GIP4_TUBMM	Zn(2)-C6 fungal-type domain-containing protein	GSTUM_00008596001	Tuber melanosporum (strain Mel28) (Perigord black truffle)	-1.44394	2.72063
5.16129e-05	A0A292PPU0	A0A292PPU0_9PEZI	Uncharacterized protein	GSTUAT00006347001	Tuber aestivum (summer truffle)	-1.44155	2.71613
0.000353141	A0A292PL28	A0A292PL28_9PEZI	Homocitrate synthase (EC 2.3.3.14)	GSTUAT00008723001	Tuber aestivum (summer truffle)	-1.44106	2.7152
0.00503273	D5GLS9	D5GLS9_TUBMM	Amidase (EC 3.5.1.4)	GSTUM_00010403001	Tuber melanosporum (strain Mel28) (Perigord black truffle)	-1.44105	2.71518
0	A0A292PRG2	A0A292PRG2_9PEZI	Uncharacterized protein	GSTUAT00006493001	Tuber aestivum (summer truffle)	-1.43162	2.69749
3.61991e-05	A0A292PZM1	A0A292PZM1_9PEZI	Adenylosuccinate lyase (ASL) (EC 4.3.2.2) (Adenylosuccinase) (Fragment)	GSTUAT00002931001	Tuber aestivum (summer truffle)	-1.42928	2.69312
0.00129222	A0A292PZ71	A0A292PZ71_9PEZI	Uncharacterized protein	GSTUAT00004113001	Tuber aestivum (summer truffle)	-1.41237	2.66174
0	A0A292Q211	A0A292Q211_9PEZI	Multifunctional fusion protein [Includes: L-glutamate gamma-semialdehyde dehydrogenase (EC 1.2.1.88) (L-glutamate gamma-semialdehyde dehydrogenase); Delta-1-pyrroline-5-carboxylate dehydrogenase (P5C dehydrogenase)]	GSTUAT00003190001	Tuber aestivum (summer truffle)	-1.40866	2.6549
0	A0A292Q1A1	A0A292Q1A1_9PEZI	Uncharacterized protein	GSTUAT00003104001	Tuber aestivum (summer truffle)	-1.40597	2.64996
0.00334726	A0A317T3C8	A0A317T3C8_9PEZI	3'-phosphoadenylylsulfate reductase (EC 1.8.4.8) (PAPS reductase, thioredoxin dependent) (PAdoPS reductase)	C7212DRAFT_307737	Tuber magnatum (white Piedmont truffle)	-1.4044	2.64708
0.000120755	A0A292QA11	A0A292QA11_9PEZI	Ribos_L4_asso_C domain-containing protein	GSTUAT00000102001	Tuber aestivum (summer truffle)	-1.39649	2.6326
8.6785e-05	A0A292Q7D0	A0A292Q7D0_9PEZI	WW domain-containing protein	GSTUAT00001188001	Tuber aestivum (summer truffle)	-1.39438	2.62876
0.00386136	A0A292PPD7	A0A292PPD7_9PEZI	Uncharacterized protein	GSTUAT00007286001	Tuber aestivum (summer truffle)	-1.39308	2.62639
0.00245986	A0A292PU53	A0A292PU53_9PEZI	Actin-depolymerizing factor 1 (Cofilin)	GSTUAT00005930001	Tuber aestivum (summer truffle)	-1.38579	2.61315
0.00012758	A0A317T068	A0A317T068_9PEZI	Lytic polysaccharide monooxygenase	C7212DRAFT_274524	Tuber magnatum (white Piedmont truffle)	-1.38056	2.60369
0.000259649	A0A292PSN2	A0A292PSN2_9PEZI	GTP cyclohydrolase 1 (EC 3.5.4.16) (GTP cyclohydrolase I)	GSTUAT00006443001	Tuber aestivum (summer truffle)	-1.37622	2.59587
0.00268633	A0A292PRH8	A0A292PRH8_9PEZI	Eukaryotic translation initiation factor 3 subunit A (eIF3a) (Eukaryotic translation initiation factor 3 110 kDa subunit homolog) (eIF3 p110) (Translation initiation factor eIF3, p110 subunit homolog)	TIF32 GSTUAT00006654001	Tuber aestivum (summer truffle)	-1.369	2.58291
0	A0A292Q4P0	A0A292Q4P0_9PEZI	Uncharacterized protein	GSTUAT00002326001	Tuber aestivum (summer truffle)	-1.36097	2.56858
3.54767e-05	A0A292PMF3	A0A292PMF3_9PEZI	Aldedh domain-containing protein	GSTUAT00007183001	Tuber aestivum (summer truffle)	-1.35717	2.56182
0	A0A317SIS9	A0A317SIS9_9PEZI	Homoserine dehydrogenase (HDH) (EC 1.1.1.3)	C7212DRAFT_298972	Tuber magnatum (white Piedmont truffle)	-1.35191	2.5525
0.00585969	A0A317SUB2	A0A317SUB2_9PEZI	Putative nucleosome assembly protein Nap1	C7212DRAFT_351327	Tuber magnatum (white Piedmont truffle)	-1.34469	2.53976
0.00471833	A0A292PIV2	A0A292PIV2_9PEZI	Ubiquitin-like domain-containing protein (Fragment)	GSTUAT00008930001	Tuber aestivum (summer truffle)	-1.34461	2.53962
0.000562092	A0A292PV38	A0A292PV38_9PEZI	Uncharacterized protein	GSTUAT00005535001	Tuber aestivum (summer truffle)	-1.33956	2.53074
0	A0A292Q3A9	A0A292Q3A9_9PEZI	UBA_e1_C domain-containing protein	GSTUAT00001569001	Tuber aestivum (summer truffle)	-1.33821	2.52837
0.00700463	A0A317SCR6	A0A317SCR6_9PEZI	4-alpha-glucanotransferase (EC 2.4.1.25) (EC 3.2.1.33) (Amylo-alpha-1,6-glucosidase) (Dextrin 6-alpha-D-glucosidase) (Glycogen debrancher) (Glycogen debranching enzyme) (Oligo-1,4-1,4-glucantransferase)	C7212DRAFT_360230	Tuber magnatum (white Piedmont truffle)	-1.33491	2.5226
0	A0A292PVR2	A0A292PVR2_9PEZI	Septin-type G domain-containing protein	GSTUAT00005314001	Tuber aestivum (summer truffle)	-1.32839	2.51122
0.000420701	A0A317SXU5	A0A317SXU5_9PEZI	WD40 repeat-like protein	C7212DRAFT_355312	Tuber magnatum (white Piedmont truffle)	-1.31923	2.49533
0.00948115	A0A292PMV9	A0A292PMV9_9PEZI	Uncharacterized protein	GSTUAT00008096001	Tuber aestivum (summer truffle)	-1.31769	2.49267
0	A0A292Q1Y3	A0A292Q1Y3_9PEZI	Citrate synthase	GSTUAT00002063001	Tuber aestivum (summer truffle)	-1.31402	2.48633
3.63636e-05	A0A292PY40	A0A292PY40_9PEZI	Uncharacterized protein	GSTUAT00003451001	Tuber aestivum (summer truffle)	-1.31345	2.48535
0	A0A292Q4E7	A0A292Q4E7_9PEZI	DLH domain-containing protein	GSTUAT00002046001	Tuber aestivum (summer truffle)	-1.31285	2.48432
0.00427034	A0A292Q8K0	A0A292Q8K0_9PEZI	BTB domain-containing protein	GSTUAT00000921001	Tuber aestivum (summer truffle)	-1.30445	2.4699
0	A0A292Q070	A0A292Q070_9PEZI	3-deoxy-7-phosphoheptulonate synthase (EC 2.5.1.54)	GSTUAT00002663001	Tuber aestivum (summer truffle)	-1.30037	2.46292
0.000343053	A0A292PV74	A0A292PV74_9PEZI	HIT domain-containing protein	GSTUAT00005474001	Tuber aestivum (summer truffle)	-1.29278	2.45
0.00304084	A0A317ST06	A0A317ST06_9PEZI	Calcipressin	C7212DRAFT_362727	Tuber magnatum (white Piedmont truffle)	-1.29036	2.44589
0.00752644	A0A317SN38	A0A317SN38_9PEZI	Inosine monophosphate dehydrogenase	C7212DRAFT_201828	Tuber magnatum (white Piedmont truffle)	-1.27945	2.42746
0.00125849	A0A292PY97	A0A292PY97_9PEZI	Sulfhydryl oxidase (EC 1.8.3.2)	GSTUAT00003396001	Tuber aestivum (summer truffle)	-1.27009	2.41177
0.000330465	A0A317SFI6	A0A317SFI6_9PEZI	Carboxypeptidase (EC 3.4.16.-)	C7212DRAFT_337348	Tuber magnatum (white Piedmont truffle)	-1.2678	2.40794
0.000247788	A0A292PKL3	A0A292PKL3_9PEZI	RRM domain-containing protein	GSTUAT00008892001	Tuber aestivum (summer truffle)	-1.25954	2.39419
0.000258741	A0A292Q9P2	A0A292Q9P2_9PEZI	Aldo_ket_red domain-containing protein	GSTUAT00000478001	Tuber aestivum (summer truffle)	-1.25874	2.39287
0.00176404	A0A292PXV1	A0A292PXV1_9PEZI	4-hydroxyphenylpyruvate dioxygenase	GSTUAT00004684001	Tuber aestivum (summer truffle)	-1.23715	2.35732
0.000279232	A0A292PQT2	A0A292PQT2_9PEZI	Uncharacterized protein	GSTUAT00006927001	Tuber aestivum (summer truffle)	-1.23423	2.35256
0.00656842	A0A292Q1P9	A0A292Q1P9_9PEZI	eIF2B_5 domain-containing protein	GSTUAT00003275001	Tuber aestivum (summer truffle)	-1.2327	2.35006
9.28433e-05	A0A292PP51	A0A292PP51_9PEZI	Thioredoxin domain-containing protein	GSTUAT00007657001	Tuber aestivum (summer truffle)	-1.22906	2.34414
0.00707514	A0A292Q627	A0A292Q627_9PEZI	PARP-type domain-containing protein	GSTUAT00001704001	Tuber aestivum (summer truffle)	-1.22509	2.3377
0.00865306	A0A317SXG9	A0A317SXG9_9PEZI	Putative 60S ribosomal protein L2	C7212DRAFT_316678	Tuber magnatum (white Piedmont truffle)	-1.21925	2.32826
0.000391892	A0A292Q6D6	A0A292Q6D6_9PEZI	cAMP-dependent protein kinase regulatory subunit	GSTUAT00000619001	Tuber aestivum (summer truffle)	-1.21741	2.32529
0.00433333	A0A292Q9V6	A0A292Q9V6_9PEZI	Assimilatory sulfite reductase (NADPH) (EC 1.8.1.2)	GSTUAT00000042001	Tuber aestivum (summer truffle)	-1.20917	2.31205
0	A0A292Q798	A0A292Q798_9PEZI	Fructose-bisphosphate aldolase (FBP aldolase) (EC 4.1.2.13)	GSTUAT00001103001	Tuber aestivum (summer truffle)	-1.20634	2.30751
0.00283888	A0A292Q500	A0A292Q500_9PEZI	BAR domain-containing protein	GSTUAT00001141001	Tuber aestivum (summer truffle)	-1.19862	2.2952
7.61099e-05	A0A292Q0Y8	A0A292Q0Y8_9PEZI	Uncharacterized protein	GSTUAT00002754001	Tuber aestivum (summer truffle)	-1.18266	2.26995
0.00416141	A0A292Q4B0	A0A292Q4B0_9PEZI	PKS_ER domain-containing protein	GSTUAT00001574001	Tuber aestivum (summer truffle)	-1.18188	2.26872
0.00120059	A0A292PWX0	A0A292PWX0_9PEZI	Urease (EC 3.5.1.5) (Urea amidohydrolase)	GSTUAT00003834001	Tuber aestivum (summer truffle)	-1.1767	2.26059
0.00016819	A0A292PY50	A0A292PY50_9PEZI	Uncharacterized protein	GSTUAT00003346001	Tuber aestivum (summer truffle)	-1.17434	2.2569
7.56303e-05	A0A292PW65	A0A292PW65_9PEZI	MICOS complex subunit MIC60 (Mitofilin)	GSTUAT00004119001	Tuber aestivum (summer truffle)	-1.17408	2.25649
0.000791277	D5G7H7	D5G7H7_TUBMM	Dolichyl-phosphate-mannose--protein mannosyltransferase (EC 2.4.1.109)	GSTUM_00002470001	Tuber melanosporum (strain Mel28) (Perigord black truffle)	-1.17331	2.25529
0	A0A292Q6U7	A0A292Q6U7_9PEZI	Uncharacterized protein	GSTUAT00001096001	Tuber aestivum (summer truffle)	-1.17316	2.25505
0.00695814	A0A317SMV5	A0A317SMV5_9PEZI	Ubiquitin thioesterase OTU1 (EC 3.4.19.12)	C7212DRAFT_282672	Tuber magnatum (white Piedmont truffle)	-1.17031	2.2506
2.75862e-05	A0A292PP75	A0A292PP75_9PEZI	Malate synthase (EC 2.3.3.9)	GSTUAT00006484001	Tuber aestivum (summer truffle)	-1.16576	2.24351
0.00272193	A0A292PKE6	A0A292PKE6_9PEZI	Amine oxidase (EC 1.4.3.-)	GSTUAT00008964001	Tuber aestivum (summer truffle)	-1.16415	2.24101
0	A0A292Q8R3	A0A292Q8R3_9PEZI	Fumarate hydratase (EC 4.2.1.2)	GSTUAT00000394001	Tuber aestivum (summer truffle)	-1.16374	2.24037
8.85312e-05	A0A292PY06	A0A292PY06_9PEZI	Uncharacterized protein	GSTUAT00004584001	Tuber aestivum (summer truffle)	-1.1634	2.23985
0	D5G5B0	D5G5B0_TUBMM	Uncharacterized protein	GSTUM_00004253001	Tuber melanosporum (strain Mel28) (Perigord black truffle)	-1.16283	2.23896
0.000730709	A0A317SXV4	A0A317SXV4_9PEZI	Delta-aminolevulinic acid dehydratase (EC 4.2.1.24)	C7212DRAFT_308953	Tuber magnatum (white Piedmont truffle)	-1.1579	2.23132
0.00865232	A0A292PWI6	A0A292PWI6_9PEZI	Thiamine_BP domain-containing protein	GSTUAT00003886001	Tuber aestivum (summer truffle)	-1.15689	2.22976
0.000278746	A0A317SWB4	A0A317SWB4_9PEZI	HTH APSES-type domain-containing protein	C7212DRAFT_277039	Tuber magnatum (white Piedmont truffle)	-1.153	2.22376
0.0039335	A0A292PJH6	A0A292PJH6_9PEZI	Uncharacterized protein	GSTUAT00008619001	Tuber aestivum (summer truffle)	-1.14878	2.21726
0.00150507	A0A317SGD9	A0A317SGD9_9PEZI	DNA helicase (EC 3.6.4.12)	C7212DRAFT_301901	Tuber magnatum (white Piedmont truffle)	-1.13941	2.20291
4.3956e-05	D5GB70	D5GB70_TUBMM	Uncharacterized protein	GSTUM_00003770001	Tuber melanosporum (strain Mel28) (Perigord black truffle)	-1.13738	2.19981
3.58744e-05	A0A292PKU6	A0A292PKU6_9PEZI	Septin-type G domain-containing protein	GSTUAT00008544001	Tuber aestivum (summer truffle)	-1.13395	2.19459
0.0041166	A0A292PV91	A0A292PV91_9PEZI	NAD-specific glutamate dehydrogenase (EC 1.4.1.2)	GSTUAT00005362001	Tuber aestivum (summer truffle)	-1.11774	2.17007
0.00833182	A0A292PTK7	A0A292PTK7_9PEZI	BPL/LPL catalytic domain-containing protein	GSTUAT00005021001	Tuber aestivum (summer truffle)	-1.11639	2.16804
0.00119821	A0A292Q2P1	A0A292Q2P1_9PEZI	Flavin_Reduct domain-containing protein	GSTUAT00002580001	Tuber aestivum (summer truffle)	-1.11335	2.16347
0.00148406	A0A292PLT9	A0A292PLT9_9PEZI	Peptide hydrolase (EC 3.4.-.-)	GSTUAT00007848001	Tuber aestivum (summer truffle)	-1.1099	2.15831
0.000113636	A0A292PNZ2	A0A292PNZ2_9PEZI	Uncharacterized protein	GSTUAT00007681001	Tuber aestivum (summer truffle)	-1.108	2.15547
0.00150867	A0A292PXB0	A0A292PXB0_9PEZI	Uncharacterized protein	GSTUAT00003708001	Tuber aestivum (summer truffle)	-1.10276	2.14765
0.00594543	D5G7D2	D5G7D2_TUBMM	Uncharacterized protein	GSTUM_00002556001	Tuber melanosporum (strain Mel28) (Perigord black truffle)	-1.09305	2.13325
0	A0A317SDM3	A0A317SDM3_9PEZI	p53-like transcription factor	C7212DRAFT_232632	Tuber magnatum (white Piedmont truffle)	-1.0888	2.12697
0.00478037	A0A292PJ23	A0A292PJ23_9PEZI	WD_REPEATS_REGION domain-containing protein	GSTUAT00008437001	Tuber aestivum (summer truffle)	-1.08785	2.12557
1e-05	A0A292QAE7	A0A292QAE7_9PEZI	Uncharacterized protein	GSTUAT00000014001	Tuber aestivum (summer truffle)	-1.08653	2.12363
0.00022898	A0A292PPE2	A0A292PPE2_9PEZI	Cytochrome b5 heme-binding domain-containing protein	GSTUAT00007550001	Tuber aestivum (summer truffle)	-1.08575	2.12248
0	A0A292PMX5	A0A292PMX5_9PEZI	Proliferating cell nuclear antigen	GSTUAT00007864001	Tuber aestivum (summer truffle)	-1.08024	2.11439
0.00134114	A0A292Q4Y1	A0A292Q4Y1_9PEZI	Adenosylhomocysteinase (EC 3.3.1.1)	GSTUAT00001975001	Tuber aestivum (summer truffle)	-1.07615	2.1084
0.000167883	A0A317SNT5	A0A317SNT5_9PEZI	Dihydrolipoamide acetyltransferase component of pyruvate dehydrogenase complex (EC 2.3.1.-)	C7212DRAFT_295619	Tuber magnatum (white Piedmont truffle)	-1.07231	2.1028
0.000248227	A0A292PJE4	A0A292PJE4_9PEZI	40S ribosomal protein S6	GSTUAT00008180001	Tuber aestivum (summer truffle)	-1.06495	2.0921
0.00731178	A0A292Q2L6	A0A292Q2L6_9PEZI	Inositol-3-phosphate synthase (EC 5.5.1.4)	GSTUAT00001812001	Tuber aestivum (summer truffle)	-1.06003	2.08497
0.0068638	A0A292PNU1	A0A292PNU1_9PEZI	NodB homology domain-containing protein (Fragment)	GSTUAT00006699001	Tuber aestivum (summer truffle)	-1.05072	2.07156
0.000727848	A0A292PSU8	A0A292PSU8_9PEZI	Protein-serine/threonine kinase (EC 2.7.11.-)	GSTUAT00006344001	Tuber aestivum (summer truffle)	-1.04999	2.07052
0	A0A292Q045	A0A292Q045_9PEZI	Succinate dehydrogenase [ubiquinone] flavoprotein subunit, mitochondrial (EC 1.3.5.1)	GSTUAT00003858001	Tuber aestivum (summer truffle)	-1.04573	2.06441
0.00104559	A0A292PNK3	A0A292PNK3_9PEZI	Uncharacterized protein	GSTUAT00006658001	Tuber aestivum (summer truffle)	-1.0417	2.05865
0	A0A292PUW4	A0A292PUW4_9PEZI	ATP synthase subunit beta (EC 7.1.2.2)	GSTUAT00004616001	Tuber aestivum (summer truffle)	-1.04017	2.05647
0.000148976	A0A292PQJ8	A0A292PQJ8_9PEZI	Cytochrome b5 heme-binding domain-containing protein	GSTUAT00006845001	Tuber aestivum (summer truffle)	-1.0345	2.0484
0	A0A292Q675	A0A292Q675_9PEZI	Aha1_N domain-containing protein	GSTUAT00000559001	Tuber aestivum (summer truffle)	-1.03142	2.04404
0.0078951	A0A317SP86	A0A317SP86_9PEZI	Peroxidase (EC 1.11.1.-)	C7212DRAFT_322077	Tuber magnatum (white Piedmont truffle)	-1.02382	2.0333
0.00185133	A0A292PNC4	A0A292PNC4_9PEZI	2-oxoisovalerate dehydrogenase subunit alpha (EC 1.2.4.4) (Branched-chain alpha-keto acid dehydrogenase E1 component alpha chain)	GSTUAT00006876001	Tuber aestivum (summer truffle)	-1.02141	2.0299
0.000793798	A0A292Q1N3	A0A292Q1N3_9PEZI	U2 snRNP auxiliary factor large subunit	GSTUAT00003061001	Tuber aestivum (summer truffle)	-1.01801	2.02512
0	A0A292PVQ7	A0A292PVQ7_9PEZI	Mitochondrial genome maintenance protein MGM101	GSTUAT00005023001	Tuber aestivum (summer truffle)	-1.01795	2.02504
0.00010728	D5G5R9	D5G5R9_TUBMM	Cytochrome b5 heme-binding domain-containing protein	GSTUM_00001452001	Tuber melanosporum (strain Mel28) (Perigord black truffle)	-1.01023	2.01423
0.000242857	A0A317SZR8	A0A317SZR8_9PEZI	Succinate dehydrogenase [ubiquinone] iron-sulfur subunit, mitochondrial (EC 1.3.5.1)	C7212DRAFT_307754	Tuber magnatum (white Piedmont truffle)	-1.0021	2.00291
0.000149533	A0A317T1U0	A0A317T1U0_9PEZI	Glycoside Hydrolase Family 3 protein	C7212DRAFT_161111	Tuber magnatum (white Piedmont truffle)	-1.00067	2.00093

## Sheet: GOA proteins up T. indicum
GO ID	GO Description	p-val	corrected p-val	Cluster frequency	Total frequency	Genes
44281	small molecule metabolic process	7.0833e-07	0.00022269	53/233 22.7%	1195/10365 11.5%	D5G4A5 A0A317T2B4 D5GN05 A0A292PYU8 A0A292PME4 D5GFM8 A0A317SKR7 D5GBY0 A0A317SLH0 D5G7C0 A0A317SWR4 D5GB19 A0A292Q4B2 D5G9D1 A0A292Q2R9 A0A292PPP9 D5G983 D5G620 A0A317SHR4 D5GKL1 D5G7L2 D5GFE5 A0A317SKK5 D5GDV4 A0A292PZL9 D5GC35 D5GE49 D5GNW3 D5GKY8 D5G7A6 D5G3Z0 D5G9Z4 A0A317SHW9 D5GIQ9 A0A292PLN4 A0A317SIP6 D5G8S7 D5GCD9 D5GA85 D5G7I0 D5G9J7 D5G640 D5GNX9 D5G637 D5GA95 D5G5R4 A0A292Q522 D5GDG9…
55114	oxidation-reduction process	8.5119e-07	0.00022269	60/233 25.7%	1438/10365 13.8%	D5GCK3 D5GLQ2 D5G4A5 D5GDE2 D5GEK6 D5GBY0 A0A317SM17 D5GIW0 D5GCS4 A0A317SWR4 A0A317STM6 D5GKT3 A0A292Q4B2 D5GI33 D5GMP5 A0A292Q2R9 D5G620 D5GIL7 A0A317SWG9 D5GFF0 D5G736 D5GMK8 A0A292Q586 D5GC70 D5G930 A0A292Q106 A0A317SMS9 A0A317SKK5 D5GC35 A0A317SLE1 D5GE49 D5GNW3 D5GDW9 D5GIM5 A0A317SHW9 D5GCE3 D5GIM4 A0A292PLN4 A0A292PJN7 A0A317SGL5 D5GCD9 D5GB67 D5GG85 D5GA85 D5GMH9 A0A317T3G3 A0A292PWH2 D5…
6091	generation of precursor metabolites and energy	9.8701e-07	0.00022269	19/233 8.1%	230/10365 2.2%	D5G9D1 D5GI99 A0A292PPN5 A0A292Q2R9 D5G620 D5G3W8 D5GCE3 A0A317SIP6 D5G5R4 D5GFE5 D5G930 D5GBY0 D5GJK9 A0A317SM17 A0A317SMS9 D5GDV4 D5GA85 D5G7I0 D5GMH9
19752	carboxylic acid metabolic process	1.1349e-06	0.00022269	36/233 15.4%	679/10365 6.5%	D5GE49 D5GKY8 D5G7A6 D5G4A5 A0A317T2B4 D5G9Z4 A0A292PYU8 A0A292PME4 A0A317SHW9 D5GIQ9 A0A292PLN4 A0A317SIP6 D5G8S7 D5GBY0 D5GCD9 A0A317SLH0 A0A317SWR4 D5GA85 A0A292Q4B2 D5G9D1 D5G983 D5G620 D5GNX9 D5GKL1 D5G637 D5G7L2 D5G5R4 D5GFE5 A0A292Q522 D5GDG9 A0A317SGM7 D5G834 D5GJK9 D5G9J4 A0A317SKK5 D5GC35
6082	organic acid metabolic process	1.1947e-06	0.00022269	37/233 15.8%	710/10365 6.8%	D5GE49 D5GKY8 D5G7A6 D5G4A5 A0A317T2B4 D5GN05 D5G9Z4 A0A292PYU8 A0A292PME4 A0A317SHW9 D5GIQ9 A0A292PLN4 A0A317SIP6 D5G8S7 D5GBY0 D5GCD9 A0A317SLH0 A0A317SWR4 D5GA85 A0A292Q4B2 D5G9D1 D5G983 D5G620 D5GNX9 D5GKL1 D5G637 D5G7L2 D5G5R4 D5GFE5 A0A292Q522 D5GDG9 A0A317SGM7 D5G834 D5GJK9 D5G9J4 A0A317SKK5 D5GC35
43436	oxoacid metabolic process	1.8319e-06	0.00028456	36/233 15.4%	693/10365 6.6%	D5GE49 D5GKY8 D5G7A6 D5G4A5 A0A317T2B4 D5G9Z4 A0A292PYU8 A0A292PME4 A0A317SHW9 D5GIQ9 A0A292PLN4 A0A317SIP6 D5G8S7 D5GBY0 D5GCD9 A0A317SLH0 A0A317SWR4 D5GA85 A0A292Q4B2 D5G9D1 D5G983 D5G620 D5GNX9 D5GKL1 D5G637 D5G7L2 D5G5R4 D5GFE5 A0A292Q522 D5GDG9 A0A317SGM7 D5G834 D5GJK9 D5G9J4 A0A317SKK5 D5GC35
8152	metabolic process	1.2861e-05	0.0017123	192/233 82.4%	7285/10365 70.2%	D5GCK3 D5GJ00 D5GM60 D5GKK3 D5GN05 D5GGK8 D5GDE5 D5GNQ2 A0A317SNY5 D5GDE2 D5G4M6 A0A292Q4V5 D5G7S8 D5GKJ6 A0A317SKR7 D5GFH8 D5GBY0 D5GIW0 A0A292PIR1 D5GG20 D5G7C0 D5GCS4 D5GKB6 A0A317SWR4 A0A317T0J5 D5GBY7 A0A317STM6 D5GKT3 D5GB19 D5GLV6 D5G4F8 A0A292PVD4 D5GMP5 A0A292Q2R9 A0A292PPP9 A0A317SG33 D5G983 D5G620 A0A317SNZ3 D5GMP1 D5GKL1 A0A292PUJ3 D5G736 D5G7L2 A0A292Q586 A0A317SUW2 A0A292PWW6 A0A292…
1901564	organonitrogen compound metabolic process	1.6257e-05	0.0018939	105/233 45.0%	3314/10365 31.9%	D5GJ00 D5GM60 D5GKK3 D5GN05 D5GDE5 D5GNQ2 D5G4M6 D5G7S8 D5GKJ6 A0A317SKR7 D5GFH8 D5GKB6 A0A317SWR4 D5GBY7 D5GLV6 D5G4F8 A0A292PVD4 A0A292PPP9 A0A317SG33 D5G983 A0A317SNZ3 D5GKL1 A0A292PUJ3 A0A317SUW2 A0A317SKK5 D5GC35 A0A317SLE1 D5GF29 A0A292Q7I4 A0A317SPJ8 D5GDW9 D5GLW3 D5G9Z4 A0A317SCH3 D5GIQ9 A0A317SM41 D5G507 A0A292PLN4 D5G744 D5GCD9 D5GL76 D5GBL6 D5G9J7 D5G640 D5G637 D5GA95 D5G5R4 D5GDG9 D5G…
6165	nucleoside diphosphate phosphorylation	4.9992e-05	0.0046592	7/233 3.0%	44/10365 0.4%	A0A317SIP6 D5G5R4 D5GFE5 D5G9D1 D5G3Z0 D5GJK9 A0A317SHR4
46939	nucleotide phosphorylation	4.9992e-05	0.0046592	7/233 3.0%	44/10365 0.4%	A0A317SIP6 D5G5R4 D5GFE5 D5G9D1 D5G3Z0 D5GJK9 A0A317SHR4
6163	purine nucleotide metabolic process	0.00012671	0.010736	14/233 6.0%	195/10365 1.8%	D5G9J7 D5G9D1 D5G3Z0 D5G640 A0A292PPP9 D5GIQ9 A0A317SHR4 D5GA95 A0A317SIP6 D5G5R4 A0A317SKR7 D5GFE5 D5GJK9 D5G7I0
9132	nucleoside diphosphate metabolic process	0.00033437	0.02597	7/233 3.0%	59/10365 0.5%	A0A317SIP6 D5G5R4 D5GFE5 D5G9D1 D5G3Z0 D5GJK9 A0A317SHR4
9150	purine ribonucleotide metabolic process	0.00039062	0.0262	13/233 5.5%	192/10365 1.8%	D5G9J7 D5G9D1 D5G3Z0 A0A292PPP9 D5GIQ9 A0A317SHR4 D5GA95 A0A317SIP6 D5G5R4 A0A317SKR7 D5GFE5 D5GJK9 D5G7I0
6518	peptide metabolic process	0.00040819	0.0262	31/233 13.3%	727/10365 7.0%	D5GKY8 D5GF29 D5GLW3 A0A317T2B4 A0A292PZW4 D5GDE5 D5GNQ2 D5GAC1 D5G892 A0A292PKG9 A0A292Q1R2 D5G7S8 D5G8S7 D5G744 D5G8I4 D5G5E4 D5GK81 D5GKB6 D5GBY7 D5GL76 D5GLV6 D5G4F8 D5GL18 D5G5W0 A0A292PUJ3 D5G833 A0A292PHS2 D5GE10 A0A317SLE1 A0A292PLW9 D5G918
72521	purine-containing compound metabolic process	0.00042168	0.0262	14/233 6.0%	219/10365 2.1%	D5G9J7 D5G9D1 D5G3Z0 D5G640 A0A292PPP9 D5GIQ9 A0A317SHR4 D5GA95 A0A317SIP6 D5G5R4 A0A317SKR7 D5GFE5 D5GJK9 D5G7I0
6520	cellular amino acid metabolic process	0.00051056	0.02974	23/233 9.8%	481/10365 4.6%	D5GE49 D5GKY8 D5G7A6 A0A292Q4B2 D5G4A5 A0A317T2B4 D5G9Z4 D5G983 A0A292PYU8 A0A292PME4 A0A317SHW9 D5GIQ9 D5GKL1 A0A292PLN4 D5G8S7 D5GDG9 D5G834 D5GCD9 D5G9J4 A0A317SLH0 A0A317SKK5 D5GC35 A0A317SWR4
98869	cellular oxidant detoxification	0.00055368	0.030354	7/233 3.0%	64/10365 0.6%	D5GLQ2 A0A317SGL5 D5GI33 A0A292Q106 D5GIW0 D5GFH1 A0A317SLE1
43603	cellular amide metabolic process	0.00067256	0.033962	33/233 14.1%	816/10365 7.8%	D5GKY8 D5GF29 D5GLW3 A0A317T2B4 A0A292PZW4 D5GDE5 D5GNQ2 D5GAC1 D5G892 A0A292PKG9 A0A292Q1R2 D5G7S8 D5G8S7 D5G744 D5G8I4 D5GG20 D5G5E4 D5GK81 D5GKB6 D5GBY7 D5GL76 D5GLV6 D5G4F8 D5GL18 D5G983 D5G5W0 A0A292PUJ3 D5G833 A0A292PHS2 D5GE10 A0A317SLE1 A0A292PLW9 D5G918
1901566	organonitrogen compound biosynthetic process	0.00070799	0.033962	52/233 22.3%	1496/10365 14.4%	A0A317T2B4 A0A292PZW4 D5GDE5 D5GNQ2 D5GAC1 A0A292PYU8 A0A292PME4 D5G892 D5G7S8 A0A317SKR7 D5GKB6 D5GBY7 D5GLV6 A0A292Q4B2 D5GL18 A0A292PPP9 D5G983 A0A317SHR4 D5GKL1 A0A292PUJ3 A0A317SKK5 D5GE49 D5GKY8 D5G7A6 D5G3Z0 D5GLW3 D5G9Z4 A0A317SHW9 D5GIQ9 A0A292PKG9 A0A292Q1R2 A0A292PLN4 D5G8S7 D5G744 D5GCD9 D5G5E4 D5GK81 D5G7I0 D5GJ79 D5G9J7 D5G640 D5G5W0 D5GA95 D5GDG9 D5G834 D5G833 D5G9J4 D5GEV4 A0A292P…
44283	small molecule biosynthetic process	0.00084824	0.033962	22/233 9.4%	468/10365 4.5%	D5GE49 D5GB19 D5G7A6 A0A292Q4B2 D5G3Z0 D5G9Z4 A0A292PYU8 A0A292PME4 A0A317SHW9 D5GIQ9 D5GFM8 A0A317SHR4 D5GKL1 D5GA95 A0A292PLN4 D5GDG9 D5G834 D5GCD9 D5G9J4 D5GEV4 A0A317SKK5 A0A292PZL9
1990748	cellular detoxification	0.00087455	0.033962	7/233 3.0%	69/10365 0.6%	D5GLQ2 A0A317SGL5 D5GI33 A0A292Q106 D5GIW0 D5GFH1 A0A317SLE1
98754	detoxification	0.00087455	0.033962	7/233 3.0%	69/10365 0.6%	D5GLQ2 A0A317SGL5 D5GI33 A0A292Q106 D5GIW0 D5GFH1 A0A317SLE1
97237	cellular response to toxic substance	0.00087455	0.033962	7/233 3.0%	69/10365 0.6%	D5GLQ2 A0A317SGL5 D5GI33 A0A292Q106 D5GIW0 D5GFH1 A0A317SLE1
9636	response to toxic substance	0.00087455	0.033962	7/233 3.0%	69/10365 0.6%	D5GLQ2 A0A317SGL5 D5GI33 A0A292Q106 D5GIW0 D5GFH1 A0A317SLE1
8652	cellular amino acid biosynthetic process	0.00092179	0.034365	14/233 6.0%	237/10365 2.2%	D5GE49 D5G7A6 A0A292Q4B2 D5G9Z4 A0A292PYU8 A0A292PME4 A0A317SHW9 D5GKL1 A0A292PLN4 D5GDG9 D5G834 D5GCD9 D5G9J4 A0A317SKK5
6090	pyruvate metabolic process	0.0011484	0.040676	6/233 2.5%	53/10365 0.5%	D5G637 A0A317SIP6 D5G5R4 D5GFE5 D5G9D1 D5GJK9
9259	ribonucleotide metabolic process	0.0011784	0.040676	13/233 5.5%	216/10365 2.0%	D5G9J7 D5G9D1 D5G3Z0 A0A292PPP9 D5GIQ9 A0A317SHR4 D5GA95 A0A317SIP6 D5G5R4 A0A317SKR7 D5GFE5 D5GJK9 D5G7I0
6508	proteolysis	0.001322	0.041368	24/233 10.3%	548/10365 5.2%	A0A292Q7I4 A0A317SPJ8 D5GI59 D5GBL6 D5GM60 D5GDR4 A0A292PVD4 D5GKK3 D5G797 D5GAC6 D5GNQ2 A0A317SCH3 A0A317SM41 D5G948 D5G507 A0A292Q2V7 A0A317SRS0 A0A317SUW2 A0A317SK39 D5G8I4 D5GGV3 A0A292PI67 D5G5F0 D5G918
19693	ribose phosphate metabolic process	0.0013357	0.041368	13/233 5.5%	219/10365 2.1%	D5G9J7 D5G9D1 D5G3Z0 A0A292PPP9 D5GIQ9 A0A317SHR4 D5GA95 A0A317SIP6 D5G5R4 A0A317SKR7 D5GFE5 D5GJK9 D5G7I0
5975	carbohydrate metabolic process	0.0013608	0.041368	21/233 9.0%	454/10365 4.3%	D5GNW3 D5GB19 A0A292PVE1 D5GI86 D5G9D1 A0A292Q1M5 D5GK07 D5G620 D5GMP1 D5GCE3 D5GFM8 D5G9S4 A0A317SIP6 D5G5R4 D5GFE5 D5GBY0 D5G5Q5 D5GJK9 A0A317SP03 A0A292PZL9 D5GA85
6183	GTP biosynthetic process	0.0014872	0.041368	2/233 0.8%	3/10365 0.0%	D5G3Z0 A0A317SHR4
6228	UTP biosynthetic process	0.0014872	0.041368	2/233 0.8%	3/10365 0.0%	D5G3Z0 A0A317SHR4
46051	UTP metabolic process	0.0014872	0.041368	2/233 0.8%	3/10365 0.0%	D5G3Z0 A0A317SHR4
46034	ATP metabolic process	0.0015091	0.041368	9/233 3.8%	120/10365 1.1%	A0A317SIP6 D5G5R4 D5G9J7 D5GFE5 D5G9D1 D5G930 D5GJK9 D5G3W8 D5G7I0
6164	purine nucleotide biosynthetic process	0.0015992	0.041914	9/233 3.8%	121/10365 1.1%	D5GA95 A0A317SKR7 D5G9J7 D5G3Z0 D5G640 A0A292PPP9 D5G7I0 D5GIQ9 A0A317SHR4
1901070	guanosine-containing compound biosynthetic process	0.001619	0.041914	3/233 1.2%	11/10365 0.1%	D5G3Z0 D5GIQ9 A0A317SHR4

## Sheet: GOA proteins up T. aestivum
GO ID	GO Description	p-val	corrected p-val	Cluster frequency	Total frequency	Genes
55114	oxidation-reduction process	1.6819e-14	8.1864e-12	83/257 32.2%	1438/10365 13.8%	A0A292PNC4 A0A292Q0A1 A0A292PYM5 A0A292PTC3 A0A292PSE7 A0A317SQB4 A0A292PX68 D5GFI8 A0A292PPG0 A0A292Q0M8 A0A292PKE6 D5GJQ7 D5G4I2 A0A292Q211 A0A317SN38 A0A292Q2R7 D5G5K9 A0A317SPP4 A0A292Q4A7 A0A292PVC7 A0A292PP75 A0A292Q0R1 A0A292PQJ8 A0A292Q3H5 A0A292PYN4 A0A292Q4B0 A0A292PPH9 A0A292Q8R3 A0A292PY97 A0A292PTT8 A0A292PJH6 A0A292PMF3 A0A317SP93 A0A292PXY0 A0A317SP86 A0A292Q0S5 A0A317SIS9 A0A292PZ…
44281	small molecule metabolic process	2.1263e-14	8.1864e-12	74/257 28.7%	1195/10365 11.5%	A0A292PNC4 A0A292PYM5 A0A292PTK9 A0A317SQB4 A0A292PX68 D5GFI8 A0A292PPG0 A0A292PSM5 A0A317SF46 A0A292Q6M5 D5GJQ7 A0A292PM13 A0A292Q211 A0A292PHH1 A0A292Q3T4 A0A292PR34 A0A292PSV6 A0A292PSR4 A0A292PU56 A0A292Q4Z0 A0A317SW11 A0A292PL33 A0A292QAG5 A0A292PP75 A0A292PYN4 A0A292PQB4 A0A292PJY5 D5G9Y3 A0A292Q8R3 A0A292PRL5 A0A292Q7P5 A0A292PKF7 A0A292PWJ0 A0A317SIS9 A0A292PUW4 A0A292Q2S5 A0A317SUS3 D5GH…
1901605	alpha-amino acid metabolic process	5.6085e-13	1.4395e-10	32/257 12.4%	285/10365 2.7%	D5GPW1 A0A292PTK9 A0A317SQB4 D5GFI8 A0A292Q6M5 A0A317SNZ9 A0A292Q211 A0A292PHH1 A0A292PTZ8 A0A292PR34 A0A292PSV6 A0A292PXV1 A0A292PNR8 A0A317SW11 A0A292PL33 A0A317SSL3 A0A292PV91 A0A292PJB7 A0A317SLC6 A0A292PQB4 A0A292PJY5 A0A292Q9V6 A0A292PR18 A0A292PW37 A0A292PKF7 A0A292PLB4 A0A292PK05 A0A292PL28 A0A317SIS9 A0A292Q2S5 A0A292PXW4 A0A292Q1U0
6082	organic acid metabolic process	2.8146e-12	5.418e-10	51/257 19.8%	710/10365 6.8%	A0A292PNC4 A0A292PYM5 A0A292PTK9 A0A317SQB4 A0A292PX68 D5GFI8 A0A292PPG0 A0A317SF46 A0A292Q6M5 D5GJQ7 A0A292Q211 A0A292PHH1 A0A292PR34 A0A292PSV6 A0A292Q4Z0 A0A317SW11 A0A292PL33 A0A292PP75 A0A292PYN4 A0A292PQB4 A0A292PJY5 A0A292Q8R3 A0A292PKF7 A0A317SIS9 A0A292Q2S5 A0A292Q1Y3 A0A292Q1U0 D5G6J2 D5GPW1 A0A317SGU1 A0A317SNZ9 A0A292PTZ8 A0A292PXV1 A0A292PNR8 A0A292Q798 A0A292PKT0 A0A292Q070 D5GE88 A…
19752	carboxylic acid metabolic process	8.5485e-11	1.3165e-08	47/257 18.2%	679/10365 6.5%	D5GPW1 A0A292PYM5 A0A292PTK9 A0A317SQB4 A0A317SGU1 A0A292PX68 D5GFI8 A0A292PPG0 A0A317SF46 A0A292Q6M5 D5GJQ7 A0A317SNZ9 A0A292Q211 A0A292PHH1 A0A292PTZ8 A0A292PR34 A0A292PSV6 A0A292PXV1 A0A292PNR8 A0A292Q798 D5GE88 A0A292Q4Z0 A0A317SW11 A0A292PL33 A0A317SSL3 A0A292PV91 A0A292PP75 A0A292PJB7 A0A292PYN4 A0A317SLC6 A0A292PQB4 A0A292PJY5 A0A292Q9V6 A0A292Q8R3 A0A292Q8P0 A0A292PR18 A0A292PW37 A0A292PK…
43436	oxoacid metabolic process	1.7135e-10	2.1989e-08	47/257 18.2%	693/10365 6.6%	D5GPW1 A0A292PYM5 A0A292PTK9 A0A317SQB4 A0A317SGU1 A0A292PX68 D5GFI8 A0A292PPG0 A0A317SF46 A0A292Q6M5 D5GJQ7 A0A317SNZ9 A0A292Q211 A0A292PHH1 A0A292PTZ8 A0A292PR34 A0A292PSV6 A0A292PXV1 A0A292PNR8 A0A292Q798 D5GE88 A0A292Q4Z0 A0A317SW11 A0A292PL33 A0A317SSL3 A0A292PV91 A0A292PP75 A0A292PJB7 A0A292PYN4 A0A317SLC6 A0A292PQB4 A0A292PJY5 A0A292Q9V6 A0A292Q8R3 A0A292Q8P0 A0A292PR18 A0A292PW37 A0A292PK…
8152	metabolic process	7.1985e-10	7.9183e-08	222/257 86.3%	7285/10365 70.2%	A0A317SSJ4 D5GBI0 A0A292PSE7 A0A292Q0M8 A0A292PMI7 A0A292PKE6 A0A317T1U0 A0A292Q211 A0A292Q3T4 A0A292PR34 A0A292PSV6 A0A292Q2R7 A0A317SW11 A0A292Q4F2 A0A292PQB4 D5G9Y3 A0A292Q1P9 A0A292PKF7 A0A292PQS3 A0A292Q2S5 A0A292PPQ6 D5GPW1 A0A292PXM9 A0A292PL59 D5GA84 A0A292Q555 A0A292Q798 A0A292Q1N3 A0A292PKT0 A0A292Q3A9 A0A292PMX5 A0A292PV91 A0A292PLF9 A0A292PJB7 A0A292PXN5 A0A292Q0L4 A0A292PR18 A0A317SK…
6520	cellular amino acid metabolic process	2.8943e-08	2.7857e-06	34/257 13.2%	481/10365 4.6%	D5GPW1 A0A292PTK9 A0A317SQB4 D5GFI8 A0A317SF46 A0A292Q6M5 A0A317SNZ9 A0A292Q211 A0A292PHH1 A0A292PTZ8 A0A292PR34 A0A292PSV6 A0A292PXV1 A0A292PNR8 A0A317SW11 A0A292PL33 A0A317SSL3 A0A292PV91 A0A292PJB7 A0A317SLC6 A0A292PQB4 A0A292PJY5 A0A292Q9V6 A0A292Q8P0 A0A292PR18 A0A292PW37 A0A292PKF7 A0A292PLB4 A0A292PK05 A0A292PL28 A0A317SIS9 A0A292Q2S5 A0A292PXW4 A0A292Q1U0
44282	small molecule catabolic process	7.253e-07	6.2053e-05	15/257 5.8%	130/10365 1.2%	A0A292PNC4 D5GPW1 A0A292PTK9 D5GFI8 A0A292PPG0 A0A292PRL5 A0A292Q6M5 A0A292PWX0 A0A292Q211 A0A292PXV1 A0A317SXW3 D5GE88 A0A292Q1U0 D5G6J2 A0A292PV91
1901564	organonitrogen compound metabolic process	8.5124e-07	6.5545e-05	119/257 46.3%	3314/10365 31.9%	A0A292PNC4 A0A317SSJ4 D5GFI8 A0A292PSM5 A0A317SKS0 A0A292PMI7 A0A292PKE6 A0A317SMV5 A0A292PM13 A0A292Q211 A0A292PHH1 A0A292Q057 A0A292Q3T4 A0A292PR34 A0A292PSV6 A0A317SFH6 A0A317SW11 A0A292PQB4 A0A292PSN2 A0A292Q1P9 A0A292PKF7 A0A292Q2S5 A0A292PPQ6 A0A317SFI6 A0A292PP80 D5G6J2 D5GPW1 A0A292Q2G7 A0A292PXM9 A0A292PNA9 A0A292PYG3 A0A292PV08 A0A317SN53 D5GA84 A0A292PXV1 A0A292Q555 A0A292PNR8 A0A292Q7…
1901566	organonitrogen compound biosynthetic process	1.1501e-06	8.0507e-05	66/257 25.6%	1496/10365 14.4%	A0A292PTK9 A0A317SQB4 A0A292PSM5 A0A317SF46 A0A317SES7 A0A292PHH1 A0A292Q3T4 A0A292PR34 A0A292PSV6 A0A292PSR4 A0A292PU56 A0A317SFH6 A0A317SW11 A0A292PL33 A0A292PRH8 A0A292PQB4 A0A292PPD7 D5G7H7 A0A292PSN2 A0A292Q1P9 A0A292Q7P5 A0A292PKF7 A0A292PJ06 A0A317SIS9 A0A292PUW4 A0A292Q2S5 A0A292PPQ6 A0A317SUS3 A0A292Q2G7 A0A292PXI5 A0A292PNA9 A0A292PYG3 A0A292PJE4 A0A292PZM1 A0A317SN53 D5GA84 A0A292PTZ8 …
1901607	alpha-amino acid biosynthetic process	1.9425e-06	0.00012465	17/257 6.6%	178/10365 1.7%	A0A292PJB7 A0A317SLC6 A0A292PQB4 A0A317SQB4 A0A292Q9V6 A0A292PR18 A0A292PW37 A0A292PKF7 A0A292PL28 A0A317SIS9 A0A292PTZ8 A0A292PR34 A0A292PSV6 A0A292PNR8 A0A292PXW4 A0A317SW11 A0A292PL33
16054	organic acid catabolic process	3.1473e-06	0.00018642	11/257 4.2%	78/10365 0.7%	A0A292PNC4 D5GPW1 A0A292Q211 A0A292PTK9 A0A292PXV1 D5GFI8 A0A292PPG0 D5GE88 A0A292Q1U0 A0A292Q6M5 A0A292PV91
46395	carboxylic acid catabolic process	1.4804e-05	0.00081423	10/257 3.8%	75/10365 0.7%	D5GPW1 A0A292Q211 A0A292PTK9 A0A292PXV1 D5GFI8 A0A292PPG0 D5GE88 A0A292Q1U0 A0A292Q6M5 A0A292PV91
9064	glutamine family amino acid metabolic process	2.9273e-05	0.0015027	11/257 4.2%	98/10365 0.9%	A0A292PJB7 A0A292PK05 A0A317SNZ9 A0A292Q211 A0A292PHH1 A0A292Q2S5 A0A292PNR8 A0A292PXW4 A0A292PJY5 A0A317SSL3 A0A292PV91
9260	ribonucleotide biosynthetic process	4.3099e-05	0.0019789	13/257 5.0%	140/10365 1.3%	A0A292PXI5 A0A292PNA9 A0A292PSM5 A0A292Q7P5 A0A292PZM1 A0A317SQ86 A0A292Q3T4 A0A292PUW4 A0A292Q2S5 A0A292PSR4 A0A292PU56 A0A317SXZ8 A0A317SSL3
46033	AMP metabolic process	4.3689e-05	0.0019789	5/257 1.9%	17/10365 0.1%	A0A292Q3T4 A0A292PXI5 A0A292PU56 A0A292Q7P5 A0A292PZM1
46390	ribose phosphate biosynthetic process	5.0012e-05	0.0021394	13/257 5.0%	142/10365 1.3%	A0A292PXI5 A0A292PNA9 A0A292PSM5 A0A292Q7P5 A0A292PZM1 A0A317SQ86 A0A292Q3T4 A0A292PUW4 A0A292Q2S5 A0A292PSR4 A0A292PU56 A0A317SXZ8 A0A317SSL3
1901606	alpha-amino acid catabolic process	5.6877e-05	0.0022133	8/257 3.1%	55/10365 0.5%	D5GPW1 A0A292Q211 A0A292PTK9 A0A292PXV1 D5GFI8 A0A292Q1U0 A0A292Q6M5 A0A292PV91
6091	generation of precursor metabolites and energy	5.7489e-05	0.0022133	17/257 6.6%	230/10365 2.2%	A0A292PYN4 A0A292PPH9 A0A317SZR8 A0A292PIT1 A0A292Q8R3 A0A292PJH6 A0A292PX68 D5GJQ7 A0A292Q045 D5G4I2 A0A317SCR6 A0A292PKM6 A0A292Q798 A0A317ST53 A0A317SPK3 A0A317SY00 A0A292PP75
55086	nucleobase-containing small molecule metabolic process	6.9964e-05	0.0025654	24/257 9.3%	406/10365 3.9%	A0A292PYN4 A0A292PTK9 A0A292PXI5 A0A292PNA9 A0A292PSM5 A0A292Q7P5 A0A292PZM1 A0A292PWJ0 A0A292PM13 A0A292PK05 A0A317SNZ9 A0A317SQ86 A0A292Q3T4 A0A292PUW4 A0A292Q2S5 A0A292Q798 A0A292PSR4 A0A292PU56 A0A317SXW3 A0A317SXZ8 D5G6J2 A0A292PQ72 A0A292QAG5 A0A317SSL3
8652	cellular amino acid biosynthetic process	8.348e-05	0.0029218	17/257 6.6%	237/10365 2.2%	A0A292PJB7 A0A317SLC6 A0A292PQB4 A0A317SQB4 A0A292Q9V6 A0A292PR18 A0A292PW37 A0A292PKF7 A0A292PL28 A0A317SIS9 A0A292PTZ8 A0A292PR34 A0A292PSV6 A0A292PNR8 A0A292PXW4 A0A317SW11 A0A292PL33
44283	small molecule biosynthetic process	9.7118e-05	0.0032513	26/257 10.1%	468/10365 4.5%	A0A292PTK9 A0A292PXI5 A0A317SQB4 A0A292Q3T4 A0A292PTZ8 A0A292PR34 A0A292PSV6 A0A292PNR8 A0A292PKT0 A0A292Q070 A0A317SW11 A0A292PL33 A0A317SSL3 A0A292PJB7 A0A317SLC6 A0A292PQB4 D5G9Y3 A0A292Q9V6 A0A292PR18 A0A292PW37 A0A292Q2L6 A0A292PKF7 A0A292PL28 A0A317SIS9 A0A292PXW4 A0A317SUS3
9066	aspartate family amino acid metabolic process	0.00011399	0.0036572	9/257 3.5%	77/10365 0.7%	A0A292PL28 A0A317SIS9 A0A292PTZ8 A0A292PQB4 A0A292PR18 A0A317SW11 A0A292PW37 A0A292PKF7 A0A292PLB4
9063	cellular amino acid catabolic process	0.00012101	0.0037271	8/257 3.1%	61/10365 0.5%	D5GPW1 A0A292Q211 A0A292PTK9 A0A292PXV1 D5GFI8 A0A292Q1U0 A0A292Q6M5 A0A292PV91
6167	AMP biosynthetic process	0.00015623	0.0042905	4/257 1.5%	12/10365 0.1%	A0A292Q3T4 A0A292PXI5 A0A292Q7P5 A0A292PZM1
70813	hydrogen sulfide metabolic process	0.00015623	0.0042905	4/257 1.5%	12/10365 0.1%	A0A292PQB4 A0A292Q9V6 A0A317T3C8 A0A292PKF7
70814	hydrogen sulfide biosynthetic process	0.00015623	0.0042905	4/257 1.5%	12/10365 0.1%	A0A292PQB4 A0A292Q9V6 A0A317T3C8 A0A292PKF7
9152	purine ribonucleotide biosynthetic process	0.00016159	0.0042905	11/257 4.2%	118/10365 1.1%	A0A292Q3T4 A0A292PUW4 A0A292PXI5 A0A292PSR4 A0A292PNA9 A0A292PU56 A0A317SXZ8 A0A292PSM5 A0A292Q7P5 A0A292PZM1 A0A317SSL3
98869	cellular oxidant detoxification	0.0001706	0.0043787	8/257 3.1%	64/10365 0.6%	A0A292Q3H5 A0A317SP86 A0A292Q761 A0A292Q2R7 A0A317SKL8 A0A292PL97 A0A292PVC7 A0A292PP51
43648	dicarboxylic acid metabolic process	0.00019043	0.0047301	8/257 3.1%	65/10365 0.6%	A0A292Q211 A0A292PTK9 A0A292PJY5 A0A317SGU1 A0A292Q8R3 A0A292PX68 A0A292Q4Z0 A0A292PV91
6164	purine nucleotide biosynthetic process	0.00020198	0.0048601	11/257 4.2%	121/10365 1.1%	A0A292Q3T4 A0A292PUW4 A0A292PXI5 A0A292PSR4 A0A292PNA9 A0A292PU56 A0A317SXZ8 A0A292PSM5 A0A292Q7P5 A0A292PZM1 A0A317SSL3
16053	organic acid biosynthetic process	0.00022221	0.005185	20/257 7.7%	332/10365 3.2%	A0A292PJB7 A0A292PTK9 A0A317SLC6 A0A292PQB4 A0A317SQB4 A0A292Q9V6 A0A292PR18 A0A292PW37 A0A292PKF7 A0A292PL28 A0A317SIS9 A0A292PTZ8 A0A292PR34 A0A292PSV6 A0A292PNR8 A0A292PXW4 A0A292PKT0 A0A292Q070 A0A317SW11 A0A292PL33
9067	aspartate family amino acid biosynthetic process	0.00023581	0.0053242	8/257 3.1%	67/10365 0.6%	A0A292PL28 A0A317SIS9 A0A292PTZ8 A0A292PQB4 A0A292PR18 A0A317SW11 A0A292PW37 A0A292PKF7
6099	tricarboxylic acid cycle	0.00024201	0.0053242	7/257 2.7%	51/10365 0.4%	A0A292Q045 A0A317SZR8 A0A292Q8R3 A0A292PX68 A0A317SPK3 D5GJQ7 A0A292PP75
1990748	cellular detoxification	0.00028968	0.0057193	8/257 3.1%	69/10365 0.6%	A0A292Q3H5 A0A317SP86 A0A292Q761 A0A292Q2R7 A0A317SKL8 A0A292PL97 A0A292PVC7 A0A292PP51
98754	detoxification	0.00028968	0.0057193	8/257 3.1%	69/10365 0.6%	A0A292Q3H5 A0A317SP86 A0A292Q761 A0A292Q2R7 A0A317SKL8 A0A292PL97 A0A292PVC7 A0A292PP51
97237	cellular response to toxic substance	0.00028968	0.0057193	8/257 3.1%	69/10365 0.6%	A0A292Q3H5 A0A317SP86 A0A292Q761 A0A292Q2R7 A0A317SKL8 A0A292PL97 A0A292PVC7 A0A292PP51
9636	response to toxic substance	0.00028968	0.0057193	8/257 3.1%	69/10365 0.6%	A0A292Q3H5 A0A317SP86 A0A292Q761 A0A292Q2R7 A0A317SKL8 A0A292PL97 A0A292PVC7 A0A292PP51
9259	ribonucleotide metabolic process	0.00031017	0.0059708	15/257 5.8%	216/10365 2.0%	A0A292PYN4 A0A292PXI5 A0A292PNA9 A0A292PSM5 A0A292Q7P5 A0A292PZM1 A0A317SQ86 A0A292Q3T4 A0A292PUW4 A0A292Q2S5 A0A292Q798 A0A292PSR4 A0A292PU56 A0A317SXZ8 A0A317SSL3
72521	purine-containing compound metabolic process	0.00035956	0.0064406	15/257 5.8%	219/10365 2.1%	A0A292PYN4 A0A292PXI5 A0A292PNA9 A0A292PSM5 A0A292Q7P5 A0A292PZM1 A0A292PM13 A0A292Q3T4 A0A292PUW4 A0A292Q798 A0A292PSR4 A0A292PU56 A0A317SXZ8 D5G6J2 A0A317SSL3
19693	ribose phosphate metabolic process	0.00035956	0.0064406	15/257 5.8%	219/10365 2.1%	A0A292PYN4 A0A292PXI5 A0A292PNA9 A0A292PSM5 A0A292Q7P5 A0A292PZM1 A0A317SQ86 A0A292Q3T4 A0A292PUW4 A0A292Q2S5 A0A292Q798 A0A292PSR4 A0A292PU56 A0A317SXZ8 A0A317SSL3
6555	methionine metabolic process	0.00035967	0.0064406	6/257 2.3%	39/10365 0.3%	A0A317SIS9 A0A292PQB4 A0A292PR18 A0A317SW11 A0A292PKF7 A0A292PLB4
9060	aerobic respiration	0.00038991	0.0068235	7/257 2.7%	55/10365 0.5%	A0A292Q045 A0A317SZR8 A0A292Q8R3 A0A292PX68 A0A317SPK3 D5GJQ7 A0A292PP75
72522	purine-containing compound biosynthetic process	0.00045972	0.0078663	11/257 4.2%	133/10365 1.2%	A0A292Q3T4 A0A292PUW4 A0A292PXI5 A0A292PSR4 A0A292PNA9 A0A292PU56 A0A317SXZ8 A0A292PSM5 A0A292Q7P5 A0A292PZM1 A0A317SSL3
6558	L-phenylalanine metabolic process	0.00068113	0.011159	4/257 1.5%	17/10365 0.1%	A0A292PXV1 D5GFI8 A0A292Q1U0 A0A292PL33
1902221	erythrose 4-phosphate/phosphoenolpyruvate family amino acid metabolic process	0.00068113	0.011159	4/257 1.5%	17/10365 0.1%	A0A292PXV1 D5GFI8 A0A292Q1U0 A0A292PL33
96	sulfur amino acid metabolic process	0.00073892	0.011854	7/257 2.7%	61/10365 0.5%	A0A317SIS9 A0A292PQB4 A0A292Q9V6 A0A292PR18 A0A317SW11 A0A292PKF7 A0A292PLB4
6414	translational elongation	0.00079307	0.012462	6/257 2.3%	45/10365 0.4%	A0A317SN53 A0A292PJ06 A0A292PPD7 A0A292PPQ6 A0A317SES7 A0A292Q0Y8
15980	energy derivation by oxidation of organic compounds	0.00088103	0.013568	9/257 3.5%	101/10365 0.9%	A0A292Q045 A0A317SZR8 A0A317SCR6 A0A292Q8R3 A0A292PJH6 A0A292PX68 A0A317SPK3 D5GJQ7 A0A292PP75
5975	carbohydrate metabolic process	0.00090106	0.013604	23/257 8.9%	454/10365 4.3%	A0A292PYN4 A0A292PPH9 D5GFU6 A0A292PYG4 A0A292Q0L4 A0A292PQM3 A0A292Q6U7 A0A292Q6N1 A0A292PX68 A0A292Q6N2 A0A292PRL5 A0A292Q2L6 A0A317T1U0 A0A292PQS3 A0A317SCR6 A0A292PKM6 A0A317SGG2 A0A292Q798 A0A317T1K1 A0A292PNU1 A0A292Q5Z0 A0A317SQM6 A0A292PP75
9150	purine ribonucleotide metabolic process	0.00098043	0.014183	13/257 5.0%	192/10365 1.8%	A0A292PYN4 A0A292PXI5 A0A292PNA9 A0A292PSM5 A0A292Q7P5 A0A292PZM1 A0A292Q3T4 A0A292PUW4 A0A292Q798 A0A292PSR4 A0A292PU56 A0A317SXZ8 A0A317SSL3
97	sulfur amino acid biosynthetic process	0.0010032	0.014183	6/257 2.3%	47/10365 0.4%	A0A317SIS9 A0A292PQB4 A0A292Q9V6 A0A292PR18 A0A317SW11 A0A292PKF7
1901293	nucleoside phosphate biosynthetic process	0.0010131	0.014183	14/257 5.4%	217/10365 2.0%	A0A292PTK9 A0A292PXI5 A0A292PNA9 A0A292PSM5 A0A292Q7P5 A0A292PZM1 A0A317SQ86 A0A292Q3T4 A0A292PUW4 A0A292Q2S5 A0A292PSR4 A0A292PU56 A0A317SXZ8 A0A317SSL3
9165	nucleotide biosynthetic process	0.0010131	0.014183	14/257 5.4%	217/10365 2.0%	A0A292PTK9 A0A292PXI5 A0A292PNA9 A0A292PSM5 A0A292Q7P5 A0A292PZM1 A0A317SQ86 A0A292Q3T4 A0A292PUW4 A0A292Q2S5 A0A292PSR4 A0A292PU56 A0A317SXZ8 A0A317SSL3
6163	purine nucleotide metabolic process	0.0011305	0.015304	13/257 5.0%	195/10365 1.8%	A0A292PYN4 A0A292PXI5 A0A292PNA9 A0A292PSM5 A0A292Q7P5 A0A292PZM1 A0A292Q3T4 A0A292PUW4 A0A292Q798 A0A292PSR4 A0A292PU56 A0A317SXZ8 A0A317SSL3
19627	urea metabolic process	0.0011329	0.015304	3/257 1.1%	9/10365 0.0%	A0A292PWX0 A0A292PHH1 D5GHZ6
45333	cellular respiration	0.0011864	0.0155	8/257 3.1%	85/10365 0.8%	A0A292Q045 A0A317SZR8 A0A292Q8R3 A0A292PJH6 A0A292PX68 A0A317SPK3 D5GJQ7 A0A292PP75
9072	aromatic amino acid family metabolic process	0.0011877	0.0155	7/257 2.7%	66/10365 0.6%	A0A292PTK9 A0A317SLC6 A0A292PXV1 A0A292Q070 D5GFI8 A0A292Q1U0 A0A292PL33
9086	methionine biosynthetic process	0.0012117	0.01555	5/257 1.9%	33/10365 0.3%	A0A317SIS9 A0A292PQB4 A0A292PR18 A0A317SW11 A0A292PKF7
9201	ribonucleoside triphosphate biosynthetic process	0.0012536	0.015632	6/257 2.3%	49/10365 0.4%	A0A292PUW4 A0A292Q2S5 A0A292PSR4 A0A292PNA9 A0A317SXZ8 A0A292PSM5
46394	carboxylic acid biosynthetic process	0.0012587	0.015632	18/257 7.0%	326/10365 3.1%	A0A292PJB7 A0A292PTK9 A0A317SLC6 A0A292PQB4 A0A317SQB4 A0A292Q9V6 A0A292PR18 A0A292PW37 A0A292PKF7 A0A292PL28 A0A317SIS9 A0A292PTZ8 A0A292PR34 A0A292PSV6 A0A292PNR8 A0A292PXW4 A0A317SW11 A0A292PL33
9199	ribonucleoside triphosphate metabolic process	0.0017157	0.02097	6/257 2.3%	52/10365 0.5%	A0A292PUW4 A0A292Q2S5 A0A292PSR4 A0A292PNA9 A0A317SXZ8 A0A292PSM5
33609	oxalate metabolic process	0.0018072	0.021743	2/257 0.7%	3/10365 0.0%	A0A317SGU1 A0A292Q4Z0
9142	nucleoside triphosphate biosynthetic process	0.0018953	0.022452	6/257 2.3%	53/10365 0.5%	A0A292PUW4 A0A292Q2S5 A0A292PSR4 A0A292PNA9 A0A317SXZ8 A0A292PSM5
103	sulfate assimilation	0.0021449	0.025024	3/257 1.1%	11/10365 0.1%	A0A292PQB4 A0A317T3C8 A0A292PKF7
44272	sulfur compound biosynthetic process	0.0022679	0.026063	8/257 3.1%	94/10365 0.9%	A0A317SIS9 A0A292PQB4 A0A292Q9V6 A0A292PR18 A0A317T3C8 A0A317SW11 A0A292PKF7 A0A292PMH7
9112	nucleobase metabolic process	0.002605	0.029498	5/257 1.9%	39/10365 0.3%	A0A292PM13 A0A292PK05 A0A317SQ86 A0A292Q3T4 D5G6J2
9126	purine nucleoside monophosphate metabolic process	0.0027592	0.030028	6/257 2.3%	57/10365 0.5%	A0A292Q3T4 A0A292PXI5 A0A292PU56 A0A292Q7P5 A0A292PZM1 A0A317SSL3
9167	purine ribonucleoside monophosphate metabolic process	0.0027592	0.030028	6/257 2.3%	57/10365 0.5%	A0A292Q3T4 A0A292PXI5 A0A292PU56 A0A292Q7P5 A0A292PZM1 A0A317SSL3
6559	L-phenylalanine catabolic process	0.0028078	0.030028	3/257 1.1%	12/10365 0.1%	A0A292PXV1 D5GFI8 A0A292Q1U0
1902222	erythrose 4-phosphate/phosphoenolpyruvate family amino acid catabolic process	0.0028078	0.030028	3/257 1.1%	12/10365 0.1%	A0A292PXV1 D5GFI8 A0A292Q1U0
19464	glycine decarboxylation via glycine cleavage system	0.0035553	0.037291	2/257 0.7%	4/10365 0.0%	D5GPW1 A0A292Q6M5
6536	glutamate metabolic process	0.0035838	0.037291	3/257 1.1%	13/10365 0.1%	A0A292Q211 A0A292PJY5 A0A292PV91
9141	nucleoside triphosphate metabolic process	0.003889	0.039463	6/257 2.3%	61/10365 0.5%	A0A292PUW4 A0A292Q2S5 A0A292PSR4 A0A292PNA9 A0A317SXZ8 A0A292PSM5
6754	ATP biosynthetic process	0.0040193	0.039463	5/257 1.9%	43/10365 0.4%	A0A292PUW4 A0A292PSR4 A0A292PNA9 A0A317SXZ8 A0A292PSM5
15985	energy coupled proton transport, down electrochemical gradient	0.0040193	0.039463	5/257 1.9%	43/10365 0.4%	A0A292PUW4 A0A292PSR4 A0A292PNA9 A0A317SXZ8 A0A292PSM5
15986	ATP synthesis coupled proton transport	0.0040193	0.039463	5/257 1.9%	43/10365 0.4%	A0A292PUW4 A0A292PSR4 A0A292PNA9 A0A317SXZ8 A0A292PSM5
6753	nucleoside phosphate metabolic process	0.0041001	0.039463	16/257 6.2%	307/10365 2.9%	A0A292PYN4 A0A292PTK9 A0A292PXI5 A0A292PNA9 A0A292PSM5 A0A292Q7P5 A0A292PZM1 A0A317SQ86 A0A292Q3T4 A0A292PUW4 A0A292Q2S5 A0A292Q798 A0A292PSR4 A0A292PU56 A0A317SXZ8 A0A317SSL3
9117	nucleotide metabolic process	0.0041001	0.039463	16/257 6.2%	307/10365 2.9%	A0A292PYN4 A0A292PTK9 A0A292PXI5 A0A292PNA9 A0A292PSM5 A0A292Q7P5 A0A292PZM1 A0A317SQ86 A0A292Q3T4 A0A292PUW4 A0A292Q2S5 A0A292Q798 A0A292PSR4 A0A292PU56 A0A317SXZ8 A0A317SSL3
9069	serine family amino acid metabolic process	0.0042183	0.0401	6/257 2.3%	62/10365 0.5%	D5GPW1 A0A292PQB4 A0A292PSV6 A0A292Q9V6 A0A292PKF7 A0A292Q6M5
22900	electron transport chain	0.0045027	0.042281	8/257 3.1%	105/10365 1.0%	A0A292Q045 D5G4I2 A0A317SZR8 A0A317ST53 A0A292PIT1 A0A292PJH6 A0A317SPK3 A0A317SY00
9161	ribonucleoside monophosphate metabolic process	0.004742	0.043992	7/257 2.7%	84/10365 0.8%	A0A317SQ86 A0A292Q3T4 A0A292PXI5 A0A292PU56 A0A292Q7P5 A0A292PZM1 A0A317SSL3
44249	cellular biosynthetic process	0.005169	0.047383	78/257 30.3%	2416/10365 23.3%	A0A292PTK9 A0A317SQB4 A0A292PSM5 A0A317SF46 A0A317SES7 A0A292PHH1 A0A292Q3T4 A0A292PR34 A0A292PSV6 A0A292PSR4 A0A292PU56 A0A317SFH6 A0A317SW11 A0A292PL33 A0A292QAG5 A0A292PRH8 A0A292PQB4 A0A292PPD7 D5G7H7 D5G9Y3 A0A292PSN2 A0A292Q1P9 A0A292Q7P5 A0A292PKF7 A0A292PJ06 A0A317SIS9 A0A292PUW4 A0A292Q2S5 A0A292PPQ6 A0A317SUS3 A0A317SGD9 A0A292Q2G7 A0A292PXI5 A0A292PNA9 A0A292PYG3 A0A292PJE4 A0A292PZM1 …
9074	aromatic amino acid family catabolic process	0.0053831	0.047703	4/257 1.5%	29/10365 0.2%	A0A292PTK9 A0A292PXV1 D5GFI8 A0A292Q1U0
9145	purine nucleoside triphosphate biosynthetic process	0.0053898	0.047703	5/257 1.9%	46/10365 0.4%	A0A292PUW4 A0A292PSR4 A0A292PNA9 A0A317SXZ8 A0A292PSM5
9206	purine ribonucleoside triphosphate biosynthetic process	0.0053898	0.047703	5/257 1.9%	46/10365 0.4%	A0A292PUW4 A0A292PSR4 A0A292PNA9 A0A317SXZ8 A0A292PSM5
45901	positive regulation of translational elongation	0.0058287	0.048949	2/257 0.7%	5/10365 0.0%	A0A292PPQ6 A0A317SES7
44209	AMP salvage	0.0058287	0.048949	2/257 0.7%	5/10365 0.0%	A0A292Q3T4 A0A292PXI5
9081	branched-chain amino acid metabolic process	0.005912	0.048949	5/257 1.9%	47/10365 0.4%	A0A292PNC4 A0A317SIS9 A0A292PR34 A0A317SQB4 A0A292PKT0
9127	purine nucleoside monophosphate biosynthetic process	0.005912	0.048949	5/257 1.9%	47/10365 0.4%	A0A292Q3T4 A0A292PXI5 A0A292Q7P5 A0A292PZM1 A0A317SSL3
9168	purine ribonucleoside monophosphate biosynthetic process	0.005912	0.048949	5/257 1.9%	47/10365 0.4%	A0A292Q3T4 A0A292PXI5 A0A292Q7P5 A0A292PZM1 A0A317SSL3
9308	amine metabolic process	0.005912	0.048949	5/257 1.9%	47/10365 0.4%	A0A292PIM5 A0A292PTK9 A0A317SLC6 A0A292PKE6 A0A292Q0R1
