# Supplementary material for: Investigation of the Proteomes of the Truffles Tuber albidum pico, T. aestivum, T. indicum, T. magnatum, and T. melanosporum
Source: Int J Mol Sci. 2021 Nov 30;22(23):12999. doi: 10.3390/ijms222312999 (PMC8658033; doi:10.3390/ijms222312999)
Supplement: Supplementary file 1 [file ijms-22-12999-s001.zip › Supplemental Information/Comparison Tuber magnatum vs Tuber aestivum.xlsx]

## Sheet: Upregulated in T. magnatum
T-Test Tuber magnatum vs Tuber aestivum
1 % FDR, min. 2fold change
Proteins upregulated in Tuber magnatum
N: Student's T-test q-value Tuber magnatum_Tuber aestivum	UniProt Accession	ID	Protein names	Gene names	Organism	N: Student's T-test Difference Tuber magnatum_Tuber aestivum	fold change
0	A0A317SIJ8	A0A317SIJ8_9PEZI	Carbonic anhydrase	C7212DRAFT_331839	Tuber magnatum (white Piedmont truffle)	8.59851	387.623
0	A0A317SR34	A0A317SR34_9PEZI	CFEM domain-containing protein	C7212DRAFT_364071	Tuber magnatum (white Piedmont truffle)	6.89342	118.885
0	A0A292PUR3	A0A292PUR3_9PEZI	Uncharacterized protein	GSTUAT00005385001	Tuber aestivum (summer truffle)	6.56556	94.7176
0	D5GL90	D5GL90_TUBMM	Uncharacterized protein	GSTUM_00010075001	Tuber melanosporum (strain Mel28) (Perigord black truffle)	6.4985	90.4156
0	A0A317SFJ3	A0A317SFJ3_9PEZI	Uncharacterized protein	C7212DRAFT_300217	Tuber magnatum (white Piedmont truffle)	6.27688	77.5406
0	A0A317SVE3	A0A317SVE3_9PEZI	Uncharacterized protein	C7212DRAFT_315651	Tuber magnatum (white Piedmont truffle)	5.65312	50.3221
0	A0A317SIM4	A0A317SIM4_9PEZI	Carbonic anhydrase	C7212DRAFT_285467	Tuber magnatum (white Piedmont truffle)	5.56522	47.3476
0	A0A317T1P3	A0A317T1P3_9PEZI	Mitochondrial glyco protein	C7212DRAFT_350026	Tuber magnatum (white Piedmont truffle)	5.5435	46.6401
0	A0A292PSU3	A0A292PSU3_9PEZI	AMP-binding domain-containing protein	GSTUAT00006400001	Tuber aestivum (summer truffle)	5.39169	41.9817
0	A0A317SL63	A0A317SL63_9PEZI	Isocitrate dehydrogenase [NAD] subunit, mitochondrial	C7212DRAFT_329135	Tuber magnatum (white Piedmont truffle)	5.3817	41.692
0	A0A317SQI0	A0A317SQI0_9PEZI	Glutamine synthetase (EC 6.3.1.2)	C7212DRAFT_319295	Tuber magnatum (white Piedmont truffle)	5.26777	38.5263
0	D5G492	D5G492_TUBMM	Uncharacterized protein	GSTUM_00004007001	Tuber melanosporum (strain Mel28) (Perigord black truffle)	5.22788	37.4756
0	A0A292PXP3	A0A292PXP3_9PEZI	MFS domain-containing protein	GSTUAT00003568001	Tuber aestivum (summer truffle)	5.05796	33.3118
0	A0A317SHR4	A0A317SHR4_9PEZI	Nucleoside diphosphate kinase (EC 2.7.4.6)	C7212DRAFT_334662	Tuber magnatum (white Piedmont truffle)	4.84176	28.6758
0	A0A317SQL8	A0A317SQL8_9PEZI	Elongation factor 1-beta	C7212DRAFT_351834	Tuber magnatum (white Piedmont truffle)	4.82774	28.3984
0	A0A317SRG4	A0A317SRG4_9PEZI	Phosphatidylglycerol/phosphatidylinositol transfer protein	C7212DRAFT_320994	Tuber magnatum (white Piedmont truffle)	4.81759	28.1993
0	D5GF29	D5GF29_TUBMM	Uncharacterized protein	GSTUM_00006718001	Tuber melanosporum (strain Mel28) (Perigord black truffle)	4.80968	28.0452
0	A0A317SW83	A0A317SW83_9PEZI	Aldehyde dehydrogenase	C7212DRAFT_178106	Tuber magnatum (white Piedmont truffle)	4.75442	26.9913
0	A0A317SFQ2	A0A317SFQ2_9PEZI	Uncharacterized protein	C7212DRAFT_365785	Tuber magnatum (white Piedmont truffle)	4.74097	26.7408
0	A0A317SRA8	A0A317SRA8_9PEZI	Glucooligosaccharide oxidase	C7212DRAFT_278867	Tuber magnatum (white Piedmont truffle)	4.73977	26.7186
0	D5GHU1	D5GHU1_TUBMM	CENP-V/GFA domain-containing protein	GSTUM_00008111001	Tuber melanosporum (strain Mel28) (Perigord black truffle)	4.71171	26.2039
0	A0A317SLD4	A0A317SLD4_9PEZI	Uncharacterized protein	C7212DRAFT_298639	Tuber magnatum (white Piedmont truffle)	4.70997	26.1723
0	A0A317SHE3	A0A317SHE3_9PEZI	Alpha-1,4 glucan phosphorylase (EC 2.4.1.1)	C7212DRAFT_300389	Tuber magnatum (white Piedmont truffle)	4.70351	26.0554
0	A0A317T5L9	A0A317T5L9_9PEZI	PLP-dependent transferase	C7212DRAFT_161415	Tuber magnatum (white Piedmont truffle)	4.69937	25.9807
0	A0A317SM86	A0A317SM86_9PEZI	Uncharacterized protein	C7212DRAFT_344856	Tuber magnatum (white Piedmont truffle)	4.6028	24.2986
0	A0A317SNT4	A0A317SNT4_9PEZI	Putative 40S ribosomal protein S17	C7212DRAFT_345779	Tuber magnatum (white Piedmont truffle)	4.5949	24.1659
0	D5G640	D5G640_TUBMM	Uncharacterized protein	GSTUM_00001756001	Tuber melanosporum (strain Mel28) (Perigord black truffle)	4.59119	24.1038
0	A0A317SEI9	A0A317SEI9_9PEZI	Peptidyl-prolyl cis-trans isomerase (PPIase) (EC 5.2.1.8)	C7212DRAFT_336925	Tuber magnatum (white Piedmont truffle)	4.58928	24.0719
0	A0A317SLR4	A0A317SLR4_9PEZI	Uncharacterized protein	C7212DRAFT_352732	Tuber magnatum (white Piedmont truffle)	4.57714	23.8702
0	A0A317SDR6	A0A317SDR6_9PEZI	Uncharacterized protein	C7212DRAFT_366576	Tuber magnatum (white Piedmont truffle)	4.5607	23.5998
0	A0A317SE15	A0A317SE15_9PEZI	Exocyst complex component SEC15	C7212DRAFT_224886	Tuber magnatum (white Piedmont truffle)	4.5522	23.4611
0	A0A317STN7	A0A317STN7_9PEZI	Uncharacterized protein	C7212DRAFT_315070	Tuber magnatum (white Piedmont truffle)	4.52796	23.0702
0	A0A317SDV3	A0A317SDV3_9PEZI	Actin-depolymerizing factor 1 (Cofilin) (Fragment)	C7212DRAFT_226045	Tuber magnatum (white Piedmont truffle)	4.50203	22.6593
0	A0A292PNK3	A0A292PNK3_9PEZI	Uncharacterized protein	GSTUAT00006658001	Tuber aestivum (summer truffle)	4.4755	22.2464
0	D5G4Q2	D5G4Q2_TUBMM	Uncharacterized protein	GSTUM_00000038001	Tuber melanosporum (strain Mel28) (Perigord black truffle)	4.44659	21.805
0	A0A317SK39	A0A317SK39_9PEZI	Peptide hydrolase (EC 3.4.-.-)	C7212DRAFT_283414	Tuber magnatum (white Piedmont truffle)	4.37883	20.8046
0	A0A317SWG9	A0A317SWG9_9PEZI	Benzoquinone reductase	C7212DRAFT_304669	Tuber magnatum (white Piedmont truffle)	4.33715	20.2121
0	A0A292PMG3	A0A292PMG3_9PEZI	Uncharacterized protein	GSTUAT00007193001	Tuber aestivum (summer truffle)	4.26195	19.1856
0	A0A317SKL1	A0A317SKL1_9PEZI	Aldo/keto reductase	C7212DRAFT_330237	Tuber magnatum (white Piedmont truffle)	4.25087	19.0388
0	A0A317SL19	A0A317SL19_9PEZI	Uncharacterized protein	C7212DRAFT_330914	Tuber magnatum (white Piedmont truffle)	4.24418	18.9507
0	A0A317SG47	A0A317SG47_9PEZI	S-adenosylmethionine synthase (EC 2.5.1.6)	C7212DRAFT_332263	Tuber magnatum (white Piedmont truffle)	4.23665	18.8521
0	D5GFS5	D5GFS5_TUBMM	Uncharacterized protein	GSTUM_00007051001	Tuber melanosporum (strain Mel28) (Perigord black truffle)	4.12005	17.3884
0	A0A317T620	A0A317T620_9PEZI	RRM domain-containing protein	C7212DRAFT_307496	Tuber magnatum (white Piedmont truffle)	4.09843	17.1297
0	A0A317SH21	A0A317SH21_9PEZI	Mitochondrial carrier	C7212DRAFT_331970	Tuber magnatum (white Piedmont truffle)	4.0887	17.0146
0	A0A317T5T2	A0A317T5T2_9PEZI	YjgF-like protein	C7212DRAFT_340960	Tuber magnatum (white Piedmont truffle)	4.06367	16.7219
0	A0A292PZC8	A0A292PZC8_9PEZI	Uncharacterized protein	GSTUAT00004212001	Tuber aestivum (summer truffle)	4.06034	16.6834
0	D5GD88	D5GD88_TUBMM	p-aminobenzoic acid synthase (EC 2.6.1.85) (Para-aminobenzoate synthase)	GSTUM_00006093001	Tuber melanosporum (strain Mel28) (Perigord black truffle)	4.05789	16.6551
0	A0A317STM6	A0A317STM6_9PEZI	NAD(P)-binding protein	C7212DRAFT_313832	Tuber magnatum (white Piedmont truffle)	4.05745	16.65
0	A0A317SDG9	A0A317SDG9_9PEZI	Peptidylprolyl isomerase (EC 5.2.1.8)	C7212DRAFT_336247	Tuber magnatum (white Piedmont truffle)	4.05572	16.63
0	A0A317SWT6	A0A317SWT6_9PEZI	Uncharacterized protein	C7212DRAFT_341515	Tuber magnatum (white Piedmont truffle)	4.02691	16.3012
0	A0A317SNN1	A0A317SNN1_9PEZI	Cerato-platanin	C7212DRAFT_280312	Tuber magnatum (white Piedmont truffle)	3.9741	15.7153
0	A0A317SYC6	A0A317SYC6_9PEZI	Uncharacterized protein	C7212DRAFT_349256	Tuber magnatum (white Piedmont truffle)	3.90512	14.9816
0	A0A317SKI9	A0A317SKI9_9PEZI	Dihydrolipoyl dehydrogenase (EC 1.8.1.4)	C7212DRAFT_326813	Tuber magnatum (white Piedmont truffle)	3.86951	14.6163
0	A0A317SPM0	A0A317SPM0_9PEZI	SGL-domain-containing protein	C7212DRAFT_352044	Tuber magnatum (white Piedmont truffle)	3.78572	13.7916
0	A0A317SWQ3	A0A317SWQ3_9PEZI	Carbohydrate-Binding Module Family 18/Copper radical oxidase	C7212DRAFT_351099	Tuber magnatum (white Piedmont truffle)	3.77871	13.7248
0	A0A317SQZ6	A0A317SQZ6_9PEZI	ECH-domain-containing protein	C7212DRAFT_280810	Tuber magnatum (white Piedmont truffle)	3.75219	13.4748
0	A0A317SI77	A0A317SI77_9PEZI	Vacuolar serine protease	C7212DRAFT_330593	Tuber magnatum (white Piedmont truffle)	3.71476	13.1297
0	A0A317SRP2	A0A317SRP2_9PEZI	RNA-binding domain-containing protein	C7212DRAFT_293973	Tuber magnatum (white Piedmont truffle)	3.6989	12.9861
0	A0A317SKN7	A0A317SKN7_9PEZI	1,3-beta-glucanosyltransferase (EC 2.4.1.-)	C7212DRAFT_215820	Tuber magnatum (white Piedmont truffle)	3.65537	12.6002
0	A0A317SIV6	A0A317SIV6_9PEZI	Triosephosphate isomerase (EC 5.3.1.1)	C7212DRAFT_333101	Tuber magnatum (white Piedmont truffle)	3.63919	12.4596
0	A0A317SIH5	A0A317SIH5_9PEZI	Glyoxalase domain-containing protein	C7212DRAFT_330731	Tuber magnatum (white Piedmont truffle)	3.62175	12.3099
0	D5G6D1	D5G6D1_TUBMM	Mitochondrial genome maintenance protein MGM101	GSTUM_00004428001	Tuber melanosporum (strain Mel28) (Perigord black truffle)	3.61093	12.2179
0	A0A317SGL5	A0A317SGL5_9PEZI	Heme peroxidase	C7212DRAFT_339907	Tuber magnatum (white Piedmont truffle)	3.61084	12.2172
0	A0A317SK37	A0A317SK37_9PEZI	PHB domain-containing protein	C7212DRAFT_328811	Tuber magnatum (white Piedmont truffle)	3.60791	12.1924
0	A0A317SP69	A0A317SP69_9PEZI	40S ribosomal protein S8	C7212DRAFT_322076	Tuber magnatum (white Piedmont truffle)	3.59068	12.0477
0	A0A317STR0	A0A317STR0_9PEZI	Adenylyl-sulfate kinase (EC 2.7.1.25)	C7212DRAFT_318198	Tuber magnatum (white Piedmont truffle)	3.57075	11.8824
0	D5GK81	D5GK81_TUBMM	40S ribosomal protein S21	GSTUM_00009419001	Tuber melanosporum (strain Mel28) (Perigord black truffle)	3.55495	11.7529
0	A0A317T1S2	A0A317T1S2_9PEZI	Nuclear transport factor 2	C7212DRAFT_305098	Tuber magnatum (white Piedmont truffle)	3.54063	11.6369
0	A0A317SMH4	A0A317SMH4_9PEZI	Uncharacterized protein	C7212DRAFT_320648	Tuber magnatum (white Piedmont truffle)	3.52907	11.544
0	A0A317SUH2	A0A317SUH2_9PEZI	Mitochondrial carrier	C7212DRAFT_320114	Tuber magnatum (white Piedmont truffle)	3.51641	11.4431
0	A0A317STP9	A0A317STP9_9PEZI	Uncharacterized protein	C7212DRAFT_313919	Tuber magnatum (white Piedmont truffle)	3.51058	11.397
0	A0A317SE59	A0A317SE59_9PEZI	Peptidyl-prolyl cis-trans isomerase (PPIase) (EC 5.2.1.8)	C7212DRAFT_337110	Tuber magnatum (white Piedmont truffle)	3.48326	11.1832
0	A0A317T148	A0A317T148_9PEZI	TPR-like protein	C7212DRAFT_360628	Tuber magnatum (white Piedmont truffle)	3.4239	10.7324
0	A0A317SL66	A0A317SL66_9PEZI	Uncharacterized protein (Fragment)	C7212DRAFT_325175	Tuber magnatum (white Piedmont truffle)	3.39225	10.4995
0	A0A317SPN1	A0A317SPN1_9PEZI	Uncharacterized protein	C7212DRAFT_326297	Tuber magnatum (white Piedmont truffle)	3.3887	10.4737
0	D5G4J8	D5G4J8_TUBMM	Uncharacterized protein	GSTUM_00004141001	Tuber melanosporum (strain Mel28) (Perigord black truffle)	3.37253	10.357
0	A0A317SQ38	A0A317SQ38_9PEZI	Glycoside Hydrolase Family 78 protein	C7212DRAFT_317967	Tuber magnatum (white Piedmont truffle)	3.32531	10.0235
0	D5GLV6	D5GLV6_TUBMM	Uncharacterized protein	GSTUM_00010437001	Tuber melanosporum (strain Mel28) (Perigord black truffle)	3.31305	9.93865
0	A0A317SG76	A0A317SG76_9PEZI	6-phosphogluconate dehydrogenase, decarboxylating (EC 1.1.1.44)	C7212DRAFT_331966	Tuber magnatum (white Piedmont truffle)	3.30395	9.87616
0	A0A317T2R2	A0A317T2R2_9PEZI	Cyanate hydratase (Cyanase) (EC 4.2.1.104) (Cyanate hydrolase) (Cyanate lyase)	cyn1 C7212DRAFT_311105	Tuber magnatum (white Piedmont truffle)	3.29971	9.84718
0	A0A317SKA6	A0A317SKA6_9PEZI	Aminopeptidase (EC 3.4.11.-)	C7212DRAFT_358712	Tuber magnatum (white Piedmont truffle)	3.28831	9.76967
0	A0A317SS04	A0A317SS04_9PEZI	AAA domain-containing protein	C7212DRAFT_362855	Tuber magnatum (white Piedmont truffle)	3.28047	9.71672
0	A0A317SNY5	A0A317SNY5_9PEZI	S-adenosyl-L-methionine-dependent methyltransferase	C7212DRAFT_321419	Tuber magnatum (white Piedmont truffle)	3.27317	9.66768
0	A0A317SG98	A0A317SG98_9PEZI	Fructose-bisphosphate aldolase (FBP aldolase) (EC 4.1.2.13)	C7212DRAFT_333098	Tuber magnatum (white Piedmont truffle)	3.26654	9.62336
0	D5G3X0	D5G3X0_TUBMM	Vps54 domain-containing protein	GSTUM_00003836001	Tuber melanosporum (strain Mel28) (Perigord black truffle)	3.25604	9.55357
0	A0A317SRJ0	A0A317SRJ0_9PEZI	PH_6 domain-containing protein	C7212DRAFT_188431	Tuber magnatum (white Piedmont truffle)	3.24533	9.48291
0	A0A317SBD7	A0A317SBD7_9PEZI	Tyrosinase (EC 1.14.18.1)	C7212DRAFT_367230	Tuber magnatum (white Piedmont truffle)	3.23503	9.41545
0	A0A317SSE3	A0A317SSE3_9PEZI	Cerato-platanin	C7212DRAFT_319755	Tuber magnatum (white Piedmont truffle)	3.22742	9.36592
0	A0A317SWW6	A0A317SWW6_9PEZI	Glutathione peroxidase	C7212DRAFT_323630	Tuber magnatum (white Piedmont truffle)	3.22297	9.33707
0	A0A317SWA5	A0A317SWA5_9PEZI	Uncharacterized protein	C7212DRAFT_313682	Tuber magnatum (white Piedmont truffle)	3.21136	9.26223
0	D5GB90	D5GB90_TUBMM	Uncharacterized protein	GSTUM_00003797001	Tuber melanosporum (strain Mel28) (Perigord black truffle)	3.20645	9.23076
0	D5GI59	D5GI59_TUBMM	Peptide hydrolase (EC 3.4.-.-)	GSTUM_00008292001	Tuber melanosporum (strain Mel28) (Perigord black truffle)	3.19413	9.15227
0	D5GJK9	D5GJK9_TUBMM	2-phosphoglycerate dehydratase (EC 4.2.1.11) (Enolase)	GSTUM_00009058001	Tuber melanosporum (strain Mel28) (Perigord black truffle)	3.19286	9.14422
0	A0A317SC01	A0A317SC01_9PEZI	Cytochrome b5	C7212DRAFT_367036	Tuber magnatum (white Piedmont truffle)	3.18362	9.08584
5.34045e-06	A0A317T503	A0A317T503_9PEZI	Dihydrolipoyllysine-residue succinyltransferase (EC 2.3.1.61)	C7212DRAFT_290334	Tuber magnatum (white Piedmont truffle)	3.17751	9.04744
0	A0A317SHY5	A0A317SHY5_9PEZI	DUF2235 domain-containing protein	C7212DRAFT_367289	Tuber magnatum (white Piedmont truffle)	3.16937	8.99654
0	A0A317SE35	A0A317SE35_9PEZI	Uncharacterized protein	C7212DRAFT_360487	Tuber magnatum (white Piedmont truffle)	3.16699	8.98171
0	A0A317SGU3	A0A317SGU3_9PEZI	Sorting nexin-3	C7212DRAFT_225775	Tuber magnatum (white Piedmont truffle)	3.16463	8.96703
0	D5GMH9	D5GMH9_TUBMM	Cytochrome b-c1 complex subunit Rieske, mitochondrial (EC 7.1.1.8)	GSTUM_00010736001	Tuber melanosporum (strain Mel28) (Perigord black truffle)	3.14317	8.83463
0	A0A317SWR4	A0A317SWR4_9PEZI	Glutamate dehydrogenase	C7212DRAFT_309346	Tuber magnatum (white Piedmont truffle)	3.10079	8.57888
0	A0A317SBE2	A0A317SBE2_9PEZI	Uncharacterized protein	C7212DRAFT_360371	Tuber magnatum (white Piedmont truffle)	3.07883	8.44929
0	D5GF07	D5GF07_TUBMM	Histone domain-containing protein	GSTUM_00006685001	Tuber melanosporum (strain Mel28) (Perigord black truffle)	3.06162	8.3491
0	A0A317SL52	A0A317SL52_9PEZI	DUF1960-domain-containing protein	C7212DRAFT_326023	Tuber magnatum (white Piedmont truffle)	3.05737	8.32454
0	A0A317SSE2	A0A317SSE2_9PEZI	Saccharopine dehydrogenase	C7212DRAFT_317034	Tuber magnatum (white Piedmont truffle)	3.05521	8.31208
5.03778e-06	A0A317SF00	A0A317SF00_9PEZI	Uncharacterized protein (Fragment)	C7212DRAFT_228907	Tuber magnatum (white Piedmont truffle)	3.04126	8.2321
0	A0A317SHK3	A0A317SHK3_9PEZI	Zincin	C7212DRAFT_213362	Tuber magnatum (white Piedmont truffle)	3.03326	8.18657
0	D5G9C6	D5G9C6_TUBMM	Aspartate aminotransferase (EC 2.6.1.1)	GSTUM_00003243001	Tuber melanosporum (strain Mel28) (Perigord black truffle)	3.02308	8.12901
0	A0A317SFX4	A0A317SFX4_9PEZI	GST C-terminal domain-containing protein	C7212DRAFT_333980	Tuber magnatum (white Piedmont truffle)	3.01746	8.09741
0	A0A317SEY3	A0A317SEY3_9PEZI	CHZ domain-containing protein	C7212DRAFT_337107	Tuber magnatum (white Piedmont truffle)	3.01483	8.08266
0	A0A317SYM4	A0A317SYM4_9PEZI	Clavaminate synthase-like protein	C7212DRAFT_168609	Tuber magnatum (white Piedmont truffle)	3.013	8.07241
0	A0A317T1J3	A0A317T1J3_9PEZI	Di-copper centre-containing protein	C7212DRAFT_274667	Tuber magnatum (white Piedmont truffle)	3.01261	8.07023
0	A0A317SY16	A0A317SY16_9PEZI	Uncharacterized protein	C7212DRAFT_363023	Tuber magnatum (white Piedmont truffle)	3.00858	8.04772
0	A0A317T2C5	A0A317T2C5_9PEZI	Peptide-methionine (S)-S-oxide reductase (EC 1.8.4.11)	C7212DRAFT_307169	Tuber magnatum (white Piedmont truffle)	2.99674	7.98194
0	D5GER5	D5GER5_TUBMM	Tr-type G domain-containing protein	GSTUM_00001343001	Tuber melanosporum (strain Mel28) (Perigord black truffle)	2.99541	7.97459
0	A0A292PKZ2	A0A292PKZ2_9PEZI	Uncharacterized protein	GSTUAT00007687001	Tuber aestivum (summer truffle)	2.99251	7.95857
0	A0A317SNE9	A0A317SNE9_9PEZI	GMC oxidoreductase	C7212DRAFT_323947	Tuber magnatum (white Piedmont truffle)	2.99158	7.95345
0	A0A317SCH3	A0A317SCH3_9PEZI	Ubiquitin carboxyl-terminal hydrolase (EC 3.4.19.12)	C7212DRAFT_338994	Tuber magnatum (white Piedmont truffle)	2.99054	7.94771
0	A0A317SRW7	A0A317SRW7_9PEZI	4-aminobutyrate aminotransferase (EC 2.6.1.19) (GABA aminotransferase) (Gamma-amino-N-butyrate transaminase)	C7212DRAFT_316726	Tuber magnatum (white Piedmont truffle)	2.98695	7.92796
0	A0A317SFA8	A0A317SFA8_9PEZI	(2E,6E)-farnesyl diphosphate synthase (EC 2.5.1.1) (EC 2.5.1.10) (Dimethylallyltranstransferase) (Farnesyl diphosphate synthase)	C7212DRAFT_302772	Tuber magnatum (white Piedmont truffle)	2.97645	7.87047
0	A0A317SNW1	A0A317SNW1_9PEZI	Uncharacterized protein	C7212DRAFT_195102	Tuber magnatum (white Piedmont truffle)	2.97219	7.84727
0	A0A317SJA3	A0A317SJA3_9PEZI	Uncharacterized protein	C7212DRAFT_345894	Tuber magnatum (white Piedmont truffle)	2.96639	7.81578
0	A0A317SM41	A0A317SM41_9PEZI	Peptidase M18, aminopeptidase I	C7212DRAFT_202324	Tuber magnatum (white Piedmont truffle)	2.962	7.79203
0	A0A317SH84	A0A317SH84_9PEZI	Cytochrome P450	C7212DRAFT_353597	Tuber magnatum (white Piedmont truffle)	2.95611	7.76029
0	A0A317SBB2	A0A317SBB2_9PEZI	Piwi-domain-containing protein	C7212DRAFT_231922	Tuber magnatum (white Piedmont truffle)	2.9351	7.64809
0	D5GA24	D5GA24_TUBMM	FAD-binding PCMH-type domain-containing protein	GSTUM_00003538001	Tuber melanosporum (strain Mel28) (Perigord black truffle)	2.87772	7.34988
0	A0A317SI51	A0A317SI51_9PEZI	Eukaryotic translation initiation factor 5A (eIF-5A)	C7212DRAFT_332458	Tuber magnatum (white Piedmont truffle)	2.85713	7.24572
0	A0A317SRF5	A0A317SRF5_9PEZI	Uncharacterized protein	C7212DRAFT_351625	Tuber magnatum (white Piedmont truffle)	2.85397	7.22987
1e-05	A0A317SVQ2	A0A317SVQ2_9PEZI	Ribosomal_L14e domain-containing protein	C7212DRAFT_293512	Tuber magnatum (white Piedmont truffle)	2.83141	7.11769
0	D5G4H7	D5G4H7_TUBMM	Peroxin-1	GSTUM_00004111001	Tuber melanosporum (strain Mel28) (Perigord black truffle)	2.83099	7.11562
0	A0A317SXY3	A0A317SXY3_9PEZI	Uncharacterized protein	C7212DRAFT_275071	Tuber magnatum (white Piedmont truffle)	2.82465	7.08442
0	A0A292PTV5	A0A292PTV5_9PEZI	Inositol-1-monophosphatase (EC 3.1.3.25)	GSTUAT00005772001	Tuber aestivum (summer truffle)	2.8102	7.01382
0	D5GNT3	D5GNT3_TUBMM	Uncharacterized protein	GSTUM_00011471001	Tuber melanosporum (strain Mel28) (Perigord black truffle)	2.80223	6.97518
0	D5GLW3	D5GLW3_TUBMM	KH type-2 domain-containing protein	GSTUM_00010444001	Tuber melanosporum (strain Mel28) (Perigord black truffle)	2.80032	6.96595
0	D5GAF9	D5GAF9_TUBMM	Pyridoxal 5'-phosphate synthase (glutamine hydrolyzing) (EC 4.3.3.6)	GSTUM_00005271001	Tuber melanosporum (strain Mel28) (Perigord black truffle)	2.79907	6.95992
2.29621e-05	D5GJZ4	D5GJZ4_TUBMM	Uncharacterized protein	GSTUM_00009283001	Tuber melanosporum (strain Mel28) (Perigord black truffle)	2.79768	6.95321
0	A0A317STK0	A0A317STK0_9PEZI	Thioredoxin-domain-containing protein	C7212DRAFT_342621	Tuber magnatum (white Piedmont truffle)	2.78666	6.9003
0	A0A292PL55	A0A292PL55_9PEZI	Aspartate aminotransferase (EC 2.6.1.1)	GSTUAT00008058001	Tuber aestivum (summer truffle)	2.7836	6.88568
0	A0A292Q242	A0A292Q242_9PEZI	PHB domain-containing protein	GSTUAT00001949001	Tuber aestivum (summer truffle)	2.77333	6.83684
0	D5GFL9	D5GFL9_TUBMM	PKS_ER domain-containing protein	GSTUM_00006980001	Tuber melanosporum (strain Mel28) (Perigord black truffle)	2.72768	6.6239
0	A0A317T0J5	A0A317T0J5_9PEZI	Inorganic diphosphatase (EC 3.6.1.1)	C7212DRAFT_349687	Tuber magnatum (white Piedmont truffle)	2.71829	6.58092
0	A0A317SHZ3	A0A317SHZ3_9PEZI	Rhodanese-like protein	C7212DRAFT_333700	Tuber magnatum (white Piedmont truffle)	2.70969	6.54181
0	D5G7Z9	D5G7Z9_TUBMM	Sulfate adenylyltransferase (EC 2.7.7.4) (ATP-sulfurylase) (Sulfate adenylate transferase) (SAT)	MET3 GSTUM_00002747001	Tuber melanosporum (strain Mel28) (Perigord black truffle)	2.70521	6.52153
0	A0A317SFB2	A0A317SFB2_9PEZI	Endoplasmic reticulum chaperone BiP (EC 3.6.4.10) (Immunoglobulin heavy chain-binding protein homolog)	C7212DRAFT_360108	Tuber magnatum (white Piedmont truffle)	2.69976	6.49694
0	A0A292PP33	A0A292PP33_9PEZI	Uncharacterized protein	GSTUAT00007455001	Tuber aestivum (summer truffle)	2.69839	6.49077
0	A0A317SC98	A0A317SC98_9PEZI	Uncharacterized protein	C7212DRAFT_231006	Tuber magnatum (white Piedmont truffle)	2.69412	6.47159
0	A0A317SDT5	A0A317SDT5_9PEZI	Class I glutamine amidotransferase-like protein	C7212DRAFT_354929	Tuber magnatum (white Piedmont truffle)	2.67468	6.38497
4.69083e-05	A0A317SMF0	A0A317SMF0_9PEZI	DNA damage checkpoint protein Rad24	C7212DRAFT_205143	Tuber magnatum (white Piedmont truffle)	2.66567	6.34522
0	A0A317SPL3	A0A317SPL3_9PEZI	Uncharacterized protein	C7212DRAFT_317629	Tuber magnatum (white Piedmont truffle)	2.65152	6.28329
0	A0A317SDI3	A0A317SDI3_9PEZI	Peptide-methionine (R)-S-oxide reductase (EC 1.8.4.12)	C7212DRAFT_286104	Tuber magnatum (white Piedmont truffle)	2.64968	6.27528
0	A0A317SKU2	A0A317SKU2_9PEZI	GroES-like protein	C7212DRAFT_366095	Tuber magnatum (white Piedmont truffle)	2.64845	6.26993
0	D5GBY0	D5GBY0_TUBMM	Phosphogluconate dehydrogenase (NADP(+)-dependent, decarboxylating) (EC 1.1.1.44)	GSTUM_00005638001	Tuber melanosporum (strain Mel28) (Perigord black truffle)	2.64762	6.26633
0	A0A317SDM8	A0A317SDM8_9PEZI	Uncharacterized protein	C7212DRAFT_287376	Tuber magnatum (white Piedmont truffle)	2.62562	6.17149
0	A0A317SNV7	A0A317SNV7_9PEZI	Flavin mononucleotide kinase 1 (EC 2.7.1.26) (Riboflavin kinase)	C7212DRAFT_198785	Tuber magnatum (white Piedmont truffle)	2.59969	6.06156
0	A0A317SWV7	A0A317SWV7_9PEZI	Sulfate permease	C7212DRAFT_288696	Tuber magnatum (white Piedmont truffle)	2.59375	6.03666
0	A0A317SLH0	A0A317SLH0_9PEZI	Ornithine transcarbamylase	C7212DRAFT_296482	Tuber magnatum (white Piedmont truffle)	2.59368	6.03636
0	A0A292PKJ1	A0A292PKJ1_9PEZI	1,3-beta-glucanosyltransferase (EC 2.4.1.-)	GSTUAT00007886001	Tuber aestivum (summer truffle)	2.59139	6.02679
0	A0A317SFV4	A0A317SFV4_9PEZI	Amine oxidase (EC 1.4.3.-)	C7212DRAFT_300863	Tuber magnatum (white Piedmont truffle)	2.58078	5.98263
0	A0A317SWH1	A0A317SWH1_9PEZI	BTB domain-containing protein	C7212DRAFT_176259	Tuber magnatum (white Piedmont truffle)	2.5782	5.97194
0	A0A317SM17	A0A317SM17_9PEZI	Succinate--CoA ligase [ADP-forming] subunit beta, mitochondrial (EC 6.2.1.5) (Succinyl-CoA synthetase beta chain) (SCS-beta)	C7212DRAFT_358094	Tuber magnatum (white Piedmont truffle)	2.57556	5.96102
0	A0A292PPI9	A0A292PPI9_9PEZI	Uncharacterized protein	GSTUAT00007546001	Tuber aestivum (summer truffle)	2.56498	5.91747
0	A0A292PL43	A0A292PL43_9PEZI	Uncharacterized protein	GSTUAT00007653001	Tuber aestivum (summer truffle)	2.55601	5.88079
0	A0A317SMS9	A0A317SMS9_9PEZI	Succinate--CoA ligase [ADP-forming] subunit alpha, mitochondrial (EC 6.2.1.5) (Succinyl-CoA synthetase subunit alpha) (SCS-alpha)	C7212DRAFT_281578	Tuber magnatum (white Piedmont truffle)	2.54622	5.84102
0	A0A317SGF0	A0A317SGF0_9PEZI	RRM domain-containing protein	C7212DRAFT_359356	Tuber magnatum (white Piedmont truffle)	2.53981	5.81512
0	D5GPY3	D5GPY3_TUBMM	Uncharacterized protein	GSTUM_00012089001	Tuber melanosporum (strain Mel28) (Perigord black truffle)	2.53896	5.8117
0	A0A317T2F2	A0A317T2F2_9PEZI	HAD-superfamily hydrolase	C7212DRAFT_361395	Tuber magnatum (white Piedmont truffle)	2.5288	5.77091
2.21239e-05	A0A317T191	A0A317T191_9PEZI	SANT domain-containing protein (Fragment)	C7212DRAFT_360654	Tuber magnatum (white Piedmont truffle)	2.52547	5.75761
0	A0A317SGR5	A0A317SGR5_9PEZI	Phosphotransferase (EC 2.7.1.-)	C7212DRAFT_214519	Tuber magnatum (white Piedmont truffle)	2.52108	5.74012
0	A0A317SED8	A0A317SED8_9PEZI	Redoxin	C7212DRAFT_335278	Tuber magnatum (white Piedmont truffle)	2.51431	5.71324
0	A0A317SLA7	A0A317SLA7_9PEZI	WSC-domain-containing protein	C7212DRAFT_200863	Tuber magnatum (white Piedmont truffle)	2.51201	5.70414
0	A0A317SSP3	A0A317SSP3_9PEZI	NAD-specific glutamate dehydrogenase (EC 1.4.1.2)	C7212DRAFT_174162	Tuber magnatum (white Piedmont truffle)	2.50805	5.68851
0	A0A292Q3T3	A0A292Q3T3_9PEZI	Uncharacterized protein	GSTUAT00002556001	Tuber aestivum (summer truffle)	2.50779	5.68748
0	D5G6R0	D5G6R0_TUBMM	Uncharacterized protein	GSTUM_00002228001	Tuber melanosporum (strain Mel28) (Perigord black truffle)	2.50494	5.67626
0	A0A317SMN9	A0A317SMN9_9PEZI	Uncharacterized protein	C7212DRAFT_358812	Tuber magnatum (white Piedmont truffle)	2.49178	5.62472
0	A0A317T0Z6	A0A317T0Z6_9PEZI	WD40 repeat-like protein	C7212DRAFT_350580	Tuber magnatum (white Piedmont truffle)	2.48914	5.61443
2.20751e-05	D5G408	D5G408_TUBMM	Uncharacterized protein	GSTUM_00003896001	Tuber melanosporum (strain Mel28) (Perigord black truffle)	2.48781	5.60926
0	A0A317SVY7	A0A317SVY7_9PEZI	H(+)-transporting two-sector ATPase (EC 7.1.2.2)	C7212DRAFT_177443	Tuber magnatum (white Piedmont truffle)	2.48439	5.59598
0	D5G507	D5G507_TUBMM	Peptide hydrolase (EC 3.4.-.-)	GSTUM_00000227001	Tuber melanosporum (strain Mel28) (Perigord black truffle)	2.46567	5.52383
0	A0A317SLS5	A0A317SLS5_9PEZI	Small COPII coat GTPase SAR1 (Small COPII coat GTPase sar1)	C7212DRAFT_202566	Tuber magnatum (white Piedmont truffle)	2.46518	5.52196
0	A0A317SI74	A0A317SI74_9PEZI	Malate dehydrogenase (EC 1.1.1.37)	C7212DRAFT_299277	Tuber magnatum (white Piedmont truffle)	2.46148	5.50781
0	D5GIQ9	D5GIQ9_TUBMM	GMP synthase [glutamine-hydrolyzing] (EC 6.3.5.2) (GMP synthetase) (Glutamine amidotransferase)	GSTUM_00008613001	Tuber melanosporum (strain Mel28) (Perigord black truffle)	2.45502	5.48321
0	A0A317SM21	A0A317SM21_9PEZI	Catalase (EC 1.11.1.6)	C7212DRAFT_328608	Tuber magnatum (white Piedmont truffle)	2.43428	5.40495
0	A0A317ST29	A0A317ST29_9PEZI	Rho guanidine dissociation inhibitor	C7212DRAFT_313708	Tuber magnatum (white Piedmont truffle)	2.4284	5.38296
0	A0A317SNL3	A0A317SNL3_9PEZI	60S ribosomal protein L27	C7212DRAFT_328836	Tuber magnatum (white Piedmont truffle)	2.41125	5.31935
5.32623e-06	D5GGD3	D5GGD3_TUBMM	Protein farnesyltransferase subunit beta (FTase-beta) (EC 2.5.1.58)	GSTUM_00007324001	Tuber melanosporum (strain Mel28) (Perigord black truffle)	2.40743	5.30528
0	A0A317SBQ3	A0A317SBQ3_9PEZI	Glycoside Hydrolase Family 25 protein	C7212DRAFT_287293	Tuber magnatum (white Piedmont truffle)	2.3944	5.25758
0	A0A317T4I2	A0A317T4I2_9PEZI	Malate dehydrogenase (EC 1.1.1.37)	C7212DRAFT_311367	Tuber magnatum (white Piedmont truffle)	2.38696	5.23054
0	A0A317SN18	A0A317SN18_9PEZI	Reticulon-like protein (Fragment)	C7212DRAFT_209511	Tuber magnatum (white Piedmont truffle)	2.37863	5.20043
0	A0A317SQL3	A0A317SQL3_9PEZI	Replication protein A subunit	C7212DRAFT_321612	Tuber magnatum (white Piedmont truffle)	2.36959	5.16794
0	D5GPK8	D5GPK8_TUBMM	SHSP domain-containing protein	GSTUM_00011894001	Tuber melanosporum (strain Mel28) (Perigord black truffle)	2.34115	5.06706
0	A0A317STK2	A0A317STK2_9PEZI	Ubiquitin-activating enzyme E1	C7212DRAFT_362541	Tuber magnatum (white Piedmont truffle)	2.33914	5.06001
0	A0A317SIE9	A0A317SIE9_9PEZI	Uncharacterized protein (Fragment)	C7212DRAFT_330499	Tuber magnatum (white Piedmont truffle)	2.33769	5.05493
5.32242e-05	A0A317SGR4	A0A317SGR4_9PEZI	Ribosomal protein L13e	C7212DRAFT_331525	Tuber magnatum (white Piedmont truffle)	2.33506	5.04572
0	A0A317SLE1	A0A317SLE1_9PEZI	Glutathione reductase (EC 1.8.1.7)	C7212DRAFT_198253	Tuber magnatum (white Piedmont truffle)	2.32445	5.00875
0	A0A317T0U6	A0A317T0U6_9PEZI	EEF1-gamma domain-containing protein	C7212DRAFT_276193	Tuber magnatum (white Piedmont truffle)	2.32167	4.99911
0	A0A317SHC1	A0A317SHC1_9PEZI	ATP-dependent molecular chaperone HSC82	C7212DRAFT_334453	Tuber magnatum (white Piedmont truffle)	2.31358	4.97115
0	D5GIY7	D5GIY7_TUBMM	Methylmalonate-semialdehyde dehydrogenase (CoA acylating) (EC 1.2.1.27)	GSTUM_00008742001	Tuber melanosporum (strain Mel28) (Perigord black truffle)	2.30703	4.94863
0	A0A317SGC7	A0A317SGC7_9PEZI	Aldo/keto reductase	C7212DRAFT_331454	Tuber magnatum (white Piedmont truffle)	2.30465	4.94048
0	D5GMM8	D5GMM8_TUBMM	Methylenetetrahydrofolate reductase (EC 1.5.1.20)	GSTUM_00010817001	Tuber melanosporum (strain Mel28) (Perigord black truffle)	2.3025	4.93312
0	A0A317SYN7	A0A317SYN7_9PEZI	Uncharacterized protein	C7212DRAFT_170124	Tuber magnatum (white Piedmont truffle)	2.29484	4.907
0.000252085	A0A317SYF2	A0A317SYF2_9PEZI	Alpha-NAC (Nascent polypeptide-associated complex subunit alpha)	C7212DRAFT_277988	Tuber magnatum (white Piedmont truffle)	2.29369	4.90309
0	A0A317SQ60	A0A317SQ60_9PEZI	Uncharacterized protein	C7212DRAFT_320737	Tuber magnatum (white Piedmont truffle)	2.28489	4.87327
0	A0A317STN0	A0A317STN0_9PEZI	Creatinase/aminopeptidase	C7212DRAFT_313386	Tuber magnatum (white Piedmont truffle)	2.25399	4.77
0	D5G833	D5G833_TUBMM	Uncharacterized protein	GSTUM_00002790001	Tuber melanosporum (strain Mel28) (Perigord black truffle)	2.25308	4.76699
0	D5GDP8	D5GDP8_TUBMM	CRAL-TRIO domain-containing protein	GSTUM_00006218001	Tuber melanosporum (strain Mel28) (Perigord black truffle)	2.2507	4.75914
0	A0A317SFI6	A0A317SFI6_9PEZI	Carboxypeptidase (EC 3.4.16.-)	C7212DRAFT_337348	Tuber magnatum (white Piedmont truffle)	2.24175	4.7297
0	A0A317SFU6	A0A317SFU6_9PEZI	Eukaryotic translation initiation factor 3 subunit J (eIF3j) (Eukaryotic translation initiation factor 3 30 kDa subunit homolog) (eIF-3 30 kDa subunit homolog)	HCR1 C7212DRAFT_360214	Tuber magnatum (white Piedmont truffle)	2.23682	4.71357
0	A0A317SQN0	A0A317SQN0_9PEZI	Adenosylhomocysteinase (EC 3.3.1.1)	C7212DRAFT_321234	Tuber magnatum (white Piedmont truffle)	2.23449	4.70596
0	A0A317SYF6	A0A317SYF6_9PEZI	NAD(P)-binding protein	C7212DRAFT_310094	Tuber magnatum (white Piedmont truffle)	2.23321	4.70179
0.00102916	A0A317SXB4	A0A317SXB4_9PEZI	Uncharacterized protein	C7212DRAFT_313172	Tuber magnatum (white Piedmont truffle)	2.23271	4.70016
0	A0A317SJJ4	A0A317SJJ4_9PEZI	GroES-like protein	C7212DRAFT_299570	Tuber magnatum (white Piedmont truffle)	2.22415	4.67236
5.40541e-06	D5GKH7	D5GKH7_TUBMM	CCT-beta	GSTUM_00009564001	Tuber melanosporum (strain Mel28) (Perigord black truffle)	2.22068	4.66113
0	A0A317SKB7	A0A317SKB7_9PEZI	Alpha/beta-hydrolase	C7212DRAFT_212512	Tuber magnatum (white Piedmont truffle)	2.21476	4.64204
0	D5GA91	D5GA91_TUBMM	Mitochondrial import inner membrane translocase subunit	GSTUM_00005187001	Tuber melanosporum (strain Mel28) (Perigord black truffle)	2.21126	4.6308
5.07614e-06	A0A317SEL8	A0A317SEL8_9PEZI	6-phosphogluconolactonase (6PGL) (EC 3.1.1.31)	C7212DRAFT_301112	Tuber magnatum (white Piedmont truffle)	2.20654	4.61567
5.02513e-06	D5GDJ5	D5GDJ5_TUBMM	6PF2K domain-containing protein	GSTUM_00001050001	Tuber melanosporum (strain Mel28) (Perigord black truffle)	2.20506	4.61094
0	D5GA95	D5GA95_TUBMM	Adenosine kinase (EC 2.7.1.20)	GSTUM_00005193001	Tuber melanosporum (strain Mel28) (Perigord black truffle)	2.20138	4.59919
0	A0A317SSR1	A0A317SSR1_9PEZI	Uncharacterized protein	C7212DRAFT_356971	Tuber magnatum (white Piedmont truffle)	2.19998	4.59473
0	A0A317SQ40	A0A317SQ40_9PEZI	TPR-like protein	C7212DRAFT_279980	Tuber magnatum (white Piedmont truffle)	2.1995	4.5932
5.3553e-05	A0A317SIS3	A0A317SIS3_9PEZI	Carbohydrate Esterase Family 4 protein	C7212DRAFT_353347	Tuber magnatum (white Piedmont truffle)	2.19464	4.57775
1.00251e-05	D5GLA1	D5GLA1_TUBMM	Uncharacterized protein	GSTUM_00010090001	Tuber melanosporum (strain Mel28) (Perigord black truffle)	2.1823	4.53877
0	A0A317SDD0	A0A317SDD0_9PEZI	Uncharacterized protein	C7212DRAFT_367233	Tuber magnatum (white Piedmont truffle)	2.17896	4.52827
0.00125801	D5GJ65	D5GJ65_TUBMM	DUF3844 domain-containing protein	GSTUM_00008860001	Tuber melanosporum (strain Mel28) (Perigord black truffle)	2.16947	4.49858
0	A0A317SIR9	A0A317SIR9_9PEZI	Glucose-6-phosphate isomerase (EC 5.3.1.9)	C7212DRAFT_329003	Tuber magnatum (white Piedmont truffle)	2.16521	4.48532
0	A0A317SWF5	A0A317SWF5_9PEZI	6,7-dimethyl-8-ribityllumazine synthase (DMRL synthase) (EC 2.5.1.78)	C7212DRAFT_342624	Tuber magnatum (white Piedmont truffle)	2.15489	4.45335
0.00171901	A0A317SW91	A0A317SW91_9PEZI	Isocitrate/isopropylmalate dehydrogenase	C7212DRAFT_351280	Tuber magnatum (white Piedmont truffle)	2.14007	4.40783
0	A0A292Q7C8	A0A292Q7C8_9PEZI	Uncharacterized protein	GSTUAT00000885001	Tuber aestivum (summer truffle)	2.13919	4.40515
0	A0A317SRS0	A0A317SRS0_9PEZI	Dipeptidyl peptidase 3 (EC 3.4.14.4) (Dipeptidyl aminopeptidase III) (Dipeptidyl peptidase III)	C7212DRAFT_296143	Tuber magnatum (white Piedmont truffle)	2.13134	4.38124
0	A0A317SQ36	A0A317SQ36_9PEZI	Proteasome endopeptidase complex (EC 3.4.25.1)	C7212DRAFT_319760	Tuber magnatum (white Piedmont truffle)	2.13015	4.37763
0	D5GLH4	D5GLH4_TUBMM	Endonuclease (EC 3.1.30.-)	GSTUM_00010203001	Tuber melanosporum (strain Mel28) (Perigord black truffle)	2.1128	4.3253
5.3719e-05	A0A292PLI6	A0A292PLI6_9PEZI	Uncharacterized protein (Fragment)	GSTUAT00007545001	Tuber aestivum (summer truffle)	2.09966	4.28608
0	A0A317SY04	A0A317SY04_9PEZI	Uncharacterized protein	C7212DRAFT_288411	Tuber magnatum (white Piedmont truffle)	2.09904	4.28424
0.000106509	D5GCI5	D5GCI5_TUBMM	Cytochrome c oxidase subunit	GSTUM_00005904001	Tuber melanosporum (strain Mel28) (Perigord black truffle)	2.09744	4.27949
0	A0A317SVQ9	A0A317SVQ9_9PEZI	Ribosomal protein L19	C7212DRAFT_351121	Tuber magnatum (white Piedmont truffle)	2.09597	4.27514
0	A0A317SUS3	A0A317SUS3_9PEZI	Pyridoxal 5'-phosphate synthase (glutamine hydrolyzing) (EC 4.3.3.6)	C7212DRAFT_316603	Tuber magnatum (white Piedmont truffle)	2.09087	4.26005
0	A0A317SFB1	A0A317SFB1_9PEZI	Succinyl-CoA:3-ketoacid-coenzyme A transferase (EC 2.8.3.5)	C7212DRAFT_334885	Tuber magnatum (white Piedmont truffle)	2.08733	4.24961
0	A0A317T2J6	A0A317T2J6_9PEZI	Uncharacterized protein	C7212DRAFT_341038	Tuber magnatum (white Piedmont truffle)	2.08442	4.24105
0	A0A317STU6	A0A317STU6_9PEZI	Uncharacterized protein (Fragment)	C7212DRAFT_362447	Tuber magnatum (white Piedmont truffle)	2.07821	4.22283
1.44753e-05	A0A292PYR9	A0A292PYR9_9PEZI	DLH domain-containing protein	GSTUAT00004260001	Tuber aestivum (summer truffle)	2.06643	4.18849
0	A0A317SJ40	A0A317SJ40_9PEZI	Calreticulin-domain-containing protein	C7212DRAFT_298633	Tuber magnatum (white Piedmont truffle)	2.05519	4.15598
0	A0A317SXW3	A0A317SXW3_9PEZI	Cytidine deaminase (EC 3.5.4.5) (Cytidine aminohydrolase)	C7212DRAFT_272853	Tuber magnatum (white Piedmont truffle)	2.05315	4.15011
0	D5GF75	D5GF75_TUBMM	Protein disulfide-isomerase (EC 5.3.4.1)	GSTUM_00006762001	Tuber melanosporum (strain Mel28) (Perigord black truffle)	2.04826	4.13607
0	A0A317SHF8	A0A317SHF8_9PEZI	40S ribosomal protein S6	C7212DRAFT_213861	Tuber magnatum (white Piedmont truffle)	2.04717	4.13294
0	A0A317SG09	A0A317SG09_9PEZI	Uncharacterized protein	C7212DRAFT_332332	Tuber magnatum (white Piedmont truffle)	2.04601	4.12962
0	D5G970	D5G970_TUBMM	Glyoxalase domain-containing protein	GSTUM_00003177001	Tuber melanosporum (strain Mel28) (Perigord black truffle)	2.04127	4.11608
0	A0A317T159	A0A317T159_9PEZI	VWFA domain-containing protein	C7212DRAFT_291249	Tuber magnatum (white Piedmont truffle)	2.0305	4.08546
0	A0A317SP96	A0A317SP96_9PEZI	Amino acid permease	C7212DRAFT_189106	Tuber magnatum (white Piedmont truffle)	2.01663	4.04637
0	A0A317SPN8	A0A317SPN8_9PEZI	Thioredoxin-domain-containing protein	C7212DRAFT_357375	Tuber magnatum (white Piedmont truffle)	2.00539	4.01497
0	A0A317SU42	A0A317SU42_9PEZI	Putative isoflavone reductase like protein P3	C7212DRAFT_312620	Tuber magnatum (white Piedmont truffle)	2.00404	4.01122
0	A0A317STU1	A0A317STU1_9PEZI	Pyruvate decarboxylase (EC 4.1.1.1)	C7212DRAFT_279868	Tuber magnatum (white Piedmont truffle)	2.00273	4.00758
0	A0A317SXU7	A0A317SXU7_9PEZI	Inositol-3-phosphate synthase (EC 5.5.1.4)	C7212DRAFT_323626	Tuber magnatum (white Piedmont truffle)	1.99648	3.99025
0	D5G892	D5G892_TUBMM	Ribos_L4_asso_C domain-containing protein	GSTUM_00002935001	Tuber melanosporum (strain Mel28) (Perigord black truffle)	1.99216	3.97832
0	A0A317STC1	A0A317STC1_9PEZI	Uncharacterized protein	C7212DRAFT_314768	Tuber magnatum (white Piedmont truffle)	1.99157	3.9767
0	A0A317SU28	A0A317SU28_9PEZI	NADH dehydrogenase I, D subunit	C7212DRAFT_351451	Tuber magnatum (white Piedmont truffle)	1.97868	3.94132
0	D5GA85	D5GA85_TUBMM	Malate dehydrogenase (EC 1.1.1.37)	GSTUM_00005180001	Tuber melanosporum (strain Mel28) (Perigord black truffle)	1.97621	3.93458
0	A0A317T032	A0A317T032_9PEZI	ATP synthase subunit 4, mitochondrial	C7212DRAFT_307755	Tuber magnatum (white Piedmont truffle)	1.9704	3.91877
0	A0A317SK70	A0A317SK70_9PEZI	Transaldolase (EC 2.2.1.2)	C7212DRAFT_330597	Tuber magnatum (white Piedmont truffle)	1.96766	3.91133
0	D5GI33	D5GI33_TUBMM	Thioredoxin domain-containing protein	GSTUM_00008248001	Tuber melanosporum (strain Mel28) (Perigord black truffle)	1.96651	3.90822
0	A0A317SPK3	A0A317SPK3_9PEZI	Succinate dehydrogenase [ubiquinone] flavoprotein subunit, mitochondrial (EC 1.3.5.1)	C7212DRAFT_297636	Tuber magnatum (white Piedmont truffle)	1.9638	3.90088
0	A0A317SCU2	A0A317SCU2_9PEZI	Assimilatory sulfite reductase (NADPH) (EC 1.8.1.2)	C7212DRAFT_233155	Tuber magnatum (white Piedmont truffle)	1.94646	3.85428
0	D5GMI7	D5GMI7_TUBMM	Uncharacterized protein	GSTUM_00010746001	Tuber melanosporum (strain Mel28) (Perigord black truffle)	1.93976	3.83642
0	D5GA33	D5GA33_TUBMM	Uncharacterized protein	GSTUM_00003549001	Tuber melanosporum (strain Mel28) (Perigord black truffle)	1.93621	3.82699
0	A0A317SE34	A0A317SE34_9PEZI	RING-type domain-containing protein	C7212DRAFT_359916	Tuber magnatum (white Piedmont truffle)	1.91963	3.78326
0	A0A317SUE5	A0A317SUE5_9PEZI	Uncharacterized protein	C7212DRAFT_344215	Tuber magnatum (white Piedmont truffle)	1.91893	3.78142
0	A0A317SN75	A0A317SN75_9PEZI	5-aminoimidazole-4-carboxamide ribonucleotide formyltransferase (EC 2.1.2.3) (EC 3.5.4.10) (AICAR transformylase) (IMP synthase) (Inosinicase) (Phosphoribosylaminoimidazolecarboxamide formyltransferase)	C7212DRAFT_324285	Tuber magnatum (white Piedmont truffle)	1.91439	3.76954
0	A0A317SFE8	A0A317SFE8_9PEZI	Saccharopine dehydrogenase [NAD(+), L-lysine-forming] (SDH) (EC 1.5.1.7) (Lysine--2-oxoglutarate reductase)	C7212DRAFT_300381	Tuber magnatum (white Piedmont truffle)	1.91254	3.76471
0	A0A317T2V8	A0A317T2V8_9PEZI	Subtilisin-like protein	C7212DRAFT_273389	Tuber magnatum (white Piedmont truffle)	1.90101	3.73475
0	A0A317SH13	A0A317SH13_9PEZI	Nucleic acid-binding protein	C7212DRAFT_360058	Tuber magnatum (white Piedmont truffle)	1.89923	3.73014
0	A0A317SXE9	A0A317SXE9_9PEZI	Uncharacterized protein	C7212DRAFT_350823	Tuber magnatum (white Piedmont truffle)	1.8935	3.71535
0	A0A317SRC5	A0A317SRC5_9PEZI	Soluble quino protein glucose dehydrogenase	C7212DRAFT_351641	Tuber magnatum (white Piedmont truffle)	1.89272	3.71335
0	A0A317SHJ3	A0A317SHJ3_9PEZI	Acetyltransferase component of pyruvate dehydrogenase complex (EC 2.3.1.12)	C7212DRAFT_353573	Tuber magnatum (white Piedmont truffle)	1.88796	3.70112
0	A0A317SHJ2	A0A317SHJ2_9PEZI	Cytochrome c oxidase subunit	C7212DRAFT_283782	Tuber magnatum (white Piedmont truffle)	1.88148	3.68453
0	A0A317SWU4	A0A317SWU4_9PEZI	Uncharacterized protein	C7212DRAFT_166732	Tuber magnatum (white Piedmont truffle)	1.88051	3.68205
0	A0A317SFP9	A0A317SFP9_9PEZI	Uncharacterized protein	C7212DRAFT_360242	Tuber magnatum (white Piedmont truffle)	1.87515	3.6684
0	A0A317T1U9	A0A317T1U9_9PEZI	NAD(P)-binding protein	C7212DRAFT_305823	Tuber magnatum (white Piedmont truffle)	1.87208	3.6606
5.45645e-05	D5G718	D5G718_TUBMM	Uncharacterized protein	GSTUM_00004558001	Tuber melanosporum (strain Mel28) (Perigord black truffle)	1.86633	3.64604
0	A0A292PY50	A0A292PY50_9PEZI	Uncharacterized protein	GSTUAT00003346001	Tuber aestivum (summer truffle)	1.86132	3.6334
2.32558e-05	D5G8C7	D5G8C7_TUBMM	Uncharacterized protein	GSTUM_00004743001	Tuber melanosporum (strain Mel28) (Perigord black truffle)	1.86129	3.63332
0	D5GB33	D5GB33_TUBMM	DUF1932 domain-containing protein	GSTUM_00005424001	Tuber melanosporum (strain Mel28) (Perigord black truffle)	1.85572	3.61932
1.43198e-05	A0A317SB41	A0A317SB41_9PEZI	Pyruvate decarboxylase (EC 4.1.1.1)	C7212DRAFT_338258	Tuber magnatum (white Piedmont truffle)	1.84515	3.5929
5.35475e-06	A0A317SHP8	A0A317SHP8_9PEZI	ATP synthase subunit 5, mitochondrial	C7212DRAFT_301209	Tuber magnatum (white Piedmont truffle)	1.8393	3.57836
0.000304867	D5GMF5	D5GMF5_TUBMM	CTP synthase (EC 6.3.4.2) (UTP--ammonia ligase)	GSTUM_00010683001	Tuber melanosporum (strain Mel28) (Perigord black truffle)	1.83836	3.57603
0	D5G579	D5G579_TUBMM	Adenylosuccinate lyase (ASL) (EC 4.3.2.2) (Adenylosuccinase)	GSTUM_00000346001	Tuber melanosporum (strain Mel28) (Perigord black truffle)	1.83819	3.57561
0	A0A317SDX2	A0A317SDX2_9PEZI	Ribosomal protein L6	C7212DRAFT_335866	Tuber magnatum (white Piedmont truffle)	1.82605	3.54565
1.42857e-05	A0A317SPP4	A0A317SPP4_9PEZI	TauD-domain-containing protein	C7212DRAFT_317558	Tuber magnatum (white Piedmont truffle)	1.82163	3.5348
0	A0A317SKK5	A0A317SKK5_9PEZI	Pyrroline-5-carboxylate reductase (EC 1.5.1.2)	C7212DRAFT_358742	Tuber magnatum (white Piedmont truffle)	1.82091	3.53304
5.14139e-06	A0A317SUY6	A0A317SUY6_9PEZI	Uncharacterized protein	C7212DRAFT_323314	Tuber magnatum (white Piedmont truffle)	1.82083	3.53284
0	D5GPA9	D5GPA9_TUBMM	t-SNARE coiled-coil homology domain-containing protein	GSTUM_00011783001	Tuber melanosporum (strain Mel28) (Perigord black truffle)	1.81975	3.5302
0	A0A317SPJ8	A0A317SPJ8_9PEZI	N-terminal nucleophile aminohydrolase	C7212DRAFT_196785	Tuber magnatum (white Piedmont truffle)	1.81872	3.52768
0	D5GJX4	D5GJX4_TUBMM	Glutaredoxin domain-containing protein	GSTUM_00009255001	Tuber melanosporum (strain Mel28) (Perigord black truffle)	1.81552	3.51986
0	A0A317SDU9	A0A317SDU9_9PEZI	ATP synthase subunit d, mitochondrial	C7212DRAFT_354841	Tuber magnatum (white Piedmont truffle)	1.81097	3.50878
0	A0A292PW44	A0A292PW44_9PEZI	Uncharacterized protein	GSTUAT00004224001	Tuber aestivum (summer truffle)	1.81055	3.50776
0	A0A317SPC1	A0A317SPC1_9PEZI	40S ribosomal protein S24	C7212DRAFT_322060	Tuber magnatum (white Piedmont truffle)	1.80734	3.49996
0	A0A317SSB4	A0A317SSB4_9PEZI	Uncharacterized protein	C7212DRAFT_295460	Tuber magnatum (white Piedmont truffle)	1.80662	3.49822
0	A0A317SUY0	A0A317SUY0_9PEZI	Alkaline phosphatase (EC 3.1.3.1)	C7212DRAFT_351109	Tuber magnatum (white Piedmont truffle)	1.79511	3.47042
0	A0A317SHE5	A0A317SHE5_9PEZI	Ribosomal protein L18/L5	C7212DRAFT_346579	Tuber magnatum (white Piedmont truffle)	1.79408	3.46794
2.29358e-05	A0A292PY11	A0A292PY11_9PEZI	Arp2/3 complex 34 kDa subunit	GSTUAT00003421001	Tuber aestivum (summer truffle)	1.7794	3.43283
0	A0A317SVF6	A0A317SVF6_9PEZI	Uncharacterized protein	C7212DRAFT_199926	Tuber magnatum (white Piedmont truffle)	1.77741	3.4281
0	A0A317SFC6	A0A317SFC6_9PEZI	Mitogen-activated protein kinase (EC 2.7.11.24)	C7212DRAFT_220473	Tuber magnatum (white Piedmont truffle)	1.7753	3.42309
2.20994e-05	D5GJU6	D5GJU6_TUBMM	Uncharacterized protein	GSTUM_00009203001	Tuber melanosporum (strain Mel28) (Perigord black truffle)	1.77201	3.41529
0	A0A317SIB6	A0A317SIB6_9PEZI	Uncharacterized protein	C7212DRAFT_328287	Tuber magnatum (white Piedmont truffle)	1.77062	3.41201
0	A0A317SFD2	A0A317SFD2_9PEZI	Tyrosinase (EC 1.14.18.1)	C7212DRAFT_359685	Tuber magnatum (white Piedmont truffle)	1.76871	3.40749
5.34759e-06	A0A292PTC3	A0A292PTC3_9PEZI	Uncharacterized protein	GSTUAT00005556001	Tuber aestivum (summer truffle)	1.7681	3.40605
0	A0A317SZZ4	A0A317SZZ4_9PEZI	Pkinase-domain-containing protein	C7212DRAFT_304733	Tuber magnatum (white Piedmont truffle)	1.76653	3.40235
0	A0A317SX48	A0A317SX48_9PEZI	Uncharacterized protein	C7212DRAFT_156503	Tuber magnatum (white Piedmont truffle)	1.76523	3.39928
2.63447e-05	D5G4M6	D5G4M6_TUBMM	Uncharacterized protein	GSTUM_00000014001	Tuber melanosporum (strain Mel28) (Perigord black truffle)	1.76391	3.39617
0	A0A317SZC0	A0A317SZC0_9PEZI	Uncharacterized protein	C7212DRAFT_340139	Tuber magnatum (white Piedmont truffle)	1.76354	3.3953
0	A0A317SWI9	A0A317SWI9_9PEZI	Proteasome subunit alpha type	C7212DRAFT_355452	Tuber magnatum (white Piedmont truffle)	1.76312	3.39431
5.49451e-06	A0A317SIB9	A0A317SIB9_9PEZI	Disulfide isomerase	C7212DRAFT_328329	Tuber magnatum (white Piedmont truffle)	1.7593	3.38534
0	A0A317SXX2	A0A317SXX2_9PEZI	UAA transporter (Fragment)	C7212DRAFT_288353	Tuber magnatum (white Piedmont truffle)	1.75833	3.38306
0	A0A317SKV0	A0A317SKV0_9PEZI	Glutaredoxin	C7212DRAFT_325948	Tuber magnatum (white Piedmont truffle)	1.75544	3.37629
1.40515e-05	A0A317SKR7	A0A317SKR7_9PEZI	AIR synthase (EC 6.3.3.1) (EC 6.3.4.13) (Glycinamide ribonucleotide synthetase) (Phosphoribosyl-aminoimidazole synthetase) (Phosphoribosylamine--glycine ligase) (Phosphoribosylformylglycinamidine cyclo-ligase) (Phosphoribosylglycinamide synthetase)	C7212DRAFT_212306	Tuber magnatum (white Piedmont truffle)	1.75473	3.37463
0	A0A292Q5M1	A0A292Q5M1_9PEZI	Uncharacterized protein	GSTUAT00000863001	Tuber aestivum (summer truffle)	1.75447	3.37402
0	A0A292PNW7	A0A292PNW7_9PEZI	T-complex protein 1 subunit eta (TCP-1-eta) (CCT-eta)	GSTUAT00007531001	Tuber aestivum (summer truffle)	1.75163	3.36739
0	A0A292Q7I1	A0A292Q7I1_9PEZI	Glutathione reductase (EC 1.8.1.7)	GSTUAT00001172001	Tuber aestivum (summer truffle)	1.74794	3.35879
1.46879e-05	D5G4U3	D5G4U3_TUBMM	BTB domain-containing protein	GSTUM_00000201001	Tuber melanosporum (strain Mel28) (Perigord black truffle)	1.7463	3.35497
0	A0A317SXV3	A0A317SXV3_9PEZI	Uncharacterized protein	C7212DRAFT_355347	Tuber magnatum (white Piedmont truffle)	1.74468	3.35121
0	D5GMP1	D5GMP1_TUBMM	Alpha-glucosidase (EC 3.2.1.20)	GSTUM_00010862001	Tuber melanosporum (strain Mel28) (Perigord black truffle)	1.74237	3.34584
4.29185e-05	A0A317SX80	A0A317SX80_9PEZI	Uncharacterized protein (Fragment)	C7212DRAFT_309489	Tuber magnatum (white Piedmont truffle)	1.73857	3.33704
0.00158667	D5GFJ4	D5GFJ4_TUBMM	MFS domain-containing protein	GSTUM_00006936001	Tuber melanosporum (strain Mel28) (Perigord black truffle)	1.73077	3.31905
0	A0A317SXM7	A0A317SXM7_9PEZI	UTP--glucose-1-phosphate uridylyltransferase (EC 2.7.7.9)	C7212DRAFT_272517	Tuber magnatum (white Piedmont truffle)	1.71876	3.29153
0	A0A317SFT1	A0A317SFT1_9PEZI	Cell division/GTP binding protein	C7212DRAFT_336195	Tuber magnatum (white Piedmont truffle)	1.71617	3.28563
0	A0A317T4M7	A0A317T4M7_9PEZI	Tyrosinase (EC 1.14.18.1)	C7212DRAFT_172472	Tuber magnatum (white Piedmont truffle)	1.71162	3.27528
0	A0A317SHG9	A0A317SHG9_9PEZI	Chaperonin GroL	C7212DRAFT_366567	Tuber magnatum (white Piedmont truffle)	1.71018	3.27202
0	D5GH99	D5GH99_TUBMM	Uncharacterized protein	GSTUM_00007713001	Tuber melanosporum (strain Mel28) (Perigord black truffle)	1.707	3.26481
5.39084e-06	A0A317SUG6	A0A317SUG6_9PEZI	ATP-grasp domain-containing protein	C7212DRAFT_183335	Tuber magnatum (white Piedmont truffle)	1.70428	3.25866
5.13479e-06	A0A317SLY7	A0A317SLY7_9PEZI	Uncharacterized protein	C7212DRAFT_365174	Tuber magnatum (white Piedmont truffle)	1.70405	3.25814
0	A0A317SKP5	A0A317SKP5_9PEZI	Threonine synthase (EC 4.2.3.1)	C7212DRAFT_353452	Tuber magnatum (white Piedmont truffle)	1.70218	3.25392
0	A0A317SEP4	A0A317SEP4_9PEZI	Sulfate adenylyltransferase (EC 2.7.7.4) (ATP-sulfurylase) (Sulfate adenylate transferase) (SAT)	MET3 C7212DRAFT_335494	Tuber magnatum (white Piedmont truffle)	1.69847	3.24557
0	D5GDI4	D5GDI4_TUBMM	Mitogen-activated protein kinase (EC 2.7.11.24)	GSTUM_00001034001	Tuber melanosporum (strain Mel28) (Perigord black truffle)	1.69778	3.24401
5.47196e-06	D5G6Q4	D5G6Q4_TUBMM	ATP synthase subunit delta, mitochondrial (F-ATPase delta subunit)	GSTUM_00002166001	Tuber melanosporum (strain Mel28) (Perigord black truffle)	1.69725	3.24282
0	A0A317SWD8	A0A317SWD8_9PEZI	Nuclear protein localization protein 4	C7212DRAFT_340342	Tuber magnatum (white Piedmont truffle)	1.68989	3.22632
0	A0A317SDI9	A0A317SDI9_9PEZI	Acyl-CoA dehydrogenase NM domain-like protein	C7212DRAFT_354673	Tuber magnatum (white Piedmont truffle)	1.67931	3.20275
0	D5G9J4	D5G9J4_TUBMM	Methylenetetrahydrofolate reductase (EC 1.5.1.20)	GSTUM_00003351001	Tuber melanosporum (strain Mel28) (Perigord black truffle)	1.67781	3.19942
0	D5GJ34	D5GJ34_TUBMM	Cytochrome b5 heme-binding domain-containing protein	GSTUM_00008820001	Tuber melanosporum (strain Mel28) (Perigord black truffle)	1.67711	3.19787
0	A0A317STZ4	A0A317STZ4_9PEZI	Uncharacterized protein	C7212DRAFT_314106	Tuber magnatum (white Piedmont truffle)	1.67151	3.18548
2.3015e-05	A0A317T1F9	A0A317T1F9_9PEZI	Eukaryotic translation initiation factor 3 subunit G (eIF3g) (Eukaryotic translation initiation factor 3 RNA-binding subunit) (eIF-3 RNA-binding subunit) (Translation initiation factor eIF3 p33 subunit homolog) (eIF3 p33 homolog)	TIF35 C7212DRAFT_274789	Tuber magnatum (white Piedmont truffle)	1.66681	3.17512
5.12821e-06	A0A317SC51	A0A317SC51_9PEZI	Isocitrate dehydrogenase [NAD] subunit, mitochondrial	C7212DRAFT_286971	Tuber magnatum (white Piedmont truffle)	1.66665	3.17477
0	A0A317SKU8	A0A317SKU8_9PEZI	C3H1-type domain-containing protein	C7212DRAFT_346191	Tuber magnatum (white Piedmont truffle)	1.6647	3.17048
0.00138707	A0A317SK85	A0A317SK85_9PEZI	NAD(P)-binding protein	C7212DRAFT_326453	Tuber magnatum (white Piedmont truffle)	1.66193	3.1644
0	A0A317SXA7	A0A317SXA7_9PEZI	Gamma-glutamylcyclotransferase (EC 4.3.2.9)	C7212DRAFT_356266	Tuber magnatum (white Piedmont truffle)	1.65805	3.1559
5.2356e-06	A0A317T3B4	A0A317T3B4_9PEZI	Beta-glucosidase (EC 3.2.1.21)	C7212DRAFT_161611	Tuber magnatum (white Piedmont truffle)	1.65192	3.14252
0	A0A317SSW0	A0A317SSW0_9PEZI	Aldehyde dehydrogenase	C7212DRAFT_279494	Tuber magnatum (white Piedmont truffle)	1.65164	3.14191
0	D5GE86	D5GE86_TUBMM	5'-deoxynucleotidase (EC 3.1.3.89)	GSTUM_00006427001	Tuber melanosporum (strain Mel28) (Perigord black truffle)	1.64802	3.13403
0	A0A317SUC9	A0A317SUC9_9PEZI	Mannitol_dh_C domain-containing protein	C7212DRAFT_312854	Tuber magnatum (white Piedmont truffle)	1.64502	3.12752
1.41176e-05	D5GJS6	D5GJS6_TUBMM	Homocitrate synthase (EC 2.3.3.14)	GSTUM_00009173001	Tuber melanosporum (strain Mel28) (Perigord black truffle)	1.64478	3.127
0	A0A317T220	A0A317T220_9PEZI	GroES-like protein	C7212DRAFT_306853	Tuber magnatum (white Piedmont truffle)	1.6424	3.12185
2.63158e-05	A0A317SQN7	A0A317SQN7_9PEZI	Citrate synthase	C7212DRAFT_295280	Tuber magnatum (white Piedmont truffle)	1.6397	3.11601
0	A0A317SCT7	A0A317SCT7_9PEZI	1,3-beta-glucanosyltransferase (EC 2.4.1.-)	C7212DRAFT_230446	Tuber magnatum (white Piedmont truffle)	1.63799	3.11232
1.86698e-05	A0A317SX58	A0A317SX58_9PEZI	Flavocytochrome c	C7212DRAFT_305008	Tuber magnatum (white Piedmont truffle)	1.6303	3.09577
0	A0A292Q1M1	A0A292Q1M1_9PEZI	Uncharacterized protein (Fragment)	GSTUAT00002563001	Tuber aestivum (summer truffle)	1.62829	3.09146
0.00355521	A0A292QAE7	A0A292QAE7_9PEZI	Uncharacterized protein	GSTUAT00000014001	Tuber aestivum (summer truffle)	1.62656	3.08776
0	A0A317SGK8	A0A317SGK8_9PEZI	ATP citrate synthase (EC 2.3.3.8)	C7212DRAFT_332040	Tuber magnatum (white Piedmont truffle)	1.62474	3.08387
0	A0A317SKG6	A0A317SKG6_9PEZI	NADH-quinone oxidoreductase	C7212DRAFT_282442	Tuber magnatum (white Piedmont truffle)	1.61862	3.07081
7.24346e-05	D5GEV4	D5GEV4_TUBMM	6,7-dimethyl-8-ribityllumazine synthase (DMRL synthase) (EC 2.5.1.78)	GSTUM_00001408001	Tuber melanosporum (strain Mel28) (Perigord black truffle)	1.6183	3.07013
5.44218e-06	A0A317SKP7	A0A317SKP7_9PEZI	Homogentisate 1,2-dioxygenase (EC 1.13.11.5) (Homogentisate oxygenase) (Homogentisic acid oxidase) (Homogentisicase)	C7212DRAFT_299169	Tuber magnatum (white Piedmont truffle)	1.61701	3.06739
5.33333e-05	A0A317SSP5	A0A317SSP5_9PEZI	But2 domain-containing protein	C7212DRAFT_280338	Tuber magnatum (white Piedmont truffle)	1.61259	3.058
0	A0A317SSJ4	A0A317SSJ4_9PEZI	Protein disulfide-isomerase (EC 5.3.4.1)	C7212DRAFT_292246	Tuber magnatum (white Piedmont truffle)	1.60183	3.03528
1.41011e-05	A0A317SVG5	A0A317SVG5_9PEZI	Dolichyl-diphosphooligosaccharide--protein glycosyltransferase subunit WBP1 (Oligosaccharyl transferase subunit WBP1)	C7212DRAFT_296942	Tuber magnatum (white Piedmont truffle)	1.60061	3.03272
0.00044843	D5G732	D5G732_TUBMM	Uncharacterized protein	GSTUM_00002320001	Tuber melanosporum (strain Mel28) (Perigord black truffle)	1.59717	3.02549
0	A0A317SIA3	A0A317SIA3_9PEZI	Uncharacterized protein	C7212DRAFT_365474	Tuber magnatum (white Piedmont truffle)	1.59649	3.02407
0	A0A292Q4W7	A0A292Q4W7_9PEZI	TauD domain-containing protein	GSTUAT00001907001	Tuber aestivum (summer truffle)	1.5963	3.02367
0	A0A292Q2E7	A0A292Q2E7_9PEZI	Alpha-glucosidase (EC 3.2.1.20)	GSTUAT00001904001	Tuber aestivum (summer truffle)	1.5848	2.99966
0.0026962	D5GM26	D5GM26_TUBMM	Septin-type G domain-containing protein	GSTUM_00010495001	Tuber melanosporum (strain Mel28) (Perigord black truffle)	1.58283	2.99557
0	A0A317SMI0	A0A317SMI0_9PEZI	Methylenetetrahydrofolate reductase (EC 1.5.1.20)	C7212DRAFT_209253	Tuber magnatum (white Piedmont truffle)	1.57389	2.97706
0	A0A317STP8	A0A317STP8_9PEZI	Cytochrome b-c1 complex subunit Rieske, mitochondrial (EC 7.1.1.8) (Fragment)	C7212DRAFT_277157	Tuber magnatum (white Piedmont truffle)	1.57077	2.97063
6.52396e-05	D5G9S4	D5G9S4_TUBMM	Uncharacterized protein	GSTUM_00005050001	Tuber melanosporum (strain Mel28) (Perigord black truffle)	1.56038	2.94932
7.29483e-05	A0A292Q560	A0A292Q560_9PEZI	V-SNARE coiled-coil homology domain-containing protein	GSTUAT00002061001	Tuber aestivum (summer truffle)	1.55807	2.9446
0.00568531	A0A292PQY3	A0A292PQY3_9PEZI	Uncharacterized protein	GSTUAT00006829001	Tuber aestivum (summer truffle)	1.55215	2.93254
0	A0A317SQT3	A0A317SQT3_9PEZI	Phosphoglycerate mutase (2,3-diphosphoglycerate-independent) (EC 5.4.2.12)	C7212DRAFT_324211	Tuber magnatum (white Piedmont truffle)	1.54707	2.92223
0	A0A317SPZ2	A0A317SPZ2_9PEZI	Ribosomal protein	C7212DRAFT_319777	Tuber magnatum (white Piedmont truffle)	1.53857	2.90506
0	A0A317SJD9	A0A317SJD9_9PEZI	Carbohydrate-Binding Module Family 48 protein	C7212DRAFT_326909	Tuber magnatum (white Piedmont truffle)	1.52917	2.8862
5.20833e-06	A0A317SYP5	A0A317SYP5_9PEZI	Thioredoxin domain-containing protein	C7212DRAFT_323693	Tuber magnatum (white Piedmont truffle)	1.5268	2.88146
0	A0A317SFA7	A0A317SFA7_9PEZI	Phosphoribosylglycinamide formyltransferase	C7212DRAFT_348258	Tuber magnatum (white Piedmont truffle)	1.51844	2.86481
0	A0A292PME4	A0A292PME4_9PEZI	Citrulline--aspartate ligase (EC 6.3.4.5)	GSTUAT00007217001	Tuber aestivum (summer truffle)	1.5126	2.85324
0	A0A317SL96	A0A317SL96_9PEZI	HABP4_PAI-RBP1 domain-containing protein	C7212DRAFT_365012	Tuber magnatum (white Piedmont truffle)	1.50077	2.82994
6.1287e-05	A0A292Q5C4	A0A292Q5C4_9PEZI	UBC core domain-containing protein	GSTUAT00001688001	Tuber aestivum (summer truffle)	1.49718	2.8229
0.000422002	A0A292Q1Q1	A0A292Q1Q1_9PEZI	PKS_ER domain-containing protein	GSTUAT00003242001	Tuber aestivum (summer truffle)	1.49518	2.81899
0	D5GI16	D5GI16_TUBMM	PKS_ER domain-containing protein	GSTUM_00008228001	Tuber melanosporum (strain Mel28) (Perigord black truffle)	1.49498	2.8186
0.000172745	A0A292PWX5	A0A292PWX5_9PEZI	STAS domain-containing protein	GSTUAT00004316001	Tuber aestivum (summer truffle)	1.48785	2.80471
0	A0A292PHS2	A0A292PHS2_9PEZI	Uncharacterized protein	GSTUAT00009186001	Tuber aestivum (summer truffle)	1.4862	2.8015
0	A0A317SYX9	A0A317SYX9_9PEZI	PRTase-like protein	C7212DRAFT_291554	Tuber magnatum (white Piedmont truffle)	1.48423	2.79768
5.44959e-06	D5GNI0	D5GNI0_TUBMM	Purine nucleoside phosphorylase (EC 2.4.2.1) (Inosine-guanosine phosphorylase)	GSTUM_00011298001	Tuber melanosporum (strain Mel28) (Perigord black truffle)	1.48357	2.7964
0.00878049	A0A292PXS6	A0A292PXS6_9PEZI	Acetohydroxy-acid synthase small subunit	GSTUAT00004339001	Tuber aestivum (summer truffle)	1.47668	2.78308
0	A0A292PQQ0	A0A292PQQ0_9PEZI	Endonuclease (EC 3.1.30.-)	GSTUAT00006025001	Tuber aestivum (summer truffle)	1.46898	2.76826
0.00012145	A0A317SEV2	A0A317SEV2_9PEZI	Uncharacterized protein	C7212DRAFT_335636	Tuber magnatum (white Piedmont truffle)	1.46845	2.76724
5.07937e-05	A0A317SF84	A0A317SF84_9PEZI	Proteasome subunit alpha type	C7212DRAFT_284889	Tuber magnatum (white Piedmont truffle)	1.46607	2.76268
5.22876e-06	A0A292PI02	A0A292PI02_9PEZI	Ribosomal_L16 domain-containing protein	GSTUAT00009081001	Tuber aestivum (summer truffle)	1.4629	2.75662
3.05011e-05	A0A317SKC5	A0A317SKC5_9PEZI	Peptidyl-prolyl cis-trans isomerase (EC 5.2.1.8)	C7212DRAFT_328793	Tuber magnatum (white Piedmont truffle)	1.45835	2.74794
0	A0A317SN84	A0A317SN84_9PEZI	Proteasome subunit beta (EC 3.4.25.1)	C7212DRAFT_324298	Tuber magnatum (white Piedmont truffle)	1.45786	2.74701
0.00587798	D5GQ39	D5GQ39_TUBMM	Uncharacterized protein	GSTUM_00012187001	Tuber melanosporum (strain Mel28) (Perigord black truffle)	1.4561	2.74366
1.41677e-05	A0A317SQB9	A0A317SQB9_9PEZI	Formyltetrahydrofolate synthetase (EC 1.5.1.5) (EC 3.5.4.9) (EC 6.3.4.3) (Methenyltetrahydrofolate cyclohydrolase) (Methylenetetrahydrofolate dehydrogenase)	C7212DRAFT_190736	Tuber magnatum (white Piedmont truffle)	1.45378	2.73925
0	A0A317SGA5	A0A317SGA5_9PEZI	Ribosomal_S13_N domain-containing protein	C7212DRAFT_286161	Tuber magnatum (white Piedmont truffle)	1.45238	2.73659
5.29801e-06	A0A317SSM1	A0A317SSM1_9PEZI	Methionyl-tRNA synthetase (EC 6.1.1.10)	C7212DRAFT_179744	Tuber magnatum (white Piedmont truffle)	1.45219	2.73623
0	A0A317SSU1	A0A317SSU1_9PEZI	Uncharacterized protein	C7212DRAFT_178860	Tuber magnatum (white Piedmont truffle)	1.44627	2.72503
0	A0A317SD13	A0A317SD13_9PEZI	Carboxypeptidase (EC 3.4.16.-)	C7212DRAFT_287949	Tuber magnatum (white Piedmont truffle)	1.43254	2.69922
1.4218e-05	A0A317SHV0	A0A317SHV0_9PEZI	Glyceraldehyde-3-phosphate dehydrogenase (EC 1.2.1.12)	C7212DRAFT_329617	Tuber magnatum (white Piedmont truffle)	1.43222	2.69862
0	A0A317ST64	A0A317ST64_9PEZI	6-hydroxymethyl-7,8-dihydropterin pyrophosphokinase (EC 2.5.1.15) (EC 2.7.6.3) (7,8-dihydro-6-hydroxymethylpterin-pyrophosphokinase) (Dihydropteroate synthase)	C7212DRAFT_295357	Tuber magnatum (white Piedmont truffle)	1.43209	2.69837
0.00371407	A0A292PL58	A0A292PL58_9PEZI	Uncharacterized protein	GSTUAT00008675001	Tuber aestivum (summer truffle)	1.4267	2.68831
5.14801e-06	D5GKG4	D5GKG4_TUBMM	Uncharacterized protein	GSTUM_00009533001	Tuber melanosporum (strain Mel28) (Perigord black truffle)	1.42032	2.67645
0.000150725	A0A292PQC3	A0A292PQC3_9PEZI	Uncharacterized protein	GSTUAT00007024001	Tuber aestivum (summer truffle)	1.41424	2.66519
0	A0A317SCJ5	A0A317SCJ5_9PEZI	DEAD-domain-containing protein	C7212DRAFT_229080	Tuber magnatum (white Piedmont truffle)	1.41203	2.66111
5.34979e-05	D5GBC7	D5GBC7_TUBMM	Glucose-6-phosphate 1-epimerase (EC 5.1.3.15)	GSTUM_00000424001	Tuber melanosporum (strain Mel28) (Perigord black truffle)	1.40282	2.64418
0	A0A292Q2R9	A0A292Q2R9_9PEZI	S-(hydroxymethyl)glutathione dehydrogenase (EC 1.1.1.284)	GSTUAT00001836001	Tuber aestivum (summer truffle)	1.40234	2.6433
3.452e-05	A0A292PQ08	A0A292PQ08_9PEZI	Uncharacterized protein	GSTUAT00006331001	Tuber aestivum (summer truffle)	1.40211	2.64288
0.00572876	A0A317SWP7	A0A317SWP7_9PEZI	RNA-binding domain-containing protein	C7212DRAFT_349400	Tuber magnatum (white Piedmont truffle)	1.39671	2.633
5.30504e-06	A0A317SHW9	A0A317SHW9_9PEZI	1,2-dihydroxy-3-keto-5-methylthiopentene dioxygenase (EC 1.13.11.54) (Acireductone dioxygenase (Fe(2+)-requiring)) (ARD) (Fe-ARD)	ADI1 C7212DRAFT_214339	Tuber magnatum (white Piedmont truffle)	1.39664	2.63288
0.00374213	A0A317T0B8	A0A317T0B8_9PEZI	Translationally-controlled tumor protein homolog	C7212DRAFT_349615	Tuber magnatum (white Piedmont truffle)	1.39508	2.63003
2.24215e-05	A0A317T1T8	A0A317T1T8_9PEZI	Putative transporter	C7212DRAFT_289666	Tuber magnatum (white Piedmont truffle)	1.39074	2.62213
5.36636e-05	A0A317SUW2	A0A317SUW2_9PEZI	Peptide hydrolase (EC 3.4.-.-)	C7212DRAFT_180040	Tuber magnatum (white Piedmont truffle)	1.3898	2.62042
0.000205323	D5GF89	D5GF89_TUBMM	Uncharacterized protein	GSTUM_00006782001	Tuber melanosporum (strain Mel28) (Perigord black truffle)	1.38972	2.62028
1.45278e-05	A0A317SR22	A0A317SR22_9PEZI	Ubiquitin carboxyl-terminal hydrolase (EC 3.4.19.12)	C7212DRAFT_321611	Tuber magnatum (white Piedmont truffle)	1.38219	2.60664
1.43369e-05	D5GN55	D5GN55_TUBMM	Uncharacterized protein	GSTUM_00011097001	Tuber melanosporum (strain Mel28) (Perigord black truffle)	1.37244	2.58908
0	A0A317SP50	A0A317SP50_9PEZI	Ubiquitin-conjugating enzyme	C7212DRAFT_321403	Tuber magnatum (white Piedmont truffle)	1.36261	2.5715
3.05344e-05	D5GH13	D5GH13_TUBMM	Fe2OG dioxygenase domain-containing protein	GSTUM_00007651001	Tuber melanosporum (strain Mel28) (Perigord black truffle)	1.3611	2.56881
0	A0A292PZL9	A0A292PZL9_9PEZI	Phosphoenolpyruvate carboxykinase (ATP) (EC 4.1.1.49)	GSTUAT00002947001	Tuber aestivum (summer truffle)	1.35829	2.56381
1.46163e-05	A0A317SSQ0	A0A317SSQ0_9PEZI	Ribosomal_L18e/L15P domain-containing protein	C7212DRAFT_314647	Tuber magnatum (white Piedmont truffle)	1.3541	2.55638
0	A0A292PSK3	A0A292PSK3_9PEZI	GDP-mannose pyrophosphorylase (EC 2.7.7.13) (GTP-mannose-1-phosphate guanylyltransferase) (Mannose-1-phosphate guanyltransferase)	GSTUAT00005370001	Tuber aestivum (summer truffle)	1.34642	2.5428
0	A0A317SN42	A0A317SN42_9PEZI	Pyruvate kinase (EC 2.7.1.40)	C7212DRAFT_325901	Tuber magnatum (white Piedmont truffle)	1.34564	2.54143
0.00264235	D5GJ00	D5GJ00_TUBMM	Protein kinase domain-containing protein	GSTUM_00008759001	Tuber melanosporum (strain Mel28) (Perigord black truffle)	1.34341	2.5375
0.00301634	A0A317SSY1	A0A317SSY1_9PEZI	HIG1 domain-containing protein	C7212DRAFT_344196	Tuber magnatum (white Piedmont truffle)	1.34136	2.5339
5.27009e-06	A0A317SGD6	A0A317SGD6_9PEZI	HSP20-like chaperone	C7212DRAFT_223557	Tuber magnatum (white Piedmont truffle)	1.33586	2.52426
0	D5GL76	D5GL76_TUBMM	GST C-terminal domain-containing protein	GSTUM_00010048001	Tuber melanosporum (strain Mel28) (Perigord black truffle)	1.33368	2.52045
0.00908649	D5G494	D5G494_TUBMM	PPM-type phosphatase domain-containing protein	GSTUM_00004009001	Tuber melanosporum (strain Mel28) (Perigord black truffle)	1.33342	2.51999
0	D5G5F0	D5G5F0_TUBMM	Carboxypeptidase (EC 3.4.16.-)	GSTUM_00004304001	Tuber melanosporum (strain Mel28) (Perigord black truffle)	1.33277	2.51886
0.00592714	A0A317SI20	A0A317SI20_9PEZI	RRM domain-containing protein	C7212DRAFT_353735	Tuber magnatum (white Piedmont truffle)	1.33114	2.51601
0.00183757	A0A317SIM3	A0A317SIM3_9PEZI	Uncharacterized protein	C7212DRAFT_365176	Tuber magnatum (white Piedmont truffle)	1.32778	2.51016
1.47601e-05	A0A292Q864	A0A292Q864_9PEZI	t-SNARE coiled-coil homology domain-containing protein	GSTUAT00001023001	Tuber aestivum (summer truffle)	1.32156	2.49936
0	A0A317SW11	A0A317SW11_9PEZI	5-methyltetrahydropteroyltriglutamate--homocysteine S-methyltransferase (EC 2.1.1.14)	C7212DRAFT_312258	Tuber magnatum (white Piedmont truffle)	1.3176	2.49251
0	A0A292PX83	A0A292PX83_9PEZI	4-aminobutyrate aminotransferase (EC 2.6.1.19) (GABA aminotransferase) (Gamma-amino-N-butyrate transaminase)	GSTUAT00003672001	Tuber aestivum (summer truffle)	1.31463	2.48739
5.20156e-06	A0A317SVH9	A0A317SVH9_9PEZI	Uncharacterized protein	C7212DRAFT_314147	Tuber magnatum (white Piedmont truffle)	1.31287	2.48435
0	A0A292PKM5	A0A292PKM5_9PEZI	Proteasome subunit beta (EC 3.4.25.1)	GSTUAT00008237001	Tuber aestivum (summer truffle)	1.30824	2.47639
5.074e-05	A0A292PML2	A0A292PML2_9PEZI	Allantoicase (EC 3.5.3.4)	GSTUAT00008225001	Tuber aestivum (summer truffle)	1.3067	2.47375
0.00191817	A0A317SVW2	A0A317SVW2_9PEZI	S-adenosyl-L-methionine-dependent methyltransferase	C7212DRAFT_277865	Tuber magnatum (white Piedmont truffle)	1.30335	2.46801
0	A0A317SQM6	A0A317SQM6_9PEZI	Glucose-6-phosphate 1-epimerase (EC 5.1.3.15)	C7212DRAFT_279483	Tuber magnatum (white Piedmont truffle)	1.29869	2.46005
0	A0A317SRN3	A0A317SRN3_9PEZI	Uncharacterized protein (Fragment)	C7212DRAFT_316910	Tuber magnatum (white Piedmont truffle)	1.2977	2.45837
0	A0A292PLH2	A0A292PLH2_9PEZI	Uncharacterized protein	GSTUAT00008563001	Tuber aestivum (summer truffle)	1.29635	2.45607
0.00118745	D5GLI7	D5GLI7_TUBMM	AB hydrolase-1 domain-containing protein	GSTUM_00010225001	Tuber melanosporum (strain Mel28) (Perigord black truffle)	1.29617	2.45576
0.000194471	D5G6A0	D5G6A0_TUBMM	Nas2_N domain-containing protein	GSTUM_00001672001	Tuber melanosporum (strain Mel28) (Perigord black truffle)	1.28835	2.44249
2.28833e-05	A0A317SBM0	A0A317SBM0_9PEZI	Na_H_Exchanger domain-containing protein	C7212DRAFT_303000	Tuber magnatum (white Piedmont truffle)	1.28145	2.43083
0	A0A292PUN2	A0A292PUN2_9PEZI	Uncharacterized protein	GSTUAT00005740001	Tuber aestivum (summer truffle)	1.28059	2.42938
0	A0A317SKL8	A0A317SKL8_9PEZI	Superoxide dismutase [Cu-Zn] (EC 1.15.1.1)	C7212DRAFT_330602	Tuber magnatum (white Piedmont truffle)	1.27996	2.42832
5.08259e-06	A0A292PSJ2	A0A292PSJ2_9PEZI	Cytidine deaminase (EC 3.5.4.5) (Cytidine aminohydrolase)	GSTUAT00005416001	Tuber aestivum (summer truffle)	1.27987	2.42817
0.00266561	D5GEJ2	D5GEJ2_TUBMM	Eukaryotic translation initiation factor 6 (eIF-6)	TIF6 GSTUM_00006515001	Tuber melanosporum (strain Mel28) (Perigord black truffle)	1.27618	2.42197
0	D5GNQ7	D5GNQ7_TUBMM	SGL domain-containing protein	GSTUM_00011430001	Tuber melanosporum (strain Mel28) (Perigord black truffle)	1.2732	2.41697
0.00138151	A0A317SCL1	A0A317SCL1_9PEZI	Septin	C7212DRAFT_336522	Tuber magnatum (white Piedmont truffle)	1.27237	2.41558
0.00930862	A0A292Q2M6	A0A292Q2M6_9PEZI	Mannose-6-phosphate isomerase (EC 5.3.1.8)	GSTUAT00001822001	Tuber aestivum (summer truffle)	1.26611	2.40512
0	A0A317SJ06	A0A317SJ06_9PEZI	Short-chain specific acyl-CoA dehydrogenase mitochondrial	C7212DRAFT_358958	Tuber magnatum (white Piedmont truffle)	1.266	2.40494
2.23214e-05	A0A317SY18	A0A317SY18_9PEZI	AhpC-TSA-domain-containing protein	C7212DRAFT_275142	Tuber magnatum (white Piedmont truffle)	1.26455	2.40252
5.25624e-06	A0A317T4K3	A0A317T4K3_9PEZI	Pkinase-domain-containing protein	C7212DRAFT_171062	Tuber magnatum (white Piedmont truffle)	1.26145	2.39737
0	A0A317SU33	A0A317SU33_9PEZI	Uncharacterized protein	C7212DRAFT_292432	Tuber magnatum (white Piedmont truffle)	1.26093	2.3965
0.000204159	A0A317T0R2	A0A317T0R2_9PEZI	S10_plectin domain-containing protein	C7212DRAFT_306194	Tuber magnatum (white Piedmont truffle)	1.2556	2.38766
0	A0A317SHI7	A0A317SHI7_9PEZI	High mobility group box (Fragment)	C7212DRAFT_213094	Tuber magnatum (white Piedmont truffle)	1.25169	2.3812
0	A0A317SKS0	A0A317SKS0_9PEZI	Asp-domain-containing protein	C7212DRAFT_326638	Tuber magnatum (white Piedmont truffle)	1.25166	2.38115
0.000381471	A0A292Q8Z4	A0A292Q8Z4_9PEZI	Thioredoxin domain-containing protein	GSTUAT00000667001	Tuber aestivum (summer truffle)	1.25115	2.38031
0	A0A317T2M8	A0A317T2M8_9PEZI	Hsp7-like protein	C7212DRAFT_307997	Tuber magnatum (white Piedmont truffle)	1.24717	2.37375
0.00826782	A0A317SK65	A0A317SK65_9PEZI	Uncharacterized protein	C7212DRAFT_329695	Tuber magnatum (white Piedmont truffle)	1.23997	2.36194
0.00562687	A0A317SW82	A0A317SW82_9PEZI	Aldo/keto reductase	C7212DRAFT_363008	Tuber magnatum (white Piedmont truffle)	1.23868	2.35983
0.000537367	A0A292PYN2	A0A292PYN2_9PEZI	Eukaryotic translation initiation factor 2A (eIF-2A)	GSTUAT00003590001	Tuber aestivum (summer truffle)	1.23806	2.35881
0.000308257	A0A317SLA2	A0A317SLA2_9PEZI	Enolase C-terminal domain-like protein	C7212DRAFT_358819	Tuber magnatum (white Piedmont truffle)	1.23699	2.35706
0	A0A292PLB5	A0A292PLB5_9PEZI	1,4-alpha-glucan-branching enzyme (EC 2.4.1.18) (Glycogen-branching enzyme)	GSTUAT00007617001	Tuber aestivum (summer truffle)	1.23689	2.3569
0.000346715	A0A317SKT1	A0A317SKT1_9PEZI	S-adenosyl-L-methionine-dependent methyltransferase	C7212DRAFT_333507	Tuber magnatum (white Piedmont truffle)	1.23511	2.35399
5.19481e-06	A0A317SZC5	A0A317SZC5_9PEZI	NAD(P)-binding protein	C7212DRAFT_158307	Tuber magnatum (white Piedmont truffle)	1.23378	2.35182
2.28571e-05	A0A317SSG7	A0A317SSG7_9PEZI	DUF2235 domain-containing protein	C7212DRAFT_314392	Tuber magnatum (white Piedmont truffle)	1.23239	2.34956
2.24467e-05	A0A317SQZ9	A0A317SQZ9_9PEZI	Allantoicase (EC 3.5.3.4)	C7212DRAFT_357502	Tuber magnatum (white Piedmont truffle)	1.22833	2.34296
0.000343379	D5GIY6	D5GIY6_TUBMM	Uncharacterized protein	GSTUM_00008741001	Tuber melanosporum (strain Mel28) (Perigord black truffle)	1.22313	2.33453
0.00748911	A0A292PQI8	A0A292PQI8_9PEZI	DFP domain-containing protein	GSTUAT00007191001	Tuber aestivum (summer truffle)	1.21324	2.31858
5.16129e-06	A0A317SWW9	A0A317SWW9_9PEZI	Putative Xaa-Pro aminopeptidase	C7212DRAFT_350843	Tuber magnatum (white Piedmont truffle)	1.21059	2.31432
0.00708144	D5G6V8	D5G6V8_TUBMM	Uncharacterized protein	GSTUM_00002301001	Tuber melanosporum (strain Mel28) (Perigord black truffle)	1.19218	2.28498
5.06864e-05	A0A292Q9X5	A0A292Q9X5_9PEZI	Cupin_2 domain-containing protein	GSTUAT00000243001	Tuber aestivum (summer truffle)	1.18937	2.28053
0.00220304	D5GDW8	D5GDW8_TUBMM	Serine hydroxymethyltransferase (EC 2.1.2.1)	GSTUM_00006315001	Tuber melanosporum (strain Mel28) (Perigord black truffle)	1.18889	2.27977
9.88142e-05	A0A317SNX9	A0A317SNX9_9PEZI	Eukaryotic translation initiation factor 3 subunit A (eIF3a) (Eukaryotic translation initiation factor 3 110 kDa subunit homolog) (eIF3 p110) (Translation initiation factor eIF3, p110 subunit homolog)	TIF32 C7212DRAFT_345323	Tuber magnatum (white Piedmont truffle)	1.18855	2.27924
0	A0A292PWC4	A0A292PWC4_9PEZI	Fructose-bisphosphatase (EC 3.1.3.11)	GSTUAT00004103001	Tuber aestivum (summer truffle)	1.18455	2.27292
0	A0A317SL83	A0A317SL83_9PEZI	Ppx-GppA-domain-containing protein	C7212DRAFT_281059	Tuber magnatum (white Piedmont truffle)	1.1828	2.27017
0.000205128	A0A317SSN2	A0A317SSN2_9PEZI	Phosphoglycerate mutase-like protein	C7212DRAFT_294838	Tuber magnatum (white Piedmont truffle)	1.17922	2.26454
0	A0A317SI99	A0A317SI99_9PEZI	Glycosyltransferase Family 4 protein	C7212DRAFT_299786	Tuber magnatum (white Piedmont truffle)	1.1692	2.24887
5.42005e-06	A0A317SGI9	A0A317SGI9_9PEZI	Uncharacterized protein	C7212DRAFT_359382	Tuber magnatum (white Piedmont truffle)	1.16437	2.24135
0	A0A317SW75	A0A317SW75_9PEZI	Glycoside Hydrolase Family 17 protein	C7212DRAFT_314031	Tuber magnatum (white Piedmont truffle)	1.16282	2.23895
5.32787e-05	A0A292PL15	A0A292PL15_9PEZI	ADF-H domain-containing protein	GSTUAT00007674001	Tuber aestivum (summer truffle)	1.16267	2.23871
2.24972e-05	A0A317SV26	A0A317SV26_9PEZI	V-type proton ATPase subunit H	C7212DRAFT_296907	Tuber magnatum (white Piedmont truffle)	1.16234	2.2382
5.18135e-06	A0A292PNR8	A0A292PNR8_9PEZI	Pyrroline-5-carboxylate reductase (EC 1.5.1.2) (Fragment)	GSTUAT00007810001	Tuber aestivum (summer truffle)	1.15848	2.23222
0	D5GC22	D5GC22_TUBMM	Cyanate hydratase (Cyanase) (EC 4.2.1.104) (Cyanate hydrolase) (Cyanate lyase)	cyn1 GSTUM_00005779001	Tuber melanosporum (strain Mel28) (Perigord black truffle)	1.15717	2.2302
5.09554e-05	A0A317SBW6	A0A317SBW6_9PEZI	Uncharacterized protein	C7212DRAFT_348590	Tuber magnatum (white Piedmont truffle)	1.15616	2.22863
0.00562808	A0A317SNC8	A0A317SNC8_9PEZI	Carbohydrate Esterase Family 4 protein	C7212DRAFT_280472	Tuber magnatum (white Piedmont truffle)	1.15285	2.22353
2.22469e-05	A0A317SK23	A0A317SK23_9PEZI	F-box domain-containing protein	C7212DRAFT_328813	Tuber magnatum (white Piedmont truffle)	1.15263	2.22319
0.000121569	A0A317SJL1	A0A317SJL1_9PEZI	Inosine triphosphate pyrophosphatase (ITPase) (Inosine triphosphatase) (EC 3.6.1.9) (Non-canonical purine NTP pyrophosphatase) (Non-standard purine NTP pyrophosphatase) (Nucleoside-triphosphate diphosphatase) (Nucleoside-triphosphate pyrophosphatase) (NTPase)	C7212DRAFT_353554	Tuber magnatum (white Piedmont truffle)	1.14915	2.21783
0.00496241	D5GJ03	D5GJ03_TUBMM	Uncharacterized protein	GSTUM_00008763001	Tuber melanosporum (strain Mel28) (Perigord black truffle)	1.14722	2.21487
0	D5GK33	D5GK33_TUBMM	Uncharacterized protein	GSTUM_00009341001	Tuber melanosporum (strain Mel28) (Perigord black truffle)	1.14193	2.20676
0	A0A317SKC2	A0A317SKC2_9PEZI	ATP synthase subunit beta (EC 7.1.2.2)	C7212DRAFT_326570	Tuber magnatum (white Piedmont truffle)	1.1413	2.2058
1.44058e-05	A0A317SVX1	A0A317SVX1_9PEZI	Superoxide dismutase (EC 1.15.1.1)	C7212DRAFT_294074	Tuber magnatum (white Piedmont truffle)	1.13963	2.20325
0.00377642	A0A317SVQ8	A0A317SVQ8_9PEZI	SEP-domain-containing protein	C7212DRAFT_292074	Tuber magnatum (white Piedmont truffle)	1.13952	2.20308
1.4742e-05	D5GNX9	D5GNX9_TUBMM	Uncharacterized protein	GSTUM_00011577001	Tuber melanosporum (strain Mel28) (Perigord black truffle)	1.13842	2.2014
0	A0A317SFL3	A0A317SFL3_9PEZI	Protein phosphatase 2C	C7212DRAFT_231598	Tuber magnatum (white Piedmont truffle)	1.13815	2.20099
0	A0A292Q5B6	A0A292Q5B6_9PEZI	Uncharacterized protein	GSTUAT00001947001	Tuber aestivum (summer truffle)	1.13736	2.19978
0.000132425	A0A292PTG6	A0A292PTG6_9PEZI	Uncharacterized protein	GSTUAT00005925001	Tuber aestivum (summer truffle)	1.13334	2.19366
0.00013967	A0A292PQ39	A0A292PQ39_9PEZI	WD_REPEATS_REGION domain-containing protein	GSTUAT00006192001	Tuber aestivum (summer truffle)	1.13206	2.19171
0.000139806	A0A317SQK4	A0A317SQK4_9PEZI	HTH La-type RNA-binding domain-containing protein	C7212DRAFT_352140	Tuber magnatum (white Piedmont truffle)	1.12217	2.17674
0	A0A317SEK4	A0A317SEK4_9PEZI	Aminoacyl-tRNA hydrolase (EC 3.1.1.29)	C7212DRAFT_233381	Tuber magnatum (white Piedmont truffle)	1.12216	2.17673
5.05051e-06	A0A317SQT1	A0A317SQT1_9PEZI	Protein-ribulosamine 3-kinase (EC 2.7.1.172)	C7212DRAFT_320070	Tuber magnatum (white Piedmont truffle)	1.12173	2.17608
1.46341e-05	A0A317SSI0	A0A317SSI0_9PEZI	Uncharacterized protein	C7212DRAFT_312317	Tuber magnatum (white Piedmont truffle)	1.11789	2.17029
0.00517117	A0A317SKW3	A0A317SKW3_9PEZI	DUF1774-domain-containing protein	C7212DRAFT_211875	Tuber magnatum (white Piedmont truffle)	1.11591	2.16732
5.03145e-06	A0A292PRL9	A0A292PRL9_9PEZI	DNA helicase (EC 3.6.4.12)	GSTUAT00005652001	Tuber aestivum (summer truffle)	1.11178	2.16112
1.45455e-05	D5GF37	D5GF37_TUBMM	Uncharacterized protein	GSTUM_00001829001	Tuber melanosporum (strain Mel28) (Perigord black truffle)	1.10733	2.15447
0.000434861	A0A292PS35	A0A292PS35_9PEZI	1,2-dihydroxy-3-keto-5-methylthiopentene dioxygenase (EC 1.13.11.54) (Acireductone dioxygenase (Fe(2+)-requiring)) (ARD) (Fe-ARD)	ADI1 GSTUAT00006378001	Tuber aestivum (summer truffle)	1.10473	2.15059
0.00709451	A0A317SXY7	A0A317SXY7_9PEZI	Signal peptidase subunit 3 (EC 3.4.-.-)	C7212DRAFT_272723	Tuber magnatum (white Piedmont truffle)	1.10437	2.15005
0.00853161	D5GKL1	D5GKL1_TUBMM	Chorismate mutase (EC 5.4.99.5)	GSTUM_00009619001	Tuber melanosporum (strain Mel28) (Perigord black truffle)	1.10359	2.14889
0.000924935	A0A317SN51	A0A317SN51_9PEZI	Uncharacterized protein	C7212DRAFT_282581	Tuber magnatum (white Piedmont truffle)	1.10327	2.14841
0.00136027	A0A317SNC1	A0A317SNC1_9PEZI	Phosphoglycerate kinase (EC 2.7.2.3)	C7212DRAFT_344456	Tuber magnatum (white Piedmont truffle)	1.10213	2.14671
0	A0A292PYQ0	A0A292PYQ0_9PEZI	Uncharacterized protein	GSTUAT00003969001	Tuber aestivum (summer truffle)	1.10024	2.1439
0.00218094	D5GHK2	D5GHK2_TUBMM	Uncharacterized protein	GSTUM_00007956001	Tuber melanosporum (strain Mel28) (Perigord black truffle)	1.09695	2.13902
2.29095e-05	A0A292PXB0	A0A292PXB0_9PEZI	Uncharacterized protein	GSTUAT00003708001	Tuber aestivum (summer truffle)	1.09678	2.13877
3.45572e-05	A0A317SKV9	A0A317SKV9_9PEZI	Catalase (EC 1.11.1.6)	C7212DRAFT_358629	Tuber magnatum (white Piedmont truffle)	1.09232	2.13217
3.03359e-05	A0A317T3T3	A0A317T3T3_9PEZI	Uncharacterized protein	C7212DRAFT_349569	Tuber magnatum (white Piedmont truffle)	1.09102	2.13025
0	A0A317SF98	A0A317SF98_9PEZI	Uncharacterized protein	C7212DRAFT_360359	Tuber magnatum (white Piedmont truffle)	1.0894	2.12786
5.43933e-05	A0A317T230	A0A317T230_9PEZI	Ribosomal protein L24	C7212DRAFT_305318	Tuber magnatum (white Piedmont truffle)	1.08792	2.12567
3.04679e-05	A0A317SUD0	A0A317SUD0_9PEZI	AAA domain-containing protein	C7212DRAFT_312681	Tuber magnatum (white Piedmont truffle)	1.08132	2.11597
0	A0A292PM86	A0A292PM86_9PEZI	Uncharacterized protein	GSTUAT00008313001	Tuber aestivum (summer truffle)	1.07986	2.11383
0.00165232	D5GK13	D5GK13_TUBMM	Uncharacterized protein	GSTUM_00009312001	Tuber melanosporum (strain Mel28) (Perigord black truffle)	1.07682	2.10938
0.000294388	A0A317SUI6	A0A317SUI6_9PEZI	Alpha-mannosidase (EC 3.2.1.24)	C7212DRAFT_293688	Tuber magnatum (white Piedmont truffle)	1.07606	2.10827
2.27015e-05	A0A317T3D7	A0A317T3D7_9PEZI	Tryptophanyl-tRNA synthetase (EC 6.1.1.2)	C7212DRAFT_274434	Tuber magnatum (white Piedmont truffle)	1.07089	2.10073
1.41844e-05	A0A292PVS1	A0A292PVS1_9PEZI	Ribosomal_L18e/L15P domain-containing protein (Fragment)	GSTUAT00004263001	Tuber aestivum (summer truffle)	1.06235	2.08833
5.33333e-06	D5GNS1	D5GNS1_TUBMM	PHB domain-containing protein	GSTUM_00011449001	Tuber melanosporum (strain Mel28) (Perigord black truffle)	1.06108	2.08649
0.00269834	D5G956	D5G956_TUBMM	26S proteasome regulatory subunit RPN1	GSTUM_00003152001	Tuber melanosporum (strain Mel28) (Perigord black truffle)	1.05419	2.07655
5.11509e-06	A0A317SWX4	A0A317SWX4_9PEZI	Thioredoxin reductase (EC 1.8.1.9)	C7212DRAFT_349408	Tuber magnatum (white Piedmont truffle)	1.04818	2.06792
0.00573939	D5GH51	D5GH51_TUBMM	N-acetyltransferase domain-containing protein	GSTUM_00007704001	Tuber melanosporum (strain Mel28) (Perigord black truffle)	1.04494	2.06328
0.000483005	A0A317SGE0	A0A317SGE0_9PEZI	ATP synthase subunit gamma	C7212DRAFT_332130	Tuber magnatum (white Piedmont truffle)	1.04339	2.06106
0.00208878	A0A317SVE7	A0A317SVE7_9PEZI	Valyl-tRNA synthetase (EC 6.1.1.9)	C7212DRAFT_363125	Tuber magnatum (white Piedmont truffle)	1.04147	2.05832
0.00967614	A0A317SR99	A0A317SR99_9PEZI	HSP20-like chaperone (Fragment)	C7212DRAFT_319110	Tuber magnatum (white Piedmont truffle)	1.03838	2.05392
8.72151e-05	A0A317SGZ6	A0A317SGZ6_9PEZI	Glycoside hydrolase/deacetylase	C7212DRAFT_332699	Tuber magnatum (white Piedmont truffle)	1.03539	2.04967
0	A0A292Q1R2	A0A292Q1R2_9PEZI	Ribosomal_L16 domain-containing protein	GSTUAT00002604001	Tuber aestivum (summer truffle)	1.03482	2.04886
0	A0A292PW35	A0A292PW35_9PEZI	Uncharacterized protein	GSTUAT00004621001	Tuber aestivum (summer truffle)	1.0309	2.0433
1.86263e-05	A0A317SVH5	A0A317SVH5_9PEZI	Uncharacterized protein	C7212DRAFT_183252	Tuber magnatum (white Piedmont truffle)	1.02941	2.04119
0.000381818	A0A317SUZ0	A0A317SUZ0_9PEZI	Piwi-domain-containing protein	C7212DRAFT_296696	Tuber magnatum (white Piedmont truffle)	1.02785	2.03898
0.000422383	D5GCK3	D5GCK3_TUBMM	Uncharacterized protein	GSTUM_00000686001	Tuber melanosporum (strain Mel28) (Perigord black truffle)	1.02658	2.03719
0.000480287	A0A317T3C3	A0A317T3C3_9PEZI	NIPSNAP-domain-containing protein	C7212DRAFT_290003	Tuber magnatum (white Piedmont truffle)	1.02238	2.03127
0.0015613	D5G8M7	D5G8M7_TUBMM	Uncharacterized protein	GSTUM_00003022001	Tuber melanosporum (strain Mel28) (Perigord black truffle)	1.02207	2.03083
0.00015087	D5G867	D5G867_TUBMM	Uncharacterized protein	GSTUM_00002909001	Tuber melanosporum (strain Mel28) (Perigord black truffle)	1.02178	2.03042
0	D5G7E8	D5G7E8_TUBMM	Uncharacterized protein	GSTUM_00002532001	Tuber melanosporum (strain Mel28) (Perigord black truffle)	1.02082	2.02907
2.27273e-05	A0A317SGD9	A0A317SGD9_9PEZI	DNA helicase (EC 3.6.4.12)	C7212DRAFT_301901	Tuber magnatum (white Piedmont truffle)	1.01878	2.0262
0	A0A292PVH1	A0A292PVH1_9PEZI	AA_permease domain-containing protein	GSTUAT00005175001	Tuber aestivum (summer truffle)	1.01328	2.01849
7.28008e-05	A0A317SQV1	A0A317SQV1_9PEZI	Flavin_Reduct domain-containing protein	C7212DRAFT_363757	Tuber magnatum (white Piedmont truffle)	1.00967	2.01345
0.00957438	A0A292Q1R9	A0A292Q1R9_9PEZI	Uncharacterized protein	GSTUAT00003219001	Tuber aestivum (summer truffle)	1.00623	2.00866

## Sheet: Upregulated in T. aestivum
T-Test Tuber magnatum vs Tuber aestivum
1 % FDR, min. 2fold change
Proteins upregulated in Tuber aestivum
N: Student's T-test q-value Tuber magnatum_Tuber aestivum	UniProt Accession	ID	Protein names	Gene names	Organism	N: Student's T-test Difference Tuber magnatum_Tuber aestivum	fold change
0	A0A292PJL3	A0A292PJL3_9PEZI	But2 domain-containing protein	GSTUAT00008947001	Tuber aestivum (summer truffle)	-10.0589	1066.67
0	A0A292PQL2	A0A292PQL2_9PEZI	Uncharacterized protein	GSTUAT00007027001	Tuber aestivum (summer truffle)	-8.68234	410.814
0	A0A292PNR4	A0A292PNR4_9PEZI	Uncharacterized protein (Fragment)	GSTUAT00007578001	Tuber aestivum (summer truffle)	-8.13322	280.765
0	A0A292Q301	A0A292Q301_9PEZI	But2 domain-containing protein	GSTUAT00001699001	Tuber aestivum (summer truffle)	-7.21617	148.691
0	A0A292PJT6	A0A292PJT6_9PEZI	Uncharacterized protein	GSTUAT00009141001	Tuber aestivum (summer truffle)	-7.194	146.423
0	A0A292Q0M4	A0A292Q0M4_9PEZI	Uncharacterized protein	GSTUAT00002879001	Tuber aestivum (summer truffle)	-6.9406	122.837
0	A0A292Q5I6	A0A292Q5I6_9PEZI	Uncharacterized protein	GSTUAT00001681001	Tuber aestivum (summer truffle)	-6.79239	110.844
0	A0A292Q589	A0A292Q589_9PEZI	Uncharacterized protein	GSTUAT00002091001	Tuber aestivum (summer truffle)	-6.45115	87.4963
0	A0A292PSE4	A0A292PSE4_9PEZI	Uncharacterized protein	GSTUAT00005870001	Tuber aestivum (summer truffle)	-6.3626	82.2874
0	A0A292Q893	A0A292Q893_9PEZI	CHZ domain-containing protein	GSTUAT00001000001	Tuber aestivum (summer truffle)	-6.35413	81.8057
0	A0A292PNU5	A0A292PNU5_9PEZI	Uncharacterized protein	GSTUAT00007451001	Tuber aestivum (summer truffle)	-6.01005	64.4474
0	A0A292Q084	A0A292Q084_9PEZI	SBDS domain-containing protein	GSTUAT00003855001	Tuber aestivum (summer truffle)	-5.67421	51.0631
0	A0A292Q248	A0A292Q248_9PEZI	FMN hydroxy acid dehydrogenase domain-containing protein	GSTUAT00003160001	Tuber aestivum (summer truffle)	-5.64774	50.1348
0	A0A292Q497	A0A292Q497_9PEZI	CFEM domain-containing protein	GSTUAT00002146001	Tuber aestivum (summer truffle)	-5.63603	49.7295
0	D5GJQ7	D5GJQ7_TUBMM	Isocitrate dehydrogenase [NAD] subunit, mitochondrial	GSTUM_00009134001	Tuber melanosporum (strain Mel28) (Perigord black truffle)	-5.53434	46.3449
0	A0A317SP93	A0A317SP93_9PEZI	Glycerol-3-phosphate dehydrogenase (EC 1.1.5.3)	C7212DRAFT_282200	Tuber magnatum (white Piedmont truffle)	-5.11211	34.5858
0	A0A292PXN5	A0A292PXN5_9PEZI	Allantoinase (EC 3.5.2.5)	GSTUAT00004667001	Tuber aestivum (summer truffle)	-5.10209	34.3465
0	A0A317SJQ9	A0A317SJQ9_9PEZI	FMN-dependent alpha-hydroxy acid dehydrogenase	C7212DRAFT_283869	Tuber magnatum (white Piedmont truffle)	-5.02238	32.5003
0	A0A317SLX8	A0A317SLX8_9PEZI	Outer membrane autotransporter	C7212DRAFT_359106	Tuber magnatum (white Piedmont truffle)	-4.93261	30.5396
0	A0A292PPH5	A0A292PPH5_9PEZI	Uncharacterized protein	GSTUAT00007228001	Tuber aestivum (summer truffle)	-4.92398	30.3575
0	A0A292QA81	A0A292QA81_9PEZI	DJ-1_PfpI domain-containing protein	GSTUAT00000373001	Tuber aestivum (summer truffle)	-4.81313	28.1123
0	A0A292Q423	A0A292Q423_9PEZI	Uncharacterized protein	GSTUAT00002327001	Tuber aestivum (summer truffle)	-4.7974	27.8075
0	A0A292PYD3	A0A292PYD3_9PEZI	Uncharacterized protein	GSTUAT00003339001	Tuber aestivum (summer truffle)	-4.76674	27.2227
0	A0A292Q1E9	A0A292Q1E9_9PEZI	Uncharacterized protein	GSTUAT00002691001	Tuber aestivum (summer truffle)	-4.66192	25.315
0	A0A292PSI1	A0A292PSI1_9PEZI	Dipeptidyl-peptidase IV (EC 3.4.14.5)	GSTUAT00005419001	Tuber aestivum (summer truffle)	-4.66158	25.309
0	A0A292PKS6	A0A292PKS6_9PEZI	Fucose-specific lectin	GSTUAT00008698001	Tuber aestivum (summer truffle)	-4.58805	24.0514
0	A0A292Q2R7	A0A292Q2R7_9PEZI	Glutathione peroxidase	GSTUAT00001809001	Tuber aestivum (summer truffle)	-4.54553	23.3529
0	A0A292QA38	A0A292QA38_9PEZI	Peptide hydrolase (EC 3.4.-.-)	GSTUAT00000290001	Tuber aestivum (summer truffle)	-4.45108	21.873
0	A0A292Q6M5	A0A292Q6M5_9PEZI	Glycine cleavage system H protein	GSTUAT00001464001	Tuber aestivum (summer truffle)	-4.44892	21.8403
0	A0A292PL33	A0A292PL33_9PEZI	Prephenate dehydratase (EC 4.2.1.51)	GSTUAT00007694001	Tuber aestivum (summer truffle)	-4.41652	21.3553
0	A0A292PV74	A0A292PV74_9PEZI	HIT domain-containing protein	GSTUAT00005474001	Tuber aestivum (summer truffle)	-4.34748	20.3574
0	A0A292Q0R1	A0A292Q0R1_9PEZI	Amine oxidase (EC 1.4.3.-)	GSTUAT00003433001	Tuber aestivum (summer truffle)	-4.26984	19.2908
0	A0A292PL59	A0A292PL59_9PEZI	Aminotran_1_2 domain-containing protein	GSTUAT00007640001	Tuber aestivum (summer truffle)	-4.18237	18.1559
0	A0A292Q5C0	A0A292Q5C0_9PEZI	Thioredoxin domain-containing protein	GSTUAT00001581001	Tuber aestivum (summer truffle)	-4.17956	18.1206
0	A0A292PXY0	A0A292PXY0_9PEZI	DSBA domain-containing protein	GSTUAT00004418001	Tuber aestivum (summer truffle)	-4.09593	17.1001
0	D5G5K9	D5G5K9_TUBMM	Uncharacterized protein	GSTUM_00004391001	Tuber melanosporum (strain Mel28) (Perigord black truffle)	-4.09443	17.0823
0	D5GA84	D5GA84_TUBMM	Ribosomal_L28e domain-containing protein	GSTUM_00005179001	Tuber melanosporum (strain Mel28) (Perigord black truffle)	-4.09196	17.0531
0	A0A292PKA9	A0A292PKA9_9PEZI	Phytase-like domain-containing protein	GSTUAT00008701001	Tuber aestivum (summer truffle)	-4.08284	16.9456
0	A0A292Q7G7	A0A292Q7G7_9PEZI	Uncharacterized protein	GSTUAT00001228001	Tuber aestivum (summer truffle)	-4.06632	16.7527
0	A0A292Q0S5	A0A292Q0S5_9PEZI	FAD-binding PCMH-type domain-containing protein	GSTUAT00002929001	Tuber aestivum (summer truffle)	-4.02583	16.289
0	D5GAV4	D5GAV4_TUBMM	5-methyltetrahydropteroyltriglutamate--homocysteine S-methyltransferase (EC 2.1.1.14)	GSTUM_00005323001	Tuber melanosporum (strain Mel28) (Perigord black truffle)	-3.99937	15.993
0	D5G3Z0	D5G3Z0_TUBMM	Nucleoside diphosphate kinase (EC 2.7.4.6)	GSTUM_00003865001	Tuber melanosporum (strain Mel28) (Perigord black truffle)	-3.98786	15.8659
0	A0A292PU86	A0A292PU86_9PEZI	Uncharacterized protein (Fragment)	GSTUAT00005635001	Tuber aestivum (summer truffle)	-3.982	15.8016
0	A0A292PTT9	A0A292PTT9_9PEZI	AB hydrolase-1 domain-containing protein	GSTUAT00006013001	Tuber aestivum (summer truffle)	-3.91352	15.0691
0	A0A292PI38	A0A292PI38_9PEZI	Uncharacterized protein	GSTUAT00009051001	Tuber aestivum (summer truffle)	-3.89966	14.925
0	A0A292PZN7	A0A292PZN7_9PEZI	Uncharacterized protein	GSTUAT00003876001	Tuber aestivum (summer truffle)	-3.89335	14.8599
9.97506e-06	D5GG15	D5GG15_TUBMM	Nuclear pore complex protein Nup85	GSTUM_00007153001	Tuber melanosporum (strain Mel28) (Perigord black truffle)	-3.88823	14.8072
0	D5GPW1	D5GPW1_TUBMM	Glycine cleavage system P protein (EC 1.4.4.2)	GSTUM_00012074001	Tuber melanosporum (strain Mel28) (Perigord black truffle)	-3.82407	14.1631
0	A0A292PJ06	A0A292PJ06_9PEZI	Uncharacterized protein	GSTUAT00008487001	Tuber aestivum (summer truffle)	-3.81588	14.083
0	A0A292PP95	A0A292PP95_9PEZI	Ribosomal_L14e domain-containing protein	GSTUAT00006571001	Tuber aestivum (summer truffle)	-3.78747	13.8084
0	A0A292PPQ6	A0A292PPQ6_9PEZI	Eukaryotic translation initiation factor 5A (eIF-5A)	GSTUAT00006818001	Tuber aestivum (summer truffle)	-3.77694	13.7079
0	A0A292Q120	A0A292Q120_9PEZI	Uncharacterized protein	GSTUAT00002437001	Tuber aestivum (summer truffle)	-3.75999	13.5478
0	A0A292PP52	A0A292PP52_9PEZI	Uncharacterized protein	GSTUAT00007534001	Tuber aestivum (summer truffle)	-3.70126	13.0074
0	A0A292PXI5	A0A292PXI5_9PEZI	Adenosine kinase (EC 2.7.1.20)	GSTUAT00004443001	Tuber aestivum (summer truffle)	-3.69253	12.9289
0	A0A292PYS8	A0A292PYS8_9PEZI	Uncharacterized protein	GSTUAT00003175001	Tuber aestivum (summer truffle)	-3.68789	12.8874
0	A0A292PKL3	A0A292PKL3_9PEZI	RRM domain-containing protein	GSTUAT00008892001	Tuber aestivum (summer truffle)	-3.68381	12.851
1.43027e-05	D5GBF2	D5GBF2_TUBMM	Uncharacterized protein	GSTUM_00000442001	Tuber melanosporum (strain Mel28) (Perigord black truffle)	-3.68319	12.8455
0	A0A292PZB5	A0A292PZB5_9PEZI	NADH-cytochrome b5 reductase (EC 1.6.2.2)	GSTUAT00003833001	Tuber aestivum (summer truffle)	-3.64154	12.4799
0	A0A317SGP8	A0A317SGP8_9PEZI	ANK_REP_REGION domain-containing protein (Fragment)	C7212DRAFT_331453	Tuber magnatum (white Piedmont truffle)	-3.62081	12.3019
5.24934e-06	D5GG56	D5GG56_TUBMM	Nudix hydrolase domain-containing protein	GSTUM_00007204001	Tuber melanosporum (strain Mel28) (Perigord black truffle)	-3.6187	12.2839
0	A0A292PY80	A0A292PY80_9PEZI	Uncharacterized protein	GSTUAT00004447001	Tuber aestivum (summer truffle)	-3.60638	12.1795
0	A0A292Q424	A0A292Q424_9PEZI	CENP-V/GFA domain-containing protein	GSTUAT00002421001	Tuber aestivum (summer truffle)	-3.60371	12.157
0	A0A292PYQ6	A0A292PYQ6_9PEZI	Superoxide dismutase (EC 1.15.1.1)	GSTUAT00004102001	Tuber aestivum (summer truffle)	-3.58205	11.9758
5.50964e-06	A0A292Q2M3	A0A292Q2M3_9PEZI	CUE domain-containing protein	GSTUAT00002798001	Tuber aestivum (summer truffle)	-3.56219	11.8121
0	A0A292PWF3	A0A292PWF3_9PEZI	Uncharacterized protein	GSTUAT00004016001	Tuber aestivum (summer truffle)	-3.54475	11.6701
0	A0A292PZ61	A0A292PZ61_9PEZI	Tyrosinase (EC 1.14.18.1)	GSTUAT00003966001	Tuber aestivum (summer truffle)	-3.53672	11.6054
0	A0A292Q4A7	A0A292Q4A7_9PEZI	Uncharacterized protein	GSTUAT00002156001	Tuber aestivum (summer truffle)	-3.52509	11.5122
0	A0A292PTT1	A0A292PTT1_9PEZI	Uncharacterized protein	GSTUAT00004879001	Tuber aestivum (summer truffle)	-3.48481	11.1952
0	A0A292PUJ5	A0A292PUJ5_9PEZI	Uncharacterized protein	GSTUAT00005778001	Tuber aestivum (summer truffle)	-3.43687	10.8293
0	A0A292Q7H6	A0A292Q7H6_9PEZI	Uncharacterized protein	GSTUAT00001238001	Tuber aestivum (summer truffle)	-3.41112	10.6377
0	A0A292PJX7	A0A292PJX7_9PEZI	Uncharacterized protein	GSTUAT00008137001	Tuber aestivum (summer truffle)	-3.41005	10.6299
0	D5GKV1	D5GKV1_TUBMM	WD_REPEATS_REGION domain-containing protein	GSTUM_00009780001	Tuber melanosporum (strain Mel28) (Perigord black truffle)	-3.40692	10.6068
0	D5GEB6	D5GEB6_TUBMM	Glyco_hydro_63 domain-containing protein	GSTUM_00001255001	Tuber melanosporum (strain Mel28) (Perigord black truffle)	-3.40096	10.5631
0	A0A292PU93	A0A292PU93_9PEZI	Beta-lactamase domain-containing protein	GSTUAT00005765001	Tuber aestivum (summer truffle)	-3.39741	10.5371
0	A0A292PSX9	A0A292PSX9_9PEZI	Ribosomal_L18e/L15P domain-containing protein	GSTUAT00006358001	Tuber aestivum (summer truffle)	-3.38502	10.447
0	A0A292Q065	A0A292Q065_9PEZI	HMG box domain-containing protein	GSTUAT00003835001	Tuber aestivum (summer truffle)	-3.38412	10.4405
0	A0A292PLF4	A0A292PLF4_9PEZI	PKS_ER domain-containing protein	GSTUAT00007944001	Tuber aestivum (summer truffle)	-3.33662	10.1024
0	A0A317SBZ6	A0A317SBZ6_9PEZI	Uncharacterized protein	C7212DRAFT_348608	Tuber magnatum (white Piedmont truffle)	-3.31367	9.94292
0	A0A292PSR4	A0A292PSR4_9PEZI	ATP synthase subunit 5, mitochondrial	GSTUAT00005330001	Tuber aestivum (summer truffle)	-3.26724	9.62803
0	A0A292Q4T8	A0A292Q4T8_9PEZI	WSC domain-containing protein	GSTUAT00002192001	Tuber aestivum (summer truffle)	-3.26593	9.61929
0	A0A292Q189	A0A292Q189_9PEZI	Alpha-carbonic anhydrase domain-containing protein	GSTUAT00003435001	Tuber aestivum (summer truffle)	-3.26154	9.59006
0	A0A292Q1M5	A0A292Q1M5_9PEZI	Gal_mutarotas_2 domain-containing protein	GSTUAT00003051001	Tuber aestivum (summer truffle)	-3.24205	9.46138
0	A0A292Q206	A0A292Q206_9PEZI	Uncharacterized protein	GSTUAT00002920001	Tuber aestivum (summer truffle)	-3.20697	9.23409
0	A0A292PKT0	A0A292PKT0_9PEZI	KARI N-terminal Rossmann domain-containing protein	GSTUAT00008808001	Tuber aestivum (summer truffle)	-3.20028	9.19137
0	A0A292Q1F6	A0A292Q1F6_9PEZI	Glutaredoxin domain-containing protein	GSTUAT00003068001	Tuber aestivum (summer truffle)	-3.1928	9.14384
0	D5GFI8	D5GFI8_TUBMM	Homogentisate 1,2-dioxygenase (EC 1.13.11.5) (Homogentisate oxygenase) (Homogentisic acid oxidase) (Homogentisicase)	GSTUM_00006919001	Tuber melanosporum (strain Mel28) (Perigord black truffle)	-3.15123	8.88413
0	A0A292PS05	A0A292PS05_9PEZI	Uncharacterized protein	GSTUAT00006679001	Tuber aestivum (summer truffle)	-3.14931	8.87231
0	D5GBG2	D5GBG2_TUBMM	Proteasome subunit beta (EC 3.4.25.1)	GSTUM_00000459001	Tuber melanosporum (strain Mel28) (Perigord black truffle)	-3.14218	8.82857
0	A0A292Q0M8	A0A292Q0M8_9PEZI	Amino_oxidase domain-containing protein	GSTUAT00003328001	Tuber aestivum (summer truffle)	-3.13841	8.80553
0	A0A292PL94	A0A292PL94_9PEZI	Uncharacterized protein	GSTUAT00008648001	Tuber aestivum (summer truffle)	-3.12274	8.71041
0	A0A292PQS3	A0A292PQS3_9PEZI	NodB homology domain-containing protein (Fragment)	GSTUAT00007084001	Tuber aestivum (summer truffle)	-3.11246	8.64856
0	A0A292PYR7	A0A292PYR7_9PEZI	SHSP domain-containing protein	GSTUAT00004038001	Tuber aestivum (summer truffle)	-3.10571	8.60819
0	A0A292PYK5	A0A292PYK5_9PEZI	Uncharacterized protein	GSTUAT00003268001	Tuber aestivum (summer truffle)	-3.04112	8.2313
0	D5G745	D5G745_TUBMM	Uncharacterized protein	GSTUM_00002338001	Tuber melanosporum (strain Mel28) (Perigord black truffle)	-3.01048	8.05833
1.47783e-05	A0A292Q8N1	A0A292Q8N1_9PEZI	Carbonic anhydrase (EC 4.2.1.1) (Carbonate dehydratase)	GSTUAT00000861001	Tuber aestivum (summer truffle)	-2.97592	7.86758
0	A0A292PL91	A0A292PL91_9PEZI	Uncharacterized protein (Fragment)	GSTUAT00007452001	Tuber aestivum (summer truffle)	-2.96202	7.79214
0	A0A292Q3T4	A0A292Q3T4_9PEZI	Adenine phosphoribosyltransferase (EC 2.4.2.7)	GSTUAT00002256001	Tuber aestivum (summer truffle)	-2.94478	7.69958
0	A0A292Q5J0	A0A292Q5J0_9PEZI	Uncharacterized protein	GSTUAT00001691001	Tuber aestivum (summer truffle)	-2.93479	7.64645
0	A0A292PLX8	A0A292PLX8_9PEZI	PH_6 domain-containing protein	GSTUAT00007200001	Tuber aestivum (summer truffle)	-2.93202	7.63178
0	A0A292PMF3	A0A292PMF3_9PEZI	Aldedh domain-containing protein	GSTUAT00007183001	Tuber aestivum (summer truffle)	-2.92677	7.60406
0	A0A292PUW9	A0A292PUW9_9PEZI	Dolichyl-phosphate-mannose--protein mannosyltransferase (EC 2.4.1.109)	GSTUAT00004613001	Tuber aestivum (summer truffle)	-2.89301	7.42819
0	A0A292PU53	A0A292PU53_9PEZI	Actin-depolymerizing factor 1 (Cofilin)	GSTUAT00005930001	Tuber aestivum (summer truffle)	-2.89221	7.42407
0	D5GHZ6	D5GHZ6_TUBMM	cobW domain-containing protein	GSTUM_00008207001	Tuber melanosporum (strain Mel28) (Perigord black truffle)	-2.86536	7.28718
0	A0A292PZG4	A0A292PZG4_9PEZI	Peptidylprolyl isomerase (EC 5.2.1.8)	GSTUAT00004127001	Tuber aestivum (summer truffle)	-2.86456	7.28314
0	A0A292PXL1	A0A292PXL1_9PEZI	Uncharacterized protein	GSTUAT00004057001	Tuber aestivum (summer truffle)	-2.8598	7.25915
0	A0A317SUN6	A0A317SUN6_9PEZI	Ubiquitin-conjugating enzyme	C7212DRAFT_281181	Tuber magnatum (white Piedmont truffle)	-2.85084	7.2142
0	D5GND4	D5GND4_TUBMM	SAC domain-containing protein	GSTUM_00011234001	Tuber melanosporum (strain Mel28) (Perigord black truffle)	-2.84624	7.19124
0	A0A317SMC1	A0A317SMC1_9PEZI	NAD(P)-binding protein	C7212DRAFT_345421	Tuber magnatum (white Piedmont truffle)	-2.84331	7.17665
0	A0A292Q3Y5	A0A292Q3Y5_9PEZI	Uncharacterized protein	GSTUAT00002287001	Tuber aestivum (summer truffle)	-2.83821	7.15132
0	A0A292PLT9	A0A292PLT9_9PEZI	Peptide hydrolase (EC 3.4.-.-)	GSTUAT00007848001	Tuber aestivum (summer truffle)	-2.81809	7.05228
0	A0A292PHH1	A0A292PHH1_9PEZI	Arginase (EC 3.5.3.1)	GSTUAT00009176001	Tuber aestivum (summer truffle)	-2.81686	7.04627
0	A0A292PL97	A0A292PL97_9PEZI	Uncharacterized protein	GSTUAT00008360001	Tuber aestivum (summer truffle)	-2.81414	7.033
0	D5GJE0	D5GJE0_TUBMM	Thioredoxin domain-containing protein	GSTUM_00008955001	Tuber melanosporum (strain Mel28) (Perigord black truffle)	-2.81289	7.02691
0	A0A292Q261	A0A292Q261_9PEZI	TPR_REGION domain-containing protein	GSTUAT00001969001	Tuber aestivum (summer truffle)	-2.79506	6.9406
0	D5GA61	D5GA61_TUBMM	Protein kinase domain-containing protein	GSTUM_00005149001	Tuber melanosporum (strain Mel28) (Perigord black truffle)	-2.7543	6.74725
0	D5GLC6	D5GLC6_TUBMM	Glycylpeptide N-tetradecanoyltransferase (EC 2.3.1.97)	GSTUM_00010131001	Tuber melanosporum (strain Mel28) (Perigord black truffle)	-2.73621	6.66318
2.30947e-05	D5GFI3	D5GFI3_TUBMM	Alpha-L-rhamnosidase (EC 3.2.1.40)	GSTUM_00006913001	Tuber melanosporum (strain Mel28) (Perigord black truffle)	-2.7286	6.62812
0	A0A317SEH6	A0A317SEH6_9PEZI	Uncharacterized protein (Fragment)	C7212DRAFT_303427	Tuber magnatum (white Piedmont truffle)	-2.7178	6.57869
0	A0A292PPV8	A0A292PPV8_9PEZI	GrpE protein homolog, mitochondrial	GSTUAT00006367001	Tuber aestivum (summer truffle)	-2.71212	6.55284
2.64026e-05	A0A292Q7V5	A0A292Q7V5_9PEZI	Uncharacterized protein	GSTUAT00000922001	Tuber aestivum (summer truffle)	-2.71008	6.54358
0	A0A292PIS1	A0A292PIS1_9PEZI	Phosphatidylglycerol/phosphatidylinositol transfer protein	GSTUAT00008657001	Tuber aestivum (summer truffle)	-2.69348	6.46872
0	D5G7D2	D5G7D2_TUBMM	Uncharacterized protein	GSTUM_00002556001	Tuber melanosporum (strain Mel28) (Perigord black truffle)	-2.68897	6.44853
0	A0A292Q1U0	A0A292Q1U0_9PEZI	Fumarylacetoacetase (EC 3.7.1.2) (Fumarylacetoacetate hydrolase) (Fragment)	GSTUAT00003239001	Tuber aestivum (summer truffle)	-2.68111	6.41349
0	A0A292PJY5	A0A292PJY5_9PEZI	Glutamate decarboxylase (EC 4.1.1.15)	GSTUAT00008995001	Tuber aestivum (summer truffle)	-2.6773	6.39658
0	A0A292Q3P8	A0A292Q3P8_9PEZI	Glycylpeptide N-tetradecanoyltransferase (EC 2.3.1.97)	GSTUAT00001487001	Tuber aestivum (summer truffle)	-2.66807	6.35578
0	A0A292Q057	A0A292Q057_9PEZI	Uncharacterized protein	GSTUAT00003491001	Tuber aestivum (summer truffle)	-2.66474	6.34113
0	A0A317SL02	A0A317SL02_9PEZI	Glycoside Hydrolase Family 31 protein	C7212DRAFT_358589	Tuber magnatum (white Piedmont truffle)	-2.66008	6.32068
0	A0A292Q655	A0A292Q655_9PEZI	Isocitrate lyase	GSTUAT00000523001	Tuber aestivum (summer truffle)	-2.6558	6.30196
5.36913e-06	D5GBI0	D5GBI0_TUBMM	Uncharacterized protein	GSTUM_00000507001	Tuber melanosporum (strain Mel28) (Perigord black truffle)	-2.64571	6.25804
0	D5GBJ6	D5GBJ6_TUBMM	ATP citrate synthase (EC 2.3.3.8)	GSTUM_00005664001	Tuber melanosporum (strain Mel28) (Perigord black truffle)	-2.63089	6.19408
0	A0A292Q5J4	A0A292Q5J4_9PEZI	Uncharacterized protein	GSTUAT00000913001	Tuber aestivum (summer truffle)	-2.61124	6.11029
0	A0A292Q8P0	A0A292Q8P0_9PEZI	Tryptophanyl-tRNA synthetase (EC 6.1.1.2)	GSTUAT00000492001	Tuber aestivum (summer truffle)	-2.60364	6.07818
0	A0A292Q7P5	A0A292Q7P5_9PEZI	Adenylosuccinate synthetase (AMPSase) (AdSS) (EC 6.3.4.4) (IMP--aspartate ligase)	GSTUAT00000109001	Tuber aestivum (summer truffle)	-2.60042	6.06463
0	A0A292PQ03	A0A292PQ03_9PEZI	Uncharacterized protein	GSTUAT00006270001	Tuber aestivum (summer truffle)	-2.59672	6.0491
0	D5GE88	D5GE88_TUBMM	MaoC-like domain-containing protein	GSTUM_00006429001	Tuber melanosporum (strain Mel28) (Perigord black truffle)	-2.59643	6.04788
0	A0A292PTZ8	A0A292PTZ8_9PEZI	Homoserine kinase (EC 2.7.1.39)	GSTUAT00004883001	Tuber aestivum (summer truffle)	-2.59433	6.03909
0	A0A292PRZ3	A0A292PRZ3_9PEZI	Uncharacterized protein	GSTUAT00006520001	Tuber aestivum (summer truffle)	-2.59249	6.03139
0	A0A292PV57	A0A292PV57_9PEZI	Uncharacterized protein	GSTUAT00004881001	Tuber aestivum (summer truffle)	-2.59155	6.02746
0	A0A292Q9I9	A0A292Q9I9_9PEZI	Uncharacterized protein	GSTUAT00000338001	Tuber aestivum (summer truffle)	-2.58667	6.00711
0	A0A292Q6N1	A0A292Q6N1_9PEZI	Uncharacterized protein	GSTUAT00001647001	Tuber aestivum (summer truffle)	-2.58366	5.99459
0	A0A292PKM6	A0A292PKM6_9PEZI	6-phosphogluconolactonase (6PGL) (EC 3.1.1.31)	GSTUAT00008875001	Tuber aestivum (summer truffle)	-2.58356	5.99417
0	A0A292PNU4	A0A292PNU4_9PEZI	Uncharacterized protein	GSTUAT00006716001	Tuber aestivum (summer truffle)	-2.55956	5.89528
0	A0A292PR73	A0A292PR73_9PEZI	Uncharacterized protein	GSTUAT00005770001	Tuber aestivum (summer truffle)	-2.55921	5.89385
0	D5G7M8	D5G7M8_TUBMM	Uncharacterized protein	GSTUM_00004638001	Tuber melanosporum (strain Mel28) (Perigord black truffle)	-2.55116	5.86105
5.38302e-05	D5G6C4	D5G6C4_TUBMM	Profilin	GSTUM_00004421001	Tuber melanosporum (strain Mel28) (Perigord black truffle)	-2.54827	5.84932
0	A0A292Q4P0	A0A292Q4P0_9PEZI	Uncharacterized protein	GSTUAT00002326001	Tuber aestivum (summer truffle)	-2.54592	5.8398
0.00490964	D5G4H8	D5G4H8_TUBMM	Uncharacterized protein	GSTUM_00004112001	Tuber melanosporum (strain Mel28) (Perigord black truffle)	-2.54531	5.83734
0	D5GIL7	D5GIL7_TUBMM	Amine oxidase (EC 1.4.3.-)	GSTUM_00008554001	Tuber melanosporum (strain Mel28) (Perigord black truffle)	-2.52982	5.775
0	A0A292Q9E1	A0A292Q9E1_9PEZI	Reticulon-like protein	GSTUAT00000251001	Tuber aestivum (summer truffle)	-2.52861	5.77015
0	A0A292PQ34	A0A292PQ34_9PEZI	Pyr_redox_2 domain-containing protein	GSTUAT00006182001	Tuber aestivum (summer truffle)	-2.5155	5.71796
0	A0A317SKT0	A0A317SKT0_9PEZI	Uncharacterized protein	C7212DRAFT_353085	Tuber magnatum (white Piedmont truffle)	-2.51431	5.71324
0	A0A292PSF2	A0A292PSF2_9PEZI	Tim44 domain-containing protein	GSTUAT00006258001	Tuber aestivum (summer truffle)	-2.5129	5.70766
2.31481e-05	D5GIU8	D5GIU8_TUBMM	Uncharacterized protein	GSTUM_00008695001	Tuber melanosporum (strain Mel28) (Perigord black truffle)	-2.50753	5.68646
0	A0A317SNA1	A0A317SNA1_9PEZI	GMC oxidoreductase	C7212DRAFT_357788	Tuber magnatum (white Piedmont truffle)	-2.49815	5.6496
0	A0A292Q219	A0A292Q219_9PEZI	CVNH domain-containing protein	GSTUAT00003056001	Tuber aestivum (summer truffle)	-2.48789	5.60957
0	D5GET9	D5GET9_TUBMM	Uncharacterized protein	GSTUM_00001392001	Tuber melanosporum (strain Mel28) (Perigord black truffle)	-2.48356	5.59276
0	A0A292Q5L6	A0A292Q5L6_9PEZI	DUF2235 domain-containing protein	GSTUAT00001712001	Tuber aestivum (summer truffle)	-2.47994	5.57874
2.21976e-05	D5GL28	D5GL28_TUBMM	Dipeptidyl peptidase 3 (EC 3.4.14.4) (Dipeptidyl aminopeptidase III) (Dipeptidyl peptidase III)	GSTUM_00009940001	Tuber melanosporum (strain Mel28) (Perigord black truffle)	-2.47387	5.55532
0	A0A292Q4F2	A0A292Q4F2_9PEZI	Uncharacterized protein	GSTUAT00001614001	Tuber aestivum (summer truffle)	-2.47019	5.54117
0.00021784	D5GB41	D5GB41_TUBMM	Ribulose-phosphate 3-epimerase (EC 5.1.3.1)	GSTUM_00005438001	Tuber melanosporum (strain Mel28) (Perigord black truffle)	-2.46927	5.53764
5.27704e-06	A0A317SKI4	A0A317SKI4_9PEZI	Uncharacterized protein	C7212DRAFT_328906	Tuber magnatum (white Piedmont truffle)	-2.46718	5.52962
0	A0A292Q0T0	A0A292Q0T0_9PEZI	Aldedh domain-containing protein	GSTUAT00003453001	Tuber aestivum (summer truffle)	-2.4528	5.47478
0.000204934	D5GBY9	D5GBY9_TUBMM	Uncharacterized protein	GSTUM_00005715001	Tuber melanosporum (strain Mel28) (Perigord black truffle)	-2.43518	5.40832
0	A0A292PQP9	A0A292PQP9_9PEZI	Uncharacterized protein	GSTUAT00006476001	Tuber aestivum (summer truffle)	-2.42814	5.38199
0	A0A292PVB6	A0A292PVB6_9PEZI	VWFA domain-containing protein	GSTUAT00005514001	Tuber aestivum (summer truffle)	-2.42516	5.37089
0	A0A292PUQ6	A0A292PUQ6_9PEZI	60S acidic ribosomal protein P0	GSTUAT00005744001	Tuber aestivum (summer truffle)	-2.41419	5.3302
0	A0A292Q2L6	A0A292Q2L6_9PEZI	Inositol-3-phosphate synthase (EC 5.5.1.4)	GSTUAT00001812001	Tuber aestivum (summer truffle)	-2.41405	5.32968
0	A0A292PKF7	A0A292PKF7_9PEZI	Adenylyl-sulfate kinase (EC 2.7.1.25)	GSTUAT00008926001	Tuber aestivum (summer truffle)	-2.41294	5.32558
0	A0A292Q7N4	A0A292Q7N4_9PEZI	Uncharacterized protein	GSTUAT00000099001	Tuber aestivum (summer truffle)	-2.40757	5.3058
0	A0A292Q1Y3	A0A292Q1Y3_9PEZI	Citrate synthase	GSTUAT00002063001	Tuber aestivum (summer truffle)	-2.40575	5.29911
0	A0A292PQH2	A0A292PQH2_9PEZI	Uncharacterized protein	GSTUAT00007215001	Tuber aestivum (summer truffle)	-2.40408	5.29298
0	A0A292PPE0	A0A292PPE0_9PEZI	Amidohydro-rel domain-containing protein	GSTUAT00006518001	Tuber aestivum (summer truffle)	-2.40184	5.28477
0	A0A292PNG0	A0A292PNG0_9PEZI	Uncharacterized protein	GSTUAT00007893001	Tuber aestivum (summer truffle)	-2.40038	5.27942
0	D5G504	D5G504_TUBMM	Uncharacterized protein	GSTUM_00000222001	Tuber melanosporum (strain Mel28) (Perigord black truffle)	-2.39063	5.24386
0.000700088	A0A292Q217	A0A292Q217_9PEZI	FAD-binding FR-type domain-containing protein (Fragment)	GSTUAT00002930001	Tuber aestivum (summer truffle)	-2.3851	5.2238
1.47239e-05	A0A292Q3F1	A0A292Q3F1_9PEZI	Peptidyl-prolyl cis-trans isomerase (PPIase) (EC 5.2.1.8)	GSTUAT00002687001	Tuber aestivum (summer truffle)	-2.37489	5.18696
0	A0A317SGU1	A0A317SGU1_9PEZI	Bicupin, oxalate decarboxylase/oxidase	C7212DRAFT_359369	Tuber magnatum (white Piedmont truffle)	-2.37109	5.17332
0	A0A292PV38	A0A292PV38_9PEZI	Uncharacterized protein	GSTUAT00005535001	Tuber aestivum (summer truffle)	-2.36441	5.14942
3.04348e-05	A0A292PKN5	A0A292PKN5_9PEZI	Eukaryotic translation initiation factor 5B (Translation initiation factor IF-2)	GSTUAT00008845001	Tuber aestivum (summer truffle)	-2.36028	5.1347
0	D5GB55	D5GB55_TUBMM	BHLH domain-containing protein	GSTUM_00005459001	Tuber melanosporum (strain Mel28) (Perigord black truffle)	-2.33705	5.05268
0.0053573	A0A317SCW2	A0A317SCW2_9PEZI	Threonyl-tRNA synthetase (EC 6.1.1.3)	C7212DRAFT_360158	Tuber magnatum (white Piedmont truffle)	-2.32945	5.02614
0	A0A292PKE6	A0A292PKE6_9PEZI	Amine oxidase (EC 1.4.3.-)	GSTUAT00008964001	Tuber aestivum (summer truffle)	-2.32778	5.02032
0	A0A292PIM5	A0A292PIM5_9PEZI	PABS domain-containing protein	GSTUAT00008565001	Tuber aestivum (summer truffle)	-2.31306	4.96936
0.000183206	A0A317T1K1	A0A317T1K1_9PEZI	Glycosyltransferase Family 20 protein	C7212DRAFT_274678	Tuber magnatum (white Piedmont truffle)	-2.31	4.95883
0	A0A292Q798	A0A292Q798_9PEZI	Fructose-bisphosphate aldolase (FBP aldolase) (EC 4.1.2.13)	GSTUAT00001103001	Tuber aestivum (summer truffle)	-2.29392	4.90387
0	D5GHU9	D5GHU9_TUBMM	Uncharacterized protein	GSTUM_00008128001	Tuber melanosporum (strain Mel28) (Perigord black truffle)	-2.29272	4.89979
0	A0A292Q5D9	A0A292Q5D9_9PEZI	Uncharacterized protein	GSTUAT00000900001	Tuber aestivum (summer truffle)	-2.27726	4.84756
0	A0A292PTK5	A0A292PTK5_9PEZI	Amidohydro-rel domain-containing protein (Fragment)	GSTUAT00005881001	Tuber aestivum (summer truffle)	-2.26816	4.81708
5.45703e-06	A0A292PQ19	A0A292PQ19_9PEZI	SGL domain-containing protein	GSTUAT00007090001	Tuber aestivum (summer truffle)	-2.26646	4.81141
0	A0A292PNR5	A0A292PNR5_9PEZI	Homogentisate 1,2-dioxygenase (EC 1.13.11.5) (Homogentisate oxygenase) (Homogentisic acid oxidase) (Homogentisicase)	GSTUAT00006638001	Tuber aestivum (summer truffle)	-2.26569	4.80884
0	A0A292PYM5	A0A292PYM5_9PEZI	Uncharacterized protein	GSTUAT00004183001	Tuber aestivum (summer truffle)	-2.26282	4.79929
0	D5GJ38	D5GJ38_TUBMM	Uncharacterized protein	GSTUM_00008824001	Tuber melanosporum (strain Mel28) (Perigord black truffle)	-2.24085	4.72675
0	A0A292PRG3	A0A292PRG3_9PEZI	GFO_IDH_MocA domain-containing protein	GSTUAT00006641001	Tuber aestivum (summer truffle)	-2.23485	4.70714
1.47059e-05	A0A317SH51	A0A317SH51_9PEZI	tRNA ligase (EC 6.5.1.3)	C7212DRAFT_285366	Tuber magnatum (white Piedmont truffle)	-2.23322	4.70182
0	A0A292Q181	A0A292Q181_9PEZI	Chorismate synthase (EC 4.2.3.5)	GSTUAT00002854001	Tuber aestivum (summer truffle)	-2.20151	4.59961
2.3175e-05	D5GF65	D5GF65_TUBMM	NAD-specific glutamate dehydrogenase (EC 1.4.1.2)	GSTUM_00006745001	Tuber melanosporum (strain Mel28) (Perigord black truffle)	-2.19138	4.56742
0	D5GKZ8	D5GKZ8_TUBMM	RRM domain-containing protein	GSTUM_00009853001	Tuber melanosporum (strain Mel28) (Perigord black truffle)	-2.18405	4.54427
0	D5GIE5	D5GIE5_TUBMM	USP domain-containing protein	GSTUM_00008451001	Tuber melanosporum (strain Mel28) (Perigord black truffle)	-2.17939	4.52962
0	A0A292PLS2	A0A292PLS2_9PEZI	SCP2 domain-containing protein	GSTUAT00008182001	Tuber aestivum (summer truffle)	-2.15546	4.45511
0	A0A292Q355	A0A292Q355_9PEZI	Uncharacterized protein	GSTUAT00001536001	Tuber aestivum (summer truffle)	-2.14334	4.41784
2.63736e-05	A0A292PZF5	A0A292PZF5_9PEZI	Uncharacterized protein	GSTUAT00002871001	Tuber aestivum (summer truffle)	-2.14236	4.41484
0	A0A292PWJ0	A0A292PWJ0_9PEZI	Uncharacterized protein	GSTUAT00003967001	Tuber aestivum (summer truffle)	-2.14101	4.41071
0	A0A292PPU4	A0A292PPU4_9PEZI	Peptidylprolyl isomerase (EC 5.2.1.8)	GSTUAT00006294001	Tuber aestivum (summer truffle)	-2.13847	4.40295
0	A0A292PP21	A0A292PP21_9PEZI	Uncharacterized protein	GSTUAT00007040001	Tuber aestivum (summer truffle)	-2.13506	4.39255
0	A0A292PNE3	A0A292PNE3_9PEZI	Dihydrolipoyl dehydrogenase (EC 1.8.1.4)	GSTUAT00007801001	Tuber aestivum (summer truffle)	-2.12856	4.37281
0	A0A317SQY8	A0A317SQY8_9PEZI	Protein HGH1 homolog	C7212DRAFT_296275	Tuber magnatum (white Piedmont truffle)	-2.12714	4.36851
0	A0A292PSN2	A0A292PSN2_9PEZI	GTP cyclohydrolase 1 (EC 3.5.4.16) (GTP cyclohydrolase I)	GSTUAT00006443001	Tuber aestivum (summer truffle)	-2.11845	4.34227
0	A0A292PVG5	A0A292PVG5_9PEZI	C2H2-type domain-containing protein	GSTUAT00004330001	Tuber aestivum (summer truffle)	-2.11651	4.33644
0	A0A292PPU0	A0A292PPU0_9PEZI	Uncharacterized protein	GSTUAT00006347001	Tuber aestivum (summer truffle)	-2.11637	4.33602
0	A0A292PNL5	A0A292PNL5_9PEZI	Hydrolase_4 domain-containing protein	GSTUAT00006668001	Tuber aestivum (summer truffle)	-2.11594	4.33472
0	A0A292PXM9	A0A292PXM9_9PEZI	FK506-binding protein (EC 5.2.1.8)	GSTUAT00003555001	Tuber aestivum (summer truffle)	-2.10422	4.29965
0.000888505	D5G466	D5G466_TUBMM	Uncharacterized protein	GSTUM_00003969001	Tuber melanosporum (strain Mel28) (Perigord black truffle)	-2.10109	4.29033
0	A0A317SQD4	A0A317SQD4_9PEZI	ABC transporter domain-containing protein	C7212DRAFT_295001	Tuber magnatum (white Piedmont truffle)	-2.09053	4.25905
0	D5G904	D5G904_TUBMM	Amidohydro-rel domain-containing protein	GSTUM_00004923001	Tuber melanosporum (strain Mel28) (Perigord black truffle)	-2.08817	4.25208
0	A0A292PJB4	A0A292PJB4_9PEZI	(2E,6E)-farnesyl diphosphate synthase (EC 2.5.1.1) (EC 2.5.1.10) (Dimethylallyltranstransferase) (Farnesyl diphosphate synthase)	GSTUAT00008302001	Tuber aestivum (summer truffle)	-2.08738	4.24976
0	A0A292PI81	A0A292PI81_9PEZI	Uncharacterized protein	GSTUAT00008957001	Tuber aestivum (summer truffle)	-2.08461	4.2416
0.000265928	A0A292Q5C5	A0A292Q5C5_9PEZI	Uncharacterized protein	GSTUAT00002068001	Tuber aestivum (summer truffle)	-2.08158	4.23271
0	D5GI43	D5GI43_TUBMM	PHB domain-containing protein	GSTUM_00008261001	Tuber melanosporum (strain Mel28) (Perigord black truffle)	-2.0729	4.20732
3.06681e-05	D5GCA2	D5GCA2_TUBMM	Superoxide dismutase (EC 1.15.1.1)	GSTUM_00000647001	Tuber melanosporum (strain Mel28) (Perigord black truffle)	-2.07036	4.19991
0	A0A292PZG8	A0A292PZG8_9PEZI	Protein disulfide-isomerase (EC 5.3.4.1)	GSTUAT00003703001	Tuber aestivum (summer truffle)	-2.0551	4.15572
0	A0A292PYN4	A0A292PYN4_9PEZI	Glyceraldehyde-3-phosphate dehydrogenase (EC 1.2.1.12)	GSTUAT00004380001	Tuber aestivum (summer truffle)	-2.05453	4.15408
1.45103e-05	A0A292PS79	A0A292PS79_9PEZI	Uncharacterized protein	GSTUAT00005914001	Tuber aestivum (summer truffle)	-2.05438	4.15365
0.00296804	D5GCQ3	D5GCQ3_TUBMM	BTB domain-containing protein	GSTUM_00005965001	Tuber melanosporum (strain Mel28) (Perigord black truffle)	-2.04951	4.13965
0.000307692	D5G4Z3	D5G4Z3_TUBMM	40S ribosomal protein S6	GSTUM_00000168001	Tuber melanosporum (strain Mel28) (Perigord black truffle)	-2.04565	4.12859
0.001602	D5G6J2	D5G6J2_TUBMM	Uricase (EC 1.7.3.3) (Urate oxidase)	GSTUM_00004503001	Tuber melanosporum (strain Mel28) (Perigord black truffle)	-2.04352	4.1225
0	A0A317T1S4	A0A317T1S4_9PEZI	Glycosyltransferase Family 24 protein	C7212DRAFT_356052	Tuber magnatum (white Piedmont truffle)	-2.04255	4.11973
0	A0A292PP22	A0A292PP22_9PEZI	Uncharacterized protein	GSTUAT00006524001	Tuber aestivum (summer truffle)	-2.04075	4.11459
0	A0A292QA47	A0A292QA47_9PEZI	SAICAR synthetase (EC 6.3.2.6)	GSTUAT00000115001	Tuber aestivum (summer truffle)	-2.03931	4.11049
7.23618e-05	D5G8K9	D5G8K9_TUBMM	Uncharacterized protein	GSTUM_00002994001	Tuber melanosporum (strain Mel28) (Perigord black truffle)	-2.02844	4.07963
0	A0A292PSP7	A0A292PSP7_9PEZI	1,3-beta-glucanosyltransferase (EC 2.4.1.-)	GSTUAT00006205001	Tuber aestivum (summer truffle)	-2.01239	4.0345
2.22222e-05	A0A292PSX4	A0A292PSX4_9PEZI	Uncharacterized protein	GSTUAT00006095001	Tuber aestivum (summer truffle)	-1.9929	3.98036
0	A0A292Q3S0	A0A292Q3S0_9PEZI	zf-Tim10_DDP domain-containing protein	GSTUAT00001824001	Tuber aestivum (summer truffle)	-1.98081	3.94715
0	D5GQ00	D5GQ00_TUBMM	Uncharacterized protein	GSTUM_00012114001	Tuber melanosporum (strain Mel28) (Perigord black truffle)	-1.98026	3.94564
0	A0A292Q1A1	A0A292Q1A1_9PEZI	Uncharacterized protein	GSTUAT00003104001	Tuber aestivum (summer truffle)	-1.98	3.94493
0	A0A317SF46	A0A317SF46_9PEZI	AA_TRNA_LIGASE_II domain-containing protein	C7212DRAFT_221229	Tuber magnatum (white Piedmont truffle)	-1.97645	3.93524
0	D5G5P8	D5G5P8_TUBMM	Lon protease homolog, mitochondrial (EC 3.4.21.53)	PIM1 GSTUM_00001426001	Tuber melanosporum (strain Mel28) (Perigord black truffle)	-1.96219	3.89653
0	A0A292PPW8	A0A292PPW8_9PEZI	Protein transport protein SEC31 (Protein transport protein sec31)	GSTUAT00006377001	Tuber aestivum (summer truffle)	-1.95991	3.89038
0	D5G7N3	D5G7N3_TUBMM	Uncharacterized protein	GSTUM_00004644001	Tuber melanosporum (strain Mel28) (Perigord black truffle)	-1.94656	3.85454
0	A0A292PXF2	A0A292PXF2_9PEZI	Uncharacterized protein	GSTUAT00003689001	Tuber aestivum (summer truffle)	-1.94645	3.85425
0	D5GDX3	D5GDX3_TUBMM	Pyruvate decarboxylase (EC 4.1.1.1)	GSTUM_00006321001	Tuber melanosporum (strain Mel28) (Perigord black truffle)	-1.94357	3.84656
0	D5GIP4	D5GIP4_TUBMM	Zn(2)-C6 fungal-type domain-containing protein	GSTUM_00008596001	Tuber melanosporum (strain Mel28) (Perigord black truffle)	-1.94158	3.84126
5.41103e-05	A0A317SCM4	A0A317SCM4_9PEZI	Acetylornithine transaminase (EC 2.6.1.11)	C7212DRAFT_337565	Tuber magnatum (white Piedmont truffle)	-1.93472	3.82304
0	A0A292PYG4	A0A292PYG4_9PEZI	Beta-hexosaminidase (EC 3.2.1.52)	GSTUAT00003228001	Tuber aestivum (summer truffle)	-1.93187	3.81549
0	A0A292Q7C0	A0A292Q7C0_9PEZI	Uncharacterized protein	GSTUAT00001331001	Tuber aestivum (summer truffle)	-1.92826	3.80596
0	A0A292PKU0	A0A292PKU0_9PEZI	HMA domain-containing protein	GSTUAT00008818001	Tuber aestivum (summer truffle)	-1.92362	3.79374
0	A0A292PPN5	A0A292PPN5_9PEZI	Probable electron transfer flavoprotein subunit alpha	GSTUAT00006798001	Tuber aestivum (summer truffle)	-1.92208	3.78969
0	A0A292PWG6	A0A292PWG6_9PEZI	Csm1 domain-containing protein	GSTUAT00005093001	Tuber aestivum (summer truffle)	-1.92101	3.78688
2.25734e-05	A0A292PK61	A0A292PK61_9PEZI	Thioredoxin domain-containing protein	GSTUAT00008916001	Tuber aestivum (summer truffle)	-1.90593	3.7475
9.93789e-06	D5GPP3	D5GPP3_TUBMM	14_3_3 domain-containing protein	GSTUM_00011958001	Tuber melanosporum (strain Mel28) (Perigord black truffle)	-1.90446	3.74369
8.74751e-05	D5GC30	D5GC30_TUBMM	Uncharacterized protein	GSTUM_00000541001	Tuber melanosporum (strain Mel28) (Perigord black truffle)	-1.89552	3.72056
0	A0A292PYQ9	A0A292PYQ9_9PEZI	Uncharacterized protein	GSTUAT00004315001	Tuber aestivum (summer truffle)	-1.89315	3.71445
0	A0A292PKQ3	A0A292PKQ3_9PEZI	Uncharacterized protein	GSTUAT00007636001	Tuber aestivum (summer truffle)	-1.89147	3.71013
1.41343e-05	A0A292PS67	A0A292PS67_9PEZI	Uncharacterized protein	GSTUAT00005449001	Tuber aestivum (summer truffle)	-1.88635	3.69699
0	A0A292Q2I0	A0A292Q2I0_9PEZI	CVNH domain-containing protein	GSTUAT00002855001	Tuber aestivum (summer truffle)	-1.87733	3.67394
0.000753065	D5GPT6	D5GPT6_TUBMM	Uncharacterized protein	GSTUM_00012025001	Tuber melanosporum (strain Mel28) (Perigord black truffle)	-1.8723	3.66116
0	A0A292Q6I1	A0A292Q6I1_9PEZI	AMPK1_CBM domain-containing protein	GSTUAT00000606001	Tuber aestivum (summer truffle)	-1.87004	3.65543
4.69584e-05	A0A292PRL5	A0A292PRL5_9PEZI	Ribokinase (RK) (EC 2.7.1.15)	GSTUAT00006547001	Tuber aestivum (summer truffle)	-1.86716	3.64814
0	A0A292QAG5	A0A292QAG5_9PEZI	Phosphomannomutase (EC 5.4.2.8)	GSTUAT00000050001	Tuber aestivum (summer truffle)	-1.86487	3.64235
0.000856895	A0A292PIZ6	A0A292PIZ6_9PEZI	Uncharacterized protein	GSTUAT00008864001	Tuber aestivum (summer truffle)	-1.8646	3.64167
0	A0A292Q5X4	A0A292Q5X4_9PEZI	BTB domain-containing protein	GSTUAT00001645001	Tuber aestivum (summer truffle)	-1.8638	3.63965
0	A0A292Q7Y5	A0A292Q7Y5_9PEZI	Uncharacterized protein	GSTUAT00000862001	Tuber aestivum (summer truffle)	-1.86242	3.63617
5.22193e-06	A0A292PJB7	A0A292PJB7_9PEZI	Acetylornithine transaminase (EC 2.6.1.11)	GSTUAT00008150001	Tuber aestivum (summer truffle)	-1.86072	3.63189
0.000234201	A0A317SS00	A0A317SS00_9PEZI	ARM repeat-containing protein	C7212DRAFT_278498	Tuber magnatum (white Piedmont truffle)	-1.84898	3.60245
0.00176238	D5GES7	D5GES7_TUBMM	Alpha-carbonic anhydrase domain-containing protein	GSTUM_00001352001	Tuber melanosporum (strain Mel28) (Perigord black truffle)	-1.84805	3.60013
0.000136187	A0A317SSM9	A0A317SSM9_9PEZI	FAD/NAD(P)-binding domain-containing protein	C7212DRAFT_362635	Tuber magnatum (white Piedmont truffle)	-1.846	3.59502
0	A0A292PZ71	A0A292PZ71_9PEZI	Uncharacterized protein	GSTUAT00004113001	Tuber aestivum (summer truffle)	-1.83949	3.57883
0.000169231	A0A292Q078	A0A292Q078_9PEZI	Uncharacterized protein	GSTUAT00003406001	Tuber aestivum (summer truffle)	-1.83602	3.57024
2.26244e-05	A0A292PXP4	A0A292PXP4_9PEZI	Uncharacterized protein	GSTUAT00004500001	Tuber aestivum (summer truffle)	-1.83371	3.56453
0	A0A292PJH6	A0A292PJH6_9PEZI	Uncharacterized protein	GSTUAT00008619001	Tuber aestivum (summer truffle)	-1.82977	3.5548
0	A0A292PTT8	A0A292PTT8_9PEZI	Aldo_ket_red domain-containing protein	GSTUAT00005833001	Tuber aestivum (summer truffle)	-1.82625	3.54614
0	A0A292PPN2	A0A292PPN2_9PEZI	Formate dehydrogenase (FDH) (EC 1.17.1.9) (NAD-dependent formate dehydrogenase)	GSTUAT00007156001	Tuber aestivum (summer truffle)	-1.81875	3.52775
0.00601484	D5GKI9	D5GKI9_TUBMM	NMO domain-containing protein	GSTUM_00009584001	Tuber melanosporum (strain Mel28) (Perigord black truffle)	-1.81422	3.51669
0	A0A292PZ88	A0A292PZ88_9PEZI	RmlD_sub_bind domain-containing protein	GSTUAT00004110001	Tuber aestivum (summer truffle)	-1.80714	3.49948
0	A0A292Q9P2	A0A292Q9P2_9PEZI	Aldo_ket_red domain-containing protein	GSTUAT00000478001	Tuber aestivum (summer truffle)	-1.80422	3.4924
0	A0A317SLL4	A0A317SLL4_9PEZI	Alpha/beta-hydrolase	C7212DRAFT_352746	Tuber magnatum (white Piedmont truffle)	-1.79959	3.48121
2.28311e-05	A0A292PNV9	A0A292PNV9_9PEZI	H/ACA ribonucleoprotein complex subunit CBF5	GSTUAT00006665001	Tuber aestivum (summer truffle)	-1.79537	3.47104
0	A0A292PKG0	A0A292PKG0_9PEZI	Uncharacterized protein	GSTUAT00008949001	Tuber aestivum (summer truffle)	-1.78487	3.44587
0	A0A292PYR1	A0A292PYR1_9PEZI	Fes1 domain-containing protein	GSTUAT00003979001	Tuber aestivum (summer truffle)	-1.78216	3.43941
5.05796e-05	A0A292Q7H4	A0A292Q7H4_9PEZI	Uncharacterized protein	GSTUAT00000039001	Tuber aestivum (summer truffle)	-1.78137	3.43752
0	A0A292Q8R3	A0A292Q8R3_9PEZI	Fumarate hydratase (EC 4.2.1.2)	GSTUAT00000394001	Tuber aestivum (summer truffle)	-1.77825	3.4301
0	A0A292PRS1	A0A292PRS1_9PEZI	Malate dehydrogenase (EC 1.1.1.37)	GSTUAT00005619001	Tuber aestivum (summer truffle)	-1.77732	3.42789
0	A0A292Q4Z0	A0A292Q4Z0_9PEZI	Uncharacterized protein	GSTUAT00002024001	Tuber aestivum (summer truffle)	-1.76536	3.39959
0.00423744	D5GH06	D5GH06_TUBMM	Oxidored_FMN domain-containing protein	GSTUM_00007644001	Tuber melanosporum (strain Mel28) (Perigord black truffle)	-1.76169	3.39095
0.003014	D5GJT4	D5GJT4_TUBMM	Uncharacterized protein	GSTUM_00009184001	Tuber melanosporum (strain Mel28) (Perigord black truffle)	-1.75708	3.38013
0	A0A292PXV1	A0A292PXV1_9PEZI	4-hydroxyphenylpyruvate dioxygenase	GSTUAT00004684001	Tuber aestivum (summer truffle)	-1.75546	3.37634
0.000432043	D5GJM9	D5GJM9_TUBMM	Csm1 domain-containing protein	GSTUM_00009080001	Tuber melanosporum (strain Mel28) (Perigord black truffle)	-1.75121	3.36641
0	A0A292PIT1	A0A292PIT1_9PEZI	Probable electron transfer flavoprotein subunit beta	GSTUAT00008469001	Tuber aestivum (summer truffle)	-1.74994	3.36345
0.00204538	A0A292PQ86	A0A292PQ86_9PEZI	RanBD1 domain-containing protein	GSTUAT00006243001	Tuber aestivum (summer truffle)	-1.73558	3.33013
0	A0A292PMW3	A0A292PMW3_9PEZI	Uncharacterized protein	GSTUAT00008099001	Tuber aestivum (summer truffle)	-1.72868	3.31424
0	A0A292PN23	A0A292PN23_9PEZI	Amidase (EC 3.5.1.4)	GSTUAT00007438001	Tuber aestivum (summer truffle)	-1.72014	3.29468
0.000106195	A0A292PKX1	A0A292PKX1_9PEZI	Uncharacterized protein	GSTUAT00007623001	Tuber aestivum (summer truffle)	-1.71939	3.29297
0	A0A292Q325	A0A292Q325_9PEZI	Threonyl-tRNA synthetase (EC 6.1.1.3)	GSTUAT00002813001	Tuber aestivum (summer truffle)	-1.71007	3.27177
0	A0A317T247	A0A317T247_9PEZI	Phosphoenolpyruvate carboxykinase (ATP) (EC 4.1.1.49)	C7212DRAFT_306829	Tuber magnatum (white Piedmont truffle)	-1.70806	3.26721
0.000121688	A0A292PLE6	A0A292PLE6_9PEZI	Uncharacterized protein	GSTUAT00008610001	Tuber aestivum (summer truffle)	-1.70711	3.26506
0	D5GNF9	D5GNF9_TUBMM	Iso_dh domain-containing protein	GSTUM_00011274001	Tuber melanosporum (strain Mel28) (Perigord black truffle)	-1.69982	3.2486
0	A0A292PVM2	A0A292PVM2_9PEZI	Uncharacterized protein	GSTUAT00005417001	Tuber aestivum (summer truffle)	-1.69177	3.23053
0	A0A292Q2Q5	A0A292Q2Q5_9PEZI	Succinate--CoA ligase [ADP-forming] subunit alpha, mitochondrial (EC 6.2.1.5) (Succinyl-CoA synthetase subunit alpha) (SCS-alpha)	GSTUAT00002229001	Tuber aestivum (summer truffle)	-1.68994	3.22643
0	A0A292Q755	A0A292Q755_9PEZI	Peptidyl-prolyl cis-trans isomerase (EC 5.2.1.8)	GSTUAT00000319001	Tuber aestivum (summer truffle)	-1.68725	3.22042
0	A0A292PPH9	A0A292PPH9_9PEZI	Transaldolase (EC 2.2.1.2)	GSTUAT00007536001	Tuber aestivum (summer truffle)	-1.66227	3.16514
0	A0A292PWQ6	A0A292PWQ6_9PEZI	Uncharacterized protein	GSTUAT00003903001	Tuber aestivum (summer truffle)	-1.65978	3.15968
0.00106074	D5GJI7	D5GJI7_TUBMM	Uncharacterized protein	GSTUM_00009033001	Tuber melanosporum (strain Mel28) (Perigord black truffle)	-1.64739	3.13266
2.2779e-05	A0A292PWN5	A0A292PWN5_9PEZI	Pre-mRNA-splicing factor	GSTUAT00005045001	Tuber aestivum (summer truffle)	-1.62919	3.09339
0	A0A292PVP3	A0A292PVP3_9PEZI	Uncharacterized protein	GSTUAT00005404001	Tuber aestivum (summer truffle)	-1.62168	3.07733
1.44578e-05	A0A292PWQ7	A0A292PWQ7_9PEZI	Peptidase A1 domain-containing protein	GSTUAT00004720001	Tuber aestivum (summer truffle)	-1.61806	3.06962
0	D5GI12	D5GI12_TUBMM	Uncharacterized protein	GSTUM_00008224001	Tuber melanosporum (strain Mel28) (Perigord black truffle)	-1.61707	3.06751
0.000981974	A0A317SUX1	A0A317SUX1_9PEZI	Putative 60S ribosomal protein L39	C7212DRAFT_314754	Tuber magnatum (white Piedmont truffle)	-1.61191	3.05656
2.23964e-05	A0A292PKM7	A0A292PKM7_9PEZI	Uncharacterized protein	GSTUAT00007690001	Tuber aestivum (summer truffle)	-1.60873	3.04983
0	A0A292Q2T6	A0A292Q2T6_9PEZI	SynN domain-containing protein	GSTUAT00002621001	Tuber aestivum (summer truffle)	-1.60681	3.04578
0	D5GKB6	D5GKB6_TUBMM	Uncharacterized protein	GSTUM_00009464001	Tuber melanosporum (strain Mel28) (Perigord black truffle)	-1.60601	3.04409
8.38323e-05	A0A292Q401	A0A292Q401_9PEZI	Vacuolar protein sorting-associated protein 29	GSTUAT00002378001	Tuber aestivum (summer truffle)	-1.59652	3.02413
3.05677e-05	A0A292PJN8	A0A292PJN8_9PEZI	Uncharacterized protein	GSTUAT00008201001	Tuber aestivum (summer truffle)	-1.58758	3.00545
0	A0A292PKX6	A0A292PKX6_9PEZI	Amidase (EC 3.5.1.4)	GSTUAT00008765001	Tuber aestivum (summer truffle)	-1.5866	3.00341
0.000646643	D5G6F3	D5G6F3_TUBMM	PKS_ER domain-containing protein	GSTUM_00004457001	Tuber melanosporum (strain Mel28) (Perigord black truffle)	-1.57851	2.98661
0	A0A292PTZ7	A0A292PTZ7_9PEZI	DHHA2 domain-containing protein	GSTUAT00005348001	Tuber aestivum (summer truffle)	-1.57689	2.98326
5.45073e-05	A0A292Q3Q0	A0A292Q3Q0_9PEZI	Uncharacterized protein	GSTUAT00001470001	Tuber aestivum (summer truffle)	-1.5754	2.98018
0	A0A317SNT5	A0A317SNT5_9PEZI	Dihydrolipoamide acetyltransferase component of pyruvate dehydrogenase complex (EC 2.3.1.-)	C7212DRAFT_295619	Tuber magnatum (white Piedmont truffle)	-1.56064	2.94985
5.21512e-06	D5GE81	D5GE81_TUBMM	AMP-binding domain-containing protein	GSTUM_00006417001	Tuber melanosporum (strain Mel28) (Perigord black truffle)	-1.55992	2.94837
2.22965e-05	A0A292PZT0	A0A292PZT0_9PEZI	Mitochondrial escape protein 2	GSTUAT00004008001	Tuber aestivum (summer truffle)	-1.55621	2.9408
1.44928e-05	A0A292PYC8	A0A292PYC8_9PEZI	Urate oxidase (EC 1.7.3.3)	GSTUAT00004170001	Tuber aestivum (summer truffle)	-1.55572	2.9398
0	A0A292PI74	A0A292PI74_9PEZI	Aminopeptidase (EC 3.4.11.-)	GSTUAT00008857001	Tuber aestivum (summer truffle)	-1.55485	2.93803
0.000693662	D5GNZ8	D5GNZ8_TUBMM	Pyruvate decarboxylase (EC 4.1.1.1)	GSTUM_00011601001	Tuber melanosporum (strain Mel28) (Perigord black truffle)	-1.55153	2.93128
0.000121331	A0A292Q7N5	A0A292Q7N5_9PEZI	Uncharacterized protein	GSTUAT00001058001	Tuber aestivum (summer truffle)	-1.53394	2.89576
0	A0A317SHS3	A0A317SHS3_9PEZI	Rab GDP dissociation inhibitor	C7212DRAFT_330217	Tuber magnatum (white Piedmont truffle)	-1.53318	2.89423
2.25989e-05	A0A317T3C8	A0A317T3C8_9PEZI	3'-phosphoadenylylsulfate reductase (EC 1.8.4.8) (PAPS reductase, thioredoxin dependent) (PAdoPS reductase)	C7212DRAFT_307737	Tuber magnatum (white Piedmont truffle)	-1.52633	2.88052
0	A0A292PTE2	A0A292PTE2_9PEZI	VWFA domain-containing protein	GSTUAT00006170001	Tuber aestivum (summer truffle)	-1.52559	2.87904
0	D5GCS7	D5GCS7_TUBMM	Uncharacterized protein	GSTUM_00006000001	Tuber melanosporum (strain Mel28) (Perigord black truffle)	-1.5243	2.87647
0.000616475	A0A292PN09	A0A292PN09_9PEZI	Uncharacterized protein	GSTUAT00007025001	Tuber aestivum (summer truffle)	-1.52166	2.87121
0	A0A292PP75	A0A292PP75_9PEZI	Malate synthase (EC 2.3.3.9)	GSTUAT00006484001	Tuber aestivum (summer truffle)	-1.51546	2.8589
0.00342459	A0A292PPM4	A0A292PPM4_9PEZI	Peptide hydrolase (EC 3.4.-.-)	GSTUAT00007195001	Tuber aestivum (summer truffle)	-1.51039	2.84887
5.43365e-05	A0A292PMH7	A0A292PMH7_9PEZI	Glutathione synthetase (GSH-S) (EC 6.3.2.3)	GSTUAT00008103001	Tuber aestivum (summer truffle)	-1.50647	2.84114
9.95025e-06	A0A292Q1P9	A0A292Q1P9_9PEZI	eIF2B_5 domain-containing protein	GSTUAT00003275001	Tuber aestivum (summer truffle)	-1.50567	2.83957
0	A0A292PIY8	A0A292PIY8_9PEZI	Uncharacterized protein	GSTUAT00008381001	Tuber aestivum (summer truffle)	-1.5052	2.83864
0	D5GE05	D5GE05_TUBMM	Peptide hydrolase (EC 3.4.-.-)	GSTUM_00001164001	Tuber melanosporum (strain Mel28) (Perigord black truffle)	-1.50383	2.83595
9.98752e-06	A0A292Q509	A0A292Q509_9PEZI	Uncharacterized protein	GSTUAT00002108001	Tuber aestivum (summer truffle)	-1.49662	2.82181
5.05689e-06	A0A292PKP7	A0A292PKP7_9PEZI	Uncharacterized protein	GSTUAT00008199001	Tuber aestivum (summer truffle)	-1.48954	2.80799
0.00273502	A0A292Q3U5	A0A292Q3U5_9PEZI	GTP cyclohydrolase 1 (EC 3.5.4.16) (GTP cyclohydrolase I)	GSTUAT00001379001	Tuber aestivum (summer truffle)	-1.48465	2.79849
0.000259019	D5GI02	D5GI02_TUBMM	Septin-type G domain-containing protein	GSTUM_00008214001	Tuber melanosporum (strain Mel28) (Perigord black truffle)	-1.48205	2.79345
0	A0A292Q675	A0A292Q675_9PEZI	Aha1_N domain-containing protein	GSTUAT00000559001	Tuber aestivum (summer truffle)	-1.481	2.79142
2.25225e-05	A0A292PUD2	A0A292PUD2_9PEZI	Actin-related protein 2/3 complex subunit 5	GSTUAT00004758001	Tuber aestivum (summer truffle)	-1.48084	2.79111
0.00122947	A0A317SJ25	A0A317SJ25_9PEZI	Putative 60S ribosomal protein L11	C7212DRAFT_329126	Tuber magnatum (white Piedmont truffle)	-1.47973	2.78897
0.00489291	D5GJ30	D5GJ30_TUBMM	Glutaminyl-tRNA synthetase (EC 6.1.1.18)	GSTUM_00008811001	Tuber melanosporum (strain Mel28) (Perigord black truffle)	-1.47783	2.78529
0	A0A292Q7J1	A0A292Q7J1_9PEZI	Uncharacterized protein	GSTUAT00000855001	Tuber aestivum (summer truffle)	-1.47732	2.78431
0	A0A292PRA7	A0A292PRA7_9PEZI	Isoleucyl-tRNA synthetase (EC 6.1.1.5)	GSTUAT00006766001	Tuber aestivum (summer truffle)	-1.47576	2.7813
0	A0A292Q2Z7	A0A292Q2Z7_9PEZI	PITH domain-containing protein	GSTUAT00002379001	Tuber aestivum (summer truffle)	-1.47305	2.77608
8.4e-05	D5GIX1	D5GIX1_TUBMM	RRM domain-containing protein	GSTUM_00008723001	Tuber melanosporum (strain Mel28) (Perigord black truffle)	-1.47202	2.7741
0.00331526	A0A292Q4I4	A0A292Q4I4_9PEZI	Uncharacterized protein	GSTUAT00001644001	Tuber aestivum (summer truffle)	-1.46489	2.76042
0	A0A292Q588	A0A292Q588_9PEZI	Glyco_hydro_63 domain-containing protein	GSTUAT00000979001	Tuber aestivum (summer truffle)	-1.46139	2.75374
5.06329e-06	D5G632	D5G632_TUBMM	Uncharacterized protein	GSTUM_00001748001	Tuber melanosporum (strain Mel28) (Perigord black truffle)	-1.45743	2.74619
0	A0A292Q256	A0A292Q256_9PEZI	cobW domain-containing protein	GSTUAT00002735001	Tuber aestivum (summer truffle)	-1.45612	2.74369
8.71287e-05	D5G668	D5G668_TUBMM	AAA_23 domain-containing protein	GSTUM_00001634001	Tuber melanosporum (strain Mel28) (Perigord black truffle)	-1.45081	2.73361
0.00474074	A0A317SN36	A0A317SN36_9PEZI	Iron-sulfur cluster assembly protein	C7212DRAFT_321605	Tuber magnatum (white Piedmont truffle)	-1.44707	2.72654
7.26539e-05	A0A292PXB7	A0A292PXB7_9PEZI	Uncharacterized protein	GSTUAT00003711001	Tuber aestivum (summer truffle)	-1.44548	2.72353
0	A0A292PZ82	A0A292PZ82_9PEZI	Uncharacterized protein	GSTUAT00003038001	Tuber aestivum (summer truffle)	-1.43829	2.70999
0	A0A292PSC9	A0A292PSC9_9PEZI	Isocitrate dehydrogenase [NADP] (EC 1.1.1.42)	GSTUAT00005426001	Tuber aestivum (summer truffle)	-1.43804	2.70953
5.04202e-05	D5G8N5	D5G8N5_TUBMM	SAP domain-containing protein	GSTUM_00003031001	Tuber melanosporum (strain Mel28) (Perigord black truffle)	-1.42881	2.69225
2.30415e-05	A0A317SUX2	A0A317SUX2_9PEZI	zf-Tim10_DDP domain-containing protein	C7212DRAFT_323615	Tuber magnatum (white Piedmont truffle)	-1.42744	2.68969
0.000713533	D5GP10	D5GP10_TUBMM	Flavin_Reduct domain-containing protein	GSTUM_00011616001	Tuber melanosporum (strain Mel28) (Perigord black truffle)	-1.42082	2.67738
0	A0A292PUI2	A0A292PUI2_9PEZI	YDG domain-containing protein	GSTUAT00005781001	Tuber aestivum (summer truffle)	-1.41939	2.67472
1.86916e-05	A0A292Q0L0	A0A292Q0L0_9PEZI	Multifunctional tryptophan biosynthesis protein [Includes: Anthranilate synthase component 2 (AS) (EC 4.1.3.27) (Anthranilate synthase, glutamine amidotransferase component); Indole-3-glycerol phosphate synthase (IGPS) (EC 4.1.1.48); N-(5'-phosphoribosyl)anthranilate isomerase (PRAI) (EC 5.3.1.24)]	GSTUAT00003488001	Tuber aestivum (summer truffle)	-1.4133	2.66346
0	A0A292PTB1	A0A292PTB1_9PEZI	Pyruvate dehydrogenase E1 component subunit beta (EC 1.2.4.1)	GSTUAT00006244001	Tuber aestivum (summer truffle)	-1.41313	2.66314
0	D5GIM4	D5GIM4_TUBMM	Tyrosinase (EC 1.14.18.1)	GSTUM_00008561001	Tuber melanosporum (strain Mel28) (Perigord black truffle)	-1.4129	2.66272
0	A0A292PZB2	A0A292PZB2_9PEZI	Uncharacterized protein	GSTUAT00003449001	Tuber aestivum (summer truffle)	-1.40756	2.65288
0	A0A292Q761	A0A292Q761_9PEZI	Catalase (EC 1.11.1.6)	GSTUAT00000355001	Tuber aestivum (summer truffle)	-1.40653	2.65099
0.00160399	A0A292PJF9	A0A292PJF9_9PEZI	Uncharacterized protein	GSTUAT00009297001	Tuber aestivum (summer truffle)	-1.3995	2.6381
0	D5GGS1	D5GGS1_TUBMM	1,3-beta-glucanosyltransferase (EC 2.4.1.-)	GSTUM_00007490001	Tuber melanosporum (strain Mel28) (Perigord black truffle)	-1.39893	2.63706
0.000314442	A0A292PX94	A0A292PX94_9PEZI	Uncharacterized protein	GSTUAT00004855001	Tuber aestivum (summer truffle)	-1.39745	2.63436
0	D5G5P3	D5G5P3_TUBMM	PALP domain-containing protein	GSTUM_00001513001	Tuber melanosporum (strain Mel28) (Perigord black truffle)	-1.3888	2.61861
0	A0A292Q4S6	A0A292Q4S6_9PEZI	M20_dimer domain-containing protein	GSTUAT00001054001	Tuber aestivum (summer truffle)	-1.38769	2.61659
8.73883e-05	A0A292Q0A1	A0A292Q0A1_9PEZI	NMO domain-containing protein	GSTUAT00002693001	Tuber aestivum (summer truffle)	-1.38768	2.61658
0	A0A292PU30	A0A292PU30_9PEZI	Protein kinase domain-containing protein	GSTUAT00005705001	Tuber aestivum (summer truffle)	-1.3854	2.61244
1.46699e-05	D5GJ50	D5GJ50_TUBMM	Uncharacterized protein	GSTUM_00008839001	Tuber melanosporum (strain Mel28) (Perigord black truffle)	-1.38508	2.61186
3.0303e-05	D5GD57	D5GD57_TUBMM	Uncharacterized protein	GSTUM_00000988001	Tuber melanosporum (strain Mel28) (Perigord black truffle)	-1.38278	2.6077
0.00605037	A0A317STI5	A0A317STI5_9PEZI	Phosphotransferase (EC 2.7.1.-)	C7212DRAFT_350869	Tuber magnatum (white Piedmont truffle)	-1.37889	2.60068
5.04414e-06	A0A292PMI7	A0A292PMI7_9PEZI	Uncharacterized protein	GSTUAT00008094001	Tuber aestivum (summer truffle)	-1.37552	2.59461
0.000924138	A0A317T2C0	A0A317T2C0_9PEZI	3'(2'),5'-bisphosphate nucleotidase (EC 3.1.3.7)	C7212DRAFT_306821	Tuber magnatum (white Piedmont truffle)	-1.36882	2.58259
0	A0A292Q307	A0A292Q307_9PEZI	Aminotran_1_2 domain-containing protein	GSTUAT00002727001	Tuber aestivum (summer truffle)	-1.3653	2.5763
0.0031677	D5G9X7	D5G9X7_TUBMM	Methyltransf_2 domain-containing protein	GSTUM_00003422001	Tuber melanosporum (strain Mel28) (Perigord black truffle)	-1.3649	2.57558
0	A0A317SWP0	A0A317SWP0_9PEZI	Transketolase (EC 2.2.1.1)	C7212DRAFT_358247	Tuber magnatum (white Piedmont truffle)	-1.36255	2.57139
0	A0A292PU82	A0A292PU82_9PEZI	Dipeptidyl-peptidase V (Fragment)	GSTUAT00005755001	Tuber aestivum (summer truffle)	-1.35439	2.55689
0	A0A292PYZ6	A0A292PYZ6_9PEZI	Imidazoleglycerol-phosphate dehydratase (EC 4.2.1.19)	GSTUAT00003983001	Tuber aestivum (summer truffle)	-1.34596	2.54199
0	A0A292QA95	A0A292QA95_9PEZI	UBC core domain-containing protein	GSTUAT00000370001	Tuber aestivum (summer truffle)	-1.34499	2.54028
0	D5GHW8	D5GHW8_TUBMM	Thioredoxin domain-containing protein	GSTUM_00008154001	Tuber melanosporum (strain Mel28) (Perigord black truffle)	-1.34263	2.53613
0.000755906	D5GLV9	D5GLV9_TUBMM	Inorganic diphosphatase (EC 3.6.1.1)	GSTUM_00010440001	Tuber melanosporum (strain Mel28) (Perigord black truffle)	-1.34134	2.53387
0.000201713	A0A292PRI3	A0A292PRI3_9PEZI	Uncharacterized protein	GSTUAT00005693001	Tuber aestivum (summer truffle)	-1.34079	2.5329
5.52486e-06	A0A292PJ83	A0A292PJ83_9PEZI	Uncharacterized protein	GSTUAT00009179001	Tuber aestivum (summer truffle)	-1.34011	2.53171
0.0022048	D5GA12	D5GA12_TUBMM	Multifunctional fusion protein [Includes: L-glutamate gamma-semialdehyde dehydrogenase (EC 1.2.1.88) (L-glutamate gamma-semialdehyde dehydrogenase); Delta-1-pyrroline-5-carboxylate dehydrogenase (P5C dehydrogenase)]	GSTUM_00003489001	Tuber melanosporum (strain Mel28) (Perigord black truffle)	-1.33461	2.52207
5.08906e-06	A0A292Q773	A0A292Q773_9PEZI	Uncharacterized protein	GSTUAT00000365001	Tuber aestivum (summer truffle)	-1.33185	2.51725
5.36082e-05	A0A292PL88	A0A292PL88_9PEZI	CPSF_A domain-containing protein	GSTUAT00007620001	Tuber aestivum (summer truffle)	-1.3187	2.49441
0	A0A292PMT4	A0A292PMT4_9PEZI	Mitogen-activated protein kinase (EC 2.7.11.24)	GSTUAT00007035001	Tuber aestivum (summer truffle)	-1.31734	2.49206
0	A0A292Q6U7	A0A292Q6U7_9PEZI	Uncharacterized protein	GSTUAT00001096001	Tuber aestivum (summer truffle)	-1.31484	2.48775
0	A0A292Q7Q9	A0A292Q7Q9_9PEZI	Uncharacterized protein	GSTUAT00000872001	Tuber aestivum (summer truffle)	-1.31251	2.48373
0	A0A292Q0L4	A0A292Q0L4_9PEZI	Fn3_like domain-containing protein	GSTUAT00002869001	Tuber aestivum (summer truffle)	-1.31139	2.48181
0.00212711	D5G5K2	D5G5K2_TUBMM	H(+)-transporting two-sector ATPase (EC 7.1.2.2)	GSTUM_00004381001	Tuber melanosporum (strain Mel28) (Perigord black truffle)	-1.31112	2.48134
0.00041953	D5G4C9	D5G4C9_TUBMM	Uncharacterized protein	GSTUM_00004053001	Tuber melanosporum (strain Mel28) (Perigord black truffle)	-1.30988	2.47921
1.40845e-05	D5GM60	DAPB_TUBMM	Probable dipeptidyl-aminopeptidase B (DPAP B) (EC 3.4.14.5)	DAPB GSTUM_00010539001	Tuber melanosporum (strain Mel28) (Perigord black truffle)	-1.30806	2.47608
0	A0A292PNZ5	A0A292PNZ5_9PEZI	Complex III subunit 7	GSTUAT00006494001	Tuber aestivum (summer truffle)	-1.30614	2.47279
0	A0A292PNZ2	A0A292PNZ2_9PEZI	Uncharacterized protein	GSTUAT00007681001	Tuber aestivum (summer truffle)	-1.30283	2.46712
0	A0A317SZC3	A0A317SZC3_9PEZI	Zn-dependent exopeptidase	C7212DRAFT_356624	Tuber magnatum (white Piedmont truffle)	-1.29831	2.45941
0	A0A292Q6D6	A0A292Q6D6_9PEZI	cAMP-dependent protein kinase regulatory subunit	GSTUAT00000619001	Tuber aestivum (summer truffle)	-1.29456	2.45302
0.000198095	A0A292PNZ7	A0A292PNZ7_9PEZI	mRNA stability protein	GSTUAT00007425001	Tuber aestivum (summer truffle)	-1.29193	2.44855
5.09554e-06	A0A292PVQ1	A0A292PVQ1_9PEZI	Uncharacterized protein	GSTUAT00005078001	Tuber aestivum (summer truffle)	-1.29144	2.44772
0	A0A292PVK3	A0A292PVK3_9PEZI	Glutamine synthetase (EC 6.3.1.2)	GSTUAT00005454001	Tuber aestivum (summer truffle)	-1.2871	2.44037
0	A0A292PNC4	A0A292PNC4_9PEZI	2-oxoisovalerate dehydrogenase subunit alpha (EC 1.2.4.4) (Branched-chain alpha-keto acid dehydrogenase E1 component alpha chain)	GSTUAT00006876001	Tuber aestivum (summer truffle)	-1.2866	2.43952
0	D5G3Y0	D5G3Y0_TUBMM	Uncharacterized protein	GSTUM_00003850001	Tuber melanosporum (strain Mel28) (Perigord black truffle)	-1.28521	2.43718
0.000224509	A0A292PI89	A0A292PI89_9PEZI	Calcium-transporting ATPase (EC 7.2.2.10)	GSTUAT00008925001	Tuber aestivum (summer truffle)	-1.28346	2.43422
0	A0A292PZM1	A0A292PZM1_9PEZI	Adenylosuccinate lyase (ASL) (EC 4.3.2.2) (Adenylosuccinase) (Fragment)	GSTUAT00002931001	Tuber aestivum (summer truffle)	-1.28196	2.43169
0	A0A292Q4P2	A0A292Q4P2_9PEZI	SGL domain-containing protein	GSTUAT00001962001	Tuber aestivum (summer truffle)	-1.28147	2.43087
1.4068e-05	A0A292PSB2	A0A292PSB2_9PEZI	Alpha-NAC (Nascent polypeptide-associated complex subunit alpha)	GSTUAT00006565001	Tuber aestivum (summer truffle)	-1.25984	2.39469
6.9176e-05	A0A317SGG2	A0A317SGG2_9PEZI	Phosphoglucomutase, first 3 domain-containing protein	C7212DRAFT_285172	Tuber magnatum (white Piedmont truffle)	-1.25724	2.39038
0	A0A292PNU1	A0A292PNU1_9PEZI	NodB homology domain-containing protein (Fragment)	GSTUAT00006699001	Tuber aestivum (summer truffle)	-1.25654	2.38922
2.64317e-05	A0A292PRU0	A0A292PRU0_9PEZI	CCT-alpha (T-complex protein 1 subunit alpha)	GSTUAT00005639001	Tuber aestivum (summer truffle)	-1.25393	2.3849
6.92464e-05	A0A292PSD3	A0A292PSD3_9PEZI	J domain-containing protein	GSTUAT00006238001	Tuber aestivum (summer truffle)	-1.24908	2.3769
0.000297794	A0A292Q0Z4	A0A292Q0Z4_9PEZI	Uncharacterized protein	GSTUAT00003382001	Tuber aestivum (summer truffle)	-1.24871	2.37629
5.09014e-05	A0A292Q9D9	A0A292Q9D9_9PEZI	Neutral ceramidase (EC 3.5.1.23)	GSTUAT00000607001	Tuber aestivum (summer truffle)	-1.24776	2.37472
0	A0A292PW37	A0A292PW37_9PEZI	Threonine synthase (EC 4.2.3.1)	GSTUAT00005121001	Tuber aestivum (summer truffle)	-1.24405	2.36863
5.08475e-05	D5GQ02	D5GQ02_TUBMM	6-phosphogluconolactonase (6PGL) (EC 3.1.1.31)	GSTUM_00012117001	Tuber melanosporum (strain Mel28) (Perigord black truffle)	-1.24033	2.36253
4.71092e-05	D5GM35	D5GM35_TUBMM	Cytochrome b5 heme-binding domain-containing protein	GSTUM_00010508001	Tuber melanosporum (strain Mel28) (Perigord black truffle)	-1.23482	2.35352
0.00201139	D5G993	D5G993_TUBMM	Uncharacterized protein	GSTUM_00003205001	Tuber melanosporum (strain Mel28) (Perigord black truffle)	-1.23083	2.34702
0.00108967	A0A292Q6T6	A0A292Q6T6_9PEZI	ANK_REP_REGION domain-containing protein	GSTUAT00001086001	Tuber aestivum (summer truffle)	-1.22693	2.34068
5.47945e-06	A0A292Q777	A0A292Q777_9PEZI	M20_dimer domain-containing protein	GSTUAT00000521001	Tuber aestivum (summer truffle)	-1.22186	2.33247
5.17464e-06	A0A292PK05	A0A292PK05_9PEZI	Carbamoyl-phosphate synthase (glutamine-hydrolyzing) (EC 6.3.5.5)	GSTUAT00008471001	Tuber aestivum (summer truffle)	-1.21226	2.317
8.36653e-05	A0A292PTR7	A0A292PTR7_9PEZI	Serine/threonine-protein phosphatase (EC 3.1.3.16)	GSTUAT00004970001	Tuber aestivum (summer truffle)	-1.20369	2.30328
0	A0A292PVR2	A0A292PVR2_9PEZI	Septin-type G domain-containing protein	GSTUAT00005314001	Tuber aestivum (summer truffle)	-1.19835	2.29477
0.000231128	A0A317SG10	A0A317SG10_9PEZI	Lon protease homolog, mitochondrial (EC 3.4.21.53)	PIM1 C7212DRAFT_359593	Tuber magnatum (white Piedmont truffle)	-1.19804	2.29428
0.00429461	A0A292Q2W6	A0A292Q2W6_9PEZI	Uncharacterized protein	GSTUAT00001859001	Tuber aestivum (summer truffle)	-1.18907	2.28006
0.000214689	A0A292PMX7	A0A292PMX7_9PEZI	Uncharacterized protein	GSTUAT00007474001	Tuber aestivum (summer truffle)	-1.18603	2.27526
0	A0A292PJ05	A0A292PJ05_9PEZI	Uncharacterized protein (Fragment)	GSTUAT00009324001	Tuber aestivum (summer truffle)	-1.18533	2.27415
5.41272e-06	A0A292PKM2	A0A292PKM2_9PEZI	Terpene cyclase/mutase family member (EC 5.4.99.-)	GSTUAT00008884001	Tuber aestivum (summer truffle)	-1.18359	2.27141
0	A0A292Q3L0	A0A292Q3L0_9PEZI	Uncharacterized protein	GSTUAT00002539001	Tuber aestivum (summer truffle)	-1.17889	2.26403
1.44231e-05	A0A292PR92	A0A292PR92_9PEZI	Uncharacterized protein	GSTUAT00006651001	Tuber aestivum (summer truffle)	-1.17599	2.25948
0.00179753	A0A317SAY2	A0A317SAY2_9PEZI	Mitochondrial carrier	C7212DRAFT_232027	Tuber magnatum (white Piedmont truffle)	-1.17583	2.25923
0.0005281	A0A292Q175	A0A292Q175_9PEZI	Uncharacterized protein	GSTUAT00002356001	Tuber aestivum (summer truffle)	-1.17508	2.25805
2.27531e-05	D5GIM5	D5GIM5_TUBMM	Tyrosinase_Cu-bd domain-containing protein	GSTUM_00008562001	Tuber melanosporum (strain Mel28) (Perigord black truffle)	-1.17321	2.25513
0.000234419	A0A292PXH6	A0A292PXH6_9PEZI	Uncharacterized protein	GSTUAT00004692001	Tuber aestivum (summer truffle)	-1.17201	2.25325
1.48331e-05	A0A317SF69	A0A317SF69_9PEZI	NAD(P)-binding protein	C7212DRAFT_332998	Tuber magnatum (white Piedmont truffle)	-1.17178	2.25289
0.00195752	A0A292PRC6	A0A292PRC6_9PEZI	Uncharacterized protein	GSTUAT00006867001	Tuber aestivum (summer truffle)	-1.1702	2.25043
0	A0A292Q6U2	A0A292Q6U2_9PEZI	PPM-type phosphatase domain-containing protein	GSTUAT00001481001	Tuber aestivum (summer truffle)	-1.17002	2.25015
0	A0A292Q2P8	A0A292Q2P8_9PEZI	Uncharacterized protein	GSTUAT00002692001	Tuber aestivum (summer truffle)	-1.16896	2.2485
0.00735033	A0A292PRS3	A0A292PRS3_9PEZI	Uncharacterized protein	GSTUAT00006114001	Tuber aestivum (summer truffle)	-1.15681	2.22964
0.00462983	A0A292Q8A8	A0A292Q8A8_9PEZI	HPt domain-containing protein	GSTUAT00000997001	Tuber aestivum (summer truffle)	-1.15497	2.2268
0	A0A292PN29	A0A292PN29_9PEZI	PlsC domain-containing protein	GSTUAT00006786001	Tuber aestivum (summer truffle)	-1.15337	2.22433
0.000248609	A0A292PS20	A0A292PS20_9PEZI	Nudix hydrolase domain-containing protein	GSTUAT00006372001	Tuber aestivum (summer truffle)	-1.15181	2.22192
5.31697e-05	A0A292PS96	A0A292PS96_9PEZI	Uncharacterized protein	GSTUAT00005934001	Tuber aestivum (summer truffle)	-1.14531	2.21194
0.000248839	D5GD97	D5GD97_TUBMM	Uncharacterized protein	GSTUM_00006110001	Tuber melanosporum (strain Mel28) (Perigord black truffle)	-1.14267	2.20789
2.32288e-05	A0A292PTJ0	A0A292PTJ0_9PEZI	Uncharacterized protein	GSTUAT00006083001	Tuber aestivum (summer truffle)	-1.14035	2.20434
5.39811e-06	A0A292Q704	A0A292Q704_9PEZI	Glutamate dehydrogenase	GSTUAT00001243001	Tuber aestivum (summer truffle)	-1.13963	2.20325
0	A0A292PVB8	A0A292PVB8_9PEZI	Epimerase domain-containing protein	GSTUAT00005281001	Tuber aestivum (summer truffle)	-1.13921	2.2026
3.86681e-05	A0A292Q1J0	A0A292Q1J0_9PEZI	Uncharacterized protein	GSTUAT00002533001	Tuber aestivum (summer truffle)	-1.13708	2.19935
0.0039084	D5G8K7	D5G8K7_TUBMM	Uncharacterized protein	GSTUM_00002988001	Tuber melanosporum (strain Mel28) (Perigord black truffle)	-1.13232	2.19211
0.00663429	A0A292PX14	A0A292PX14_9PEZI	Histidine kinase (EC 2.7.13.3)	GSTUAT00003877001	Tuber aestivum (summer truffle)	-1.12541	2.18164
0.00203571	D5G8K5	D5G8K5_TUBMM	Uncharacterized protein	GSTUM_00002986001	Tuber melanosporum (strain Mel28) (Perigord black truffle)	-1.12255	2.17731
7.25806e-05	A0A292PWI6	A0A292PWI6_9PEZI	Thiamine_BP domain-containing protein	GSTUAT00003886001	Tuber aestivum (summer truffle)	-1.12218	2.17676
0	D5GGE6	D5GGE6_TUBMM	AMPK1_CBM domain-containing protein	GSTUM_00007342001	Tuber melanosporum (strain Mel28) (Perigord black truffle)	-1.12084	2.17474
2.2805e-05	A0A292Q4B0	A0A292Q4B0_9PEZI	PKS_ER domain-containing protein	GSTUAT00001574001	Tuber aestivum (summer truffle)	-1.11781	2.17017
0	A0A292Q405	A0A292Q405_9PEZI	Vacuolar proton pump subunit B (V-ATPase subunit B) (Vacuolar proton pump subunit B)	GSTUAT00001413001	Tuber aestivum (summer truffle)	-1.11744	2.16962
0	D5G7L2	D5G7L2_TUBMM	Uncharacterized protein	GSTUM_00004607001	Tuber melanosporum (strain Mel28) (Perigord black truffle)	-1.11661	2.16837
0.00815007	A0A317SYI6	A0A317SYI6_9PEZI	Uncharacterized protein	C7212DRAFT_278057	Tuber magnatum (white Piedmont truffle)	-1.1157	2.167
2.21729e-05	D5GI86	D5GI86_TUBMM	Gal_mutarotas_2 domain-containing protein	GSTUM_00008333001	Tuber melanosporum (strain Mel28) (Perigord black truffle)	-1.11081	2.15967
0.00116907	A0A317SY19	A0A317SY19_9PEZI	Pre-mRNA-processing protein 45	C7212DRAFT_349230	Tuber magnatum (white Piedmont truffle)	-1.11055	2.15928
0	A0A292PRQ7	A0A292PRQ7_9PEZI	DNA replication licensing factor MCM2 (EC 3.6.4.12)	GSTUAT00006761001	Tuber aestivum (summer truffle)	-1.1103	2.15891
0.0049043	A0A292Q3P9	A0A292Q3P9_9PEZI	GPN-loop GTPase (EC 3.6.5.-)	GSTUAT00002216001	Tuber aestivum (summer truffle)	-1.10918	2.15723
2.25479e-05	A0A292PTJ7	A0A292PTJ7_9PEZI	Uncharacterized protein	GSTUAT00005804001	Tuber aestivum (summer truffle)	-1.10636	2.15302
0.000640141	D5GLS9	D5GLS9_TUBMM	Amidase (EC 3.5.1.4)	GSTUM_00010403001	Tuber melanosporum (strain Mel28) (Perigord black truffle)	-1.10283	2.14776
3.06346e-05	D5GLN1	D5GLN1_TUBMM	DUF2235 domain-containing protein	GSTUM_00010279001	Tuber melanosporum (strain Mel28) (Perigord black truffle)	-1.09474	2.13575
0	A0A292PSQ8	A0A292PSQ8_9PEZI	Methylenetetrahydrofolate reductase (EC 1.5.1.20)	GSTUAT00005333001	Tuber aestivum (summer truffle)	-1.08783	2.12554
0.00198369	D5GAD7	D5GAD7_TUBMM	Importin N-terminal domain-containing protein	GSTUM_00005114001	Tuber melanosporum (strain Mel28) (Perigord black truffle)	-1.08745	2.12498
0	A0A292Q6N2	A0A292Q6N2_9PEZI	GH16 domain-containing protein	GSTUAT00000405001	Tuber aestivum (summer truffle)	-1.08722	2.12464
0.000753927	A0A292PYN5	A0A292PYN5_9PEZI	Uncharacterized protein	GSTUAT00004364001	Tuber aestivum (summer truffle)	-1.08717	2.12457
0.000154291	A0A292PYH5	A0A292PYH5_9PEZI	Tubulin-specific chaperone A	GSTUAT00003716001	Tuber aestivum (summer truffle)	-1.08266	2.11794
0.000653133	D5GAS6	D5GAS6_TUBMM	Uncharacterized protein	GSTUM_00005280001	Tuber melanosporum (strain Mel28) (Perigord black truffle)	-1.07614	2.10839
0	A0A292Q0V7	A0A292Q0V7_9PEZI	CRAL-TRIO domain-containing protein	GSTUAT00003579001	Tuber aestivum (summer truffle)	-1.07588	2.10801
0.00204854	A0A292PVD4	A0A292PVD4_9PEZI	AMP_N domain-containing protein	GSTUAT00005301001	Tuber aestivum (summer truffle)	-1.07441	2.10586
7.27273e-05	D5GH41	D5GH41_TUBMM	XPGI domain-containing protein	GSTUM_00007692001	Tuber melanosporum (strain Mel28) (Perigord black truffle)	-1.07243	2.10297
0.00121695	A0A292PR31	A0A292PR31_9PEZI	S1 motif domain-containing protein	GSTUAT00006365001	Tuber aestivum (summer truffle)	-1.06999	2.09942
0	A0A292PJE4	A0A292PJE4_9PEZI	40S ribosomal protein S6	GSTUAT00008180001	Tuber aestivum (summer truffle)	-1.06788	2.09635
0.00211916	A0A292PY34	A0A292PY34_9PEZI	Non-specific serine/threonine protein kinase (EC 2.7.11.1)	GSTUAT00004515001	Tuber aestivum (summer truffle)	-1.06713	2.09526
5.40541e-05	D5GH50	D5GH50_TUBMM	DNA ligase (EC 6.5.1.1)	GSTUM_00007703001	Tuber melanosporum (strain Mel28) (Perigord black truffle)	-1.05893	2.08339
2.29885e-05	D5G918	D5G918_TUBMM	Eukaryotic translation initiation factor 3 subunit F (eIF3f)	GSTUM_00004946001	Tuber melanosporum (strain Mel28) (Perigord black truffle)	-1.05677	2.08027
0.00155723	A0A292PKA6	A0A292PKA6_9PEZI	Uncharacterized protein	GSTUAT00009002001	Tuber aestivum (summer truffle)	-1.05641	2.07975
0.00228981	A0A292Q1A0	A0A292Q1A0_9PEZI	Uncharacterized protein	GSTUAT00002288001	Tuber aestivum (summer truffle)	-1.05553	2.07848
0.0016166	D5GIS8	D5GIS8_TUBMM	Peptidyl-prolyl cis-trans isomerase (PPIase) (EC 5.2.1.8)	GSTUM_00008657001	Tuber melanosporum (strain Mel28) (Perigord black truffle)	-1.05257	2.07422
0	A0A292PRG2	A0A292PRG2_9PEZI	Uncharacterized protein	GSTUAT00006493001	Tuber aestivum (summer truffle)	-1.05123	2.0723
0.000873484	A0A292PR34	A0A292PR34_9PEZI	Acetolactate synthase (EC 2.2.1.6)	GSTUAT00005949001	Tuber aestivum (summer truffle)	-1.05016	2.07076
0	A0A292PW09	A0A292PW09_9PEZI	AIR synthase (EC 6.3.3.1) (EC 6.3.4.13) (Glycinamide ribonucleotide synthetase) (Phosphoribosyl-aminoimidazole synthetase) (Phosphoribosylamine--glycine ligase) (Phosphoribosylformylglycinamidine cyclo-ligase) (Phosphoribosylglycinamide synthetase)	GSTUAT00005091001	Tuber aestivum (summer truffle)	-1.04605	2.06487
0.00177411	A0A292PSR3	A0A292PSR3_9PEZI	Na_H_Exchanger domain-containing protein	GSTUAT00006225001	Tuber aestivum (summer truffle)	-1.04406	2.06202
5.10856e-06	A0A292Q6R1	A0A292Q6R1_9PEZI	Importin subunit alpha	GSTUAT00000425001	Tuber aestivum (summer truffle)	-1.04405	2.06201
0.00245469	D5GCD3	D5GCD3_TUBMM	RRM domain-containing protein	GSTUM_00005829001	Tuber melanosporum (strain Mel28) (Perigord black truffle)	-1.04373	2.06155
5.37634e-06	A0A292PPG0	A0A292PPG0_9PEZI	MaoC-like domain-containing protein	GSTUAT00006405001	Tuber aestivum (summer truffle)	-1.04112	2.05782
0	A0A292PK96	A0A292PK96_9PEZI	Alkaline phosphatase (EC 3.1.3.1)	GSTUAT00008363001	Tuber aestivum (summer truffle)	-1.03098	2.04341
0.00299377	A0A292PNQ4	A0A292PNQ4_9PEZI	FAD-binding PCMH-type domain-containing protein	GSTUAT00006741001	Tuber aestivum (summer truffle)	-1.03091	2.04331
7.30964e-05	A0A292PTM7	A0A292PTM7_9PEZI	Uncharacterized protein	GSTUAT00005041001	Tuber aestivum (summer truffle)	-1.03062	2.0429
0.000231343	A0A292QAE4	A0A292QAE4_9PEZI	Uncharacterized protein (Fragment)	GSTUAT00000037001	Tuber aestivum (summer truffle)	-1.0263	2.03679
0.00021825	A0A292Q6S1	A0A292Q6S1_9PEZI	Amino-acid acetyltransferase, mitochondrial (EC 2.3.1.1) (Glutamate N-acetyltransferase) (N-acetylglutamate synthase)	GSTUAT00001066001	Tuber aestivum (summer truffle)	-1.02471	2.03455
0	A0A292Q9W5	A0A292Q9W5_9PEZI	Uncharacterized protein	GSTUAT00000025001	Tuber aestivum (summer truffle)	-1.02429	2.03396
0.00146186	A0A292PY40	A0A292PY40_9PEZI	Uncharacterized protein	GSTUAT00003451001	Tuber aestivum (summer truffle)	-1.01908	2.02663
0.00276003	A0A292PIV2	A0A292PIV2_9PEZI	Ubiquitin-like domain-containing protein (Fragment)	GSTUAT00008930001	Tuber aestivum (summer truffle)	-1.01904	2.02657
5.24246e-06	A0A292PZJ1	A0A292PZJ1_9PEZI	Uncharacterized protein	GSTUAT00004053001	Tuber aestivum (summer truffle)	-1.01656	2.02309
5.46448e-06	A0A292PQE4	A0A292PQE4_9PEZI	Uncharacterized protein	GSTUAT00006984001	Tuber aestivum (summer truffle)	-1.01373	2.01912
2.26757e-05	A0A292Q6C5	A0A292Q6C5_9PEZI	FAD-binding PCMH-type domain-containing protein	GSTUAT00000593001	Tuber aestivum (summer truffle)	-1.01365	2.01901
0	A0A292PT46	A0A292PT46_9PEZI	Mitochondrial import inner membrane translocase subunit TIM10 (Mitochondrial import inner membrane translocase subunit Tim10)	GSTUAT00005216001	Tuber aestivum (summer truffle)	-1.01186	2.01651
0.00161264	A0A292PYZ2	A0A292PYZ2_9PEZI	IMP-specific 5'-nucleotidase 1 (EC 3.1.3.-)	GSTUAT00004158001	Tuber aestivum (summer truffle)	-1.00965	2.01342
1.40351e-05	A0A317SSK1	A0A317SSK1_9PEZI	Mitochondrial protein	C7212DRAFT_294787	Tuber magnatum (white Piedmont truffle)	-1.0075	2.01042
0.00611538	A0A292PLQ5	A0A292PLQ5_9PEZI	Tubulin alpha chain	GSTUAT00007257001	Tuber aestivum (summer truffle)	-1.00039	2.00054

## Sheet: GOA proteins up T. magnatum
GO ID	GO Description	p-val	corrected p-val	Cluster frequency	Total frequency	Genes
44281	small molecule metabolic process	8.5588e-19	8.379e-16	99/345 28.6%	1195/10365 11.5%	D5GNI0 A0A317SDU9 A0A317SN75 D5GMF5 A0A317SKR7 D5G6Q4 D5GBY0 A0A317SQN0 D5GC22 A0A317SW11 A0A317SWR4 A0A317SQN7 A0A317SFA7 A0A317SXM7 A0A317SHV0 A0A292Q2R9 A0A317SI74 A0A317SEP4 D5GKL1 D5G579 A0A292PX83 A0A317SVY7 A0A317SKK5 A0A292PZL9 A0A317SXU7 A0A317SKC2 D5GJS6 A0A292PSK3 D5GIQ9 A0A317SYC6 A0A292PL58 A0A317SNV7 A0A317SQT3 A0A317SKP5 A0A292PTV5 A0A317SHJ3 A0A292PNR8 A0A317SKP7 A0A292PS35 A0A317…
1901564	organonitrogen compound metabolic process	3.0245e-14	1.1227e-11	177/345 51.3%	3314/10365 31.9%	D5GJ00 A0A317SSJ4 A0A317SKB7 A0A317SF84 A0A317T0B8 D5GNI0 A0A317SKS0 A0A317SDU9 A0A317SN84 A0A317SN75 D5G4M6 A0A317SNX9 D5GMF5 A0A317SKR7 D5G6Q4 A0A317T2V8 A0A292PLH2 A0A317SBQ3 D5GC22 A0A317SW11 A0A317SWR4 A0A317SFA7 A0A317SKC5 A0A317SVQ9 D5GLV6 A0A317SHV0 A0A317SF98 A0A317SI77 A0A317SEP4 D5GKL1 A0A317SDM8 D5G579 A0A317SUW2 A0A292PX83 A0A317SFI6 A0A317SVY7 A0A317SKK5 A0A317SVQ2 A0A317SHE5 A0A317…
8152	metabolic process	3.4404e-14	1.1227e-11	301/345 87.2%	7285/10365 70.2%	D5GCK3 A0A317SSJ4 A0A317T5L9 A0A317T0B8 A0A317SYF6 D5G4M6 D5G6Q4 D5GBY0 A0A317T2V8 A0A292PLH2 A0A317SW11 A0A317SWR4 A0A317SFA7 A0A317SFA8 A0A317STM6 A0A317SVQ9 A0A317SHV0 A0A292Q2R9 A0A317SI74 A0A317SI77 D5GMP1 A0A317SEP4 D5GKL1 A0A292Q1Q1 A0A317SDM8 A0A292Q4W7 A0A317T1U9 A0A317SKK5 A0A317SHE3 A0A317SVQ2 A0A317SHE5 A0A317SXU7 A0A317T4K3 D5GF29 D5GIY7 A0A317SK85 A0A317SCH3 A0A292Q7I1 A0A317SYC6 A0…
55114	oxidation-reduction process	2.2179e-13	5.4282e-11	99/345 28.6%	1438/10365 13.8%	D5GCK3 A0A317SYF6 A0A317SW91 A0A317SVX1 D5GBY0 A0A317SWR4 A0A317STM6 A0A317SHV0 A0A292Q2R9 A0A317SI74 A0A317SRA8 A0A292Q1Q1 A0A317SJ06 A0A292Q4W7 A0A317T1U9 A0A317SKK5 A0A317SLE1 D5GIY7 A0A292Q5M1 A0A317SK85 A0A292Q7I1 A0A317SEL8 A0A292PNR8 A0A317SKP7 A0A292PS35 A0A317SWX4 A0A317SSP3 A0A317SED8 D5GA85 D5GMH9 A0A317T1J3 D5GJ34 A0A317T4I2 A0A317SYM4 D5GFL9 D5GI16 A0A317SW82 A0A317SW83 A0A292PNK3 D5…
6082	organic acid metabolic process	3.7579e-12	7.3581e-10	61/345 17.6%	710/10365 6.8%	D5G9C6 A0A317T3D7 A0A292PXS6 A0A292PME4 D5GMF5 A0A317SIR9 A0A317T2R2 D5GBY0 D5GC22 A0A317SLH0 A0A317SW11 D5GD88 A0A317SWR4 A0A317SQN7 A0A317SLA2 A0A317SHV0 A0A317SI74 A0A317SG76 A0A317SVE7 A0A317SEP4 D5GKL1 A0A317SN42 A0A292PX83 A0A317SKK5 A0A317T503 A0A317SFE8 D5GJS6 D5GIQ9 A0A317SHW9 A0A317SYC6 A0A292PL58 A0A317SQT3 A0A317SKP5 A0A317SHJ3 A0A292PNR8 A0A317SKP7 A0A292PS35 A0A317STR0 A0A317SSP3 D5…
19752	carboxylic acid metabolic process	5.6497e-12	9.2184e-10	59/345 17.1%	679/10365 6.5%	D5G9C6 A0A317T3D7 A0A292PXS6 A0A292PME4 D5GMF5 A0A317SIR9 D5GBY0 A0A317SLH0 A0A317SW11 D5GD88 A0A317SWR4 A0A317SQN7 A0A317SLA2 A0A317SHV0 A0A317SI74 A0A317SG76 A0A317SVE7 A0A317SEP4 D5GKL1 A0A317SN42 A0A292PX83 A0A317SKK5 A0A317T503 A0A317SFE8 D5GJS6 D5GIQ9 A0A317SHW9 A0A317SYC6 A0A292PL58 A0A317SQT3 A0A317SKP5 A0A317SHJ3 A0A292PNR8 A0A317SKP7 A0A292PS35 A0A317STR0 A0A317SSP3 D5GDW8 A0A317SCU2 A0…
43436	oxoacid metabolic process	1.3206e-11	1.8469e-09	59/345 17.1%	693/10365 6.6%	D5G9C6 A0A317T3D7 A0A292PXS6 A0A292PME4 D5GMF5 A0A317SIR9 D5GBY0 A0A317SLH0 A0A317SW11 D5GD88 A0A317SWR4 A0A317SQN7 A0A317SLA2 A0A317SHV0 A0A317SI74 A0A317SG76 A0A317SVE7 A0A317SEP4 D5GKL1 A0A317SN42 A0A292PX83 A0A317SKK5 A0A317T503 A0A317SFE8 D5GJS6 D5GIQ9 A0A317SHW9 A0A317SYC6 A0A292PL58 A0A317SQT3 A0A317SKP5 A0A317SHJ3 A0A292PNR8 A0A317SKP7 A0A292PS35 A0A317STR0 A0A317SSP3 D5GDW8 A0A317SCU2 A0…
6091	generation of precursor metabolites and energy	5.5774e-10	6.8253e-08	29/345 8.4%	230/10365 2.2%	A0A317STP8 A0A317SL63 A0A317SQT3 A0A317SIR9 A0A317SEL8 D5GBY0 A0A317SM17 A0A317SFB1 D5GA85 D5GMH9 A0A317T4I2 A0A292PLB5 A0A317SNC1 A0A317SHV0 A0A317SK70 A0A292Q2R9 A0A317SI74 A0A317SG76 A0A317SG98 A0A317SIV6 A0A317SGR5 A0A317SN42 A0A317SUY6 A0A317SMS9 D5GJK9 A0A317T503 A0A317SPK3 A0A317SC51 A0A317SKG6
1901605	alpha-amino acid metabolic process	5.4328e-09	5.9097e-07	31/345 8.9%	285/10365 2.7%	D5GJS6 A0A292PXS6 A0A292PME4 D5GIQ9 A0A317SHW9 A0A317SYC6 A0A292PL58 D5GMF5 A0A317SKP5 A0A292PNR8 A0A317SKP7 A0A292PS35 A0A317STR0 A0A317SSP3 D5GDW8 A0A317SW11 D5GD88 A0A317SCU2 A0A317SDT5 A0A292PW35 D5GAF9 A0A317SEP4 D5GKL1 D5G7Z9 D5GMM8 D5G9J4 A0A317SMI0 A0A317SKK5 A0A317T503 A0A317SQI0 A0A317SFE8
6163	purine nucleotide metabolic process	6.3966e-09	6.2622e-07	25/345 7.2%	195/10365 1.8%	A0A317SDU9 D5GIQ9 A0A317SN75 A0A317T032 A0A317SQT3 A0A317SKR7 A0A317SIR9 A0A317SHP8 D5G6Q4 A0A317SFA7 A0A317SNC1 A0A317SHV0 D5G640 A0A317SG98 A0A317SIV6 A0A317SHR4 A0A317SGR5 A0A317SN42 D5GA95 D5G579 A0A317SGE0 D5GJK9 A0A317SVY7 A0A317T503 A0A317SKC2
96	sulfur amino acid metabolic process	8.5897e-09	7.6448e-07	14/345 4.0%	61/10365 0.5%	A0A292PW35 D5GAF9 A0A317SEP4 A0A317SHW9 A0A317SYC6 A0A292PL58 D5G7Z9 A0A292PS35 A0A317STR0 D5GMM8 D5G9J4 A0A317SMI0 A0A317SW11 A0A317SCU2
9259	ribonucleotide metabolic process	1.2093e-08	9.8659e-07	26/345 7.5%	216/10365 2.0%	A0A317SDU9 D5GIQ9 A0A317SN75 A0A317T032 A0A317SNV7 D5GMF5 A0A317SQT3 A0A317SKR7 A0A317SIR9 A0A317SHP8 D5G6Q4 A0A317SFA7 A0A317SNC1 A0A317SHV0 A0A317SG98 A0A317SIV6 A0A317SHR4 A0A317SGR5 A0A317SN42 D5GA95 D5G579 A0A317SGE0 D5GJK9 A0A317SVY7 A0A317T503 A0A317SKC2
72521	purine-containing compound metabolic process	1.6159e-08	1.1299e-06	26/345 7.5%	219/10365 2.1%	A0A317SDU9 D5GIQ9 A0A317SN75 A0A317T032 A0A317SQT3 A0A317SKR7 A0A317SIR9 A0A317SHP8 D5G6Q4 A0A317SRN3 A0A317SFA7 A0A317SNC1 A0A317SHV0 D5G640 A0A317SG98 A0A317SIV6 A0A317SHR4 A0A317SGR5 A0A317SN42 D5GA95 D5G579 A0A317SGE0 D5GJK9 A0A317SVY7 A0A317T503 A0A317SKC2
19693	ribose phosphate metabolic process	1.6159e-08	1.1299e-06	26/345 7.5%	219/10365 2.1%	A0A317SDU9 D5GIQ9 A0A317SN75 A0A317T032 A0A317SNV7 D5GMF5 A0A317SQT3 A0A317SKR7 A0A317SIR9 A0A317SHP8 D5G6Q4 A0A317SFA7 A0A317SNC1 A0A317SHV0 A0A317SG98 A0A317SIV6 A0A317SHR4 A0A317SGR5 A0A317SN42 D5GA95 D5G579 A0A317SGE0 D5GJK9 A0A317SVY7 A0A317T503 A0A317SKC2
9150	purine ribonucleotide metabolic process	2.1429e-08	1.3986e-06	24/345 6.9%	192/10365 1.8%	A0A317SFA7 A0A317SNC1 A0A317SHV0 A0A317SG98 A0A317SDU9 A0A317SIV6 D5GIQ9 A0A317SHR4 A0A317SGR5 A0A317SN42 A0A317SN75 A0A317T032 D5GA95 A0A317SQT3 A0A317SKR7 A0A317SIR9 A0A317SHP8 D5G579 D5G6Q4 A0A317SGE0 D5GJK9 A0A317SVY7 A0A317T503 A0A317SKC2
6520	cellular amino acid metabolic process	2.4391e-08	1.4924e-06	41/345 11.8%	481/10365 4.6%	D5GJS6 D5G9C6 A0A317T3D7 A0A292PXS6 A0A292PME4 D5GIQ9 A0A317SHW9 A0A317SYC6 A0A292PL58 D5GMF5 A0A317SKP5 A0A292PNR8 A0A317SKP7 A0A292PS35 A0A317STR0 A0A317SLH0 A0A317SSP3 D5GDW8 A0A317SW11 D5GD88 A0A317SCU2 A0A292PL55 A0A317SWR4 A0A317SLA2 A0A317SDT5 A0A292PW35 D5GAF9 A0A317SVE7 A0A317SEP4 D5GKL1 D5G7Z9 A0A292PX83 A0A317SRW7 D5GMM8 D5G9J4 A0A317SMI0 A0A317SKK5 A0A317T503 A0A317SSM1 A0A317SQI0 A0A…
5975	carbohydrate metabolic process	4.4792e-08	2.5795e-06	39/345 11.3%	454/10365 4.3%	A0A292Q2E7 A0A317SBD7 A0A317T3B4 A0A292Q2M6 A0A317SIS3 D5G9S4 A0A317SQT3 A0A317SIR9 A0A292PTV5 A0A317SEL8 D5GBY0 A0A292PWC4 A0A317SW75 A0A317SQ38 D5GA85 A0A317T4I2 A0A292PLB5 A0A317SNC1 A0A317SLA2 A0A317SUI6 A0A317SHV0 A0A317SNC8 A0A317SGZ6 A0A317SK70 A0A317SI74 A0A317SG76 A0A317SG98 D5GDJ5 D5GMP1 A0A317SIV6 A0A317SGR5 A0A317SUC9 A0A317SN42 D5GBC7 D5GJK9 A0A292PZL9 A0A317SHE3 A0A317SXU7 A0A317SQM6
55086	nucleobase-containing small molecule metabolic process	6.9357e-08	3.7723e-06	36/345 10.4%	406/10365 3.9%	D5GNI0 A0A292Q2M6 A0A292PSK3 A0A317SDU9 D5GIQ9 A0A317SN75 A0A317T032 A0A317SJL1 A0A317SNV7 D5GMF5 A0A317SQT3 A0A317SKR7 A0A317SIR9 A0A317SHP8 D5G6Q4 A0A317SRN3 A0A317SYX9 A0A317SFA7 A0A317SNC1 A0A317SXM7 A0A317SHV0 D5G640 A0A317SG98 A0A292PSJ2 A0A317SIV6 A0A317SHR4 A0A317SGR5 A0A317SN42 D5GA95 D5G579 A0A317SGE0 D5GJK9 A0A317SXW3 A0A317SVY7 A0A317T503 A0A317SKC2
6790	sulfur compound metabolic process	1.1113e-07	5.7263e-06	24/345 6.9%	209/10365 2.0%	D5GL76 A0A292PPI9 D5GF29 A0A317SFX4 A0A292PW35 D5GAF9 A0A317SEP4 A0A317SG47 A0A317SHW9 A0A292Q7I1 A0A317SYC6 A0A292PL58 A0A317T0U6 D5G7Z9 A0A292PS35 A0A317STR0 D5GMM8 A0A317SL19 D5G9J4 A0A317SMI0 A0A317SW11 A0A317T503 A0A317SCU2 A0A317SLE1
98869	cellular oxidant detoxification	1.391e-07	6.8088e-06	13/345 3.7%	64/10365 0.6%	A0A317SY18 D5GI33 A0A292Q1R9 A0A292Q7I1 A0A317SM21 A0A317SKV9 A0A317SVX1 A0A317SGL5 A0A317SWX4 A0A317SWW6 A0A317SKL8 A0A317SLE1 A0A317SED8
1990748	cellular detoxification	3.5207e-07	1.4362e-05	13/345 3.7%	69/10365 0.6%	A0A317SY18 D5GI33 A0A292Q1R9 A0A292Q7I1 A0A317SM21 A0A317SKV9 A0A317SVX1 A0A317SGL5 A0A317SWX4 A0A317SWW6 A0A317SKL8 A0A317SLE1 A0A317SED8
98754	detoxification	3.5207e-07	1.4362e-05	13/345 3.7%	69/10365 0.6%	A0A317SY18 D5GI33 A0A292Q1R9 A0A292Q7I1 A0A317SM21 A0A317SKV9 A0A317SVX1 A0A317SGL5 A0A317SWX4 A0A317SWW6 A0A317SKL8 A0A317SLE1 A0A317SED8
97237	cellular response to toxic substance	3.5207e-07	1.4362e-05	13/345 3.7%	69/10365 0.6%	A0A317SY18 D5GI33 A0A292Q1R9 A0A292Q7I1 A0A317SM21 A0A317SKV9 A0A317SVX1 A0A317SGL5 A0A317SWX4 A0A317SWW6 A0A317SKL8 A0A317SLE1 A0A317SED8
9636	response to toxic substance	3.5207e-07	1.4362e-05	13/345 3.7%	69/10365 0.6%	A0A317SY18 D5GI33 A0A292Q1R9 A0A292Q7I1 A0A317SM21 A0A317SKV9 A0A317SVX1 A0A317SGL5 A0A317SWX4 A0A317SWW6 A0A317SKL8 A0A317SLE1 A0A317SED8
46034	ATP metabolic process	4.2665e-07	1.6708e-05	17/345 4.9%	120/10365 1.1%	A0A317SNC1 A0A317SHV0 A0A317SG98 A0A317SDU9 A0A317SIV6 A0A317SGR5 A0A317SN42 A0A317T032 A0A317SQT3 A0A317SIR9 A0A317SHP8 D5G6Q4 A0A317SGE0 D5GJK9 A0A317SVY7 A0A317SKC2 A0A317SKG6
6753	nucleoside phosphate metabolic process	1.2229e-06	4.3258e-05	28/345 8.1%	307/10365 2.9%	A0A317SDU9 D5GIQ9 A0A317SN75 A0A317T032 A0A317SJL1 A0A317SNV7 D5GMF5 A0A317SQT3 A0A317SKR7 A0A317SIR9 A0A317SHP8 D5G6Q4 A0A317SFA7 A0A317SNC1 A0A317SHV0 D5G640 A0A317SG98 A0A317SIV6 A0A317SHR4 A0A317SGR5 A0A317SN42 D5GA95 D5G579 A0A317SGE0 D5GJK9 A0A317SVY7 A0A317T503 A0A317SKC2
9117	nucleotide metabolic process	1.2229e-06	4.3258e-05	28/345 8.1%	307/10365 2.9%	A0A317SDU9 D5GIQ9 A0A317SN75 A0A317T032 A0A317SJL1 A0A317SNV7 D5GMF5 A0A317SQT3 A0A317SKR7 A0A317SIR9 A0A317SHP8 D5G6Q4 A0A317SFA7 A0A317SNC1 A0A317SHV0 D5G640 A0A317SG98 A0A317SIV6 A0A317SHR4 A0A317SGR5 A0A317SN42 D5GA95 D5G579 A0A317SGE0 D5GJK9 A0A317SVY7 A0A317T503 A0A317SKC2
9066	aspartate family amino acid metabolic process	1.3159e-06	4.3258e-05	13/345 3.7%	77/10365 0.7%	D5GJS6 A0A317SEP4 A0A317SHW9 A0A317SKP5 D5G7Z9 A0A292PS35 A0A317STR0 D5GMM8 D5G9J4 A0A317SMI0 A0A317SW11 A0A317T503 A0A317SFE8
6165	nucleoside diphosphate phosphorylation	1.3256e-06	4.3258e-05	10/345 2.8%	44/10365 0.4%	A0A317SN42 A0A317SNC1 A0A317SQT3 A0A317SIR9 A0A317SHV0 D5GJK9 A0A317SG98 A0A317SIV6 A0A317SHR4 A0A317SGR5
46939	nucleotide phosphorylation	1.3256e-06	4.3258e-05	10/345 2.8%	44/10365 0.4%	A0A317SN42 A0A317SNC1 A0A317SQT3 A0A317SIR9 A0A317SHV0 D5GJK9 A0A317SG98 A0A317SIV6 A0A317SHR4 A0A317SGR5
6575	cellular modified amino acid metabolic process	1.8443e-06	5.8244e-05	15/345 4.3%	105/10365 1.0%	D5GL76 A0A292PPI9 D5GF29 A0A317SFX4 A0A317SQB9 A0A292Q7I1 A0A317T0U6 A0A317ST64 D5GMM8 A0A317SL19 D5G9J4 A0A317SMI0 D5GDW8 D5GD88 A0A317SLE1
43603	cellular amide metabolic process	3.5541e-06	0.00010873	52/345 15.0%	816/10365 7.8%	A0A317T3D7 A0A317T0B8 A0A317SFU6 D5G892 A0A317SNT4 A0A317SNX9 A0A317SQZ9 A0A292PLH2 A0A317SNL3 D5GD88 A0A317SVQ9 D5GLV6 A0A317SPZ2 A0A317SVE7 A0A292PYN2 A0A317SXY7 A0A317SVQ2 A0A317T503 A0A317SHE5 A0A317SLE1 A0A292PPI9 A0A317SQL8 D5GF29 D5GLW3 A0A317T1F9 A0A292Q7I1 A0A292Q1R2 A0A317T230 A0A292PML2 A0A317SL19 D5GK81 A0A317SRN3 A0A317SHF8 D5GL76 D5GEJ2 A0A317SPC1 D5GK13 A0A317SDX2 A0A317SFX4 A0A317…
6555	methionine metabolic process	3.9575e-06	0.00011741	9/345 2.6%	39/10365 0.3%	D5G7Z9 A0A292PS35 A0A317STR0 D5GMM8 D5G9J4 A0A317SMI0 A0A317SW11 A0A317SEP4 A0A317SHW9
6757	ATP generation from ADP	6.1688e-06	0.00017255	9/345 2.6%	41/10365 0.3%	A0A317SN42 A0A317SNC1 A0A317SQT3 A0A317SIR9 A0A317SHV0 D5GJK9 A0A317SG98 A0A317SIV6 A0A317SGR5
6096	glycolytic process	6.1688e-06	0.00017255	9/345 2.6%	41/10365 0.3%	A0A317SN42 A0A317SNC1 A0A317SQT3 A0A317SIR9 A0A317SHV0 D5GJK9 A0A317SG98 A0A317SIV6 A0A317SGR5
1901566	organonitrogen compound biosynthetic process	6.8117e-06	0.00018218	80/345 23.1%	1496/10365 14.4%	A0A317T3D7 A0A317T0B8 A0A317SWF5 A0A317SFU6 A0A317SDU9 A0A292PXS6 A0A292PME4 D5G892 A0A317SN75 A0A317SNT4 A0A317SNX9 D5GMF5 A0A317SKR7 A0A317SHP8 D5G6Q4 A0A292PLH2 A0A317SNL3 A0A317SW11 D5GD88 A0A317SFA7 A0A317SVQ9 D5GLV6 A0A317SPZ2 A0A317SVE7 A0A317SEP4 A0A317SHR4 A0A292PYN2 D5GKL1 D5G579 A0A317SVY7 A0A317SKK5 A0A317SUS3 A0A317SVQ2 A0A317SHE5 A0A317SFE8 A0A317SKC2 A0A317SQL8 D5GJS6 D5GLW3 A0A317…
1901607	alpha-amino acid biosynthetic process	7.1196e-06	0.00018218	19/345 5.5%	178/10365 1.7%	D5GJS6 D5GAF9 A0A292PXS6 A0A317SEP4 A0A292PME4 A0A317SHW9 D5GKL1 A0A317SKP5 D5G7Z9 A0A292PNR8 A0A292PS35 A0A317STR0 D5G9J4 A0A317SKK5 D5GDW8 A0A317SW11 A0A317SCU2 A0A317SQI0 A0A317SFE8
44237	cellular metabolic process	7.2136e-06	0.00018218	232/345 67.2%	5788/10365 55.8%	A0A317SSJ4 A0A317T0B8 D5G4M6 D5G6Q4 D5GBY0 A0A317T2V8 A0A292PLH2 A0A317SW11 A0A317SWR4 A0A317SFA7 A0A317SFA8 A0A317SVQ9 A0A317SHV0 A0A292Q2R9 A0A317SI74 A0A317SI77 D5GMP1 A0A317SEP4 D5GKL1 A0A317SDM8 A0A317SKK5 A0A317SVQ2 A0A317SHE5 A0A317SXU7 A0A317T4K3 D5GF29 A0A317SCH3 A0A292Q7I1 A0A317SYC6 A0A292PL58 A0A317SQT1 A0A317T230 D5G507 A0A317SQT3 A0A292PTV5 D5GGD3 A0A317SEL8 A0A292PS35 A0A317SQ36 A0…
6534	cysteine metabolic process	7.2572e-06	0.00018218	8/345 2.3%	32/10365 0.3%	A0A317SYC6 A0A292PL58 D5G7Z9 A0A317STR0 A0A292PW35 D5GAF9 A0A317SCU2 A0A317SEP4
6090	pyruvate metabolic process	7.9782e-06	0.00019527	10/345 2.8%	53/10365 0.5%	A0A317SN42 A0A317SNC1 A0A317SQT3 A0A317SIR9 A0A317SHJ3 A0A317SHV0 D5GJK9 A0A317SG98 A0A317SIV6 A0A317SGR5
6164	purine nucleotide biosynthetic process	1.1039e-05	0.00026359	15/345 4.3%	121/10365 1.1%	A0A317SFA7 D5G640 A0A317SDU9 D5GIQ9 A0A317SHR4 A0A317SN75 A0A317T032 D5GA95 A0A317SKR7 A0A317SHP8 D5G579 D5G6Q4 A0A317SGE0 A0A317SVY7 A0A317SKC2
44283	small molecule biosynthetic process	1.4612e-05	0.00034059	34/345 9.8%	468/10365 4.5%	D5GJS6 A0A317SWF5 A0A292PXS6 A0A292PME4 D5GIQ9 A0A317SHW9 A0A317SJL1 A0A317SNV7 A0A317SKP5 A0A317SIR9 A0A292PTV5 A0A292PNR8 A0A292PS35 A0A317STR0 D5GDW8 A0A317SW11 D5GD88 A0A317SCU2 D5GAF9 A0A317SEP4 A0A317SIV6 A0A317SHR4 D5GKL1 D5GA95 D5G7Z9 A0A317ST64 D5GEV4 D5G9J4 A0A317SKK5 A0A317SUS3 A0A292PZL9 A0A317SQI0 A0A317SFE8 A0A317SXU7
1901135	carbohydrate derivative metabolic process	1.5174e-05	0.00034546	40/345 11.5%	594/10365 5.7%	D5GNI0 A0A292Q2M6 A0A292PSK3 A0A317SDU9 D5GIQ9 A0A317SN75 A0A317T032 A0A317SNV7 D5GMF5 A0A317SQT3 A0A317SKR7 A0A317SIR9 A0A317SHP8 A0A317SEL8 D5G6Q4 D5GBY0 A0A317SBQ3 A0A317SYX9 A0A317SFA7 A0A317SNC1 A0A317SXM7 A0A317SHV0 A0A317SVG5 A0A317SK70 A0A317SG76 A0A317SG98 D5GDJ5 A0A292PSJ2 A0A317SIV6 A0A317SHR4 A0A317SGR5 A0A317SN42 D5GA95 D5G579 A0A317SGE0 D5GJK9 A0A317SXW3 A0A317SVY7 A0A317T503 A0A317…
9260	ribonucleotide biosynthetic process	1.6061e-05	0.00035644	16/345 4.6%	140/10365 1.3%	A0A317SFA7 A0A317SDU9 D5GIQ9 A0A317SHR4 A0A317SN75 A0A317T032 D5GA95 A0A317SNV7 D5GMF5 A0A317SKR7 A0A317SHP8 D5G579 D5G6Q4 A0A317SGE0 A0A317SVY7 A0A317SKC2
6518	peptide metabolic process	1.6733e-05	0.00035644	46/345 13.3%	727/10365 7.0%	A0A292PPI9 A0A317SQL8 D5GF29 D5GLW3 A0A317T1F9 A0A317T3D7 A0A317T0B8 A0A317SFU6 D5G892 A0A292Q7I1 A0A292Q1R2 A0A317T230 A0A317SNT4 A0A317SNX9 A0A292PLH2 A0A317SL19 A0A317SNL3 D5GK81 A0A317SHF8 D5GL76 D5GEJ2 A0A317SVQ9 A0A317SPC1 D5GK13 A0A317SDX2 D5GLV6 A0A317SFX4 A0A317SI51 A0A317SZC0 A0A317SPZ2 A0A317SVE7 A0A317SGR4 A0A292PYN2 A0A317T0U6 A0A292PVS1 A0A317SSQ0 A0A317SP69 D5G833 A0A292PHS2 A0A317…
46031	ADP metabolic process	1.6748e-05	0.00035644	9/345 2.6%	46/10365 0.4%	A0A317SN42 A0A317SNC1 A0A317SQT3 A0A317SIR9 A0A317SHV0 D5GJK9 A0A317SG98 A0A317SIV6 A0A317SGR5
46390	ribose phosphate biosynthetic process	1.922e-05	0.00040036	16/345 4.6%	142/10365 1.3%	A0A317SFA7 A0A317SDU9 D5GIQ9 A0A317SHR4 A0A317SN75 A0A317T032 D5GA95 A0A317SNV7 D5GMF5 A0A317SKR7 A0A317SHP8 D5G579 D5G6Q4 A0A317SGE0 A0A317SVY7 A0A317SKC2
97	sulfur amino acid biosynthetic process	2.0115e-05	0.00041027	9/345 2.6%	47/10365 0.4%	D5G7Z9 A0A292PS35 A0A317STR0 D5G9J4 D5GAF9 A0A317SW11 A0A317SCU2 A0A317SEP4 A0A317SHW9
9132	nucleoside diphosphate metabolic process	2.1525e-05	0.00043007	10/345 2.8%	59/10365 0.5%	A0A317SN42 A0A317SNC1 A0A317SQT3 A0A317SIR9 A0A317SHV0 D5GJK9 A0A317SG98 A0A317SIV6 A0A317SHR4 A0A317SGR5
9201	ribonucleoside triphosphate biosynthetic process	2.8599e-05	0.00055903	9/345 2.6%	49/10365 0.4%	A0A317T032 D5GMF5 A0A317SHP8 D5G6Q4 A0A317SGE0 A0A317SVY7 A0A317SDU9 A0A317SHR4 A0A317SKC2
9141	nucleoside triphosphate metabolic process	2.9122e-05	0.00055903	10/345 2.8%	61/10365 0.5%	A0A317T032 A0A317SJL1 D5GMF5 A0A317SHP8 D5G6Q4 A0A317SGE0 A0A317SVY7 A0A317SDU9 A0A317SHR4 A0A317SKC2
72522	purine-containing compound biosynthetic process	3.4567e-05	0.0006508	15/345 4.3%	133/10365 1.2%	A0A317SFA7 D5G640 A0A317SDU9 D5GIQ9 A0A317SHR4 A0A317SN75 A0A317T032 D5GA95 A0A317SKR7 A0A317SHP8 D5G579 D5G6Q4 A0A317SGE0 A0A317SVY7 A0A317SKC2
9152	purine ribonucleotide biosynthetic process	3.5721e-05	0.00065982	14/345 4.0%	118/10365 1.1%	A0A317SFA7 A0A317SDU9 D5GIQ9 A0A317SHR4 A0A317SN75 A0A317T032 D5GA95 A0A317SKR7 A0A317SHP8 D5G579 D5G6Q4 A0A317SGE0 A0A317SVY7 A0A317SKC2
9135	purine nucleoside diphosphate metabolic process	3.9937e-05	0.00069818	9/345 2.6%	51/10365 0.4%	A0A317SN42 A0A317SNC1 A0A317SQT3 A0A317SIR9 A0A317SHV0 D5GJK9 A0A317SG98 A0A317SIV6 A0A317SGR5
9179	purine ribonucleoside diphosphate metabolic process	3.9937e-05	0.00069818	9/345 2.6%	51/10365 0.4%	A0A317SN42 A0A317SNC1 A0A317SQT3 A0A317SIR9 A0A317SHV0 D5GJK9 A0A317SG98 A0A317SIV6 A0A317SGR5
6099	tricarboxylic acid cycle	3.9937e-05	0.00069818	9/345 2.6%	51/10365 0.4%	A0A317T4I2 A0A317SM17 A0A317SMS9 A0A317SI74 A0A317T503 A0A317SPK3 A0A317SC51 A0A317SL63 D5GA85
46653	tetrahydrofolate metabolic process	4.474e-05	0.00076842	7/345 2.0%	30/10365 0.2%	A0A317ST64 D5GMM8 D5G9J4 A0A317SMI0 D5GDW8 D5GD88 A0A317SQB9
9199	ribonucleoside triphosphate metabolic process	4.69e-05	0.00079165	9/345 2.6%	52/10365 0.5%	A0A317T032 D5GMF5 A0A317SHP8 D5G6Q4 A0A317SGE0 A0A317SVY7 A0A317SDU9 A0A317SHR4 A0A317SKC2
6979	response to oxidative stress	5.1368e-05	0.00085237	10/345 2.8%	65/10365 0.6%	A0A317SM21 A0A317SKV9 A0A317SDI3 A0A317SVX1 A0A317SGL5 D5GI33 A0A317SWX4 A0A292Q1R9 A0A317SWW6 A0A317SKL8
9142	nucleoside triphosphate biosynthetic process	5.4862e-05	0.00088049	9/345 2.6%	53/10365 0.5%	A0A317T032 D5GMF5 A0A317SHP8 D5G6Q4 A0A317SGE0 A0A317SVY7 A0A317SDU9 A0A317SHR4 A0A317SKC2
9185	ribonucleoside diphosphate metabolic process	5.4862e-05	0.00088049	9/345 2.6%	53/10365 0.5%	A0A317SN42 A0A317SNC1 A0A317SQT3 A0A317SIR9 A0A317SHV0 D5GJK9 A0A317SG98 A0A317SIV6 A0A317SGR5
9067	aspartate family amino acid biosynthetic process	6.7083e-05	0.0010593	10/345 2.8%	67/10365 0.6%	D5GJS6 A0A317SKP5 D5G7Z9 A0A292PS35 A0A317STR0 D5G9J4 A0A317SW11 A0A317SFE8 A0A317SEP4 A0A317SHW9
9060	aerobic respiration	7.4235e-05	0.0011536	9/345 2.6%	55/10365 0.5%	A0A317T4I2 A0A317SM17 A0A317SMS9 A0A317SI74 A0A317T503 A0A317SPK3 A0A317SC51 A0A317SL63 D5GA85
45454	cell redox homeostasis	7.5944e-05	0.0011617	4/345 1.1%	8/10365 0.0%	D5GI33 A0A317SLE1 A0A292Q7I1 A0A317SKI9
9086	methionine biosynthetic process	8.6145e-05	0.0012975	7/345 2.0%	33/10365 0.3%	D5G7Z9 A0A292PS35 A0A317STR0 D5G9J4 A0A317SW11 A0A317SEP4 A0A317SHW9
70887	cellular response to chemical stimulus	0.00010232	0.0015177	13/345 3.7%	114/10365 1.0%	A0A317SY18 D5GI33 A0A292Q1R9 A0A292Q7I1 A0A317SM21 A0A317SKV9 A0A317SVX1 A0A317SGL5 A0A317SWX4 A0A317SWW6 A0A317SKL8 A0A317SLE1 A0A317SED8
9145	purine nucleoside triphosphate biosynthetic process	0.00011985	0.0017092	8/345 2.3%	46/10365 0.4%	A0A317T032 A0A317SHP8 D5G6Q4 A0A317SGE0 A0A317SVY7 A0A317SDU9 A0A317SHR4 A0A317SKC2
9206	purine ribonucleoside triphosphate biosynthetic process	0.00011985	0.0017092	8/345 2.3%	46/10365 0.4%	A0A317T032 A0A317SHP8 D5G6Q4 A0A317SGE0 A0A317SVY7 A0A317SDU9 A0A317SHR4 A0A317SKC2
19637	organophosphate metabolic process	0.00012046	0.0017092	38/345 11.0%	607/10365 5.8%	A0A317SDU9 D5GIQ9 A0A317SN75 A0A317T032 A0A317SJL1 A0A317SNV7 D5GMF5 A0A317SQT3 A0A317SKR7 A0A317SIR9 A0A317SHP8 A0A292PTV5 A0A317SEL8 D5G6Q4 D5GBY0 A0A317SFA7 A0A317SNC1 A0A317SHV0 A0A317SK70 D5G640 A0A317SG76 A0A317SG98 D5GAF9 A0A317SBE2 D5GDJ5 A0A317SIV6 A0A317SHR4 A0A317SGR5 A0A317SN42 D5GA95 D5G579 A0A317SGE0 D5GJK9 A0A317SVY7 A0A317SUS3 A0A317T503 A0A317SXU7 A0A317SKC2
35999	tetrahydrofolate interconversion	0.00012804	0.0017907	5/345 1.4%	16/10365 0.1%	D5GMM8 D5G9J4 A0A317SMI0 D5GDW8 A0A317SQB9
6730	one-carbon metabolic process	0.00015447	0.0021004	7/345 2.0%	36/10365 0.3%	A0A317SQN0 D5GMM8 D5G9J4 A0A317SMI0 D5GDW8 A0A317SQB9 A0A317SG47
6760	folic acid-containing compound metabolic process	0.00015447	0.0021004	7/345 2.0%	36/10365 0.3%	A0A317ST64 D5GMM8 D5G9J4 A0A317SMI0 D5GDW8 D5GD88 A0A317SQB9
32787	monocarboxylic acid metabolic process	0.00015937	0.0021373	16/345 4.6%	169/10365 1.6%	A0A317SNC1 A0A317SLA2 A0A317SHV0 A0A317SG76 A0A317SG98 D5GNX9 A0A317SIV6 A0A317SGR5 A0A317SN42 A0A317SQT3 A0A317SIR9 A0A292PX83 A0A317SHJ3 A0A317SRW7 D5GBY0 D5GJK9
6749	glutathione metabolic process	0.0001899	0.0024463	8/345 2.3%	49/10365 0.4%	D5GL76 A0A292PPI9 D5GF29 A0A317T0U6 A0A317SFX4 A0A317SL19 A0A317SLE1 A0A292Q7I1
9144	purine nucleoside triphosphate metabolic process	0.0001899	0.0024463	8/345 2.3%	49/10365 0.4%	A0A317T032 A0A317SHP8 D5G6Q4 A0A317SGE0 A0A317SVY7 A0A317SDU9 A0A317SHR4 A0A317SKC2
9205	purine ribonucleoside triphosphate metabolic process	0.0001899	0.0024463	8/345 2.3%	49/10365 0.4%	A0A317T032 A0A317SHP8 D5G6Q4 A0A317SGE0 A0A317SVY7 A0A317SDU9 A0A317SHR4 A0A317SKC2
9069	serine family amino acid metabolic process	0.00019298	0.0024536	9/345 2.6%	62/10365 0.5%	A0A317SYC6 A0A292PL58 D5G7Z9 A0A317STR0 A0A292PW35 D5GDW8 D5GAF9 A0A317SCU2 A0A317SEP4
42558	pteridine-containing compound metabolic process	0.00026122	0.0032786	7/345 2.0%	39/10365 0.3%	A0A317ST64 D5GMM8 D5G9J4 A0A317SMI0 D5GDW8 D5GD88 A0A317SQB9
8652	cellular amino acid biosynthetic process	0.00035377	0.0043841	19/345 5.5%	237/10365 2.2%	D5GJS6 D5GAF9 A0A292PXS6 A0A317SEP4 A0A292PME4 A0A317SHW9 D5GKL1 A0A317SKP5 D5G7Z9 A0A292PNR8 A0A292PS35 A0A317STR0 D5G9J4 A0A317SKK5 D5GDW8 A0A317SW11 A0A317SCU2 A0A317SQI0 A0A317SFE8
70813	hydrogen sulfide metabolic process	0.00048297	0.005623	4/345 1.1%	12/10365 0.1%	D5G7Z9 A0A317STR0 A0A317SCU2 A0A317SEP4
70814	hydrogen sulfide biosynthetic process	0.00048297	0.005623	4/345 1.1%	12/10365 0.1%	D5G7Z9 A0A317STR0 A0A317SCU2 A0A317SEP4
6754	ATP biosynthetic process	0.00048821	0.005623	7/345 2.0%	43/10365 0.4%	A0A317T032 A0A317SHP8 D5G6Q4 A0A317SGE0 A0A317SVY7 A0A317SDU9 A0A317SKC2
19318	hexose metabolic process	0.00048821	0.005623	7/345 2.0%	43/10365 0.4%	A0A317SQT3 A0A317SIR9 A0A317SUI6 A0A317SHV0 A0A292PZL9 D5GDJ5 A0A317SIV6
15985	energy coupled proton transport, down electrochemical gradient	0.00048821	0.005623	7/345 2.0%	43/10365 0.4%	A0A317T032 A0A317SHP8 D5G6Q4 A0A317SGE0 A0A317SVY7 A0A317SDU9 A0A317SKC2
15986	ATP synthesis coupled proton transport	0.00048821	0.005623	7/345 2.0%	43/10365 0.4%	A0A317T032 A0A317SHP8 D5G6Q4 A0A317SGE0 A0A317SVY7 A0A317SDU9 A0A317SKC2
45333	cellular respiration	0.00049825	0.005672	10/345 2.8%	85/10365 0.8%	A0A317T4I2 A0A317SM17 A0A317SMS9 A0A317SI74 A0A317T503 A0A317SPK3 A0A317SC51 A0A317SL63 D5GA85 A0A317SKG6
15980	energy derivation by oxidation of organic compounds	0.00051681	0.0057846	11/345 3.1%	101/10365 0.9%	A0A317T4I2 A0A292PLB5 A0A317SM17 A0A317SMS9 A0A317SI74 A0A317T503 A0A317SPK3 A0A317SC51 A0A317SL63 D5GA85 A0A317SKG6
19344	cysteine biosynthetic process	0.00051996	0.0057846	5/345 1.4%	21/10365 0.2%	D5G7Z9 A0A317STR0 D5GAF9 A0A317SCU2 A0A317SEP4
6006	glucose metabolic process	0.00065471	0.0072018	5/345 1.4%	22/10365 0.2%	A0A317SQT3 A0A317SIR9 A0A317SHV0 A0A292PZL9 A0A317SIV6
6412	translation	0.00067375	0.007329	38/345 11.0%	662/10365 6.3%	A0A317SQL8 D5GLW3 A0A317T1F9 A0A317T3D7 A0A317T0B8 A0A317SFU6 D5G892 A0A292Q1R2 A0A317T230 A0A317SNT4 A0A317SNX9 A0A292PLH2 A0A317SNL3 D5GK81 A0A317SHF8 D5GEJ2 A0A317SVQ9 A0A317SPC1 D5GK13 A0A317SDX2 D5GLV6 A0A317SI51 A0A317SZC0 A0A317SPZ2 A0A317SVE7 A0A317SGR4 A0A292PYN2 A0A317T0U6 A0A292PVS1 A0A317SSQ0 A0A317SP69 D5G833 A0A292PHS2 A0A317SVQ2 A0A317SSM1 A0A317SHE5 A0A292PI02 A0A317SGA5
43604	amide biosynthetic process	0.00078139	0.0084064	40/345 11.5%	714/10365 6.8%	A0A317SQL8 D5GLW3 A0A317T1F9 A0A317T3D7 A0A317T0B8 A0A317SFU6 D5G892 A0A292Q1R2 A0A317T230 A0A317SNT4 A0A317SNX9 A0A292PLH2 A0A317SNL3 D5GK81 D5GD88 A0A317SHF8 D5GEJ2 A0A317SVQ9 A0A317SPC1 D5GK13 A0A317SDX2 D5GLV6 A0A317SI51 A0A317SZC0 A0A317SPZ2 A0A317SVE7 A0A317SGR4 A0A292PYN2 A0A317T0U6 A0A292PVS1 A0A317SSQ0 A0A317ST64 A0A317SP69 D5G833 A0A292PHS2 A0A317SVQ2 A0A317SSM1 A0A317SHE5 A0A292PI02 A0…
42221	response to chemical	0.00083371	0.0088717	13/345 3.7%	141/10365 1.3%	A0A317SY18 D5GI33 A0A292Q1R9 A0A292Q7I1 A0A317SM21 A0A317SKV9 A0A317SVX1 A0A317SGL5 A0A317SWX4 A0A317SWW6 A0A317SKL8 A0A317SLE1 A0A317SED8
44262	cellular carbohydrate metabolic process	0.00091839	0.0095611	12/345 3.4%	125/10365 1.2%	A0A292PLB5 A0A317SLA2 A0A292Q2E7 A0A292PTV5 D5GBY0 A0A317T3B4 A0A317SG76 D5GDJ5 D5GMP1 A0A317SXU7 A0A317SGR5 A0A317SUC9
1901293	nucleoside phosphate biosynthetic process	0.00092779	0.0095611	17/345 4.9%	217/10365 2.0%	A0A317SFA7 D5G640 A0A317SDU9 D5GIQ9 A0A317SHR4 A0A317SN75 A0A317T032 D5GA95 A0A317SNV7 D5GMF5 A0A317SKR7 A0A317SHP8 D5G579 D5G6Q4 A0A317SGE0 A0A317SVY7 A0A317SKC2
9165	nucleotide biosynthetic process	0.00092779	0.0095611	17/345 4.9%	217/10365 2.0%	A0A317SFA7 D5G640 A0A317SDU9 D5GIQ9 A0A317SHR4 A0A317SN75 A0A317T032 D5GA95 A0A317SNV7 D5GMF5 A0A317SKR7 A0A317SHP8 D5G579 D5G6Q4 A0A317SGE0 A0A317SVY7 A0A317SKC2
43043	peptide biosynthetic process	0.0010241	0.010444	38/345 11.0%	677/10365 6.5%	A0A317SQL8 D5GLW3 A0A317T1F9 A0A317T3D7 A0A317T0B8 A0A317SFU6 D5G892 A0A292Q1R2 A0A317T230 A0A317SNT4 A0A317SNX9 A0A292PLH2 A0A317SNL3 D5GK81 A0A317SHF8 D5GEJ2 A0A317SVQ9 A0A317SPC1 D5GK13 A0A317SDX2 D5GLV6 A0A317SI51 A0A317SZC0 A0A317SPZ2 A0A317SVE7 A0A317SGR4 A0A292PYN2 A0A317T0U6 A0A292PVS1 A0A317SSQ0 A0A317SP69 D5G833 A0A292PHS2 A0A317SVQ2 A0A317SSM1 A0A317SHE5 A0A292PI02 A0A317SGA5
44272	sulfur compound biosynthetic process	0.0011056	0.011115	10/345 2.8%	94/10365 0.9%	D5G7Z9 A0A292PS35 A0A317STR0 D5G9J4 D5GAF9 A0A317SW11 A0A317SCU2 A0A317SEP4 A0A317SG47 A0A317SHW9
6457	protein folding	0.0011456	0.011115	11/345 3.1%	111/10365 1.0%	D5GK33 A0A317T2M8 D5GKH7 A0A317SYN7 A0A317SEI9 A0A317SHC1 A0A317SJ40 A0A317SE59 A0A317SHG9 D5GA33 A0A292PNW7
6582	melanin metabolic process	0.001158	0.011115	3/345 0.8%	7/10365 0.0%	A0A317T4M7 A0A317SBD7 A0A317SFD2
46189	phenol-containing compound biosynthetic process	0.001158	0.011115	3/345 0.8%	7/10365 0.0%	A0A317T4M7 A0A317SBD7 A0A317SFD2
42438	melanin biosynthetic process	0.001158	0.011115	3/345 0.8%	7/10365 0.0%	A0A317T4M7 A0A317SBD7 A0A317SFD2
6108	malate metabolic process	0.001158	0.011115	3/345 0.8%	7/10365 0.0%	A0A317T4I2 A0A317SI74 D5GA85
5996	monosaccharide metabolic process	0.0013968	0.013277	7/345 2.0%	51/10365 0.4%	A0A317SQT3 A0A317SIR9 A0A317SUI6 A0A317SHV0 A0A292PZL9 D5GDJ5 A0A317SIV6
19520	aldonic acid metabolic process	0.0018073	0.017013	3/345 0.8%	8/10365 0.0%	A0A317SLA2 D5GBY0 A0A317SG76
72593	reactive oxygen species metabolic process	0.0019191	0.017625	6/345 1.7%	40/10365 0.3%	A0A317SM21 A0A317SKV9 A0A317SVX1 D5GI33 A0A317SWX4 A0A317SKL8
6766	vitamin metabolic process	0.0019623	0.017625	7/345 2.0%	54/10365 0.5%	A0A317SNV7 A0A317ST64 D5GEV4 A0A317SUS3 A0A317SWF5 D5GAF9 D5GD88
6767	water-soluble vitamin metabolic process	0.0019623	0.017625	7/345 2.0%	54/10365 0.5%	A0A317SNV7 A0A317ST64 D5GEV4 A0A317SUS3 A0A317SWF5 D5GAF9 D5GD88
9110	vitamin biosynthetic process	0.0019623	0.017625	7/345 2.0%	54/10365 0.5%	A0A317SNV7 A0A317ST64 D5GEV4 A0A317SUS3 A0A317SWF5 D5GAF9 D5GD88
42364	water-soluble vitamin biosynthetic process	0.0019623	0.017625	7/345 2.0%	54/10365 0.5%	A0A317SNV7 A0A317ST64 D5GEV4 A0A317SUS3 A0A317SWF5 D5GAF9 D5GD88
9070	serine family amino acid biosynthetic process	0.0021862	0.019457	6/345 1.7%	41/10365 0.3%	D5G7Z9 A0A317STR0 D5GDW8 D5GAF9 A0A317SCU2 A0A317SEP4
71704	organic substance metabolic process	0.0022202	0.019582	224/345 64.9%	5949/10365 57.3%	A0A317SSJ4 A0A317T0B8 D5G4M6 D5G6Q4 D5GBY0 A0A317T2V8 A0A292PLH2 A0A317SW11 A0A317SWR4 A0A317SFA7 A0A317SFA8 A0A317SVQ9 A0A317SHV0 A0A292Q2R9 A0A317SI74 A0A317SI77 D5GMP1 A0A317SEP4 D5GKL1 A0A317SDM8 A0A317SKK5 A0A317SHE3 A0A317SVQ2 A0A317SHE5 A0A317SXU7 A0A317T4K3 D5GF29 A0A317SCH3 A0A292Q7I1 A0A317SYC6 A0A292PL58 A0A317SQT1 A0A317T230 D5G507 A0A317SQT3 A0A292PTV5 D5GGD3 A0A317SEL8 A0A292PS35 A0…
6508	proteolysis	0.002645	0.02312	31/345 8.9%	548/10365 5.2%	A0A317SPJ8 A0A317SKB7 A0A317SF84 A0A317SKS0 A0A317SCH3 A0A317SN84 A0A317SM41 A0A317SWD8 D5G507 A0A317SK39 A0A317T2V8 A0A317SQ36 A0A317STN0 D5GI59 A0A317SKA6 A0A317SF98 D5G4Q2 A0A317SWI9 A0A317SI77 A0A317SDM8 A0A317SRS0 A0A317SHK3 A0A317SUW2 A0A292PKM5 A0A317SD13 A0A317SR22 A0A317SFI6 A0A317SXY7 A0A292PM86 D5G5F0 A0A317SWW9
46394	carboxylic acid biosynthetic process	0.0029274	0.025362	21/345 6.0%	326/10365 3.1%	D5GJS6 D5GAF9 A0A292PXS6 A0A317SEP4 A0A292PME4 A0A317SHW9 D5GKL1 A0A317SKP5 D5G7Z9 A0A292PNR8 A0A292PS35 A0A317STR0 A0A317ST64 D5G9J4 A0A317SKK5 D5GDW8 A0A317SW11 D5GD88 A0A317SCU2 A0A317SQI0 A0A317SFE8
6740	NADPH regeneration	0.0031446	0.026312	4/345 1.1%	19/10365 0.1%	A0A317SEL8 D5GBY0 A0A317SK70 A0A317SG76
34614	cellular response to reactive oxygen species	0.0031446	0.026312	4/345 1.1%	19/10365 0.1%	A0A317SVX1 D5GI33 A0A317SWX4 A0A317SKL8
6098	pentose-phosphate shunt	0.0031446	0.026312	4/345 1.1%	19/10365 0.1%	A0A317SEL8 D5GBY0 A0A317SK70 A0A317SG76
51156	glucose 6-phosphate metabolic process	0.0031446	0.026312	4/345 1.1%	19/10365 0.1%	A0A317SEL8 D5GBY0 A0A317SK70 A0A317SG76
9439	cyanate metabolic process	0.0032412	0.026443	2/345 0.5%	3/10365 0.0%	A0A317T2R2 D5GC22
9448	gamma-aminobutyric acid metabolic process	0.0032412	0.026443	2/345 0.5%	3/10365 0.0%	A0A292PX83 A0A317SRW7
9972	cytidine deamination	0.0032412	0.026443	2/345 0.5%	3/10365 0.0%	A0A317SXW3 A0A292PSJ2
16053	organic acid biosynthetic process	0.0036251	0.029331	21/345 6.0%	332/10365 3.2%	D5GJS6 D5GAF9 A0A292PXS6 A0A317SEP4 A0A292PME4 A0A317SHW9 D5GKL1 A0A317SKP5 D5G7Z9 A0A292PNR8 A0A292PS35 A0A317STR0 A0A317ST64 D5G9J4 A0A317SKK5 D5GDW8 A0A317SW11 D5GD88 A0A317SCU2 A0A317SQI0 A0A317SFE8
302	response to reactive oxygen species	0.0038289	0.030726	4/345 1.1%	20/10365 0.1%	A0A317SVX1 D5GI33 A0A317SWX4 A0A317SKL8
9127	purine nucleoside monophosphate biosynthetic process	0.0044182	0.034883	6/345 1.7%	47/10365 0.4%	A0A317SFA7 A0A317SN75 D5GA95 A0A317SKR7 D5G579 D5GIQ9
9168	purine ribonucleoside monophosphate biosynthetic process	0.0044182	0.034883	6/345 1.7%	47/10365 0.4%	A0A317SFA7 A0A317SN75 D5GA95 A0A317SKR7 D5G579 D5GIQ9
103	sulfate assimilation	0.004943	0.038406	3/345 0.8%	11/10365 0.1%	D5G7Z9 A0A317STR0 A0A317SEP4
18958	phenol-containing compound metabolic process	0.004943	0.038406	3/345 0.8%	11/10365 0.1%	A0A317T4M7 A0A317SBD7 A0A317SFD2
9064	glutamine family amino acid metabolic process	0.0052608	0.040554	9/345 2.6%	98/10365 0.9%	D5GMF5 A0A292PNR8 A0A317SKK5 A0A317SDT5 A0A317SSP3 D5GD88 A0A317SQI0 A0A292PME4 D5GIQ9
16052	carbohydrate catabolic process	0.0053521	0.040935	11/345 3.1%	135/10365 1.3%	A0A317SN42 A0A317SNC1 A0A317SLA2 A0A317SQT3 A0A317SIR9 A0A317SHV0 D5GJK9 A0A317T3B4 A0A317SG98 A0A317SIV6 A0A317SGR5
43648	dicarboxylic acid metabolic process	0.0056518	0.042892	7/345 2.0%	65/10365 0.6%	A0A317T4I2 A0A317ST64 A0A317SI74 A0A317SSP3 D5GD88 D5GA85 D5GKL1
6213	pyrimidine nucleoside metabolic process	0.0063398	0.04524	2/345 0.5%	4/10365 0.0%	A0A317SXW3 A0A292PSJ2
6216	cytidine catabolic process	0.0063398	0.04524	2/345 0.5%	4/10365 0.0%	A0A317SXW3 A0A292PSJ2
46087	cytidine metabolic process	0.0063398	0.04524	2/345 0.5%	4/10365 0.0%	A0A317SXW3 A0A292PSJ2
46131	pyrimidine ribonucleoside metabolic process	0.0063398	0.04524	2/345 0.5%	4/10365 0.0%	A0A317SXW3 A0A292PSJ2
46133	pyrimidine ribonucleoside catabolic process	0.0063398	0.04524	2/345 0.5%	4/10365 0.0%	A0A317SXW3 A0A292PSJ2
46135	pyrimidine nucleoside catabolic process	0.0063398	0.04524	2/345 0.5%	4/10365 0.0%	A0A317SXW3 A0A292PSJ2
19319	hexose biosynthetic process	0.0064297	0.04524	3/345 0.8%	12/10365 0.1%	A0A317SIR9 A0A292PZL9 A0A317SIV6
46364	monosaccharide biosynthetic process	0.0064297	0.04524	3/345 0.8%	12/10365 0.1%	A0A317SIR9 A0A292PZL9 A0A317SIV6
42744	hydrogen peroxide catabolic process	0.0064297	0.04524	3/345 0.8%	12/10365 0.1%	A0A317SM21 A0A317SKV9 D5GI33
6094	gluconeogenesis	0.0064297	0.04524	3/345 0.8%	12/10365 0.1%	A0A317SIR9 A0A292PZL9 A0A317SIV6
10035	response to inorganic substance	0.0064695	0.04524	4/345 1.1%	23/10365 0.2%	A0A317SVX1 D5GI33 A0A317SWX4 A0A317SKL8

## Sheet: GOA proteins up T. aestivum
GO ID	GO Description	p-val	corrected p-val	Cluster frequency	Total frequency	Genes
55114	oxidation-reduction process	1.0126e-14	1.0065e-11	91/292 31.1%	1438/10365 13.8%	A0A292PNC4 A0A292Q0A1 A0A292PYM5 D5GFI8 A0A292PPG0 D5GJE0 A0A292Q0M8 A0A292PSQ8 D5GH06 A0A292PKE6 A0A292PYQ6 D5GJQ7 A0A292PRG3 A0A292Q4I4 A0A292Q2R7 D5G5K9 A0A292Q4A7 D5GB41 A0A292PP75 A0A292Q0R1 A0A292PYN4 A0A292Q4B0 A0A292PPH9 A0A317SNA1 D5GD57 A0A292PJ83 A0A292PK61 A0A292Q8R3 A0A292Q217 A0A292PTT8 A0A292PJH6 A0A292PMF3 D5GIL7 D5GM35 A0A317SP93 A0A292PXY0 A0A292Q0S5 A0A292PNQ4 A0A292PZ82 A0A317…
6082	organic acid metabolic process	1.004e-12	4.9901e-10	56/292 19.1%	710/10365 6.8%	A0A292PNC4 A0A292PYM5 D5GFI8 A0A292PPG0 A0A292PSQ8 A0A317SF46 A0A292Q6M5 A0A292PVK3 D5GJQ7 A0A292PHH1 A0A292PR34 A0A292Q655 A0A292PYZ6 A0A292Q4Z0 A0A292PL33 A0A317SCW2 A0A292PP75 A0A292PYN4 A0A317STI5 A0A292PJY5 A0A292Q8R3 A0A292PKF7 D5G7L2 A0A292Q6S1 A0A292Q181 A0A292Q1Y3 A0A292Q1U0 D5G6J2 D5GPW1 A0A317SGU1 A0A292Q704 A0A317SCM4 A0A292PNR5 A0A292PTZ8 A0A292Q0L0 A0A292PXV1 A0A292PPN2 A0A292Q798 A…
44281	small molecule metabolic process	8.0527e-12	2.6681e-09	75/292 25.6%	1195/10365 11.5%	A0A292PNC4 A0A292PW09 A0A292PYM5 D5GFI8 A0A292PPG0 A0A292PSQ8 A0A317SF46 A0A292Q6M5 A0A292PVK3 D5GJQ7 A0A292PHH1 A0A292PYZ2 D5G5K2 A0A292Q3T4 A0A292PR34 A0A292PSR4 A0A292Q655 A0A292PYZ6 D5GBY9 A0A292Q4Z0 A0A292PL33 A0A317SCW2 A0A292QAG5 A0A292PP75 A0A292PYN4 A0A317T2C0 A0A317STI5 A0A292PJY5 A0A292Q8R3 A0A292PRL5 A0A292Q7P5 A0A292PKF7 A0A292PWJ0 D5G7L2 A0A292Q6S1 A0A292Q181 D5GHZ6 A0A292Q1Y3 A0A29…
19752	carboxylic acid metabolic process	2.3054e-11	5.7289e-09	52/292 17.8%	679/10365 6.5%	A0A292PYM5 D5GFI8 A0A292PPG0 A0A292PSQ8 A0A317SF46 A0A292Q6M5 A0A292PVK3 D5GJQ7 A0A292PHH1 A0A292PR34 A0A292Q655 A0A292PYZ6 A0A292Q4Z0 A0A292PL33 A0A317SCW2 A0A292PP75 A0A292PYN4 A0A317STI5 A0A292PJY5 A0A292Q8R3 A0A292PKF7 D5G7L2 A0A292Q6S1 A0A292Q181 A0A292Q1Y3 A0A292Q1U0 D5GPW1 A0A317SGU1 A0A292Q704 A0A317SCM4 A0A292PNR5 A0A292PTZ8 A0A292Q0L0 A0A292PXV1 A0A292PPN2 A0A292Q798 A0A292PRA7 A0A292PS…
43436	oxoacid metabolic process	4.9361e-11	9.8129e-09	52/292 17.8%	693/10365 6.6%	A0A292PYM5 D5GFI8 A0A292PPG0 A0A292PSQ8 A0A317SF46 A0A292Q6M5 A0A292PVK3 D5GJQ7 A0A292PHH1 A0A292PR34 A0A292Q655 A0A292PYZ6 A0A292Q4Z0 A0A292PL33 A0A317SCW2 A0A292PP75 A0A292PYN4 A0A317STI5 A0A292PJY5 A0A292Q8R3 A0A292PKF7 D5G7L2 A0A292Q6S1 A0A292Q181 A0A292Q1Y3 A0A292Q1U0 D5GPW1 A0A317SGU1 A0A292Q704 A0A317SCM4 A0A292PNR5 A0A292PTZ8 A0A292Q0L0 A0A292PXV1 A0A292PPN2 A0A292Q798 A0A292PRA7 A0A292PS…
8152	metabolic process	2.7657e-09	4.5818e-07	248/292 84.9%	7285/10365 70.2%	D5GBI0 A0A292Q0M8 A0A292PMI7 A0A292PKE6 A0A292PYQ6 A0A292PVK3 A0A292PR31 A0A292Q3T4 D5GA61 A0A292PR34 A0A292PZT0 A0A292Q2R7 D5GBY9 D5GH41 A0A292Q4F2 A0A317SNA1 A0A292PK61 A0A292Q217 A0A317SH51 A0A292Q1P9 A0A292PKF7 A0A292PWN5 D5G5P8 A0A292PQS3 A0A292Q3U5 A0A292Q588 A0A292PPQ6 D5G9X7 D5GH50 D5GE05 D5GPW1 A0A292PXM9 D5GI86 D5GHW8 A0A292PUW9 A0A292PPM4 A0A292Q1M5 A0A292PRQ7 A0A292Q307 A0A292PL59 D5G…
44282	small molecule catabolic process	7.0312e-07	9.9844e-05	16/292 5.4%	130/10365 1.2%	A0A292PNC4 D5GPW1 A0A317T2C0 D5GFI8 A0A292PPG0 A0A292PRL5 A0A292Q6M5 A0A292PNR5 A0A292PXV1 A0A292PPN2 D5GA12 D5GF65 D5GE88 A0A292Q1U0 D5G6J2 A0A292PYC8
1901605	alpha-amino acid metabolic process	1.5994e-06	0.0001816	24/292 8.2%	285/10365 2.7%	A0A292PJB7 D5GPW1 A0A292PJY5 D5GFI8 A0A292PSQ8 A0A292PW37 A0A292PKF7 A0A292Q6M5 A0A292PVK3 A0A292PK05 A0A317SCM4 A0A292PHH1 A0A292PNR5 A0A292PTZ8 A0A292Q6S1 A0A292PR34 A0A292Q0L0 A0A292PXV1 D5GA12 D5GF65 A0A292Q1U0 D5GAV4 A0A292PL33 D5GNF9
16054	organic acid catabolic process	1.6443e-06	0.0001816	12/292 4.1%	78/10365 0.7%	A0A292PNC4 D5GPW1 A0A292PNR5 A0A292PXV1 A0A292PPN2 D5GA12 D5GF65 D5GFI8 A0A292PPG0 D5GE88 A0A292Q1U0 A0A292Q6M5
6520	cellular amino acid metabolic process	1.8582e-06	0.00018471	33/292 11.3%	481/10365 4.6%	D5GPW1 D5GFI8 A0A292Q704 A0A292PSQ8 A0A317SF46 A0A292Q6M5 A0A292PVK3 A0A317SCM4 A0A292PHH1 A0A292PNR5 A0A292PTZ8 A0A292PR34 A0A292Q0L0 A0A292PXV1 A0A292PYZ6 A0A292PRA7 D5GF65 A0A292PL33 A0A317SCW2 D5GNF9 A0A292PJB7 D5GJ30 A0A292PJY5 A0A292Q8P0 A0A292PW37 A0A292PKF7 A0A292PK05 A0A292Q6S1 A0A292Q325 D5GA12 A0A292Q181 A0A292Q1U0 D5GAV4
46395	carboxylic acid catabolic process	7.2377e-06	0.00065403	11/292 3.7%	75/10365 0.7%	D5GPW1 A0A292PNR5 A0A292PXV1 A0A292PPN2 D5GA12 D5GF65 D5GFI8 A0A292PPG0 D5GE88 A0A292Q1U0 A0A292Q6M5
5975	carbohydrate metabolic process	1.1821e-05	0.00097914	30/292 10.2%	454/10365 4.3%	D5GI86 A0A292PYG4 A0A292Q6U7 D5GQ02 A0A292Q1M5 D5GFI3 A0A292PTM7 A0A292Q798 D5GEB6 D5GB41 A0A292PP75 A0A292PYN4 A0A292PPH9 A0A317T2C0 A0A292PI81 A0A317STI5 A0A292Q0L4 A0A292Q6N1 A0A292Q6N2 A0A292PRL5 A0A292Q2L6 A0A292PRS1 A0A317SL02 A0A292PQS3 A0A292Q588 A0A292PKM6 A0A317SGG2 A0A317T247 A0A317T1K1 A0A292PNU1
33609	oxalate metabolic process	2.2136e-05	0.0016925	3/292 1.0%	3/10365 0.0%	D5G7L2 A0A317SGU1 A0A292Q4Z0
43648	dicarboxylic acid metabolic process	7.9066e-05	0.0049893	9/292 3.0%	65/10365 0.6%	A0A292PRS1 D5G7L2 A0A292PJY5 A0A317SGU1 A0A292Q8R3 D5GA12 D5GF65 A0A292Q181 A0A292Q4Z0
6558	L-phenylalanine metabolic process	8.0311e-05	0.0049893	5/292 1.7%	17/10365 0.1%	A0A292PNR5 A0A292PXV1 D5GFI8 A0A292Q1U0 A0A292PL33
1902221	erythrose 4-phosphate/phosphoenolpyruvate family amino acid metabolic process	8.0311e-05	0.0049893	5/292 1.7%	17/10365 0.1%	A0A292PNR5 A0A292PXV1 D5GFI8 A0A292Q1U0 A0A292PL33
1901606	alpha-amino acid catabolic process	0.0001388	0.0081156	8/292 2.7%	55/10365 0.5%	D5GPW1 A0A292PNR5 A0A292PXV1 D5GA12 D5GF65 D5GFI8 A0A292Q1U0 A0A292Q6M5
72521	purine-containing compound metabolic process	0.00015049	0.0083104	17/292 5.8%	219/10365 2.1%	A0A292PYN4 A0A292PW09 A0A292PXI5 A0A292PTB1 A0A317STI5 A0A292QA47 D5G3Z0 A0A292Q7P5 A0A292PZM1 A0A292PYZ2 D5G5K2 A0A292Q3T4 A0A292Q798 A0A292PSR4 D5GAV4 D5G6J2 A0A292PYC8
6167	AMP biosynthetic process	0.00025542	0.01209	4/292 1.3%	12/10365 0.1%	A0A292Q3T4 A0A292PXI5 A0A292Q7P5 A0A292PZM1
6559	L-phenylalanine catabolic process	0.00025542	0.01209	4/292 1.3%	12/10365 0.1%	A0A292PNR5 A0A292PXV1 D5GFI8 A0A292Q1U0
1902222	erythrose 4-phosphate/phosphoenolpyruvate family amino acid catabolic process	0.00025542	0.01209	4/292 1.3%	12/10365 0.1%	A0A292PNR5 A0A292PXV1 D5GFI8 A0A292Q1U0
6091	generation of precursor metabolites and energy	0.00027035	0.012215	17/292 5.8%	230/10365 2.2%	A0A292PYN4 A0A292PPH9 A0A317STI5 A0A292PIT1 A0A292Q8R3 A0A292PPN5 D5GQ02 A0A292PJH6 D5GJQ7 A0A292PRS1 A0A292PKM6 A0A292Q798 A0A292Q2Q5 A0A292PSC9 A0A292PNZ5 D5GB41 A0A292PP75
9063	cellular amino acid catabolic process	0.00029006	0.012536	8/292 2.7%	61/10365 0.5%	D5GPW1 A0A292PNR5 A0A292PXV1 D5GA12 D5GF65 D5GFI8 A0A292Q1U0 A0A292Q6M5
1901564	organonitrogen compound metabolic process	0.0003504	0.013991	121/292 41.4%	3314/10365 31.9%	A0A292PNC4 D5GM60 D5GFI8 A0A292PMI7 A0A292PKE6 A0A292PVK3 A0A292PR31 A0A292PHH1 A0A292Q057 A0A292PYZ2 A0A292Q3T4 D5GA61 A0A292PKN5 A0A292PR34 A0A292PYZ6 D5GBY9 D5GKB6 A0A292PVD4 A0A292PSN2 A0A292Q1P9 A0A292PKF7 D5G5P8 A0A292Q3U5 A0A292Q6S1 A0A292PPQ6 A0A292Q181 D5G6J2 D5GE05 D5GPW1 A0A292PXM9 A0A292QA47 A0A292PI74 A0A292PUW9 A0A292PPM4 A0A292Q704 D5GA84 A0A292PNR5 A0A292Q0L0 A0A292PXV1 A0A292Q798…
70887	cellular response to chemical stimulus	0.00035953	0.013991	11/292 3.7%	114/10365 1.0%	D5G5P8 A0A292Q761 D5GHW8 A0A292PK61 A0A292Q2R7 A0A317SG10 D5GJE0 A0A292PL97 D5GCA2 A0A292PYQ6 D5GQ00
72522	purine-containing compound biosynthetic process	0.00036595	0.013991	12/292 4.1%	133/10365 1.2%	A0A292PW09 A0A292PYZ2 D5G5K2 A0A292Q3T4 A0A292PXI5 A0A292PTB1 A0A292QA47 A0A292PSR4 D5G3Z0 A0A292Q7P5 D5GAV4 A0A292PZM1
98869	cellular oxidant detoxification	0.0004053	0.014921	8/292 2.7%	64/10365 0.6%	A0A292Q761 D5GHW8 A0A292PK61 A0A292Q2R7 D5GJE0 A0A292PL97 D5GCA2 A0A292PYQ6
9064	glutamine family amino acid metabolic process	0.00042353	0.015035	10/292 3.4%	98/10365 0.9%	A0A292PJB7 A0A292PK05 A0A317SCM4 A0A292PHH1 A0A292Q6S1 A0A292Q0L0 A0A292PJY5 D5GA12 D5GF65 A0A292PVK3
6979	response to oxidative stress	0.00045109	0.015461	8/292 2.7%	65/10365 0.6%	D5G5P8 A0A292PTJ7 A0A292Q761 A0A292Q2R7 A0A317SG10 A0A292PL97 D5GCA2 A0A292PYQ6
6144	purine nucleobase metabolic process	0.00046915	0.015545	5/292 1.7%	24/10365 0.2%	A0A292PW09 A0A292Q3T4 D5GAV4 D5G6J2 A0A292PYC8
1990748	cellular detoxification	0.00067809	0.019824	8/292 2.7%	69/10365 0.6%	A0A292Q761 D5GHW8 A0A292PK61 A0A292Q2R7 D5GJE0 A0A292PL97 D5GCA2 A0A292PYQ6
98754	detoxification	0.00067809	0.019824	8/292 2.7%	69/10365 0.6%	A0A292Q761 D5GHW8 A0A292PK61 A0A292Q2R7 D5GJE0 A0A292PL97 D5GCA2 A0A292PYQ6
97237	cellular response to toxic substance	0.00067809	0.019824	8/292 2.7%	69/10365 0.6%	A0A292Q761 D5GHW8 A0A292PK61 A0A292Q2R7 D5GJE0 A0A292PL97 D5GCA2 A0A292PYQ6
9636	response to toxic substance	0.00067809	0.019824	8/292 2.7%	69/10365 0.6%	A0A292Q761 D5GHW8 A0A292PK61 A0A292Q2R7 D5GJE0 A0A292PL97 D5GCA2 A0A292PYQ6
9112	nucleobase metabolic process	0.00070775	0.0201	6/292 2.0%	39/10365 0.3%	A0A292PK05 A0A292PW09 A0A292Q3T4 D5GAV4 D5G6J2 A0A292PYC8
6570	tyrosine metabolic process	0.000859	0.023718	4/292 1.3%	16/10365 0.1%	A0A292PNR5 A0A292PXV1 D5GFI8 A0A292Q1U0
46033	AMP metabolic process	0.0010986	0.029514	4/292 1.3%	17/10365 0.1%	A0A292Q3T4 A0A292PXI5 A0A292Q7P5 A0A292PZM1
6740	NADPH regeneration	0.0017114	0.042529	4/292 1.3%	19/10365 0.1%	A0A292PPH9 A0A292PKM6 D5GQ02 D5GB41
6098	pentose-phosphate shunt	0.0017114	0.042529	4/292 1.3%	19/10365 0.1%	A0A292PPH9 A0A292PKM6 D5GQ02 D5GB41
51156	glucose 6-phosphate metabolic process	0.0017114	0.042529	4/292 1.3%	19/10365 0.1%	A0A292PPH9 A0A292PKM6 D5GQ02 D5GB41
9152	purine ribonucleotide biosynthetic process	0.0018001	0.043641	10/292 3.4%	118/10365 1.1%	A0A292PW09 D5G5K2 A0A292Q3T4 A0A292PXI5 A0A292PTB1 A0A292QA47 A0A292PSR4 D5G3Z0 A0A292Q7P5 A0A292PZM1
9127	purine nucleoside monophosphate biosynthetic process	0.0019295	0.044515	6/292 2.0%	47/10365 0.4%	A0A292PW09 A0A292Q3T4 A0A292PXI5 A0A292QA47 A0A292Q7P5 A0A292PZM1
9168	purine ribonucleoside monophosphate biosynthetic process	0.0019295	0.044515	6/292 2.0%	47/10365 0.4%	A0A292PW09 A0A292Q3T4 A0A292PXI5 A0A292QA47 A0A292Q7P5 A0A292PZM1
42221	response to chemical	0.0021037	0.044515	11/292 3.7%	141/10365 1.3%	D5G5P8 A0A292Q761 D5GHW8 A0A292PK61 A0A292Q2R7 A0A317SG10 D5GJE0 A0A292PL97 D5GCA2 A0A292PYQ6 D5GQ00
6164	purine nucleotide biosynthetic process	0.0021709	0.044515	10/292 3.4%	121/10365 1.1%	A0A292PW09 D5G5K2 A0A292Q3T4 A0A292PXI5 A0A292PTB1 A0A292QA47 A0A292PSR4 D5G3Z0 A0A292Q7P5 A0A292PZM1
6498	N-terminal protein lipidation	0.0023287	0.044515	2/292 0.6%	3/10365 0.0%	A0A292Q3P8 D5GLC6
6499	N-terminal protein myristoylation	0.0023287	0.044515	2/292 0.6%	3/10365 0.0%	A0A292Q3P8 D5GLC6
70407	oxidation-dependent protein catabolic process	0.0023287	0.044515	2/292 0.6%	3/10365 0.0%	D5G5P8 A0A317SG10
19628	urate catabolic process	0.0023287	0.044515	2/292 0.6%	3/10365 0.0%	D5G6J2 A0A292PYC8
46415	urate metabolic process	0.0023287	0.044515	2/292 0.6%	3/10365 0.0%	D5G6J2 A0A292PYC8
51131	chaperone-mediated protein complex assembly	0.0023287	0.044515	2/292 0.6%	3/10365 0.0%	D5G5P8 A0A317SG10
18377	protein myristoylation	0.0023287	0.044515	2/292 0.6%	3/10365 0.0%	A0A292Q3P8 D5GLC6
9072	aromatic amino acid family metabolic process	0.0024625	0.046183	7/292 2.3%	66/10365 0.6%	A0A292PNR5 A0A292Q0L0 A0A292PXV1 D5GFI8 A0A292Q181 A0A292Q1U0 A0A292PL33
55086	nucleobase-containing small molecule metabolic process	0.0025184	0.046358	22/292 7.5%	406/10365 3.9%	A0A292PYN4 A0A292PW09 A0A292PXI5 A0A292PTB1 A0A317STI5 A0A292QA47 D5G3Z0 A0A292Q7P5 A0A292PZM1 A0A292PWJ0 A0A292PK05 A0A292PYZ2 D5G5K2 A0A292Q3T4 A0A317T1S4 A0A292Q798 A0A292PSR4 D5GBY9 D5GAV4 D5G6J2 A0A292QAG5 A0A292PYC8
45333	cellular respiration	0.0026498	0.047888	8/292 2.7%	85/10365 0.8%	A0A292PRS1 A0A292Q2Q5 A0A292Q8R3 A0A292PJH6 A0A292PSC9 A0A292PNZ5 D5GJQ7 A0A292PP75
