# Supplementary material for: Investigation of the Proteomes of the Truffles Tuber albidum pico, T. aestivum, T. indicum, T. magnatum, and T. melanosporum
Source: Int J Mol Sci. 2021 Nov 30;22(23):12999. doi: 10.3390/ijms222312999 (PMC8658033; doi:10.3390/ijms222312999)
Supplement: Supplementary file 1 [file ijms-22-12999-s001.zip › Supplemental Information/Comparison Tuber albidum vs Tuber aestivum.xlsx]

## Sheet: Upregulated in T. albidum
T-Test Tuberalbidum vs Tuber aestivum
1 % FDR, min. 2fold change
Proteins upregulated in Tuber albidum
N: Student's T-test q-value Tuber albidum Pico_Tuber aestivum	UniProt Accession	ID	Protein names	Gene names	Organism	N: Student's T-test Difference Tuber albidum Pico_Tuber aestivum	fold change
0	D5GM64	D5GM64_TUBMM	Uncharacterized protein	GSTUM_00010543001	Tuber melanosporum (strain Mel28) (Perigord black truffle)	7.70374	208.476
0.00150413	D5GGL2	D5GGL2_TUBMM	Nicotinate-nucleotide pyrophosphorylase [carboxylating] (EC 2.4.2.19) (Quinolinate phosphoribosyltransferase [decarboxylating])	GSTUM_00007545001	Tuber melanosporum (strain Mel28) (Perigord black truffle)	5.9633	62.3925
0	D5G640	D5G640_TUBMM	Uncharacterized protein	GSTUM_00001756001	Tuber melanosporum (strain Mel28) (Perigord black truffle)	5.60883	48.8007
0	A0A292PUR3	A0A292PUR3_9PEZI	Uncharacterized protein	GSTUAT00005385001	Tuber aestivum (summer truffle)	5.47028	44.3321
0.000144928	D5G797	D5G797_TUBMM	M20_dimer domain-containing protein	GSTUM_00002523001	Tuber melanosporum (strain Mel28) (Perigord black truffle)	5.22378	37.3693
0	D5GL90	D5GL90_TUBMM	Uncharacterized protein	GSTUM_00010075001	Tuber melanosporum (strain Mel28) (Perigord black truffle)	5.17912	36.2302
0.000147059	A0A292Q1Q1	A0A292Q1Q1_9PEZI	PKS_ER domain-containing protein	GSTUAT00003242001	Tuber aestivum (summer truffle)	5.1243	34.8793
0.000153846	A0A317SE15	A0A317SE15_9PEZI	Exocyst complex component SEC15	C7212DRAFT_224886	Tuber magnatum (white Piedmont truffle)	5.04474	33.0079
0	D5GAK7	D5GAK7_TUBMM	Uncharacterized protein	GSTUM_00003663001	Tuber melanosporum (strain Mel28) (Perigord black truffle)	5.03585	32.8051
0	A0A317SHR4	A0A317SHR4_9PEZI	Nucleoside diphosphate kinase (EC 2.7.4.6)	C7212DRAFT_334662	Tuber magnatum (white Piedmont truffle)	5.0108	32.2405
0	A0A317SRV7	A0A317SRV7_9PEZI	Phosphoribosylaminoimidazole-succinocarboxamide synthase (EC 6.3.2.6) (SAICAR synthetase)	C7212DRAFT_357680	Tuber magnatum (white Piedmont truffle)	4.98183	31.5995
0	D5GBY5	D5GBY5_TUBMM	Uncharacterized protein	GSTUM_00005644001	Tuber melanosporum (strain Mel28) (Perigord black truffle)	4.78016	27.4771
0	D5GMH9	D5GMH9_TUBMM	Cytochrome b-c1 complex subunit Rieske, mitochondrial (EC 7.1.1.8)	GSTUM_00010736001	Tuber melanosporum (strain Mel28) (Perigord black truffle)	4.56772	23.7149
0	D5GFJ4	D5GFJ4_TUBMM	MFS domain-containing protein	GSTUM_00006936001	Tuber melanosporum (strain Mel28) (Perigord black truffle)	4.50324	22.6783
0.000645161	D5GKR8	D5GKR8_TUBMM	Hydrolase_4 domain-containing protein	GSTUM_00009734001	Tuber melanosporum (strain Mel28) (Perigord black truffle)	4.35081	20.4044
0	A0A317SKB3	A0A317SKB3_9PEZI	Alpha/beta-hydrolase	C7212DRAFT_326493	Tuber magnatum (white Piedmont truffle)	4.30758	19.8021
0.00191571	A0A317SKV9	A0A317SKV9_9PEZI	Catalase (EC 1.11.1.6)	C7212DRAFT_358629	Tuber magnatum (white Piedmont truffle)	4.30347	19.7457
0.00189231	A0A317STQ4	A0A317STQ4_9PEZI	Cytochrome P450	C7212DRAFT_295303	Tuber magnatum (white Piedmont truffle)	4.27298	19.3328
0.00444838	A0A317T148	A0A317T148_9PEZI	TPR-like protein	C7212DRAFT_360628	Tuber magnatum (white Piedmont truffle)	4.06154	16.6973
0.00035503	D5GLQ7	D5GLQ7_TUBMM	Uncharacterized protein	GSTUM_00010358001	Tuber melanosporum (strain Mel28) (Perigord black truffle)	4.05912	16.6693
0	D5GJK9	D5GJK9_TUBMM	2-phosphoglycerate dehydratase (EC 4.2.1.11) (Enolase)	GSTUM_00009058001	Tuber melanosporum (strain Mel28) (Perigord black truffle)	4.04887	16.5513
3.44828e-05	D5G4J8	D5G4J8_TUBMM	Uncharacterized protein	GSTUM_00004141001	Tuber melanosporum (strain Mel28) (Perigord black truffle)	4.01061	16.1181
0	D5GFY7	D5GFY7_TUBMM	Uncharacterized protein	GSTUM_00001952001	Tuber melanosporum (strain Mel28) (Perigord black truffle)	3.99595	15.9551
0.000149254	D5GP55	D5GP55_TUBMM	Uncharacterized protein	GSTUM_00011709001	Tuber melanosporum (strain Mel28) (Perigord black truffle)	3.96056	15.5685
3.57143e-05	D5G4M6	D5G4M6_TUBMM	Uncharacterized protein	GSTUM_00000014001	Tuber melanosporum (strain Mel28) (Perigord black truffle)	3.94314	15.3817
0	A0A317SJJ4	A0A317SJJ4_9PEZI	GroES-like protein	C7212DRAFT_299570	Tuber magnatum (white Piedmont truffle)	3.89167	14.8426
0	A0A292Q3G7	A0A292Q3G7_9PEZI	Uncharacterized protein	GSTUAT00001646001	Tuber aestivum (summer truffle)	3.73884	13.3507
0.00213433	A0A317SG91	A0A317SG91_9PEZI	ATP-dependent metallopeptidase Hfl	C7212DRAFT_354235	Tuber magnatum (white Piedmont truffle)	3.72722	13.2436
0.000261438	A0A317SJ60	A0A317SJ60_9PEZI	V-type proton ATPase subunit C	C7212DRAFT_353706	Tuber magnatum (white Piedmont truffle)	3.70888	13.0763
0	D5GQ76	D5GQ76_TUBMM	LigB domain-containing protein	GSTUM_00012229001	Tuber melanosporum (strain Mel28) (Perigord black truffle)	3.70609	13.051
0.00250177	A0A317SY16	A0A317SY16_9PEZI	Uncharacterized protein	C7212DRAFT_363023	Tuber magnatum (white Piedmont truffle)	3.69864	12.9838
0.00243972	A0A317SMX0	A0A317SMX0_9PEZI	Acetolactate synthase (EC 2.2.1.6)	C7212DRAFT_297872	Tuber magnatum (white Piedmont truffle)	3.66847	12.7151
0	A0A292PW35	A0A292PW35_9PEZI	Uncharacterized protein	GSTUAT00004621001	Tuber aestivum (summer truffle)	3.65036	12.5565
0.00281379	A0A292Q370	A0A292Q370_9PEZI	Uncharacterized protein	GSTUAT00002840001	Tuber aestivum (summer truffle)	3.56112	11.8033
0.000424581	D5GLV6	D5GLV6_TUBMM	Uncharacterized protein	GSTUM_00010437001	Tuber melanosporum (strain Mel28) (Perigord black truffle)	3.55545	11.757
0.00234532	A0A317SRP2	A0A317SRP2_9PEZI	RNA-binding domain-containing protein	C7212DRAFT_293973	Tuber magnatum (white Piedmont truffle)	3.54572	11.678
0.00487356	D5GMF0	D5GMF0_TUBMM	Aspartate-semialdehyde dehydrogenase (EC 1.2.1.11)	GSTUM_00010677001	Tuber melanosporum (strain Mel28) (Perigord black truffle)	3.54127	11.642
0	A0A292Q2V7	A0A292Q2V7_9PEZI	CAAX prenyl protease (EC 3.4.24.84)	GSTUAT00002125001	Tuber aestivum (summer truffle)	3.53358	11.5801
0	A0A292PWC3	A0A292PWC3_9PEZI	Diphosphomevalonate decarboxylase (EC 4.1.1.33)	GSTUAT00004959001	Tuber aestivum (summer truffle)	3.49909	11.3066
0	A0A292PTV5	A0A292PTV5_9PEZI	Inositol-1-monophosphatase (EC 3.1.3.25)	GSTUAT00005772001	Tuber aestivum (summer truffle)	3.4281	10.7637
0.000150376	A0A292PWW6	A0A292PWW6_9PEZI	Uncharacterized protein (Fragment)	GSTUAT00004306001	Tuber aestivum (summer truffle)	3.41823	10.6903
0.000190476	D5GNT3	D5GNT3_TUBMM	Uncharacterized protein	GSTUM_00011471001	Tuber melanosporum (strain Mel28) (Perigord black truffle)	3.41535	10.669
0.000502732	A0A317SUH2	A0A317SUH2_9PEZI	Mitochondrial carrier	C7212DRAFT_320114	Tuber magnatum (white Piedmont truffle)	3.41363	10.6563
0	D5GK32	D5GK32_TUBMM	Actin-depolymerizing factor 1 (Cofilin)	GSTUM_00009340001	Tuber melanosporum (strain Mel28) (Perigord black truffle)	3.33592	10.0975
0.00141176	D5GI47	D5GI47_TUBMM	Uncharacterized protein	GSTUM_00008268001	Tuber melanosporum (strain Mel28) (Perigord black truffle)	3.32099	9.9935
0	D5GAE7	D5GAE7_TUBMM	Diphosphomevalonate decarboxylase (EC 4.1.1.33)	GSTUM_00005252001	Tuber melanosporum (strain Mel28) (Perigord black truffle)	3.28058	9.71746
3.47826e-05	D5G657	D5G657_TUBMM	FMN hydroxy acid dehydrogenase domain-containing protein	GSTUM_00001781001	Tuber melanosporum (strain Mel28) (Perigord black truffle)	3.26003	9.58003
3.63636e-05	D5G736	D5G736_TUBMM	Uncharacterized protein	GSTUM_00002324001	Tuber melanosporum (strain Mel28) (Perigord black truffle)	3.25764	9.56417
0	A0A317SWH1	A0A317SWH1_9PEZI	BTB domain-containing protein	C7212DRAFT_176259	Tuber magnatum (white Piedmont truffle)	3.25337	9.53591
0.00166129	D5GC66	D5GC66_TUBMM	Uncharacterized protein	GSTUM_00000604001	Tuber melanosporum (strain Mel28) (Perigord black truffle)	3.24042	9.45069
0.000307692	A0A292PXS6	A0A292PXS6_9PEZI	Acetohydroxy-acid synthase small subunit	GSTUAT00004339001	Tuber aestivum (summer truffle)	3.22158	9.32808
0.000194444	A0A317SCH3	A0A317SCH3_9PEZI	Ubiquitin carboxyl-terminal hydrolase (EC 3.4.19.12)	C7212DRAFT_338994	Tuber magnatum (white Piedmont truffle)	3.18982	9.12497
6.34921e-05	D5GIY7	D5GIY7_TUBMM	Methylmalonate-semialdehyde dehydrogenase (CoA acylating) (EC 1.2.1.27)	GSTUM_00008742001	Tuber melanosporum (strain Mel28) (Perigord black truffle)	3.1486	8.86795
3.33333e-05	A0A292PJ23	A0A292PJ23_9PEZI	WD_REPEATS_REGION domain-containing protein	GSTUAT00008437001	Tuber aestivum (summer truffle)	3.13111	8.76109
0.000263158	D5G507	D5G507_TUBMM	Peptide hydrolase (EC 3.4.-.-)	GSTUM_00000227001	Tuber melanosporum (strain Mel28) (Perigord black truffle)	3.11733	8.6778
0.00490286	A0A317SQN7	A0A317SQN7_9PEZI	Citrate synthase	C7212DRAFT_295280	Tuber magnatum (white Piedmont truffle)	3.10016	8.57514
0	A0A317SC01	A0A317SC01_9PEZI	Cytochrome b5	C7212DRAFT_367036	Tuber magnatum (white Piedmont truffle)	3.07263	8.41306
0.00024	A0A292PTN2	A0A292PTN2_9PEZI	Uncharacterized protein	GSTUAT00005938001	Tuber aestivum (summer truffle)	3.06431	8.36468
0.000125	D5GA91	D5GA91_TUBMM	Mitochondrial import inner membrane translocase subunit	GSTUM_00005187001	Tuber melanosporum (strain Mel28) (Perigord black truffle)	3.02903	8.16261
0.00434627	A0A292PL43	A0A292PL43_9PEZI	Uncharacterized protein	GSTUAT00007653001	Tuber aestivum (summer truffle)	3.01763	8.09836
0.001728	D5GJ34	D5GJ34_TUBMM	Cytochrome b5 heme-binding domain-containing protein	GSTUM_00008820001	Tuber melanosporum (strain Mel28) (Perigord black truffle)	2.98299	7.90623
0.00101852	A0A317SYN7	A0A317SYN7_9PEZI	Uncharacterized protein	C7212DRAFT_170124	Tuber magnatum (white Piedmont truffle)	2.97864	7.88243
0	D5GDP6	D5GDP6_TUBMM	HIT domain-containing protein	GSTUM_00006216001	Tuber melanosporum (strain Mel28) (Perigord black truffle)	2.96259	7.79522
0.000409091	A0A317SHJ2	A0A317SHJ2_9PEZI	Cytochrome c oxidase subunit	C7212DRAFT_283782	Tuber magnatum (white Piedmont truffle)	2.93758	7.66125
0	A0A317SGL5	A0A317SGL5_9PEZI	Heme peroxidase	C7212DRAFT_339907	Tuber magnatum (white Piedmont truffle)	2.89685	7.44798
0.000683938	D5GF75	D5GF75_TUBMM	Protein disulfide-isomerase (EC 5.3.4.1)	GSTUM_00006762001	Tuber melanosporum (strain Mel28) (Perigord black truffle)	2.88778	7.40131
0.000673469	D5GEG5	D5GEG5_TUBMM	Uncharacterized protein	GSTUM_00006475001	Tuber melanosporum (strain Mel28) (Perigord black truffle)	2.87525	7.3373
0.00539733	D5G802	D5G802_TUBMM	SGL domain-containing protein	GSTUM_00002751001	Tuber melanosporum (strain Mel28) (Perigord black truffle)	2.86152	7.26781
0	A0A317T620	A0A317T620_9PEZI	RRM domain-containing protein	C7212DRAFT_307496	Tuber magnatum (white Piedmont truffle)	2.85965	7.25839
0.00348052	D5G6P4	D5G6P4_TUBMM	RING-type domain-containing protein	GSTUM_00002151001	Tuber melanosporum (strain Mel28) (Perigord black truffle)	2.85708	7.24547
0.000169014	D5GPW5	D5GPW5_TUBMM	Ribose-phosphate diphosphokinase (EC 2.7.6.1)	GSTUM_00012078001	Tuber melanosporum (strain Mel28) (Perigord black truffle)	2.82899	7.10577
3.30579e-05	D5GMI7	D5GMI7_TUBMM	Uncharacterized protein	GSTUM_00010746001	Tuber melanosporum (strain Mel28) (Perigord black truffle)	2.82255	7.07412
0.00348882	A0A292PN85	A0A292PN85_9PEZI	Uncharacterized protein	GSTUAT00007329001	Tuber aestivum (summer truffle)	2.79339	6.93257
0.00298328	D5GQ81	D5GQ81_TUBMM	Cytochrome b5 heme-binding domain-containing protein	GSTUM_00012250001	Tuber melanosporum (strain Mel28) (Perigord black truffle)	2.75106	6.73212
0.00184252	A0A317SPF0	A0A317SPF0_9PEZI	Dipeptidase (EC 3.4.13.19)	C7212DRAFT_196855	Tuber magnatum (white Piedmont truffle)	2.69103	6.45774
0.0059697	D5G8M7	D5G8M7_TUBMM	Uncharacterized protein	GSTUM_00003022001	Tuber melanosporum (strain Mel28) (Perigord black truffle)	2.67308	6.37789
3.4188e-05	D5GL76	D5GL76_TUBMM	GST C-terminal domain-containing protein	GSTUM_00010048001	Tuber melanosporum (strain Mel28) (Perigord black truffle)	2.65413	6.29467
0.00108597	A0A317STR0	A0A317STR0_9PEZI	Adenylyl-sulfate kinase (EC 2.7.1.25)	C7212DRAFT_318198	Tuber magnatum (white Piedmont truffle)	2.60474	6.08282
0.00432432	A0A317SAV9	A0A317SAV9_9PEZI	Actin-related protein 2/3 complex subunit	C7212DRAFT_339229	Tuber magnatum (white Piedmont truffle)	2.58943	6.01861
0.00766587	A0A292Q7I4	A0A292Q7I4_9PEZI	Ubiquitin carboxyl-terminal hydrolase (EC 3.4.19.12)	GSTUAT00000049001	Tuber aestivum (summer truffle)	2.58815	6.01327
0.00165574	D5GC43	D5GC43_TUBMM	BAR domain-containing protein	GSTUM_00000555001	Tuber melanosporum (strain Mel28) (Perigord black truffle)	2.58392	5.99567
0.000411429	D5GE58	D5GE58_TUBMM	Aldo_ket_red domain-containing protein	GSTUM_00006389001	Tuber melanosporum (strain Mel28) (Perigord black truffle)	2.55289	5.86809
0	A0A292PLB5	A0A292PLB5_9PEZI	1,4-alpha-glucan-branching enzyme (EC 2.4.1.18) (Glycogen-branching enzyme)	GSTUAT00007617001	Tuber aestivum (summer truffle)	2.54178	5.82307
0.00182812	D5GMW1	D5GMW1_TUBMM	VWFA domain-containing protein	GSTUM_00010963001	Tuber melanosporum (strain Mel28) (Perigord black truffle)	2.5337	5.79055
0.000690355	D5GNP9	D5GNP9_TUBMM	SGTA_dimer domain-containing protein	GSTUM_00011421001	Tuber melanosporum (strain Mel28) (Perigord black truffle)	2.52233	5.74509
0.00237143	D5GMH8	D5GMH8_TUBMM	Serine/threonine-protein phosphatase (EC 3.1.3.16)	GSTUM_00010735001	Tuber melanosporum (strain Mel28) (Perigord black truffle)	2.51609	5.7203
0.00373668	A0A292PUI2	A0A292PUI2_9PEZI	YDG domain-containing protein	GSTUAT00005781001	Tuber aestivum (summer truffle)	2.51295	5.70786
0.00956522	A0A317SNE8	A0A317SNE8_9PEZI	SsDNA-binding transcriptional regulator	C7212DRAFT_195968	Tuber magnatum (white Piedmont truffle)	2.49382	5.63267
0.000521739	A0A317T0A8	A0A317T0A8_9PEZI	S-adenosyl-L-methionine-dependent methyltransferase	C7212DRAFT_355682	Tuber magnatum (white Piedmont truffle)	2.4804	5.58052
0.000882629	D5G4L4	D5G4L4_TUBMM	Uncharacterized protein	GSTUM_00004210001	Tuber melanosporum (strain Mel28) (Perigord black truffle)	2.4637	5.5163
6.45161e-05	D5G725	D5G725_TUBMM	But2 domain-containing protein	GSTUM_00004570001	Tuber melanosporum (strain Mel28) (Perigord black truffle)	2.43518	5.40832
0.00330263	A0A317SUW2	A0A317SUW2_9PEZI	Peptide hydrolase (EC 3.4.-.-)	C7212DRAFT_180040	Tuber magnatum (white Piedmont truffle)	2.42389	5.36616
0.00493182	A0A292PSD3	A0A292PSD3_9PEZI	J domain-containing protein	GSTUAT00006238001	Tuber aestivum (summer truffle)	2.40194	5.28513
0.00145	A0A317T1Z8	A0A317T1Z8_9PEZI	FAD-binding FR-type domain-containing protein	C7212DRAFT_160122	Tuber magnatum (white Piedmont truffle)	2.39262	5.2511
0.00481844	A0A292Q5C7	A0A292Q5C7_9PEZI	Tubulin gamma chain	GSTUAT00001838001	Tuber aestivum (summer truffle)	2.39017	5.24219
0.000680412	A0A317SWX4	A0A317SWX4_9PEZI	Thioredoxin reductase (EC 1.8.1.9)	C7212DRAFT_349408	Tuber magnatum (white Piedmont truffle)	2.35057	5.10026
0	A0A292PP91	A0A292PP91_9PEZI	Isopentenyl-diphosphate Delta-isomerase (EC 5.3.3.2)	GSTUAT00007618001	Tuber aestivum (summer truffle)	2.34436	5.07835
0.0019084	D5G6D1	D5G6D1_TUBMM	Mitochondrial genome maintenance protein MGM101	GSTUM_00004428001	Tuber melanosporum (strain Mel28) (Perigord black truffle)	2.34333	5.07473
0.000857143	A0A317SKU2	A0A317SKU2_9PEZI	GroES-like protein	C7212DRAFT_366095	Tuber magnatum (white Piedmont truffle)	2.32504	5.0108
0.00230435	D5GN34	D5GN34_TUBMM	Uncharacterized protein	GSTUM_00011068001	Tuber melanosporum (strain Mel28) (Perigord black truffle)	2.32206	5.00046
3.36134e-05	D5GI33	D5GI33_TUBMM	Thioredoxin domain-containing protein	GSTUM_00008248001	Tuber melanosporum (strain Mel28) (Perigord black truffle)	2.27074	4.82571
0.000788462	D5G892	D5G892_TUBMM	Ribos_L4_asso_C domain-containing protein	GSTUM_00002935001	Tuber melanosporum (strain Mel28) (Perigord black truffle)	2.24578	4.74293
0.00664039	A0A292Q7C8	A0A292Q7C8_9PEZI	Uncharacterized protein	GSTUAT00000885001	Tuber aestivum (summer truffle)	2.24286	4.73334
0	A0A292PME4	A0A292PME4_9PEZI	Citrulline--aspartate ligase (EC 6.3.4.5)	GSTUAT00007217001	Tuber aestivum (summer truffle)	2.22368	4.67083
0.00433533	D5GAC1	D5GAC1_TUBMM	Ribosomal_L2_C domain-containing protein	GSTUM_00005228001	Tuber melanosporum (strain Mel28) (Perigord black truffle)	2.21509	4.64311
0	D5GI16	D5GI16_TUBMM	PKS_ER domain-containing protein	GSTUM_00008228001	Tuber melanosporum (strain Mel28) (Perigord black truffle)	2.21311	4.63674
0.000264901	A0A292PIS6	A0A292PIS6_9PEZI	4HBT domain-containing protein	GSTUAT00008589001	Tuber aestivum (summer truffle)	2.16963	4.49908
0.000915888	A0A317SFJ3	A0A317SFJ3_9PEZI	Uncharacterized protein	C7212DRAFT_300217	Tuber magnatum (white Piedmont truffle)	2.1647	4.48373
0.00850118	D5G8M5	D5G8M5_TUBMM	MR_MLE domain-containing protein	GSTUM_00003020001	Tuber melanosporum (strain Mel28) (Perigord black truffle)	2.1517	4.44351
0.00498324	A0A317T4K3	A0A317T4K3_9PEZI	Pkinase-domain-containing protein	C7212DRAFT_171062	Tuber magnatum (white Piedmont truffle)	2.13157	4.38194
0	A0A292PKM0	A0A292PKM0_9PEZI	Uncharacterized protein	GSTUAT00008600001	Tuber aestivum (summer truffle)	2.12984	4.37669
0.000313253	A0A317SL83	A0A317SL83_9PEZI	Ppx-GppA-domain-containing protein	C7212DRAFT_281059	Tuber magnatum (white Piedmont truffle)	2.12397	4.35892
0.00217778	D5G5W0	D5G5W0_TUBMM	Uncharacterized protein	GSTUM_00001597001	Tuber melanosporum (strain Mel28) (Perigord black truffle)	2.11859	4.34269
0.00420732	D5G833	D5G833_TUBMM	Uncharacterized protein	GSTUM_00002790001	Tuber melanosporum (strain Mel28) (Perigord black truffle)	2.06625	4.18797
0.00422018	A0A292Q9G6	A0A292Q9G6_9PEZI	Uncharacterized protein	GSTUAT00000281001	Tuber aestivum (summer truffle)	2.05358	4.15135
0.00408615	D5G4H7	D5G4H7_TUBMM	Peroxin-1	GSTUM_00004111001	Tuber melanosporum (strain Mel28) (Perigord black truffle)	2.03547	4.09956
0.00879254	A0A292Q7S1	A0A292Q7S1_9PEZI	Uncharacterized protein	GSTUAT00000139001	Tuber aestivum (summer truffle)	2.02599	4.07271
0.00279452	A0A317SL96	A0A317SL96_9PEZI	HABP4_PAI-RBP1 domain-containing protein	C7212DRAFT_365012	Tuber magnatum (white Piedmont truffle)	1.98742	3.96527
0.00439169	A0A317SGF0	A0A317SGF0_9PEZI	RRM domain-containing protein	C7212DRAFT_359356	Tuber magnatum (white Piedmont truffle)	1.98446	3.95715
0.000634921	A0A292PYZ5	A0A292PYZ5_9PEZI	Uncharacterized protein	GSTUAT00004105001	Tuber aestivum (summer truffle)	1.97541	3.9324
0.00735422	A0A317SFV8	A0A317SFV8_9PEZI	HSF_DOMAIN domain-containing protein	C7212DRAFT_226258	Tuber magnatum (white Piedmont truffle)	1.93476	3.82315
0.00862911	D5G5Y0	D5G5Y0_TUBMM	Uncharacterized protein	GSTUM_00001620001	Tuber melanosporum (strain Mel28) (Perigord black truffle)	1.93143	3.81433
0.00349206	A0A292Q0I9	A0A292Q0I9_9PEZI	Pyruvate decarboxylase (EC 4.1.1.1)	GSTUAT00002568001	Tuber aestivum (summer truffle)	1.89378	3.71608
0.00280412	A0A292Q1Z1	A0A292Q1Z1_9PEZI	AAA domain-containing protein	GSTUAT00002761001	Tuber aestivum (summer truffle)	1.87019	3.65581
0.00506077	A0A317SLE1	A0A317SLE1_9PEZI	Glutathione reductase (EC 1.8.1.7)	C7212DRAFT_198253	Tuber magnatum (white Piedmont truffle)	1.85723	3.62311
0.00126872	A0A317SKK5	A0A317SKK5_9PEZI	Pyrroline-5-carboxylate reductase (EC 1.5.1.2)	C7212DRAFT_358742	Tuber magnatum (white Piedmont truffle)	1.85382	3.61456
0.000745098	D5G8L0	D5G8L0_TUBMM	Ubiquitin carboxyl-terminal hydrolase (EC 3.4.19.12)	GSTUM_00002995001	Tuber melanosporum (strain Mel28) (Perigord black truffle)	1.85206	3.61015
0.00513187	A0A317SH84	A0A317SH84_9PEZI	Cytochrome P450	C7212DRAFT_353597	Tuber magnatum (white Piedmont truffle)	1.84902	3.60255
0.00563117	D5G9S4	D5G9S4_TUBMM	Uncharacterized protein	GSTUM_00005050001	Tuber melanosporum (strain Mel28) (Perigord black truffle)	1.82551	3.54432
0.0042303	A0A292PX83	A0A292PX83_9PEZI	4-aminobutyrate aminotransferase (EC 2.6.1.19) (GABA aminotransferase) (Gamma-amino-N-butyrate transaminase)	GSTUAT00003672001	Tuber aestivum (summer truffle)	1.81239	3.51224
0.00370978	A0A317SIA3	A0A317SIA3_9PEZI	Uncharacterized protein	C7212DRAFT_365474	Tuber magnatum (white Piedmont truffle)	1.80523	3.49485
0.00944037	A0A292PTA5	A0A292PTA5_9PEZI	Protein kinase domain-containing protein	GSTUAT00006250001	Tuber aestivum (summer truffle)	1.80516	3.49468
0.00445882	A0A292PQJ0	A0A292PQJ0_9PEZI	Eukaryotic translation initiation factor 3 subunit F (eIF3f)	GSTUAT00006506001	Tuber aestivum (summer truffle)	1.80287	3.48914
0.000148148	A0A292PR07	A0A292PR07_9PEZI	Alpha-mannosidase (EC 3.2.1.24)	GSTUAT00005837001	Tuber aestivum (summer truffle)	1.79923	3.48034
0.00573643	A0A292PSF9	A0A292PSF9_9PEZI	Uncharacterized protein	GSTUAT00006452001	Tuber aestivum (summer truffle)	1.7779	3.42927
0.003875	A0A292PNE0	A0A292PNE0_9PEZI	Prohibitin	GSTUAT00007913001	Tuber aestivum (summer truffle)	1.76337	3.3949
0.000429379	A0A292PPE2	A0A292PPE2_9PEZI	Cytochrome b5 heme-binding domain-containing protein	GSTUAT00007550001	Tuber aestivum (summer truffle)	1.74393	3.34946
6.29921e-05	A0A317SKS0	A0A317SKS0_9PEZI	Asp-domain-containing protein	C7212DRAFT_326638	Tuber magnatum (white Piedmont truffle)	1.73776	3.33517
0.00197736	D5GDI4	D5GDI4_TUBMM	Mitogen-activated protein kinase (EC 2.7.11.24)	GSTUM_00001034001	Tuber melanosporum (strain Mel28) (Perigord black truffle)	1.72383	3.30312
0.0006875	D5G6F8	D5G6F8_TUBMM	Succinate--CoA ligase [ADP-forming] subunit beta, mitochondrial (EC 6.2.1.5) (Succinyl-CoA synthetase beta chain) (SCS-beta)	GSTUM_00004464001	Tuber melanosporum (strain Mel28) (Perigord black truffle)	1.71232	3.27687
0.000372093	D5GNX6	D5GNX6_TUBMM	Uncharacterized protein	GSTUM_00011572001	Tuber melanosporum (strain Mel28) (Perigord black truffle)	1.70673	3.2642
0.000124031	D5G983	D5G983_TUBMM	Arginase (EC 3.5.3.1)	GSTUM_00003192001	Tuber melanosporum (strain Mel28) (Perigord black truffle)	1.69315	3.23362
0.000151515	A0A292PWH8	A0A292PWH8_9PEZI	ATP citrate synthase (EC 2.3.3.8)	GSTUAT00004740001	Tuber aestivum (summer truffle)	1.691	3.2288
0.00198485	A0A292PVH1	A0A292PVH1_9PEZI	AA_permease domain-containing protein	GSTUAT00005175001	Tuber aestivum (summer truffle)	1.6836	3.21229
0.0053687	A0A292Q2P1	A0A292Q2P1_9PEZI	Flavin_Reduct domain-containing protein	GSTUAT00002580001	Tuber aestivum (summer truffle)	1.67999	3.20426
0.00153086	A0A292Q296	A0A292Q296_9PEZI	Translation machinery-associated protein 20	GSTUAT00001946001	Tuber aestivum (summer truffle)	1.6764	3.19629
0.00443787	D5G4K9	D5G4K9_TUBMM	Uncharacterized protein	GSTUM_00004203001	Tuber melanosporum (strain Mel28) (Perigord black truffle)	1.66776	3.17721
0.00675426	A0A317SHE5	A0A317SHE5_9PEZI	Ribosomal protein L18/L5	C7212DRAFT_346579	Tuber magnatum (white Piedmont truffle)	1.66774	3.17716
0.000315152	A0A317SI99	A0A317SI99_9PEZI	Glycosyltransferase Family 4 protein	C7212DRAFT_299786	Tuber magnatum (white Piedmont truffle)	1.66407	3.16909
0.000376471	A0A292PU83	A0A292PU83_9PEZI	Mitochondrial pyruvate carrier	GSTUAT00004761001	Tuber aestivum (summer truffle)	1.66352	3.16789
0.00560836	A0A317SN18	A0A317SN18_9PEZI	Reticulon-like protein (Fragment)	C7212DRAFT_209511	Tuber magnatum (white Piedmont truffle)	1.65981	3.15975
0	A0A292PKL2	A0A292PKL2_9PEZI	SPX domain-containing protein	GSTUAT00008771001	Tuber aestivum (summer truffle)	1.6473	3.13247
0.00282993	D5GDG9	D5GDG9_TUBMM	Glutamine synthetase (EC 6.3.1.2)	GSTUM_00001013001	Tuber melanosporum (strain Mel28) (Perigord black truffle)	1.64024	3.11718
0.00340065	A0A317SXV3	A0A317SXV3_9PEZI	Uncharacterized protein	C7212DRAFT_355347	Tuber magnatum (white Piedmont truffle)	1.59617	3.0234
0.00347097	A0A292PHY6	A0A292PHY6_9PEZI	Protein phosphatase PP2A regulatory subunit B	GSTUAT00009097001	Tuber aestivum (summer truffle)	1.55246	2.93317
0.00341176	A0A292PRB4	A0A292PRB4_9PEZI	Uncharacterized protein	GSTUAT00005719001	Tuber aestivum (summer truffle)	1.55133	2.93087
0.00232491	A0A292Q106	A0A292Q106_9PEZI	Thioredoxin domain-containing protein	GSTUAT00002774001	Tuber aestivum (summer truffle)	1.49104	2.81092
0.00135622	D5G4J9	D5G4J9_TUBMM	Uncharacterized protein	GSTUM_00004155001	Tuber melanosporum (strain Mel28) (Perigord black truffle)	1.48379	2.79683
0.00794313	A0A292PKZ2	A0A292PKZ2_9PEZI	Uncharacterized protein	GSTUAT00007687001	Tuber aestivum (summer truffle)	1.48226	2.79386
0.0007	A0A292Q759	A0A292Q759_9PEZI	Dolichol-phosphate mannosyltransferase subunit 1 (EC 2.4.1.83)	GSTUAT00000991001	Tuber aestivum (summer truffle)	1.48034	2.79014
0.00200749	D5GDE5	D5GDE5_TUBMM	40S ribosomal protein S1	RPS1 GSTUM_00006173001	Tuber melanosporum (strain Mel28) (Perigord black truffle)	1.47743	2.78452
0.007375	A0A317STK2	A0A317STK2_9PEZI	Ubiquitin-activating enzyme E1	C7212DRAFT_362541	Tuber magnatum (white Piedmont truffle)	1.47395	2.77781
0.000390805	A0A292PPF2	A0A292PPF2_9PEZI	Uncharacterized protein	GSTUAT00007513001	Tuber aestivum (summer truffle)	1.46812	2.76661
0.00131004	D5G588	D5G588_TUBMM	Clp R domain-containing protein	GSTUM_00004219001	Tuber melanosporum (strain Mel28) (Perigord black truffle)	1.4461	2.7247
0.00250704	D5GBB7	D5GBB7_TUBMM	Uncharacterized protein	GSTUM_00000406001	Tuber melanosporum (strain Mel28) (Perigord black truffle)	1.43809	2.70962
0.00404969	D5G653	D5G653_TUBMM	Peptidase_M3 domain-containing protein	GSTUM_00001775001	Tuber melanosporum (strain Mel28) (Perigord black truffle)	1.42229	2.68011
0	A0A292QA54	A0A292QA54_9PEZI	PHB domain-containing protein	GSTUAT00000310001	Tuber aestivum (summer truffle)	1.41593	2.66832
0.00627431	D5G620	D5G620_TUBMM	Malate dehydrogenase (EC 1.1.1.37)	GSTUM_00001731001	Tuber melanosporum (strain Mel28) (Perigord black truffle)	1.37043	2.58548
0.00302667	A0A292Q2L7	A0A292Q2L7_9PEZI	V-type proton ATPase subunit a	GSTUAT00001759001	Tuber aestivum (summer truffle)	1.36779	2.58075
0.00896998	A0A292PVH4	A0A292PVH4_9PEZI	Uncharacterized protein	GSTUAT00004733001	Tuber aestivum (summer truffle)	1.34883	2.54705
0.00130435	A0A292PMJ6	A0A292PMJ6_9PEZI	PX domain-containing protein	GSTUAT00008212001	Tuber aestivum (summer truffle)	1.34317	2.53708
0.00435714	A0A292PW09	A0A292PW09_9PEZI	AIR synthase (EC 6.3.3.1) (EC 6.3.4.13) (Glycinamide ribonucleotide synthetase) (Phosphoribosyl-aminoimidazole synthetase) (Phosphoribosylamine--glycine ligase) (Phosphoribosylformylglycinamidine cyclo-ligase) (Phosphoribosylglycinamide synthetase)	GSTUAT00005091001	Tuber aestivum (summer truffle)	1.31862	2.49427
0.00578351	A0A292PUJ3	A0A292PUJ3_9PEZI	Uncharacterized protein	GSTUAT00005067001	Tuber aestivum (summer truffle)	1.27587	2.42145
0.000641711	A0A292Q520	A0A292Q520_9PEZI	Uncharacterized protein	GSTUAT00002054001	Tuber aestivum (summer truffle)	1.27005	2.4117
0.00582653	A0A292Q1R2	A0A292Q1R2_9PEZI	Ribosomal_L16 domain-containing protein	GSTUAT00002604001	Tuber aestivum (summer truffle)	1.26364	2.40101
0.00576864	A0A317STZ4	A0A317STZ4_9PEZI	Uncharacterized protein	C7212DRAFT_314106	Tuber magnatum (white Piedmont truffle)	1.23921	2.36069
0.00666667	A0A292PQR1	A0A292PQR1_9PEZI	Uncharacterized protein	GSTUAT00005902001	Tuber aestivum (summer truffle)	1.22138	2.3317
0.00586802	A0A317SQ40	A0A317SQ40_9PEZI	TPR-like protein	C7212DRAFT_279980	Tuber magnatum (white Piedmont truffle)	1.21889	2.32768
0.00979909	D5GGP3	D5GGP3_TUBMM	NmrA domain-containing protein	GSTUM_00007452001	Tuber melanosporum (strain Mel28) (Perigord black truffle)	1.2172	2.32495
0.000796117	A0A292Q9K6	A0A292Q9K6_9PEZI	SPX domain-containing protein	GSTUAT00000644001	Tuber aestivum (summer truffle)	1.21288	2.318
0.00656436	D5G5F0	D5G5F0_TUBMM	Carboxypeptidase (EC 3.4.16.-)	GSTUM_00004304001	Tuber melanosporum (strain Mel28) (Perigord black truffle)	1.20842	2.31084
0.000486188	A0A292QAG8	A0A292QAG8_9PEZI	26S proteasome regulatory subunit RPN1	GSTUAT00000067001	Tuber aestivum (summer truffle)	1.17912	2.26439
0.000703518	A0A292PS88	A0A292PS88_9PEZI	Plasma membrane ATPase (EC 7.1.2.1)	GSTUAT00005924001	Tuber aestivum (summer truffle)	1.15255	2.22306
0.0055958	D5GGE6	D5GGE6_TUBMM	AMPK1_CBM domain-containing protein	GSTUM_00007342001	Tuber melanosporum (strain Mel28) (Perigord black truffle)	1.11573	2.16705
0.00739713	D5G7E8	D5G7E8_TUBMM	Uncharacterized protein	GSTUM_00002532001	Tuber melanosporum (strain Mel28) (Perigord black truffle)	1.08504	2.12143
0.000967442	D5G5Q5	D5G5Q5_TUBMM	Uncharacterized protein	GSTUM_00001433001	Tuber melanosporum (strain Mel28) (Perigord black truffle)	1.06865	2.09747
0.00349367	A0A292PJ81	A0A292PJ81_9PEZI	Prohibitin	GSTUAT00008397001	Tuber aestivum (summer truffle)	1.06209	2.08795
0.00212639	A0A292PMX1	A0A292PMX1_9PEZI	PCI domain-containing protein	GSTUAT00007794001	Tuber aestivum (summer truffle)	1.04506	2.06345
0.00882599	A0A292Q791	A0A292Q791_9PEZI	Uncharacterized protein	GSTUAT00001148001	Tuber aestivum (summer truffle)	1.00339	2.00471

## Sheet: Upregulated in T. aestivum
T-Test Tuberalbidum vs Tuber aestivum
1 % FDR, min. 2fold change
Proteins upregulated in Tuber aestivum
N: Student's T-test q-value Tuber albidum Pico_Tuber aestivum	UniProt Accession	ID	Protein names	Gene names	Organism	N: Student's T-test Difference Tuber albidum Pico_Tuber aestivum	fold change
0	A0A292PQL2	A0A292PQL2_9PEZI	Uncharacterized protein	GSTUAT00007027001	Tuber aestivum (summer truffle)	-8.67922	409.926
0	A0A292Q3C9	A0A292Q3C9_9PEZI	t-SNARE coiled-coil homology domain-containing protein	GSTUAT00002680001	Tuber aestivum (summer truffle)	-7.49348	180.203
0	D5GJQ7	D5GJQ7_TUBMM	Isocitrate dehydrogenase [NAD] subunit, mitochondrial	GSTUM_00009134001	Tuber melanosporum (strain Mel28) (Perigord black truffle)	-7.09469	136.683
0	A0A292PJ06	A0A292PJ06_9PEZI	Uncharacterized protein	GSTUAT00008487001	Tuber aestivum (summer truffle)	-6.94332	123.069
0	A0A292PZN7	A0A292PZN7_9PEZI	Uncharacterized protein	GSTUAT00003876001	Tuber aestivum (summer truffle)	-6.89221	118.785
0	A0A292PNR4	A0A292PNR4_9PEZI	Uncharacterized protein (Fragment)	GSTUAT00007578001	Tuber aestivum (summer truffle)	-6.87296	117.211
0	A0A292PSE4	A0A292PSE4_9PEZI	Uncharacterized protein	GSTUAT00005870001	Tuber aestivum (summer truffle)	-6.62767	98.8843
0.000333333	A0A317SLX8	A0A317SLX8_9PEZI	Outer membrane autotransporter	C7212DRAFT_359106	Tuber magnatum (white Piedmont truffle)	-6.19507	73.2659
0	A0A292Q0M4	A0A292Q0M4_9PEZI	Uncharacterized protein	GSTUAT00002879001	Tuber aestivum (summer truffle)	-6.07735	67.525
0	A0A292Q589	A0A292Q589_9PEZI	Uncharacterized protein	GSTUAT00002091001	Tuber aestivum (summer truffle)	-6.04769	66.151
0	A0A292Q893	A0A292Q893_9PEZI	CHZ domain-containing protein	GSTUAT00001000001	Tuber aestivum (summer truffle)	-5.97507	62.9036
0	A0A317SRM0	A0A317SRM0_9PEZI	14-3-3 protein	C7212DRAFT_344722	Tuber magnatum (white Piedmont truffle)	-5.80534	55.9218
0	A0A292PJT6	A0A292PJT6_9PEZI	Uncharacterized protein	GSTUAT00009141001	Tuber aestivum (summer truffle)	-5.71603	52.565
0	A0A292Q5I6	A0A292Q5I6_9PEZI	Uncharacterized protein	GSTUAT00001681001	Tuber aestivum (summer truffle)	-5.36645	41.2537
0	A0A317SJQ9	A0A317SJQ9_9PEZI	FMN-dependent alpha-hydroxy acid dehydrogenase	C7212DRAFT_283869	Tuber magnatum (white Piedmont truffle)	-5.30676	39.5817
0	A0A292PNU5	A0A292PNU5_9PEZI	Uncharacterized protein	GSTUAT00007451001	Tuber aestivum (summer truffle)	-5.24762	37.9919
0	D5G505	D5G505_TUBMM	Mitochondrial 18 kDa protein (Mitochondrial fission process protein 1)	GSTUM_00000225001	Tuber melanosporum (strain Mel28) (Perigord black truffle)	-5.24232	37.8526
0	A0A292Q248	A0A292Q248_9PEZI	FMN hydroxy acid dehydrogenase domain-containing protein	GSTUAT00003160001	Tuber aestivum (summer truffle)	-5.21737	37.2036
0	A0A292Q497	A0A292Q497_9PEZI	CFEM domain-containing protein	GSTUAT00002146001	Tuber aestivum (summer truffle)	-5.09712	34.2284
3.53982e-05	A0A292PY80	A0A292PY80_9PEZI	Uncharacterized protein	GSTUAT00004447001	Tuber aestivum (summer truffle)	-5.06035	33.367
0	A0A292Q424	A0A292Q424_9PEZI	CENP-V/GFA domain-containing protein	GSTUAT00002421001	Tuber aestivum (summer truffle)	-4.94592	30.8227
0.000170213	A0A317SNH4	A0A317SNH4_9PEZI	Uncharacterized protein	C7212DRAFT_325084	Tuber magnatum (white Piedmont truffle)	-4.89941	29.8448
0	A0A292Q4F2	A0A292Q4F2_9PEZI	Uncharacterized protein	GSTUAT00001614001	Tuber aestivum (summer truffle)	-4.83816	28.6043
0	A0A292PL33	A0A292PL33_9PEZI	Prephenate dehydratase (EC 4.2.1.51)	GSTUAT00007694001	Tuber aestivum (summer truffle)	-4.83738	28.5888
0	A0A292QA81	A0A292QA81_9PEZI	DJ-1_PfpI domain-containing protein	GSTUAT00000373001	Tuber aestivum (summer truffle)	-4.83277	28.4976
0	A0A292Q189	A0A292Q189_9PEZI	Alpha-carbonic anhydrase domain-containing protein	GSTUAT00003435001	Tuber aestivum (summer truffle)	-4.82127	28.2714
0	A0A292PL59	A0A292PL59_9PEZI	Aminotran_1_2 domain-containing protein	GSTUAT00007640001	Tuber aestivum (summer truffle)	-4.80074	27.8719
0	A0A292PWF3	A0A292PWF3_9PEZI	Uncharacterized protein	GSTUAT00004016001	Tuber aestivum (summer truffle)	-4.71832	26.3242
6.50407e-05	A0A292Q8P0	A0A292Q8P0_9PEZI	Tryptophanyl-tRNA synthetase (EC 6.1.1.2)	GSTUAT00000492001	Tuber aestivum (summer truffle)	-4.58696	24.0333
0.00511781	A0A317SG24	A0A317SG24_9PEZI	Asparaginyl-tRNA synthetase (EC 6.1.1.22)	C7212DRAFT_301638	Tuber magnatum (white Piedmont truffle)	-4.5548	23.5034
0	A0A292Q2R7	A0A292Q2R7_9PEZI	Glutathione peroxidase	GSTUAT00001809001	Tuber aestivum (summer truffle)	-4.48488	22.3915
0	A0A292PIS1	A0A292PIS1_9PEZI	Phosphatidylglycerol/phosphatidylinositol transfer protein	GSTUAT00008657001	Tuber aestivum (summer truffle)	-4.47034	22.167
0	A0A292Q5C0	A0A292Q5C0_9PEZI	Thioredoxin domain-containing protein	GSTUAT00001581001	Tuber aestivum (summer truffle)	-4.43634	21.6507
0.00583206	A0A292PKS6	A0A292PKS6_9PEZI	Fucose-specific lectin	GSTUAT00008698001	Tuber aestivum (summer truffle)	-4.42135	21.4269
0	A0A292PKA1	A0A292PKA1_9PEZI	Mitochondrial 18 kDa protein (Mitochondrial fission process protein 1)	GSTUAT00007846001	Tuber aestivum (summer truffle)	-4.4089	21.2428
0	A0A292PV74	A0A292PV74_9PEZI	HIT domain-containing protein	GSTUAT00005474001	Tuber aestivum (summer truffle)	-4.32354	20.0224
0	A0A292Q206	A0A292Q206_9PEZI	Uncharacterized protein	GSTUAT00002920001	Tuber aestivum (summer truffle)	-4.29243	19.5952
0.00172112	A0A292Q1E9	A0A292Q1E9_9PEZI	Uncharacterized protein	GSTUAT00002691001	Tuber aestivum (summer truffle)	-4.25957	19.1539
0	A0A292PXI5	A0A292PXI5_9PEZI	Adenosine kinase (EC 2.7.1.20)	GSTUAT00004443001	Tuber aestivum (summer truffle)	-4.24773	18.9974
0	A0A292PIY8	A0A292PIY8_9PEZI	Uncharacterized protein	GSTUAT00008381001	Tuber aestivum (summer truffle)	-4.21969	18.6317
0.000317073	A0A292Q0R1	A0A292Q0R1_9PEZI	Amine oxidase (EC 1.4.3.-)	GSTUAT00003433001	Tuber aestivum (summer truffle)	-4.16562	17.9464
0	A0A292PJX7	A0A292PJX7_9PEZI	Uncharacterized protein	GSTUAT00008137001	Tuber aestivum (summer truffle)	-4.06584	16.7471
0	A0A317SGU1	A0A317SGU1_9PEZI	Bicupin, oxalate decarboxylase/oxidase	C7212DRAFT_359369	Tuber magnatum (white Piedmont truffle)	-4.04849	16.5469
0	A0A292QA38	A0A292QA38_9PEZI	Peptide hydrolase (EC 3.4.-.-)	GSTUAT00000290001	Tuber aestivum (summer truffle)	-4.00775	16.0862
0	A0A317SXZ8	A0A317SXZ8_9PEZI	ATP synthase subunit alpha	C7212DRAFT_304320	Tuber magnatum (white Piedmont truffle)	-3.98499	15.8344
0	A0A292PI38	A0A292PI38_9PEZI	Uncharacterized protein	GSTUAT00009051001	Tuber aestivum (summer truffle)	-3.96895	15.6593
0	D5GNA2	D5GNA2_TUBMM	Flavodoxin-like domain-containing protein	GSTUM_00011192001	Tuber melanosporum (strain Mel28) (Perigord black truffle)	-3.82505	14.1728
0	A0A292PU86	A0A292PU86_9PEZI	Uncharacterized protein (Fragment)	GSTUAT00005635001	Tuber aestivum (summer truffle)	-3.79123	13.8444
0	A0A292Q6N1	A0A292Q6N1_9PEZI	Uncharacterized protein	GSTUAT00001647001	Tuber aestivum (summer truffle)	-3.63484	12.4221
0.00630846	A0A292PYD3	A0A292PYD3_9PEZI	Uncharacterized protein	GSTUAT00003339001	Tuber aestivum (summer truffle)	-3.57165	11.8898
3.6036e-05	A0A292PMN9	A0A292PMN9_9PEZI	Peptide-methionine (S)-S-oxide reductase (EC 1.8.4.11)	GSTUAT00007141001	Tuber aestivum (summer truffle)	-3.53048	11.5553
0.00676699	A0A292PS79	A0A292PS79_9PEZI	Uncharacterized protein	GSTUAT00005914001	Tuber aestivum (summer truffle)	-3.52491	11.5108
0	A0A292Q084	A0A292Q084_9PEZI	SBDS domain-containing protein	GSTUAT00003855001	Tuber aestivum (summer truffle)	-3.49682	11.2888
0	A0A292PUQ6	A0A292PUQ6_9PEZI	60S acidic ribosomal protein P0	GSTUAT00005744001	Tuber aestivum (summer truffle)	-3.47261	11.1009
0	A0A292PP95	A0A292PP95_9PEZI	Ribosomal_L14e domain-containing protein	GSTUAT00006571001	Tuber aestivum (summer truffle)	-3.46603	11.0504
0.000638298	A0A292Q1F6	A0A292Q1F6_9PEZI	Glutaredoxin domain-containing protein	GSTUAT00003068001	Tuber aestivum (summer truffle)	-3.46187	11.0186
0	A0A292PKA9	A0A292PKA9_9PEZI	Phytase-like domain-containing protein	GSTUAT00008701001	Tuber aestivum (summer truffle)	-3.41781	10.6872
0.000670157	D5GKZ8	D5GKZ8_TUBMM	RRM domain-containing protein	GSTUM_00009853001	Tuber melanosporum (strain Mel28) (Perigord black truffle)	-3.41195	10.6439
0.0043012	D5GBV6	D5GBV6_TUBMM	Glyoxalase-like_dom domain-containing protein	GSTUM_00005604001	Tuber melanosporum (strain Mel28) (Perigord black truffle)	-3.40523	10.5944
0	A0A317SVH5	A0A317SVH5_9PEZI	Uncharacterized protein	C7212DRAFT_183252	Tuber magnatum (white Piedmont truffle)	-3.37743	10.3922
0.00663704	A0A317SUN6	A0A317SUN6_9PEZI	Ubiquitin-conjugating enzyme	C7212DRAFT_281181	Tuber magnatum (white Piedmont truffle)	-3.34982	10.1952
0.000322981	A0A292PYR1	A0A292PYR1_9PEZI	Fes1 domain-containing protein	GSTUAT00003979001	Tuber aestivum (summer truffle)	-3.33714	10.106
0	A0A317T481	A0A317T481_9PEZI	Ribosomal protein S3	C7212DRAFT_306291	Tuber magnatum (white Piedmont truffle)	-3.32357	10.0114
0.00108108	A0A317SJ87	A0A317SJ87_9PEZI	Uncharacterized protein	C7212DRAFT_331521	Tuber magnatum (white Piedmont truffle)	-3.24357	9.47135
0.000305732	A0A292PHH1	A0A292PHH1_9PEZI	Arginase (EC 3.5.3.1)	GSTUAT00009176001	Tuber aestivum (summer truffle)	-3.23125	9.39081
0.00140586	A0A292Q065	A0A292Q065_9PEZI	HMG box domain-containing protein	GSTUAT00003835001	Tuber aestivum (summer truffle)	-3.22453	9.34717
0.00348553	D5GGH1	D5GGH1_TUBMM	Translation machinery-associated protein 22	GSTUM_00007381001	Tuber melanosporum (strain Mel28) (Perigord black truffle)	-3.21639	9.29458
0.0025784	A0A292Q078	A0A292Q078_9PEZI	Uncharacterized protein	GSTUAT00003406001	Tuber aestivum (summer truffle)	-3.1752	9.03297
0.000171429	A0A292Q0S5	A0A292Q0S5_9PEZI	FAD-binding PCMH-type domain-containing protein	GSTUAT00002929001	Tuber aestivum (summer truffle)	-3.17311	9.01989
0.00101382	A0A292PSR4	A0A292PSR4_9PEZI	ATP synthase subunit 5, mitochondrial	GSTUAT00005330001	Tuber aestivum (summer truffle)	-3.16964	8.99822
0.000707071	A0A292PPH5	A0A292PPH5_9PEZI	Uncharacterized protein	GSTUAT00007228001	Tuber aestivum (summer truffle)	-3.14245	8.83022
0.000193103	A0A292Q026	A0A292Q026_9PEZI	GLTP domain-containing protein	GSTUAT00003871001	Tuber aestivum (summer truffle)	-3.13817	8.80407
3.38983e-05	A0A292Q219	A0A292Q219_9PEZI	CVNH domain-containing protein	GSTUAT00003056001	Tuber aestivum (summer truffle)	-3.12894	8.74792
0.00488515	A0A292Q5J0	A0A292Q5J0_9PEZI	Uncharacterized protein	GSTUAT00001691001	Tuber aestivum (summer truffle)	-3.08337	8.47592
0	A0A292Q261	A0A292Q261_9PEZI	TPR_REGION domain-containing protein	GSTUAT00001969001	Tuber aestivum (summer truffle)	-3.08093	8.4616
0.000444444	A0A292Q2M3	A0A292Q2M3_9PEZI	CUE domain-containing protein	GSTUAT00002798001	Tuber aestivum (summer truffle)	-3.0761	8.43332
0	A0A317SKL8	A0A317SKL8_9PEZI	Superoxide dismutase [Cu-Zn] (EC 1.15.1.1)	C7212DRAFT_330602	Tuber magnatum (white Piedmont truffle)	-3.04499	8.25341
0.00461808	A0A292Q0A1	A0A292Q0A1_9PEZI	NMO domain-containing protein	GSTUAT00002693001	Tuber aestivum (summer truffle)	-3.02992	8.16764
0.00177075	A0A292Q5C5	A0A292Q5C5_9PEZI	Uncharacterized protein	GSTUAT00002068001	Tuber aestivum (summer truffle)	-3.0271	8.15169
0.000792271	A0A292PKF7	A0A292PKF7_9PEZI	Adenylyl-sulfate kinase (EC 2.7.1.25)	GSTUAT00008926001	Tuber aestivum (summer truffle)	-3.01637	8.09129
3.27869e-05	A0A292PRL5	A0A292PRL5_9PEZI	Ribokinase (RK) (EC 2.7.1.15)	GSTUAT00006547001	Tuber aestivum (summer truffle)	-3.00656	8.03646
0	A0A292PR73	A0A292PR73_9PEZI	Uncharacterized protein	GSTUAT00005770001	Tuber aestivum (summer truffle)	-2.99948	7.99712
0	A0A317SHC1	A0A317SHC1_9PEZI	ATP-dependent molecular chaperone HSC82	C7212DRAFT_334453	Tuber magnatum (white Piedmont truffle)	-2.95178	7.73703
0	A0A292PVG5	A0A292PVG5_9PEZI	C2H2-type domain-containing protein	GSTUAT00004330001	Tuber aestivum (summer truffle)	-2.86526	7.28667
0.00164228	A0A292Q4T8	A0A292Q4T8_9PEZI	WSC domain-containing protein	GSTUAT00002192001	Tuber aestivum (summer truffle)	-2.85303	7.22516
0	A0A292PTT1	A0A292PTT1_9PEZI	Uncharacterized protein	GSTUAT00004879001	Tuber aestivum (summer truffle)	-2.83722	7.14642
0	A0A317SP86	A0A317SP86_9PEZI	Peroxidase (EC 1.11.1.-)	C7212DRAFT_322077	Tuber magnatum (white Piedmont truffle)	-2.83164	7.11883
0.000426966	A0A292PWS6	A0A292PWS6_9PEZI	Uncharacterized protein	GSTUAT00004322001	Tuber aestivum (summer truffle)	-2.82771	7.09946
0.000191781	A0A292PKP7	A0A292PKP7_9PEZI	Uncharacterized protein	GSTUAT00008199001	Tuber aestivum (summer truffle)	-2.82512	7.08673
0.00490544	A0A292Q7N4	A0A292Q7N4_9PEZI	Uncharacterized protein	GSTUAT00000099001	Tuber aestivum (summer truffle)	-2.81918	7.05761
0.00511957	D5GJE0	D5GJE0_TUBMM	Thioredoxin domain-containing protein	GSTUM_00008955001	Tuber melanosporum (strain Mel28) (Perigord black truffle)	-2.80763	7.00133
0	A0A292PXN5	A0A292PXN5_9PEZI	Allantoinase (EC 3.5.2.5)	GSTUAT00004667001	Tuber aestivum (summer truffle)	-2.78413	6.88821
0.00347436	A0A292PRG3	A0A292PRG3_9PEZI	GFO_IDH_MocA domain-containing protein	GSTUAT00006641001	Tuber aestivum (summer truffle)	-2.73983	6.67992
6.4e-05	A0A292Q3T4	A0A292Q3T4_9PEZI	Adenine phosphoribosyltransferase (EC 2.4.2.7)	GSTUAT00002256001	Tuber aestivum (summer truffle)	-2.72647	6.61834
0	A0A317SZA7	A0A317SZA7_9PEZI	60S acidic ribosomal protein P0	C7212DRAFT_273099	Tuber magnatum (white Piedmont truffle)	-2.68372	6.4251
0.000152672	A0A292PZ61	A0A292PZ61_9PEZI	Tyrosinase (EC 1.14.18.1)	GSTUAT00003966001	Tuber aestivum (summer truffle)	-2.6818	6.41656
0.0008	A0A292Q9E1	A0A292Q9E1_9PEZI	Reticulon-like protein	GSTUAT00000251001	Tuber aestivum (summer truffle)	-2.65378	6.29314
0	A0A292PKL3	A0A292PKL3_9PEZI	RRM domain-containing protein	GSTUAT00008892001	Tuber aestivum (summer truffle)	-2.64937	6.27393
0	A0A292PPH9	A0A292PPH9_9PEZI	Transaldolase (EC 2.2.1.2)	GSTUAT00007536001	Tuber aestivum (summer truffle)	-2.63533	6.21317
0	A0A292PP21	A0A292PP21_9PEZI	Uncharacterized protein	GSTUAT00007040001	Tuber aestivum (summer truffle)	-2.62318	6.16107
0.00483237	A0A292PRI3	A0A292PRI3_9PEZI	Uncharacterized protein	GSTUAT00005693001	Tuber aestivum (summer truffle)	-2.60759	6.09485
0.00173016	A0A292PUI8	A0A292PUI8_9PEZI	Uncharacterized protein	GSTUAT00004705001	Tuber aestivum (summer truffle)	-2.59552	6.04407
0.00237993	A0A292Q6I1	A0A292Q6I1_9PEZI	AMPK1_CBM domain-containing protein	GSTUAT00000606001	Tuber aestivum (summer truffle)	-2.58672	6.00731
0	A0A292PZB5	A0A292PZB5_9PEZI	NADH-cytochrome b5 reductase (EC 1.6.2.2)	GSTUAT00003833001	Tuber aestivum (summer truffle)	-2.56966	5.9367
0.000311377	A0A292Q355	A0A292Q355_9PEZI	Uncharacterized protein	GSTUAT00001536001	Tuber aestivum (summer truffle)	-2.56516	5.91821
0.000652632	A0A292PXP4	A0A292PXP4_9PEZI	Uncharacterized protein	GSTUAT00004500001	Tuber aestivum (summer truffle)	-2.56149	5.90317
0.00132759	A0A317SN53	A0A317SN53_9PEZI	Elongation factor 2	C7212DRAFT_297859	Tuber magnatum (white Piedmont truffle)	-2.54326	5.82905
0.000483516	A0A292PLX8	A0A292PLX8_9PEZI	PH_6 domain-containing protein	GSTUAT00007200001	Tuber aestivum (summer truffle)	-2.52909	5.77207
0	A0A292Q3C7	A0A292Q3C7_9PEZI	Uncharacterized protein	GSTUAT00001991001	Tuber aestivum (summer truffle)	-2.51879	5.73101
0.000145985	A0A292PYG3	A0A292PYG3_9PEZI	Uncharacterized protein	GSTUAT00004373001	Tuber aestivum (summer truffle)	-2.49399	5.63334
3.50877e-05	A0A292PKG0	A0A292PKG0_9PEZI	Uncharacterized protein	GSTUAT00008949001	Tuber aestivum (summer truffle)	-2.48346	5.59237
0.00110092	A0A292Q500	A0A292Q500_9PEZI	BAR domain-containing protein	GSTUAT00001141001	Tuber aestivum (summer truffle)	-2.47883	5.57445
0.00300337	A0A317SJY0	A0A317SJY0_9PEZI	Uncharacterized protein	C7212DRAFT_346241	Tuber magnatum (white Piedmont truffle)	-2.46989	5.54002
0	A0A292PVB8	A0A292PVB8_9PEZI	Epimerase domain-containing protein	GSTUAT00005281001	Tuber aestivum (summer truffle)	-2.46818	5.53345
0.00472093	A0A292Q9I9	A0A292Q9I9_9PEZI	Uncharacterized protein	GSTUAT00000338001	Tuber aestivum (summer truffle)	-2.46292	5.51331
0	A0A292Q0M8	A0A292Q0M8_9PEZI	Amino_oxidase domain-containing protein	GSTUAT00003328001	Tuber aestivum (summer truffle)	-2.45769	5.49336
0.00541176	A0A292Q5D9	A0A292Q5D9_9PEZI	Uncharacterized protein	GSTUAT00000900001	Tuber aestivum (summer truffle)	-2.45255	5.47383
0	A0A292PUW9	A0A292PUW9_9PEZI	Dolichyl-phosphate-mannose--protein mannosyltransferase (EC 2.4.1.109)	GSTUAT00004613001	Tuber aestivum (summer truffle)	-2.44644	5.45069
0.000189189	A0A292PMH7	A0A292PMH7_9PEZI	Glutathione synthetase (GSH-S) (EC 6.3.2.3)	GSTUAT00008103001	Tuber aestivum (summer truffle)	-2.43212	5.39686
0.00987699	D5GHZ6	D5GHZ6_TUBMM	cobW domain-containing protein	GSTUM_00008207001	Tuber melanosporum (strain Mel28) (Perigord black truffle)	-2.43197	5.3963
0.00229818	A0A292Q0D5	A0A292Q0D5_9PEZI	FAD_binding_3 domain-containing protein	GSTUAT00002541001	Tuber aestivum (summer truffle)	-2.42683	5.37711
0.000319018	A0A292PPU0	A0A292PPU0_9PEZI	Uncharacterized protein	GSTUAT00006347001	Tuber aestivum (summer truffle)	-2.41655	5.33893
0.000676923	A0A292PYN4	A0A292PYN4_9PEZI	Glyceraldehyde-3-phosphate dehydrogenase (EC 1.2.1.12)	GSTUAT00004380001	Tuber aestivum (summer truffle)	-2.41261	5.32437
0.00135593	A0A292PYH5	A0A292PYH5_9PEZI	Tubulin-specific chaperone A	GSTUAT00003716001	Tuber aestivum (summer truffle)	-2.39418	5.25678
0.00413497	D5GFI8	D5GFI8_TUBMM	Homogentisate 1,2-dioxygenase (EC 1.13.11.5) (Homogentisate oxygenase) (Homogentisic acid oxidase) (Homogentisicase)	GSTUM_00006919001	Tuber melanosporum (strain Mel28) (Perigord black truffle)	-2.37574	5.19002
0.00299329	A0A317SVY4	A0A317SVY4_9PEZI	Terpene cyclase/mutase family member (EC 5.4.99.-)	C7212DRAFT_312046	Tuber magnatum (white Piedmont truffle)	-2.375	5.18736
0.00543536	A0A317SPH2	A0A317SPH2_9PEZI	GroES-like protein	C7212DRAFT_326032	Tuber magnatum (white Piedmont truffle)	-2.36296	5.14425
0	A0A292PU93	A0A292PU93_9PEZI	Beta-lactamase domain-containing protein	GSTUAT00005765001	Tuber aestivum (summer truffle)	-2.35423	5.11321
0.00272222	A0A292PR18	A0A292PR18_9PEZI	5-methyltetrahydropteroyltriglutamate--homocysteine S-methyltransferase (EC 2.1.1.14)	GSTUAT00006763001	Tuber aestivum (summer truffle)	-2.32113	4.99723
0.000696517	A0A292Q0T0	A0A292Q0T0_9PEZI	Aldedh domain-containing protein	GSTUAT00003453001	Tuber aestivum (summer truffle)	-2.31986	4.99284
0.00198496	A0A292Q2V6	A0A292Q2V6_9PEZI	CsbD domain-containing protein	GSTUAT00001849001	Tuber aestivum (summer truffle)	-2.31784	4.98585
0.000867925	D5GE81	D5GE81_TUBMM	AMP-binding domain-containing protein	GSTUM_00006417001	Tuber melanosporum (strain Mel28) (Perigord black truffle)	-2.31276	4.96833
0.00575385	D5GND4	D5GND4_TUBMM	SAC domain-containing protein	GSTUM_00011234001	Tuber melanosporum (strain Mel28) (Perigord black truffle)	-2.30381	4.9376
0.00499164	A0A292Q7H6	A0A292Q7H6_9PEZI	Uncharacterized protein	GSTUAT00001238001	Tuber aestivum (summer truffle)	-2.29858	4.91973
0.00327393	A0A292PUW0	A0A292PUW0_9PEZI	Uncharacterized protein	GSTUAT00005643001	Tuber aestivum (summer truffle)	-2.28782	4.88318
0.000311688	A0A292PPV8	A0A292PPV8_9PEZI	GrpE protein homolog, mitochondrial	GSTUAT00006367001	Tuber aestivum (summer truffle)	-2.27963	4.85553
0.00133333	A0A292Q3F1	A0A292Q3F1_9PEZI	Peptidyl-prolyl cis-trans isomerase (PPIase) (EC 5.2.1.8)	GSTUAT00002687001	Tuber aestivum (summer truffle)	-2.27783	4.84948
0.00518919	A0A317SY00	A0A317SY00_9PEZI	COX5B-domain-containing protein	C7212DRAFT_288257	Tuber magnatum (white Piedmont truffle)	-2.2709	4.82624
0	A0A292Q447	A0A292Q447_9PEZI	AMP_N domain-containing protein	GSTUAT00002163001	Tuber aestivum (summer truffle)	-2.26854	4.81835
0	A0A292Q021	A0A292Q021_9PEZI	Dihydrolipoamide acetyltransferase component of pyruvate dehydrogenase complex (EC 2.3.1.-)	GSTUAT00003177001	Tuber aestivum (summer truffle)	-2.26093	4.793
0	A0A292PQP9	A0A292PQP9_9PEZI	Uncharacterized protein	GSTUAT00006476001	Tuber aestivum (summer truffle)	-2.25349	4.76835
0.00403715	A0A292PLF4	A0A292PLF4_9PEZI	PKS_ER domain-containing protein	GSTUAT00007944001	Tuber aestivum (summer truffle)	-2.22976	4.69056
0.00249825	A0A292Q1J0	A0A292Q1J0_9PEZI	Uncharacterized protein	GSTUAT00002533001	Tuber aestivum (summer truffle)	-2.21734	4.65035
0.00579028	D5G6L6	D5G6L6_TUBMM	Uncharacterized protein	GSTUM_00002097001	Tuber melanosporum (strain Mel28) (Perigord black truffle)	-2.21369	4.6386
0.00922581	A0A292PXF2	A0A292PXF2_9PEZI	Uncharacterized protein	GSTUAT00003689001	Tuber aestivum (summer truffle)	-2.20865	4.62243
0	A0A292PTJ7	A0A292PTJ7_9PEZI	Uncharacterized protein	GSTUAT00005804001	Tuber aestivum (summer truffle)	-2.20078	4.59728
0.0053871	A0A292PU53	A0A292PU53_9PEZI	Actin-depolymerizing factor 1 (Cofilin)	GSTUAT00005930001	Tuber aestivum (summer truffle)	-2.19547	4.58039
0.00217647	A0A292PKP1	A0A292PKP1_9PEZI	40S ribosomal protein S8	GSTUAT00008855001	Tuber aestivum (summer truffle)	-2.1815	4.53625
0	A0A292PTE2	A0A292PTE2_9PEZI	VWFA domain-containing protein	GSTUAT00006170001	Tuber aestivum (summer truffle)	-2.14674	4.42826
0.00473043	A0A292PXB1	A0A292PXB1_9PEZI	3-deoxy-7-phosphoheptulonate synthase (EC 2.5.1.54)	GSTUAT00004229001	Tuber aestivum (summer truffle)	-2.14443	4.42118
0.00511295	A0A292PYQ9	A0A292PYQ9_9PEZI	Uncharacterized protein	GSTUAT00004315001	Tuber aestivum (summer truffle)	-2.1232	4.35659
0.00216974	A0A292Q5L6	A0A292Q5L6_9PEZI	DUF2235 domain-containing protein	GSTUAT00001712001	Tuber aestivum (summer truffle)	-2.1203	4.34784
0.00546316	A0A292Q3S0	A0A292Q3S0_9PEZI	zf-Tim10_DDP domain-containing protein	GSTUAT00001824001	Tuber aestivum (summer truffle)	-2.10114	4.29048
0.000309677	A0A292Q7Y5	A0A292Q7Y5_9PEZI	Uncharacterized protein	GSTUAT00000862001	Tuber aestivum (summer truffle)	-2.07759	4.22102
0.00422961	A0A292PYM5	A0A292PYM5_9PEZI	Uncharacterized protein	GSTUAT00004183001	Tuber aestivum (summer truffle)	-2.06811	4.19337
0.00125664	A0A292PQH2	A0A292PQH2_9PEZI	Uncharacterized protein	GSTUAT00007215001	Tuber aestivum (summer truffle)	-2.06356	4.18017
0	A0A292PTT8	A0A292PTT8_9PEZI	Aldo_ket_red domain-containing protein	GSTUAT00005833001	Tuber aestivum (summer truffle)	-2.06073	4.17197
0.000853081	A0A292Q5J4	A0A292Q5J4_9PEZI	Uncharacterized protein	GSTUAT00000913001	Tuber aestivum (summer truffle)	-2.04843	4.13656
0.00621106	A0A292Q2R5	A0A292Q2R5_9PEZI	Uncharacterized protein	GSTUAT00001862001	Tuber aestivum (summer truffle)	-2.02663	4.07452
0.000374269	A0A292PNG0	A0A292PNG0_9PEZI	Uncharacterized protein	GSTUAT00007893001	Tuber aestivum (summer truffle)	-2.01598	4.04455
0.000303797	D5G904	D5G904_TUBMM	Amidohydro-rel domain-containing protein	GSTUM_00004923001	Tuber melanosporum (strain Mel28) (Perigord black truffle)	-2.00558	4.0155
0.000712871	D5GCE3	D5GCE3_TUBMM	Alpha-1,4 glucan phosphorylase (EC 2.4.1.1)	GSTUM_00005850001	Tuber melanosporum (strain Mel28) (Perigord black truffle)	-1.97812	3.93979
0.00185328	A0A292PXL3	A0A292PXL3_9PEZI	Histone H1	GSTUAT00004660001	Tuber aestivum (summer truffle)	-1.9546	3.87608
0	A0A292Q3Y5	A0A292Q3Y5_9PEZI	Uncharacterized protein	GSTUAT00002287001	Tuber aestivum (summer truffle)	-1.92787	3.80493
0.00119643	D5GNF9	D5GNF9_TUBMM	Iso_dh domain-containing protein	GSTUM_00011274001	Tuber melanosporum (strain Mel28) (Perigord black truffle)	-1.92772	3.80453
0.00283959	A0A317SEK4	A0A317SEK4_9PEZI	Aminoacyl-tRNA hydrolase (EC 3.1.1.29)	C7212DRAFT_233381	Tuber magnatum (white Piedmont truffle)	-1.90939	3.7565
0.000167832	A0A292PKT0	A0A292PKT0_9PEZI	KARI N-terminal Rossmann domain-containing protein	GSTUAT00008808001	Tuber aestivum (summer truffle)	-1.89374	3.71597
0.00230657	A0A292Q4Y1	A0A292Q4Y1_9PEZI	Adenosylhomocysteinase (EC 3.3.1.1)	GSTUAT00001975001	Tuber aestivum (summer truffle)	-1.89108	3.70913
0.00114798	A0A292PJB3	A0A292PJB3_9PEZI	Uncharacterized protein	GSTUAT00009135001	Tuber aestivum (summer truffle)	-1.88904	3.70389
0	A0A292PNE3	A0A292PNE3_9PEZI	Dihydrolipoyl dehydrogenase (EC 1.8.1.4)	GSTUAT00007801001	Tuber aestivum (summer truffle)	-1.88538	3.6945
0.000627027	A0A292PMF3	A0A292PMF3_9PEZI	Aldedh domain-containing protein	GSTUAT00007183001	Tuber aestivum (summer truffle)	-1.86566	3.64435
0.00538338	A0A292Q9P2	A0A292Q9P2_9PEZI	Aldo_ket_red domain-containing protein	GSTUAT00000478001	Tuber aestivum (summer truffle)	-1.85044	3.6061
0.00489888	D5GAV4	D5GAV4_TUBMM	5-methyltetrahydropteroyltriglutamate--homocysteine S-methyltransferase (EC 2.1.1.14)	GSTUM_00005323001	Tuber melanosporum (strain Mel28) (Perigord black truffle)	-1.8466	3.59652
0.00109091	A0A292PTK9	A0A292PTK9_9PEZI	Kynureninase (EC 3.7.1.3) (Biosynthesis of nicotinic acid protein 5) (L-kynurenine hydrolase)	BNA5 GSTUAT00005018001	Tuber aestivum (summer truffle)	-1.83754	3.574
0.000301887	A0A292PRG2	A0A292PRG2_9PEZI	Uncharacterized protein	GSTUAT00006493001	Tuber aestivum (summer truffle)	-1.8185	3.52714
0.000320988	A0A292PZM1	A0A292PZM1_9PEZI	Adenylosuccinate lyase (ASL) (EC 4.3.2.2) (Adenylosuccinase) (Fragment)	GSTUAT00002931001	Tuber aestivum (summer truffle)	-1.80043	3.48324
0.000172662	A0A292PTR7	A0A292PTR7_9PEZI	Serine/threonine-protein phosphatase (EC 3.1.3.16)	GSTUAT00004970001	Tuber aestivum (summer truffle)	-1.79029	3.45884
0.00491785	D5G7N3	D5G7N3_TUBMM	Uncharacterized protein	GSTUM_00004644001	Tuber melanosporum (strain Mel28) (Perigord black truffle)	-1.78138	3.43755
0.00166802	A0A292PW37	A0A292PW37_9PEZI	Threonine synthase (EC 4.2.3.1)	GSTUAT00005121001	Tuber aestivum (summer truffle)	-1.78006	3.4344
0.00240569	A0A292PY40	A0A292PY40_9PEZI	Uncharacterized protein	GSTUAT00003451001	Tuber aestivum (summer truffle)	-1.77808	3.42969
0.00131579	A0A292PPN9	A0A292PPN9_9PEZI	Uncharacterized protein	GSTUAT00007310001	Tuber aestivum (summer truffle)	-1.75579	3.37711
0.0003	A0A292Q4P2	A0A292Q4P2_9PEZI	SGL domain-containing protein	GSTUAT00001962001	Tuber aestivum (summer truffle)	-1.75416	3.3733
0.00182101	A0A292PLT9	A0A292PLT9_9PEZI	Peptide hydrolase (EC 3.4.-.-)	GSTUAT00007848001	Tuber aestivum (summer truffle)	-1.75366	3.37213
0.00489014	A0A292PKE6	A0A292PKE6_9PEZI	Amine oxidase (EC 1.4.3.-)	GSTUAT00008964001	Tuber aestivum (summer truffle)	-1.73851	3.3369
0.00295593	A0A292PJB4	A0A292PJB4_9PEZI	(2E,6E)-farnesyl diphosphate synthase (EC 2.5.1.1) (EC 2.5.1.10) (Dimethylallyltranstransferase) (Farnesyl diphosphate synthase)	GSTUAT00008302001	Tuber aestivum (summer truffle)	-1.71334	3.27919
0.00781948	A0A292PLQ5	A0A292PLQ5_9PEZI	Tubulin alpha chain	GSTUAT00007257001	Tuber aestivum (summer truffle)	-1.69448	3.2366
0.000369942	A0A292Q761	A0A292Q761_9PEZI	Catalase (EC 1.11.1.6)	GSTUAT00000355001	Tuber aestivum (summer truffle)	-1.68892	3.22415
0.00621	A0A292Q2L6	A0A292Q2L6_9PEZI	Inositol-3-phosphate synthase (EC 5.5.1.4)	GSTUAT00001812001	Tuber aestivum (summer truffle)	-1.63357	3.1028
0.00707022	A0A292PXM9	A0A292PXM9_9PEZI	FK506-binding protein (EC 5.2.1.8)	GSTUAT00003555001	Tuber aestivum (summer truffle)	-1.6239	3.08207
0.00504444	A0A317SFH6	A0A317SFH6_9PEZI	Uncharacterized protein	C7212DRAFT_354843	Tuber magnatum (white Piedmont truffle)	-1.5819	2.99364
0.00168675	A0A292PNR8	A0A292PNR8_9PEZI	Pyrroline-5-carboxylate reductase (EC 1.5.1.2) (Fragment)	GSTUAT00007810001	Tuber aestivum (summer truffle)	-1.57473	2.9788
0.00070936	D5GC22	D5GC22_TUBMM	Cyanate hydratase (Cyanase) (EC 4.2.1.104) (Cyanate hydrolase) (Cyanate lyase)	cyn1 GSTUM_00005779001	Tuber melanosporum (strain Mel28) (Perigord black truffle)	-1.55803	2.94451
0.00663391	A0A292PMT4	A0A292PMT4_9PEZI	Mitogen-activated protein kinase (EC 2.7.11.24)	GSTUAT00007035001	Tuber aestivum (summer truffle)	-1.53281	2.89349
0.00538298	A0A292PP55	A0A292PP55_9PEZI	Uncharacterized protein	GSTUAT00006604001	Tuber aestivum (summer truffle)	-1.51598	2.85993
0.00181395	D5G4P9	D5G4P9_TUBMM	Transaldolase (EC 2.2.1.2)	GSTUM_00000035001	Tuber melanosporum (strain Mel28) (Perigord black truffle)	-1.47972	2.78895
0.000214765	D5GB70	D5GB70_TUBMM	Uncharacterized protein	GSTUM_00003770001	Tuber melanosporum (strain Mel28) (Perigord black truffle)	-1.46725	2.76494
0.00536927	A0A292PQT2	A0A292PQT2_9PEZI	Uncharacterized protein	GSTUAT00006927001	Tuber aestivum (summer truffle)	-1.46236	2.75559
0.0071401	A0A292Q777	A0A292Q777_9PEZI	M20_dimer domain-containing protein	GSTUAT00000521001	Tuber aestivum (summer truffle)	-1.46178	2.75448
0.00122667	A0A292PSQ8	A0A292PSQ8_9PEZI	Methylenetetrahydrofolate reductase (EC 1.5.1.20)	GSTUAT00005333001	Tuber aestivum (summer truffle)	-1.45888	2.74895
0.00141772	A0A292PR06	A0A292PR06_9PEZI	Autophagy-related protein 27	GSTUAT00006979001	Tuber aestivum (summer truffle)	-1.45118	2.73432
0.00886111	A0A292PIM5	A0A292PIM5_9PEZI	PABS domain-containing protein	GSTUAT00008565001	Tuber aestivum (summer truffle)	-1.44503	2.72268
0.00740528	D5G7H7	D5G7H7_TUBMM	Dolichyl-phosphate-mannose--protein mannosyltransferase (EC 2.4.1.109)	GSTUM_00002470001	Tuber melanosporum (strain Mel28) (Perigord black truffle)	-1.43453	2.70294
0.00511653	A0A292PSQ0	A0A292PSQ0_9PEZI	Elongation factor Tu (Fragment)	GSTUAT00006165001	Tuber aestivum (summer truffle)	-1.43004	2.69454
0.00297297	A0A292PJ05	A0A292PJ05_9PEZI	Uncharacterized protein (Fragment)	GSTUAT00009324001	Tuber aestivum (summer truffle)	-1.41239	2.66178
0.0032918	A0A292PLE1	A0A292PLE1_9PEZI	BSD domain-containing protein	GSTUAT00007552001	Tuber aestivum (summer truffle)	-1.406	2.65001
0.00990909	A0A292PNC4	A0A292PNC4_9PEZI	2-oxoisovalerate dehydrogenase subunit alpha (EC 1.2.4.4) (Branched-chain alpha-keto acid dehydrogenase E1 component alpha chain)	GSTUAT00006876001	Tuber aestivum (summer truffle)	-1.38668	2.61476
0.00255944	A0A292Q798	A0A292Q798_9PEZI	Fructose-bisphosphate aldolase (FBP aldolase) (EC 4.1.2.13)	GSTUAT00001103001	Tuber aestivum (summer truffle)	-1.37048	2.58557
0.00667971	A0A317ST53	A0A317ST53_9PEZI	Cytochrome c	C7212DRAFT_277582	Tuber magnatum (white Piedmont truffle)	-1.32418	2.50391
0.0062928	A0A292PVK3	A0A292PVK3_9PEZI	Glutamine synthetase (EC 6.3.1.2)	GSTUAT00005454001	Tuber aestivum (summer truffle)	-1.32249	2.50097
0.00622556	A0A292PU30	A0A292PU30_9PEZI	Protein kinase domain-containing protein	GSTUAT00005705001	Tuber aestivum (summer truffle)	-1.32228	2.50061
0.00510383	A0A292PVR2	A0A292PVR2_9PEZI	Septin-type G domain-containing protein	GSTUAT00005314001	Tuber aestivum (summer truffle)	-1.30739	2.47493
0.00421884	A0A292Q646	A0A292Q646_9PEZI	Glutamyl-tRNA synthetase (EC 6.1.1.17)	GSTUAT00001724001	Tuber aestivum (summer truffle)	-1.30644	2.4733
0.00864941	A0A292PUG9	A0A292PUG9_9PEZI	Uncharacterized protein	GSTUAT00004679001	Tuber aestivum (summer truffle)	-1.29044	2.44603
0.0088	D5G4D3	D5G4D3_TUBMM	Uncharacterized protein	GSTUM_00004058001	Tuber melanosporum (strain Mel28) (Perigord black truffle)	-1.25719	2.3903
0.00276817	A0A292PYZ3	A0A292PYZ3_9PEZI	Succinate--CoA ligase [ADP-forming] subunit beta, mitochondrial (EC 6.2.1.5) (Succinyl-CoA synthetase beta chain) (SCS-beta)	GSTUAT00004135001	Tuber aestivum (summer truffle)	-1.25021	2.37876
0.00601511	A0A292PRF8	A0A292PRF8_9PEZI	ANK_REP_REGION domain-containing protein	GSTUAT00006251001	Tuber aestivum (summer truffle)	-1.24144	2.36434
0.0021978	A0A292PTK5	A0A292PTK5_9PEZI	Amidohydro-rel domain-containing protein (Fragment)	GSTUAT00005881001	Tuber aestivum (summer truffle)	-1.22551	2.33838
0	A0A292PUQ1	A0A292PUQ1_9PEZI	Aminopeptidase (EC 3.4.11.-)	GSTUAT00004609001	Tuber aestivum (summer truffle)	-1.17784	2.26238
0.00407407	A0A292Q6P3	A0A292Q6P3_9PEZI	Uncharacterized protein	GSTUAT00000415001	Tuber aestivum (summer truffle)	-1.17495	2.25785
0.00164898	A0A292PYU7	A0A292PYU7_9PEZI	Peptidase_M3 domain-containing protein	GSTUAT00003162001	Tuber aestivum (summer truffle)	-1.16743	2.24611
0.00569948	A0A292Q6U2	A0A292Q6U2_9PEZI	PPM-type phosphatase domain-containing protein	GSTUAT00001481001	Tuber aestivum (summer truffle)	-1.13129	2.19055
0	A0A292PTA9	A0A292PTA9_9PEZI	Isocitrate dehydrogenase [NAD] subunit, mitochondrial	GSTUAT00005062001	Tuber aestivum (summer truffle)	-1.12145	2.17566
0.00880374	A0A292PLA2	A0A292PLA2_9PEZI	Phosphoglycerate kinase (EC 2.7.2.3)	GSTUAT00008644001	Tuber aestivum (summer truffle)	-1.12105	2.17505
0.00190114	A0A292PPN2	A0A292PPN2_9PEZI	Formate dehydrogenase (FDH) (EC 1.17.1.9) (NAD-dependent formate dehydrogenase)	GSTUAT00007156001	Tuber aestivum (summer truffle)	-1.10912	2.15714
0.00490395	A0A317SEV0	A0A317SEV0_9PEZI	MICOS complex subunit MIC60 (Mitofilin)	C7212DRAFT_360239	Tuber magnatum (white Piedmont truffle)	-1.107	2.15397
0.00511172	A0A292PKU6	A0A292PKU6_9PEZI	Septin-type G domain-containing protein	GSTUAT00008544001	Tuber aestivum (summer truffle)	-1.06723	2.09541
0.00397508	A0A292Q675	A0A292Q675_9PEZI	Aha1_N domain-containing protein	GSTUAT00000559001	Tuber aestivum (summer truffle)	-1.06237	2.08836
0.00183529	A0A292PLA9	A0A292PLA9_9PEZI	Peripheral subunit-binding (PSBD) domain-containing protein	GSTUAT00008654001	Tuber aestivum (summer truffle)	-1.05821	2.08235
0.00136752	D5G639	D5G639_TUBMM	Septin-type G domain-containing protein	GSTUM_00001755001	Tuber melanosporum (strain Mel28) (Perigord black truffle)	-1.04535	2.06387
0.00452632	A0A292Q1A1	A0A292Q1A1_9PEZI	Uncharacterized protein	GSTUAT00003104001	Tuber aestivum (summer truffle)	-1.04326	2.06088
0.00109589	A0A292PT74	A0A292PT74_9PEZI	Uncharacterized protein	GSTUAT00005931001	Tuber aestivum (summer truffle)	-1.02067	2.02886
0.00349045	A0A292Q5I5	A0A292Q5I5_9PEZI	Uncharacterized protein	GSTUAT00001641001	Tuber aestivum (summer truffle)	-1.00627	2.00871

## Sheet: GOA proteins up T. albidum
GO ID	GO Description	p-val	corrected p-val	Cluster frequency	Total frequency	Genes
70887	cellular response to chemical stimulus	5.686e-05	0.019614	8/122 6.5%	114/10365 1.0%	A0A317SKV9 D5G8L0 A0A317SGL5 D5GI33 A0A292Q106 A0A317SWX4 D5G588 A0A317SLE1
98869	cellular oxidant detoxification	0.00010093	0.019614	6/122 4.9%	64/10365 0.6%	A0A317SKV9 A0A317SGL5 D5GI33 A0A292Q106 A0A317SWX4 A0A317SLE1
1990748	cellular detoxification	0.00015383	0.019614	6/122 4.9%	69/10365 0.6%	A0A317SKV9 A0A317SGL5 D5GI33 A0A292Q106 A0A317SWX4 A0A317SLE1
9636	response to toxic substance	0.00015383	0.019614	6/122 4.9%	69/10365 0.6%	A0A317SKV9 A0A317SGL5 D5GI33 A0A292Q106 A0A317SWX4 A0A317SLE1
98754	detoxification	0.00015383	0.019614	6/122 4.9%	69/10365 0.6%	A0A317SKV9 A0A317SGL5 D5GI33 A0A292Q106 A0A317SWX4 A0A317SLE1
97237	cellular response to toxic substance	0.00015383	0.019614	6/122 4.9%	69/10365 0.6%	A0A317SKV9 A0A317SGL5 D5GI33 A0A292Q106 A0A317SWX4 A0A317SLE1
55114	oxidation-reduction process	0.00020741	0.022667	32/122 26.2%	1438/10365 13.8%	D5GQ81 D5GI47 D5GIY7 A0A317SH84 D5GLQ7 A0A317SKU2 A0A317T1Z8 A0A317SKV9 D5GMF0 A0A317SGL5 A0A317SWX4 A0A317SJJ4 D5G4K9 D5GFY7 D5GMH9 D5GJ34 A0A292PLB5 D5G5Y0 D5GI33 D5G6F8 D5G620 D5GI16 D5GQ76 A0A292Q1Q1 D5G736 A0A292Q106 D5G657 A0A317SKK5 D5G4J8 A0A317STQ4 A0A317SLE1 A0A292PL43
42221	response to chemical	0.0002512	0.024021	8/122 6.5%	141/10365 1.3%	A0A317SKV9 D5G8L0 A0A317SGL5 D5GI33 A0A292Q106 A0A317SWX4 D5G588 A0A317SLE1

## Sheet: GOA proteins up T. aestivum
GO ID	GO Description	p-val	corrected p-val	Cluster frequency	Total frequency	Genes
55114	oxidation-reduction process	9.1285e-11	4.546e-08	47/129 36.4%	1438/10365 13.8%	A0A292PNC4 A0A292Q0A1 A0A292Q5I5 A0A292PYM5 D5GFI8 D5GJE0 A0A292Q0M8 A0A292PSQ8 A0A292PKE6 A0A292PNE3 D5GCE3 D5GJQ7 A0A292PRG3 A0A292PQT2 A0A292PYZ3 A0A292PPN2 A0A292PNR8 A0A317ST53 A0A292Q2R7 A0A292PKT0 A0A317SKL8 A0A292Q0T0 A0A292PTA9 D5GNF9 A0A292Q0R1 A0A292PYN4 A0A292Q1F6 A0A292PPH9 A0A292PTT8 A0A292PMN9 A0A292PLF4 A0A292PMF3 A0A292PPN9 D5G4P9 A0A317SP86 A0A292Q761 A0A292Q0S5 A0A292PY80 A0A31…
44281	small molecule metabolic process	8.2545e-08	2.0554e-05	37/129 28.6%	1195/10365 11.5%	A0A292PNC4 A0A292PYM5 A0A292PTK9 A0A292PXI5 A0A317SGU1 A0A292Q646 D5GFI8 A0A292PSQ8 A0A317SG24 A0A292PZM1 A0A292PLA2 A0A292PVK3 D5GJQ7 A0A292PHH1 A0A292Q3T4 A0A292PPN2 A0A292PNR8 A0A292Q798 A0A292PSR4 A0A292PKT0 D5GC22 A0A317SXZ8 A0A292PL33 D5GNF9 A0A292PYN4 A0A292Q6P3 A0A292Q8P0 A0A292PR18 A0A292Q2L6 A0A292PRL5 A0A292PW37 A0A292PKF7 D5G7N3 A0A292PXB1 D5GHZ6 A0A292Q4Y1 D5GAV4
6082	organic acid metabolic process	1.3282e-07	2.2048e-05	27/129 20.9%	710/10365 6.8%	A0A292PNC4 A0A292PYM5 A0A292PTK9 A0A317SGU1 A0A292Q646 D5GFI8 A0A292PSQ8 A0A317SG24 A0A292PLA2 A0A292PVK3 D5GJQ7 A0A292PHH1 A0A292PPN2 A0A292PNR8 A0A292Q798 A0A292PKT0 D5GC22 A0A292PL33 D5GNF9 A0A292PYN4 A0A292Q8P0 A0A292PR18 A0A292PW37 A0A292PKF7 D5G7N3 A0A292PXB1 D5GAV4
19752	carboxylic acid metabolic process	9.2631e-06	0.0011533	23/129 17.8%	679/10365 6.5%	A0A292PYN4 A0A292PYM5 A0A292PTK9 A0A317SGU1 A0A292Q646 A0A292Q8P0 A0A292PR18 D5GFI8 A0A292PSQ8 A0A292PW37 A0A317SG24 A0A292PKF7 A0A292PLA2 A0A292PVK3 D5GJQ7 A0A292PHH1 D5G7N3 A0A292PPN2 A0A292PNR8 A0A292Q798 D5GAV4 A0A292PL33 D5GNF9
43436	oxoacid metabolic process	1.2915e-05	0.0012863	23/129 17.8%	693/10365 6.6%	A0A292PYN4 A0A292PYM5 A0A292PTK9 A0A317SGU1 A0A292Q646 A0A292Q8P0 A0A292PR18 D5GFI8 A0A292PSQ8 A0A292PW37 A0A317SG24 A0A292PKF7 A0A292PLA2 A0A292PVK3 D5GJQ7 A0A292PHH1 D5G7N3 A0A292PPN2 A0A292PNR8 A0A292Q798 D5GAV4 A0A292PL33 D5GNF9
8152	metabolic process	5.3484e-05	0.0044392	110/129 85.2%	7285/10365 70.2%	A0A292PNC4 A0A292PUI8 A0A292Q3C7 D5GFI8 A0A292Q0M8 A0A317SG24 A0A292PKE6 A0A292PVK3 D5GJQ7 A0A292PHH1 A0A292PYZ3 A0A292Q3T4 A0A292Q2R5 A0A292Q2R7 A0A317SFH6 D5GC22 A0A292Q4F2 A0A292PPH9 A0A292PRL5 A0A292PKF7 A0A317SVY4 A0A317SJQ9 D5GNA2 A0A292PXM9 A0A292PYG3 A0A292PUW9 D5GCE3 A0A317SN53 A0A292PL59 A0A292PPN2 A0A292PNR8 A0A292Q798 A0A292PKT0 A0A317SXZ8 A0A292Q0T0 A0A292PXN5 A0A292Q1F6 A0A292Q6P3 A…
6091	generation of precursor metabolites and energy	0.00013493	0.0095992	11/129 8.5%	230/10365 2.2%	A0A292PYN4 D5G4P9 A0A292PYZ3 A0A292PPH9 A0A292Q798 A0A317ST53 A0A292PTA9 A0A317SY00 A0A292PLA2 D5GCE3 D5GJQ7
1901605	alpha-amino acid metabolic process	0.0002206	0.013732	12/129 9.3%	285/10365 2.7%	A0A292PHH1 A0A292PTK9 A0A292PNR8 A0A292PR18 D5GFI8 A0A292PSQ8 A0A292PW37 D5GAV4 A0A292PKF7 A0A292PL33 D5GNF9 A0A292PVK3
1901566	organonitrogen compound biosynthetic process	0.00026009	0.014392	34/129 26.3%	1496/10365 14.4%	A0A292PTK9 A0A292PXI5 A0A292PUI8 A0A292PYG3 A0A292PUW9 A0A292Q646 A0A317SG24 A0A292PZM1 A0A292PVK3 A0A317SN53 A0A292PHH1 A0A292Q3T4 A0A292PNR8 A0A292PSR4 A0A292PKT0 A0A317SFH6 A0A317SXZ8 A0A292PL33 A0A292PP95 A0A292PKP1 D5GNF9 D5G7H7 A0A292Q8P0 A0A292PR18 A0A292PW37 A0A292PKF7 A0A292PMH7 D5GGH1 A0A317T481 A0A292PJ06 A0A292PIM5 A0A292PSQ0 A0A292PXB1 D5GAV4
9066	aspartate family amino acid metabolic process	0.0003807	0.01728	6/129 4.6%	77/10365 0.7%	A0A292PR18 A0A292PSQ8 A0A292PW37 D5GAV4 A0A292PKF7 D5GNF9
6167	AMP biosynthetic process	0.00038169	0.01728	3/129 2.3%	12/10365 0.1%	A0A292Q3T4 A0A292PXI5 A0A292PZM1
46084	adenine biosynthetic process	0.00090726	0.031107	2/129 1.5%	4/10365 0.0%	A0A292Q3T4 D5GAV4
6520	cellular amino acid metabolic process	0.00091579	0.031107	15/129 11.6%	481/10365 4.6%	A0A292PTK9 A0A292Q646 A0A292Q8P0 A0A292PR18 D5GFI8 A0A292PSQ8 A0A292PW37 A0A317SG24 A0A292PKF7 A0A292PVK3 A0A292PHH1 A0A292PNR8 D5GAV4 A0A292PL33 D5GNF9
46033	AMP metabolic process	0.0011273	0.031107	3/129 2.3%	17/10365 0.1%	A0A292Q3T4 A0A292PXI5 A0A292PZM1
98869	cellular oxidant detoxification	0.0011707	0.031107	5/129 3.8%	64/10365 0.6%	A0A317SP86 A0A292Q761 A0A292Q2R7 D5GJE0 A0A317SKL8
6979	response to oxidative stress	0.0012558	0.031107	5/129 3.8%	65/10365 0.6%	A0A317SP86 A0A292Q761 A0A292PTJ7 A0A292Q2R7 A0A317SKL8
1901564	organonitrogen compound metabolic process	0.0012862	0.031107	58/129 44.9%	3314/10365 31.9%	A0A292PNC4 A0A292PTK9 A0A292PUI8 A0A292Q646 D5GFI8 A0A292PSQ8 A0A317SG24 A0A292PKE6 A0A292PYU7 A0A292PVK3 A0A292PLT9 A0A292PHH1 A0A292Q3T4 A0A292PSR4 A0A292Q777 A0A317SFH6 D5GC22 A0A292PL33 A0A292Q0R1 A0A292PYN4 D5G7H7 A0A292QA38 A0A292PKF7 D5GGH1 A0A292PJ06 D5GHZ6 A0A292PXM9 A0A292PXI5 A0A292PYG3 A0A292PUW9 A0A292PZM1 A0A292PLA2 A0A317SN53 A0A292PU30 A0A292PNR8 A0A292Q798 A0A292PKT0 A0A317SXZ8 A…
6555	methionine metabolic process	0.0013444	0.031107	4/129 3.1%	39/10365 0.3%	A0A292PR18 A0A292PSQ8 D5GAV4 A0A292PKF7
9067	aspartate family amino acid biosynthetic process	0.0014395	0.031107	5/129 3.8%	67/10365 0.6%	A0A292PR18 A0A292PW37 D5GAV4 A0A292PKF7 D5GNF9
46083	adenine metabolic process	0.0014998	0.031107	2/129 1.5%	5/10365 0.0%	A0A292Q3T4 D5GAV4
44209	AMP salvage	0.0014998	0.031107	2/129 1.5%	5/10365 0.0%	A0A292Q3T4 A0A292PXI5
72521	purine-containing compound metabolic process	0.0016293	0.031107	9/129 6.9%	219/10365 2.1%	A0A292PYN4 A0A292Q3T4 A0A292PXI5 A0A292Q798 A0A292PSR4 A0A317SXZ8 D5GAV4 A0A292PZM1 A0A292PLA2
1990748	cellular detoxification	0.0016424	0.031107	5/129 3.8%	69/10365 0.6%	A0A317SP86 A0A292Q761 A0A292Q2R7 D5GJE0 A0A317SKL8
9636	response to toxic substance	0.0016424	0.031107	5/129 3.8%	69/10365 0.6%	A0A317SP86 A0A292Q761 A0A292Q2R7 D5GJE0 A0A317SKL8
98754	detoxification	0.0016424	0.031107	5/129 3.8%	69/10365 0.6%	A0A317SP86 A0A292Q761 A0A292Q2R7 D5GJE0 A0A317SKL8
97237	cellular response to toxic substance	0.0016424	0.031107	5/129 3.8%	69/10365 0.6%	A0A317SP86 A0A292Q761 A0A292Q2R7 D5GJE0 A0A317SKL8
1901607	alpha-amino acid biosynthetic process	0.0016865	0.031107	8/129 6.2%	178/10365 1.7%	A0A292PNR8 A0A292PR18 A0A292PW37 D5GAV4 A0A292PKF7 A0A292PL33 D5GNF9 A0A292PVK3
44283	small molecule biosynthetic process	0.0020147	0.035833	14/129 10.8%	468/10365 4.5%	A0A292PTK9 A0A292PXI5 A0A292PR18 A0A292Q2L6 A0A292PW37 A0A292PKF7 A0A292PVK3 A0A292Q3T4 A0A292PNR8 A0A292PKT0 A0A292PXB1 D5GAV4 A0A292PL33 D5GNF9
6414	translational elongation	0.0022993	0.039485	4/129 3.1%	45/10365 0.4%	A0A317SN53 A0A292PJ06 A0A292PSQ0 A0A292PUI8
9308	amine metabolic process	0.0027005	0.043487	4/129 3.1%	47/10365 0.4%	A0A292PIM5 A0A292PTK9 A0A292PKE6 A0A292Q0R1
9150	purine ribonucleotide metabolic process	0.002707	0.043487	8/129 6.2%	192/10365 1.8%	A0A292PYN4 A0A292Q3T4 A0A292PXI5 A0A292Q798 A0A292PSR4 A0A317SXZ8 A0A292PZM1 A0A292PLA2
16053	organic acid biosynthetic process	0.0028303	0.044047	11/129 8.5%	332/10365 3.2%	A0A292PTK9 A0A292PNR8 A0A292PKT0 A0A292PXB1 A0A292PR18 A0A292PW37 D5GAV4 A0A292PKF7 A0A292PL33 D5GNF9 A0A292PVK3
6163	purine nucleotide metabolic process	0.0029781	0.044943	8/129 6.2%	195/10365 1.8%	A0A292PYN4 A0A292Q3T4 A0A292PXI5 A0A292Q798 A0A292PSR4 A0A317SXZ8 A0A292PZM1 A0A292PLA2
