# Supplementary material for: Investigation of the Proteomes of the Truffles Tuber albidum pico, T. aestivum, T. indicum, T. magnatum, and T. melanosporum
Source: Int J Mol Sci. 2021 Nov 30;22(23):12999. doi: 10.3390/ijms222312999 (PMC8658033; doi:10.3390/ijms222312999)
Supplement: Supplementary file 1 [file ijms-22-12999-s001.zip › Supplemental Information/SupplementalInformation.xlsx]

## Sheet: Sample IDs
Sample	Species
Truffle_1	Tuber indicum
Truffle_10_1	Tuber aestivum
Truffle_10_2	Tuber aestivum
Truffle_10_3	Tuber aestivum
Truffle_10_4	Tuber aestivum
Truffle_10_5	Tuber aestivum
Truffle_10_6	Tuber aestivum
Truffle_10_7	Tuber aestivum
Truffle_10_8	Tuber aestivum
Truffle_10_9	Tuber aestivum
Truffle_12	Tuber magnatum
Truffle_13	Tuber melanosporum
Truffle_14	Tuber albidum Pico
Truffle_16	Tuber magnatum
Truffle_17	Tuber melanosporum
Truffle_18	Tuber aestivum
Truffle_19	Tuber magnatum (?)
Truffle_2	Tuber sinense
Truffle_21	Tuber melanosporum
Truffle_22	Tuber aestivum
Truffle_23	Tuber aestivum
Truffle_24	Tuber aestivum
Truffle_25	Tuber aestivum
Truffle_26	Tuber indicum
Truffle_27	Tuber aestivum
Truffle_28	Tuber aestivum
Truffle_29	Tuber aestivum
Truffle_3	Tuber himalayense
Truffle_30	Tuber indicum
Truffle_31	Tuber aestivum
Truffle_32	Tuber aestivum
Truffle_33	Tuber magnatum
Truffle_34	Tuber magnatum
Truffle_35	Tuber magnatum
Truffle_36	Tuber magnatum
Truffle_37	Tuber magnatum
Truffle_38	Tuber magnatum
Truffle_39	Tuber magnatum
Truffle_40	Tuber magnatum
Truffle_41	Tuber magnatum
Truffle_42	Tuber magnatum
Truffle_43	Tuber magnatum
Truffle_44	Tuber indicum
Truffle_45	Tuber melanosporum
Truffle_46_1	Tuber melanosporum
Truffle_46_2	Tuber melanosporum
Truffle_46_3	Tuber melanosporum
Truffle_47_1	Tuber melanosporum
Truffle_47_2	Tuber moscatum
Truffle_47_3	Tuber borchii
Truffle_48_1	Tuber aestivum
Truffle_48_2	Tuber aestivum
Truffle_49	Tuber melanosporum
Truffle_50	Tuber albidum Pico
Truffle_51	Tuber albidum Pico
Truffle_52	Tuber indicum
Truffle_53	Tuber indicum
Truffle_54	Tuber indicum
Truffle_55	Tuber melanosporum
Truffle_56	Tuber aestivum
Truffle_57	Tuber aestivum
Truffle_58	Tuber aestivum
Truffle_59	Tuber aestivum
Truffle_60	Tuber aestivum
Truffle_63	Tuber aestivum
Truffle_64	Tuber aestivum
Truffle_65	Tuber indicum
Truffle_66	Tuber mesentericum
Truffle_67	Tuber magnatum
Truffle_68	Tuber magnatum
Truffle_69	Tuber magnatum
Truffle_70	Tuber magnatum
Truffle_71	Tuber mesentericum
Truffle_73	Tuber magnatum
Truffle_74	Tuber magnatum
Truffle_75	Tuber indicum
Truffle_76	Tuber indicum
Truffle_77	Tuber melanosporum
Truffle_78	Tuber albidum Pico

## Sheet: Sample Preparation 
Protein IDs	Majority protein IDs	Peptide counts (all)	Peptide counts (razor+unique)	Peptide counts (unique)	Fasta headers	Number of proteins	Peptides	Razor + unique peptides	Unique peptides	Peptides SDC_1	Peptides SDC_2	Peptides SDC_3	Peptides SDS_30K_1	Peptides SDS_30K_2	Peptides SDS_30K_3	Peptides Urea_30K_1	Peptides Urea_30K_2	Peptides Urea_30K_3	Razor + unique peptides SDC_1	Razor + unique peptides SDC_2	Razor + unique peptides SDC_3	Razor + unique peptides SDS_30K_1	Razor + unique peptides SDS_30K_2	Razor + unique peptides SDS_30K_3	Razor + unique peptides Urea_30K_1	Razor + unique peptides Urea_30K_2	Razor + unique peptides Urea_30K_3	Unique peptides SDC_1	Unique peptides SDC_2	Unique peptides SDC_3	Unique peptides SDS_30K_1	Unique peptides SDS_30K_2	Unique peptides SDS_30K_3	Unique peptides Urea_30K_1	Unique peptides Urea_30K_2	Unique peptides Urea_30K_3	Sequence coverage [%]	Unique + razor sequence coverage [%]	Unique sequence coverage [%]	Mol. weight [kDa]	Sequence length	Sequence lengths	Q-value	Score	Identification type SDC_1	Identification type SDC_2	Identification type SDC_3	Identification type SDS_30K_1	Identification type SDS_30K_2
D5G3U4	D5G3U4	2	2	2	tr|D5G3U4|D5G3U4_TUBMM Uncharacterized protein OS=Tuber melanosporum (strain Mel28) GN=GSTUM_00003807001 PE=4 SV=1	1	2	2	2	1	1	1	1	2	1	0	0	0	1	1	1	1	2	1	0	0	0	1	1	1	1	2	1	0	0	0	2	2	2	122.88	1072	1072	0.00088574	6.4905	By MS/MS	By MS/MS	By MS/MS	By matching	By MS/MS
D5G3U6	D5G3U6	7	7	7	tr|D5G3U6|D5G3U6_TUBMM Uncharacterized protein OS=Tuber melanosporum (strain Mel28) GN=GSTUM_00003809001 PE=4 SV=1	1	7	7	7	6	6	6	6	7	7	2	2	0	6	6	6	6	7	7	2	2	0	6	6	6	6	7	7	2	2	0	36.8	36.8	36.8	29.571	261	261	0	31.252	By MS/MS	By MS/MS	By MS/MS	By MS/MS	By MS/MS
D5G3U8	D5G3U8	11	11	11	tr|D5G3U8|D5G3U8_TUBMM Uncharacterized protein OS=Tuber melanosporum (strain Mel28) GN=GSTUM_00003811001 PE=3 SV=1	1	11	11	11	9	10	10	11	11	11	1	0	2	9	10	10	11	11	11	1	0	2	9	10	10	11	11	11	1	0	2	27.1	27.1	27.1	52.72	480	480	0	64.624	By MS/MS	By MS/MS	By MS/MS	By MS/MS	By MS/MS
D5G3V6	D5G3V6	10	10	10	tr|D5G3V6|D5G3V6_TUBMM Uncharacterized protein OS=Tuber melanosporum (strain Mel28) GN=GSTUM_00003820001 PE=3 SV=1	1	10	10	10	8	7	7	8	9	9	5	4	4	8	7	7	8	9	9	5	4	4	8	7	7	8	9	9	5	4	4	26.3	26.3	26.3	38.934	391	391	0	38.03	By MS/MS	By MS/MS	By MS/MS	By MS/MS	By MS/MS
D5G3W2	D5G3W2	3	3	3	tr|D5G3W2|D5G3W2_TUBMM Uncharacterized protein OS=Tuber melanosporum (strain Mel28) GN=GSTUM_00003826001 PE=3 SV=1	1	3	3	3	2	1	3	3	2	2	1	0	0	2	1	3	3	2	2	1	0	0	2	1	3	3	2	2	1	0	0	35.3	35.3	35.3	17.695	167	167	0	31.579	By MS/MS	By MS/MS	By MS/MS	By MS/MS	By MS/MS
D5G3W3	D5G3W3	5	5	5	tr|D5G3W3|D5G3W3_TUBMM Uncharacterized protein OS=Tuber melanosporum (strain Mel28) GN=GSTUM_00003827001 PE=3 SV=1	1	5	5	5	3	4	3	5	5	4	0	0	0	3	4	3	5	5	4	0	0	0	3	4	3	5	5	4	0	0	0	15.8	15.8	15.8	40.997	373	373	0	46.222	By MS/MS	By MS/MS	By MS/MS	By MS/MS	By MS/MS
D5G3W4	D5G3W4	21	21	21	tr|D5G3W4|D5G3W4_TUBMM Glycogen [starch] synthase OS=Tuber melanosporum (strain Mel28) GN=GSTUM_00003828001 PE=3 SV=1	1	21	21	21	11	12	10	16	17	12	5	4	7	11	12	10	16	17	12	5	4	7	11	12	10	16	17	12	5	4	7	38.3	38.3	38.3	79.86	702	702	0	86.252	By MS/MS	By MS/MS	By MS/MS	By MS/MS	By MS/MS
D5G3W6	D5G3W6	9	9	9	tr|D5G3W6|D5G3W6_TUBMM Uncharacterized protein OS=Tuber melanosporum (strain Mel28) GN=GSTUM_00003830001 PE=4 SV=1	1	9	9	9	6	3	5	7	6	7	0	1	0	6	3	5	7	6	7	0	1	0	6	3	5	7	6	7	0	1	0	33.5	33.5	33.5	39.646	367	367	0	56.914	By MS/MS	By MS/MS	By MS/MS	By MS/MS	By MS/MS
D5G3W8	D5G3W8	8	8	8	tr|D5G3W8|D5G3W8_TUBMM Uncharacterized protein OS=Tuber melanosporum (strain Mel28) GN=GSTUM_00003834001 PE=4 SV=1	1	8	8	8	8	7	8	6	6	5	0	0	0	8	7	8	6	6	5	0	0	0	8	7	8	6	6	5	0	0	0	52.7	52.7	52.7	17.029	148	148	0	87.971	By MS/MS	By MS/MS	By MS/MS	By MS/MS	By MS/MS
D5G3X1	D5G3X1	7	7	6	tr|D5G3X1|D5G3X1_TUBMM DNA helicase OS=Tuber melanosporum (strain Mel28) GN=GSTUM_00003837001 PE=3 SV=1	1	7	7	6	2	2	3	6	6	4	1	1	1	2	2	3	6	6	4	1	1	1	2	1	2	5	5	3	0	0	0	13.8	13.8	11.7	79.122	720	720	0	23.04	By matching	By MS/MS	By MS/MS	By MS/MS	By MS/MS
D5G3X3	D5G3X3	2	2	2	tr|D5G3X3|D5G3X3_TUBMM V-type proton ATPase subunit F OS=Tuber melanosporum (strain Mel28) GN=GSTUM_00003840001 PE=3 SV=1	1	2	2	2	2	2	2	1	1	0	0	0	0	2	2	2	1	1	0	0	0	0	2	2	2	1	1	0	0	0	0	17.6	17.6	17.6	14.009	125	125	0.0016793	5.4815	By MS/MS	By matching	By MS/MS	By matching	By MS/MS
D5G3X7	D5G3X7	3	3	3	tr|D5G3X7|D5G3X7_TUBMM Uncharacterized protein OS=Tuber melanosporum (strain Mel28) GN=GSTUM_00003847001 PE=4 SV=1	1	3	3	3	2	1	3	3	3	2	0	0	1	2	1	3	3	3	2	0	0	1	2	1	3	3	3	2	0	0	1	5.9	5.9	5.9	73.687	661	661	0	10.806	By matching	By matching	By MS/MS	By MS/MS	By MS/MS
D5G3X9	D5G3X9	1	1	1	tr|D5G3X9|D5G3X9_TUBMM Uncharacterized protein OS=Tuber melanosporum (strain Mel28) GN=GSTUM_00003849001 PE=4 SV=1	1	1	1	1	1	0	0	1	1	1	0	0	0	1	0	0	1	1	1	0	0	0	1	0	0	1	1	1	0	0	0	7.4	7.4	7.4	13.739	135	135	0.0022489	3.5115	By matching			By matching	By MS/MS
D5G3Y0	D5G3Y0	1	1	1	tr|D5G3Y0|D5G3Y0_TUBMM Uncharacterized protein OS=Tuber melanosporum (strain Mel28) GN=GSTUM_00003850001 PE=4 SV=1	1	1	1	1	0	0	0	1	1	1	1	1	0	0	0	0	1	1	1	1	1	0	0	0	0	1	1	1	1	1	0	5.2	5.2	5.2	21.374	229	229	0	11.317				By MS/MS	By MS/MS
D5G3Y3	D5G3Y3	14	14	13	tr|D5G3Y3|D5G3Y3_TUBMM Uncharacterized protein OS=Tuber melanosporum (strain Mel28) GN=GSTUM_00003856001 PE=3 SV=1	1	14	14	13	8	9	10	9	9	9	4	4	4	8	9	10	9	9	9	4	4	4	7	8	9	8	8	8	4	4	4	20.3	20.3	18.9	77.135	694	694	0	54.979	By MS/MS	By MS/MS	By MS/MS	By MS/MS	By MS/MS
D5G3Y4	D5G3Y4	1	1	1	tr|D5G3Y4|D5G3Y4_TUBMM Glutamine-dependent NAD(+) synthetase OS=Tuber melanosporum (strain Mel28) GN=GSTUM_00003858001 PE=3 SV=1	1	1	1	1	1	1	1	1	1	1	0	0	0	1	1	1	1	1	1	0	0	0	1	1	1	1	1	1	0	0	0	1.7	1.7	1.7	79.41	705	705	0.0071276	2.879	By matching	By MS/MS	By matching	By matching	By matching
D5G3Y5	D5G3Y5	2	2	2	tr|D5G3Y5|D5G3Y5_TUBMM Uncharacterized protein OS=Tuber melanosporum (strain Mel28) GN=GSTUM_00003859001 PE=4 SV=1	1	2	2	2	1	0	0	1	1	2	0	0	0	1	0	0	1	1	2	0	0	0	1	0	0	1	1	2	0	0	0	3.5	3.5	3.5	92.088	835	835	0	8.9358	By matching			By MS/MS	By MS/MS
D5G3Y6	D5G3Y6	6	6	6	tr|D5G3Y6|D5G3Y6_TUBMM Uncharacterized protein OS=Tuber melanosporum (strain Mel28) GN=GSTUM_00003860001 PE=4 SV=1	1	6	6	6	1	2	2	5	4	6	1	0	0	1	2	2	5	4	6	1	0	0	1	2	2	5	4	6	1	0	0	17.9	17.9	17.9	59.579	546	546	0	23.155	By matching	By matching	By matching	By MS/MS	By MS/MS
D5G3Z0	D5G3Z0	8	8	8	tr|D5G3Z0|D5G3Z0_TUBMM Nucleoside diphosphate kinase OS=Tuber melanosporum (strain Mel28) GN=GSTUM_00003865001 PE=3 SV=1	1	8	8	8	7	7	7	8	8	7	6	3	6	7	7	7	8	8	7	6	3	6	7	7	7	8	8	7	6	3	6	47.4	47.4	47.4	14.944	137	137	0	148.02	By MS/MS	By MS/MS	By MS/MS	By MS/MS	By MS/MS
D5G3Z2	D5G3Z2	11	11	11	tr|D5G3Z2|D5G3Z2_TUBMM Uncharacterized protein OS=Tuber melanosporum (strain Mel28) GN=GSTUM_00003867001 PE=4 SV=1	1	11	11	11	10	9	10	11	10	11	2	2	1	10	9	10	11	10	11	2	2	1	10	9	10	11	10	11	2	2	1	44.6	44.6	44.6	37.038	327	327	0	65.506	By MS/MS	By MS/MS	By MS/MS	By MS/MS	By MS/MS
D5G400	D5G400	11	11	11	tr|D5G400|D5G400_TUBMM Uncharacterized protein OS=Tuber melanosporum (strain Mel28) GN=GSTUM_00003883001 PE=4 SV=1	1	11	11	11	5	5	5	10	10	10	4	3	4	5	5	5	10	10	10	4	3	4	5	5	5	10	10	10	4	3	4	34.9	34.9	34.9	34.019	332	332	0	75.81	By MS/MS	By MS/MS	By MS/MS	By MS/MS	By MS/MS
D5G402	D5G402	2	2	2	tr|D5G402|D5G402_TUBMM Uncharacterized protein OS=Tuber melanosporum (strain Mel28) GN=GSTUM_00003888001 PE=3 SV=1	1	2	2	2	0	1	1	2	2	2	0	0	0	0	1	1	2	2	2	0	0	0	0	1	1	2	2	2	0	0	0	10	10	10	38.958	360	360	0	17.773		By matching	By matching	By MS/MS	By MS/MS
D5G405	D5G405	2	2	2	tr|D5G405|D5G405_TUBMM Uncharacterized protein OS=Tuber melanosporum (strain Mel28) GN=GSTUM_00003893001 PE=4 SV=1	1	2	2	2	2	2	2	2	2	2	0	0	0	2	2	2	2	2	2	0	0	0	2	2	2	2	2	2	0	0	0	9.3	9.3	9.3	33.704	313	313	0	9.2372	By MS/MS	By MS/MS	By MS/MS	By MS/MS	By MS/MS
D5G407	D5G407	6	6	6	tr|D5G407|D5G407_TUBMM Uncharacterized protein OS=Tuber melanosporum (strain Mel28) GN=GSTUM_00003895001 PE=4 SV=1	1	6	6	6	3	3	4	5	6	5	1	1	1	3	3	4	5	6	5	1	1	1	3	3	4	5	6	5	1	1	1	29.3	29.3	29.3	29.576	270	270	0	22.945	By MS/MS	By MS/MS	By MS/MS	By MS/MS	By MS/MS
D5G408	D5G408	6	6	6	tr|D5G408|D5G408_TUBMM Uncharacterized protein OS=Tuber melanosporum (strain Mel28) GN=GSTUM_00003896001 PE=4 SV=1	1	6	6	6	6	4	4	3	4	4	0	2	2	6	4	4	3	4	4	0	2	2	6	4	4	3	4	4	0	2	2	23.1	23.1	23.1	36.687	325	325	0	13.041	By MS/MS	By MS/MS	By matching	By MS/MS	By MS/MS
D5G411	D5G411	2	2	2	tr|D5G411|D5G411_TUBMM Uncharacterized protein OS=Tuber melanosporum (strain Mel28) GN=GSTUM_00003899001 PE=4 SV=1	1	2	2	2	1	1	1	1	2	1	0	0	0	1	1	1	1	2	1	0	0	0	1	1	1	1	2	1	0	0	0	13	13	13	21.012	192	192	0	9.1095	By MS/MS	By MS/MS	By MS/MS	By MS/MS	By MS/MS
D5G413	D5G413	15	15	14	tr|D5G413|D5G413_TUBMM Uncharacterized protein OS=Tuber melanosporum (strain Mel28) GN=GSTUM_00003902001 PE=3 SV=1	1	15	15	14	12	11	10	14	15	13	3	4	4	12	11	10	14	15	13	3	4	4	11	10	9	13	14	12	3	3	3	46.6	46.6	43.5	43.451	386	386	0	75.678	By MS/MS	By MS/MS	By MS/MS	By MS/MS	By MS/MS
D5G420	D5G420	13	13	13	tr|D5G420|D5G420_TUBMM Uncharacterized protein OS=Tuber melanosporum (strain Mel28) GN=GSTUM_00003910001 PE=4 SV=1	1	13	13	13	7	7	9	11	12	11	5	4	4	7	7	9	11	12	11	5	4	4	7	7	9	11	12	11	5	4	4	44.8	44.8	44.8	30.371	288	288	0	119.8	By MS/MS	By MS/MS	By MS/MS	By MS/MS	By MS/MS
D5G423	D5G423	12	12	9	tr|D5G423|D5G423_TUBMM Uncharacterized protein OS=Tuber melanosporum (strain Mel28) GN=GSTUM_00003913001 PE=3 SV=1	1	12	12	9	12	11	9	9	8	8	5	5	5	12	11	9	9	8	8	5	5	5	9	8	7	6	6	6	3	3	3	75	75	65.1	21.496	192	192	0	147.16	By MS/MS	By MS/MS	By MS/MS	By MS/MS	By MS/MS
D5G439	D5G439	2	2	2	tr|D5G439|D5G439_TUBMM Uncharacterized protein OS=Tuber melanosporum (strain Mel28) GN=GSTUM_00003937001 PE=3 SV=1	1	2	2	2	1	1	1	2	2	1	0	0	0	1	1	1	2	2	1	0	0	0	1	1	1	2	2	1	0	0	0	26.9	26.9	26.9	15.911	145	145	0	12.561	By MS/MS	By MS/MS	By MS/MS	By MS/MS	By MS/MS
D5G450	D5G450	22	22	22	tr|D5G450|D5G450_TUBMM Uncharacterized protein OS=Tuber melanosporum (strain Mel28) GN=GSTUM_00003950001 PE=3 SV=1	1	22	22	22	16	14	15	21	22	20	9	10	7	16	14	15	21	22	20	9	10	7	16	14	15	21	22	20	9	10	7	52.7	52.7	52.7	50.799	467	467	0	205.65	By MS/MS	By MS/MS	By MS/MS	By MS/MS	By MS/MS
D5G463	D5G463	2	2	2	tr|D5G463|D5G463_TUBMM Uncharacterized protein OS=Tuber melanosporum (strain Mel28) GN=GSTUM_00003966001 PE=4 SV=1	1	2	2	2	2	2	2	2	2	2	0	0	0	2	2	2	2	2	2	0	0	0	2	2	2	2	2	2	0	0	0	10	10	10	40.913	421	421	0	11.131	By MS/MS	By MS/MS	By MS/MS	By MS/MS	By MS/MS
D5G471	D5G471	20	20	20	tr|D5G471|D5G471_TUBMM Uncharacterized protein OS=Tuber melanosporum (strain Mel28) GN=GSTUM_00003974001 PE=4 SV=1	1	20	20	20	16	16	16	20	20	19	6	1	4	16	16	16	20	20	19	6	1	4	16	16	16	20	20	19	6	1	4	98	98	98	21.962	198	198	0	323.31	By MS/MS	By MS/MS	By MS/MS	By MS/MS	By MS/MS
D5G472	D5G472	2	2	2	tr|D5G472|D5G472_TUBMM Uncharacterized protein OS=Tuber melanosporum (strain Mel28) GN=GSTUM_00003976001 PE=3 SV=1	1	2	2	2	0	0	1	1	2	2	2	2	2	0	0	1	1	2	2	2	2	2	0	0	1	1	2	2	2	2	2	9.3	9.3	9.3	33.523	322	322	0	9.5927			By matching	By MS/MS	By MS/MS
D5G486	D5G486	11	11	11	tr|D5G486|D5G486_TUBMM Uncharacterized protein OS=Tuber melanosporum (strain Mel28) GN=GSTUM_00003999001 PE=4 SV=1	1	11	11	11	5	5	5	10	9	9	2	0	0	5	5	5	10	9	9	2	0	0	5	5	5	10	9	9	2	0	0	31.8	31.8	31.8	53.108	478	478	0	63.651	By MS/MS	By MS/MS	By MS/MS	By MS/MS	By MS/MS
D5G492	D5G492	11	11	11	tr|D5G492|D5G492_TUBMM Uncharacterized protein OS=Tuber melanosporum (strain Mel28) GN=GSTUM_00004007001 PE=4 SV=1	1	11	11	11	9	9	9	11	11	11	3	1	2	9	9	9	11	11	11	3	1	2	9	9	9	11	11	11	3	1	2	34.9	34.9	34.9	41.134	393	393	0	193.54	By MS/MS	By MS/MS	By MS/MS	By MS/MS	By MS/MS
D5G494	D5G494	11	11	11	tr|D5G494|D5G494_TUBMM Uncharacterized protein OS=Tuber melanosporum (strain Mel28) GN=GSTUM_00004009001 PE=4 SV=1	1	11	11	11	8	5	7	10	10	9	3	3	3	8	5	7	10	10	9	3	3	3	8	5	7	10	10	9	3	3	3	27.7	27.7	27.7	60.251	552	552	0	40.725	By MS/MS	By MS/MS	By MS/MS	By MS/MS	By MS/MS
D5G499	D5G499	2	2	2	tr|D5G499|D5G499_TUBMM Uncharacterized protein OS=Tuber melanosporum (strain Mel28) GN=GSTUM_00004015001 PE=4 SV=1	1	2	2	2	2	2	2	2	2	2	0	0	0	2	2	2	2	2	2	0	0	0	2	2	2	2	2	2	0	0	0	14	14	14	12.766	114	114	0.00090009	6.7431	By MS/MS	By MS/MS	By MS/MS	By MS/MS	By MS/MS
D5G4A0	D5G4A0	12	12	12	tr|D5G4A0|D5G4A0_TUBMM Uncharacterized protein OS=Tuber melanosporum (strain Mel28) GN=GSTUM_00004016001 PE=4 SV=1	1	12	12	12	7	8	8	10	11	10	1	2	1	7	8	8	10	11	10	1	2	1	7	8	8	10	11	10	1	2	1	58.2	58.2	58.2	17.865	158	158	0	222.83	By MS/MS	By MS/MS	By MS/MS	By MS/MS	By MS/MS
D5G4A4	D5G4A4	2	2	2	tr|D5G4A4|D5G4A4_TUBMM Uncharacterized protein OS=Tuber melanosporum (strain Mel28) GN=GSTUM_00004020001 PE=4 SV=1	1	2	2	2	1	0	0	1	2	1	0	0	0	1	0	0	1	2	1	0	0	0	1	0	0	1	2	1	0	0	0	8.3	8.3	8.3	35.992	338	338	0.00091158	6.9831	By MS/MS			By MS/MS	By matching
D5G4A5	D5G4A5	26	26	26	tr|D5G4A5|D5G4A5_TUBMM Glutamate dehydrogenase OS=Tuber melanosporum (strain Mel28) GN=GSTUM_00004021001 PE=3 SV=1	1	26	26	26	24	24	24	24	25	25	11	10	10	24	24	24	24	25	25	11	10	10	24	24	24	24	25	25	11	10	10	70.4	70.4	70.4	47.641	436	436	0	323.31	By MS/MS	By MS/MS	By MS/MS	By MS/MS	By MS/MS
D5G4B7	D5G4B7	3	3	3	tr|D5G4B7|D5G4B7_TUBMM Uncharacterized protein OS=Tuber melanosporum (strain Mel28) GN=GSTUM_00004037001 PE=4 SV=1	1	3	3	3	2	2	2	2	3	2	0	0	0	2	2	2	2	3	2	0	0	0	2	2	2	2	3	2	0	0	0	28.2	28.2	28.2	11.845	110	110	0.00086207	5.9317	By MS/MS	By MS/MS	By matching	By MS/MS	By MS/MS
D5G4C3	D5G4C3	2	2	2	tr|D5G4C3|D5G4C3_TUBMM Uncharacterized protein OS=Tuber melanosporum (strain Mel28) GN=GSTUM_00004046001 PE=4 SV=1	1	2	2	2	1	0	1	2	2	2	0	0	0	1	0	1	2	2	2	0	0	0	1	0	1	2	2	2	0	0	0	2.3	2.3	2.3	102.04	898	898	0.0091356	2.7352	By matching		By matching	By matching	By matching
D5G4C9	D5G4C9	7	7	7	tr|D5G4C9|D5G4C9_TUBMM Uncharacterized protein OS=Tuber melanosporum (strain Mel28) GN=GSTUM_00004053001 PE=4 SV=1	1	7	7	7	7	4	6	6	6	6	3	2	4	7	4	6	6	6	6	3	2	4	7	4	6	6	6	6	3	2	4	17.9	17.9	17.9	45.209	392	392	0	42.375	By MS/MS	By MS/MS	By MS/MS	By MS/MS	By MS/MS
D5G4D3	D5G4D3	3	3	3	tr|D5G4D3|D5G4D3_TUBMM Uncharacterized protein OS=Tuber melanosporum (strain Mel28) GN=GSTUM_00004058001 PE=4 SV=1	1	3	3	3	2	2	3	3	3	3	1	0	0	2	2	3	3	3	3	1	0	0	2	2	3	3	3	3	1	0	0	13.1	13.1	13.1	28.754	260	260	0	15.471	By MS/MS	By MS/MS	By MS/MS	By MS/MS	By MS/MS
D5G4E5	D5G4E5	2	2	2	tr|D5G4E5|D5G4E5_TUBMM Uncharacterized protein OS=Tuber melanosporum (strain Mel28) GN=GSTUM_00004073001 PE=4 SV=1	1	2	2	2	0	0	0	2	2	2	0	0	0	0	0	0	2	2	2	0	0	0	0	0	0	2	2	2	0	0	0	7.5	7.5	7.5	34.716	318	318	0.0023511	4.0813				By matching	By MS/MS
D5G4F3	D5G4F3	10	10	10	tr|D5G4F3|D5G4F3_TUBMM Uncharacterized protein OS=Tuber melanosporum (strain Mel28) GN=GSTUM_00004084001 PE=4 SV=1	1	10	10	10	7	5	7	6	7	6	1	0	0	7	5	7	6	7	6	1	0	0	7	5	7	6	7	6	1	0	0	29.8	29.8	29.8	54.407	490	490	0	29.079	By MS/MS	By MS/MS	By MS/MS	By MS/MS	By MS/MS
D5G4F7	D5G4F7	2	2	2	tr|D5G4F7|D5G4F7_TUBMM Uncharacterized protein OS=Tuber melanosporum (strain Mel28) GN=GSTUM_00004089001 PE=4 SV=1	1	2	2	2	1	2	2	2	2	2	0	1	0	1	2	2	2	2	2	0	1	0	1	2	2	2	2	2	0	1	0	22.2	22.2	22.2	19.146	176	176	0	7.8389	By MS/MS	By MS/MS	By MS/MS	By matching	By matching
D5G4F8	D5G4F8	19	19	17	tr|D5G4F8|D5G4F8_TUBMM Uncharacterized protein OS=Tuber melanosporum (strain Mel28) GN=GSTUM_00004090001 PE=4 SV=1	1	19	19	17	13	13	10	16	16	17	1	0	2	13	13	10	16	16	17	1	0	2	12	11	8	15	15	16	1	0	2	55.6	55.6	48.9	41.82	360	360	0	162.35	By MS/MS	By MS/MS	By MS/MS	By MS/MS	By MS/MS
D5G4H0	D5G4H0	1	1	1	tr|D5G4H0|D5G4H0_TUBMM Uncharacterized protein OS=Tuber melanosporum (strain Mel28) GN=GSTUM_00004103001 PE=4 SV=1	1	1	1	1	0	0	0	1	1	1	1	1	1	0	0	0	1	1	1	1	1	1	0	0	0	1	1	1	1	1	1	0.6	0.6	0.6	169.66	1580	1580	0.0097561	2.6558				By MS/MS	By MS/MS
D5G4H3	D5G4H3	3	3	3	tr|D5G4H3|D5G4H3_TUBMM Isocitrate dehydrogenase [NAD] subunit, mitochondrial OS=Tuber melanosporum (strain Mel28) GN=GSTUM_00004106001 PE=3 SV=1	1	3	3	3	2	2	2	3	3	3	1	0	0	2	2	2	3	3	3	1	0	0	2	2	2	3	3	3	1	0	0	10.9	10.9	10.9	42.323	387	387	0	11.39	By MS/MS	By MS/MS	By MS/MS	By MS/MS	By MS/MS
D5G4H4	D5G4H4	1	1	1	tr|D5G4H4|D5G4H4_TUBMM Uncharacterized protein OS=Tuber melanosporum (strain Mel28) GN=GSTUM_00004108001 PE=4 SV=1	1	1	1	1	1	1	1	1	1	0	0	0	0	1	1	1	1	1	0	0	0	0	1	1	1	1	1	0	0	0	0	4.8	4.8	4.8	23.283	209	209	0.0090719	2.6786	By MS/MS	By matching	By matching	By MS/MS	By MS/MS
D5G4H6	D5G4H6	4	4	4	tr|D5G4H6|D5G4H6_TUBMM DNA helicase OS=Tuber melanosporum (strain Mel28) GN=GSTUM_00004110001 PE=3 SV=1	1	4	4	4	3	3	3	2	4	3	0	0	0	3	3	3	2	4	3	0	0	0	3	3	3	2	4	3	0	0	0	7.5	7.5	7.5	87.05	783	783	0	17.203	By MS/MS	By MS/MS	By MS/MS	By MS/MS	By MS/MS
D5G4H8	D5G4H8	5	5	5	tr|D5G4H8|D5G4H8_TUBMM Uncharacterized protein OS=Tuber melanosporum (strain Mel28) GN=GSTUM_00004112001 PE=4 SV=1	1	5	5	5	4	4	4	4	4	4	0	0	0	4	4	4	4	4	4	0	0	0	4	4	4	4	4	4	0	0	0	7.4	7.4	7.4	85.277	775	775	0	13.615	By MS/MS	By MS/MS	By MS/MS	By MS/MS	By MS/MS
D5G4I1	D5G4I1	10	10	10	tr|D5G4I1|D5G4I1_TUBMM Glycerol-3-phosphate dehydrogenase [NAD(+)] OS=Tuber melanosporum (strain Mel28) GN=GSTUM_00004115001 PE=3 SV=1	1	10	10	10	6	6	4	10	10	9	0	0	0	6	6	4	10	10	9	0	0	0	6	6	4	10	10	9	0	0	0	23.6	23.6	23.6	48.23	491	491	0	53.093	By MS/MS	By MS/MS	By MS/MS	By MS/MS	By MS/MS
D5G4I2	D5G4I2	5	5	5	tr|D5G4I2|D5G4I2_TUBMM Uncharacterized protein OS=Tuber melanosporum (strain Mel28) GN=GSTUM_00004116001 PE=4 SV=1	1	5	5	5	3	2	3	3	5	4	1	0	0	3	2	3	3	5	4	1	0	0	3	2	3	3	5	4	1	0	0	28.2	28.2	28.2	35.051	316	316	0	52.524	By MS/MS	By MS/MS	By MS/MS	By MS/MS	By MS/MS
D5G4I3	D5G4I3	3	3	3	tr|D5G4I3|D5G4I3_TUBMM Phospho-2-dehydro-3-deoxyheptonate aldolase OS=Tuber melanosporum (strain Mel28) GN=GSTUM_00004117001 PE=3 SV=1	1	3	3	3	2	0	2	3	3	3	0	0	0	2	0	2	3	3	3	0	0	0	2	0	2	3	3	3	0	0	0	11.5	11.5	11.5	42.638	390	390	0	17.577	By MS/MS		By MS/MS	By MS/MS	By MS/MS
D5G4I5	D5G4I5	43	43	43	tr|D5G4I5|D5G4I5_TUBMM Uncharacterized protein OS=Tuber melanosporum (strain Mel28) GN=GSTUM_00004119001 PE=4 SV=1	1	43	43	43	35	30	31	38	38	34	9	4	5	35	30	31	38	38	34	9	4	5	35	30	31	38	38	34	9	4	5	35	35	35	165.18	1473	1473	0	257.31	By MS/MS	By MS/MS	By MS/MS	By MS/MS	By MS/MS
D5G4J8	D5G4J8	7	7	7	tr|D5G4J8|D5G4J8_TUBMM Uncharacterized protein OS=Tuber melanosporum (strain Mel28) GN=GSTUM_00004141001 PE=3 SV=1	1	7	7	7	5	6	5	6	5	6	1	1	0	5	6	5	6	5	6	1	1	0	5	6	5	6	5	6	1	1	0	14.7	14.7	14.7	65.814	607	607	0	31.242	By MS/MS	By MS/MS	By MS/MS	By MS/MS	By MS/MS
D5G4J9	D5G4J9	26	26	26	tr|D5G4J9|D5G4J9_TUBMM Uncharacterized protein OS=Tuber melanosporum (strain Mel28) GN=GSTUM_00004155001 PE=4 SV=1	1	26	26	26	15	13	12	21	21	18	5	3	2	15	13	12	21	21	18	5	3	2	15	13	12	21	21	18	5	3	2	18	18	18	197.74	1909	1909	0	199.45	By MS/MS	By MS/MS	By MS/MS	By MS/MS	By MS/MS
D5G4K0	D5G4K0	8	8	8	tr|D5G4K0|D5G4K0_TUBMM Uncharacterized protein OS=Tuber melanosporum (strain Mel28) GN=GSTUM_00004188001 PE=4 SV=1	1	8	8	8	8	6	8	4	6	2	0	0	1	8	6	8	4	6	2	0	0	1	8	6	8	4	6	2	0	0	1	15.8	15.8	15.8	71.588	657	657	0	39.85	By MS/MS	By MS/MS	By MS/MS	By MS/MS	By MS/MS
D5G4K7	D5G4K7	4	4	4	tr|D5G4K7|D5G4K7_TUBMM Uncharacterized protein OS=Tuber melanosporum (strain Mel28) GN=GSTUM_00004200001 PE=4 SV=1	1	4	4	4	4	4	4	3	3	3	1	0	1	4	4	4	3	3	3	1	0	1	4	4	4	3	3	3	1	0	1	5.4	5.4	5.4	88.435	818	818	0	15.741	By MS/MS	By MS/MS	By MS/MS	By MS/MS	By MS/MS
D5G4K9	D5G4K9	24	24	24	tr|D5G4K9|D5G4K9_TUBMM Uncharacterized protein OS=Tuber melanosporum (strain Mel28) GN=GSTUM_00004203001 PE=4 SV=1	1	24	24	24	19	18	18	21	21	22	5	5	5	19	18	18	21	21	22	5	5	5	19	18	18	21	21	22	5	5	5	24.5	24.5	24.5	137.07	1267	1267	0	143.53	By MS/MS	By MS/MS	By MS/MS	By MS/MS	By MS/MS
D5G4L2	D5G4L2	3	3	3	tr|D5G4L2|D5G4L2_TUBMM Uncharacterized protein OS=Tuber melanosporum (strain Mel28) GN=GSTUM_00004208001 PE=4 SV=1	1	3	3	3	2	0	2	2	1	2	0	0	0	2	0	2	2	1	2	0	0	0	2	0	2	2	1	2	0	0	0	19.3	19.3	19.3	18.106	166	166	0	8.6978	By MS/MS		By MS/MS	By matching	By MS/MS
D5G4L6	D5G4L6	7	7	7	tr|D5G4L6|D5G4L6_TUBMM Uncharacterized protein OS=Tuber melanosporum (strain Mel28) GN=GSTUM_00004213001 PE=4 SV=1	1	7	7	7	4	3	3	5	7	6	0	0	0	4	3	3	5	7	6	0	0	0	4	3	3	5	7	6	0	0	0	14.7	14.7	14.7	64.849	564	564	0	17.346	By MS/MS	By MS/MS	By MS/MS	By MS/MS	By MS/MS
D5G4M0	D5G4M0	3	3	3	tr|D5G4M0|D5G4M0_TUBMM Uncharacterized protein OS=Tuber melanosporum (strain Mel28) GN=GSTUM_00000005001 PE=3 SV=1	1	3	3	3	3	3	3	2	2	2	1	0	0	3	3	3	2	2	2	1	0	0	3	3	3	2	2	2	1	0	0	48.6	48.6	48.6	7.7291	70	70	0	8.4323	By MS/MS	By MS/MS	By MS/MS	By MS/MS	By MS/MS
D5G4M1	D5G4M1	13	12	12	tr|D5G4M1|D5G4M1_TUBMM Uncharacterized protein OS=Tuber melanosporum (strain Mel28) GN=GSTUM_00000006001 PE=3 SV=1	1	13	12	12	9	9	10	9	11	9	2	3	3	8	8	9	8	10	8	2	2	2	8	8	9	8	10	8	2	2	2	34.7	31.6	31.6	43.642	389	389	0	68.778	By MS/MS	By MS/MS	By MS/MS	By MS/MS	By MS/MS
D5G4M2	D5G4M2	8	8	8	tr|D5G4M2|D5G4M2_TUBMM Uncharacterized protein OS=Tuber melanosporum (strain Mel28) GN=GSTUM_00000007001 PE=4 SV=1	1	8	8	8	8	6	7	8	8	8	5	6	4	8	6	7	8	8	8	5	6	4	8	6	7	8	8	8	5	6	4	36.7	36.7	36.7	36.34	332	332	0	74.057	By MS/MS	By MS/MS	By MS/MS	By MS/MS	By MS/MS
D5G4M4	D5G4M4	8	8	8	tr|D5G4M4|D5G4M4_TUBMM Uncharacterized protein OS=Tuber melanosporum (strain Mel28) GN=GSTUM_00000012001 PE=4 SV=1	1	8	8	8	5	6	7	6	7	6	1	2	0	5	6	7	6	7	6	1	2	0	5	6	7	6	7	6	1	2	0	29.7	29.7	29.7	29.757	269	269	0	28.144	By MS/MS	By MS/MS	By MS/MS	By MS/MS	By MS/MS
D5G4M6	D5G4M6	17	17	17	tr|D5G4M6|D5G4M6_TUBMM Uncharacterized protein OS=Tuber melanosporum (strain Mel28) GN=GSTUM_00000014001 PE=4 SV=1	1	17	17	17	13	11	12	13	16	15	2	2	2	13	11	12	13	16	15	2	2	2	13	11	12	13	16	15	2	2	2	37.6	37.6	37.6	68.482	614	614	0	73.394	By MS/MS	By MS/MS	By MS/MS	By MS/MS	By MS/MS
D5G4M7	D5G4M7	16	16	16	tr|D5G4M7|D5G4M7_TUBMM Uncharacterized protein OS=Tuber melanosporum (strain Mel28) GN=GSTUM_00000015001 PE=4 SV=1	1	16	16	16	12	10	10	12	13	11	1	0	1	12	10	10	12	13	11	1	0	1	12	10	10	12	13	11	1	0	1	41.2	41.2	41.2	66.689	592	592	0	81.787	By MS/MS	By MS/MS	By MS/MS	By MS/MS	By MS/MS
D5G4N3	D5G4N3	9	9	9	tr|D5G4N3|D5G4N3_TUBMM Uncharacterized protein OS=Tuber melanosporum (strain Mel28) GN=GSTUM_00000021001 PE=4 SV=1	1	9	9	9	9	9	9	9	9	9	4	3	2	9	9	9	9	9	9	4	3	2	9	9	9	9	9	9	4	3	2	35	35	35	36.604	343	343	0	108.98	By MS/MS	By MS/MS	By MS/MS	By MS/MS	By MS/MS
D5G4N6	D5G4N6	3	3	3	tr|D5G4N6|D5G4N6_TUBMM Uncharacterized protein OS=Tuber melanosporum (strain Mel28) GN=GSTUM_00000027001 PE=4 SV=1	1	3	3	3	3	2	2	3	3	3	0	0	0	3	2	2	3	3	3	0	0	0	3	2	2	3	3	3	0	0	0	10.6	10.6	10.6	42.927	387	387	0.0017153	5.7865	By matching	By matching	By matching	By MS/MS	By MS/MS
D5G4P0	D5G4P0	8	8	8	tr|D5G4P0|D5G4P0_TUBMM Uncharacterized protein OS=Tuber melanosporum (strain Mel28) GN=GSTUM_00000086001 PE=4 SV=1	1	8	8	8	4	5	5	6	4	8	1	1	1	4	5	5	6	4	8	1	1	1	4	5	5	6	4	8	1	1	1	12.1	12.1	12.1	81.922	751	751	0	37.83	By MS/MS	By MS/MS	By MS/MS	By MS/MS	By MS/MS
D5G4P4	D5G4P4	18	18	18	tr|D5G4P4|D5G4P4_TUBMM Uncharacterized protein OS=Tuber melanosporum (strain Mel28) GN=GSTUM_00000090001 PE=3 SV=1	1	18	18	18	15	14	15	14	16	15	7	3	5	15	14	15	14	16	15	7	3	5	15	14	15	14	16	15	7	3	5	61.6	61.6	61.6	40.015	352	352	0	106.15	By MS/MS	By MS/MS	By MS/MS	By MS/MS	By MS/MS
D5G4P7	D5G4P7	7	7	7	tr|D5G4P7|D5G4P7_TUBMM Uncharacterized protein OS=Tuber melanosporum (strain Mel28) GN=GSTUM_00000033001 PE=4 SV=1	1	7	7	7	1	3	3	4	5	6	0	1	0	1	3	3	4	5	6	0	1	0	1	3	3	4	5	6	0	1	0	10.3	10.3	10.3	98.003	880	880	0	16.511	By matching	By MS/MS	By MS/MS	By MS/MS	By MS/MS
D5G4P9	D5G4P9	19	19	19	tr|D5G4P9|D5G4P9_TUBMM Transaldolase OS=Tuber melanosporum (strain Mel28) GN=GSTUM_00000035001 PE=3 SV=1	1	19	19	19	18	18	17	19	19	19	8	9	10	18	18	17	19	19	19	8	9	10	18	18	17	19	19	19	8	9	10	48	48	48	35.839	325	325	0	234.56	By MS/MS	By MS/MS	By MS/MS	By MS/MS	By MS/MS
D5G4Q1	D5G4Q1	8	8	8	tr|D5G4Q1|D5G4Q1_TUBMM Uncharacterized protein OS=Tuber melanosporum (strain Mel28) GN=GSTUM_00000037001 PE=3 SV=1	1	8	8	8	4	4	4	8	7	8	2	1	1	4	4	4	8	7	8	2	1	1	4	4	4	8	7	8	2	1	1	30.3	30.3	30.3	36.955	350	350	0	143.04	By MS/MS	By MS/MS	By MS/MS	By MS/MS	By MS/MS
D5G4Q2	D5G4Q2	1	1	1	tr|D5G4Q2|D5G4Q2_TUBMM Uncharacterized protein OS=Tuber melanosporum (strain Mel28) GN=GSTUM_00000038001 PE=4 SV=1	1	1	1	1	1	1	1	0	0	0	0	0	0	1	1	1	0	0	0	0	0	0	1	1	1	0	0	0	0	0	0	13.6	13.6	13.6	14.11	132	132	0.0071023	2.8338	By MS/MS	By MS/MS	By MS/MS
D5G4Q4	D5G4Q4	3	3	3	tr|D5G4Q4|D5G4Q4_TUBMM Uncharacterized protein OS=Tuber melanosporum (strain Mel28) GN=GSTUM_00000050001 PE=4 SV=1	1	3	3	3	3	3	3	2	2	2	1	0	0	3	3	3	2	2	2	1	0	0	3	3	3	2	2	2	1	0	0	21.5	21.5	21.5	10.523	93	93	0.0017182	5.8411	By MS/MS	By MS/MS	By MS/MS	By MS/MS	By MS/MS
D5G4Q5	D5G4Q5	17	17	17	tr|D5G4Q5|D5G4Q5_TUBMM Uncharacterized protein OS=Tuber melanosporum (strain Mel28) GN=GSTUM_00000052001 PE=3 SV=1	1	17	17	17	7	8	5	11	15	13	0	1	2	7	8	5	11	15	13	0	1	2	7	8	5	11	15	13	0	1	2	36.8	36.8	36.8	60.461	555	555	0	52.64	By MS/MS	By MS/MS	By matching	By MS/MS	By MS/MS
D5G4R1	D5G4R1	1	1	1	tr|D5G4R1|D5G4R1_TUBMM Uncharacterized protein OS=Tuber melanosporum (strain Mel28) GN=GSTUM_00000060001 PE=4 SV=1	1	1	1	1	0	0	1	0	0	0	0	0	0	0	0	1	0	0	0	0	0	0	0	0	1	0	0	0	0	0	0	1	1	1	109.97	1007	1007	1	-2			By MS/MS
D5G4R8	D5G4R8	2	2	2	tr|D5G4R8|D5G4R8_TUBMM Uncharacterized protein OS=Tuber melanosporum (strain Mel28) GN=GSTUM_00000068001 PE=4 SV=1	1	2	2	2	0	1	0	2	0	0	0	0	0	0	1	0	2	0	0	0	0	0	0	1	0	2	0	0	0	0	0	4.6	4.6	4.6	68.139	612	612	0.0016129	4.5308		By MS/MS		By MS/MS
D5G4S3	D5G4S3	5	5	5	tr|D5G4S3|D5G4S3_TUBMM Uncharacterized protein OS=Tuber melanosporum (strain Mel28) GN=GSTUM_00000076001 PE=3 SV=1	1	5	5	5	3	3	3	3	5	4	0	0	0	3	3	3	3	5	4	0	0	0	3	3	3	3	5	4	0	0	0	12.2	12.2	12.2	47.051	433	433	0	9.7709	By MS/MS	By MS/MS	By MS/MS	By MS/MS	By MS/MS
D5G4S7	D5G4S7	17	17	17	tr|D5G4S7|D5G4S7_TUBMM Uncharacterized protein OS=Tuber melanosporum (strain Mel28) GN=GSTUM_00000081001 PE=4 SV=1	1	17	17	17	15	15	13	16	16	15	6	3	3	15	15	13	16	16	15	6	3	3	15	15	13	16	16	15	6	3	3	72.7	72.7	72.7	29.123	260	260	0	323.31	By MS/MS	By MS/MS	By MS/MS	By MS/MS	By MS/MS
D5G4T8	D5G4T8	22	22	22	tr|D5G4T8|D5G4T8_TUBMM Uncharacterized protein OS=Tuber melanosporum (strain Mel28) GN=GSTUM_00000195001 PE=4 SV=1	1	22	22	22	13	11	12	22	21	20	0	0	0	13	11	12	22	21	20	0	0	0	13	11	12	22	21	20	0	0	0	32.8	32.8	32.8	74.13	665	665	0	123.76	By MS/MS	By MS/MS	By MS/MS	By MS/MS	By MS/MS
D5G4U1	D5G4U1	30	30	30	tr|D5G4U1|D5G4U1_TUBMM Uncharacterized protein OS=Tuber melanosporum (strain Mel28) GN=GSTUM_00000199001 PE=4 SV=1	1	30	30	30	16	15	17	26	27	24	4	4	5	16	15	17	26	27	24	4	4	5	16	15	17	26	27	24	4	4	5	54.2	54.2	54.2	63.35	570	570	0	177.3	By MS/MS	By MS/MS	By MS/MS	By MS/MS	By MS/MS
D5G4U3	D5G4U3	3	3	3	tr|D5G4U3|D5G4U3_TUBMM Uncharacterized protein OS=Tuber melanosporum (strain Mel28) GN=GSTUM_00000201001 PE=4 SV=1	1	3	3	3	1	2	2	2	1	2	1	0	1	1	2	2	2	1	2	1	0	1	1	2	2	2	1	2	1	0	1	9.9	9.9	9.9	36.086	324	324	0.0016949	5.6557	By MS/MS	By matching	By MS/MS	By MS/MS	By matching
D5G4U4	D5G4U4	17	17	17	tr|D5G4U4|D5G4U4_TUBMM Uncharacterized protein OS=Tuber melanosporum (strain Mel28) GN=GSTUM_00000202001 PE=4 SV=1	1	17	17	17	5	6	7	11	14	12	6	2	3	5	6	7	11	14	12	6	2	3	5	6	7	11	14	12	6	2	3	15.8	15.8	15.8	162.78	1489	1489	0	56.366	By MS/MS	By MS/MS	By MS/MS	By MS/MS	By MS/MS
D5G4U6	D5G4U6	2	2	2	tr|D5G4U6|D5G4U6_TUBMM Uncharacterized protein OS=Tuber melanosporum (strain Mel28) GN=GSTUM_00000204001 PE=4 SV=1	1	2	2	2	1	1	1	2	2	0	0	0	0	1	1	1	2	2	0	0	0	0	1	1	1	2	2	0	0	0	0	3.8	3.8	3.8	57.868	551	551	0.00086281	5.9653	By MS/MS	By MS/MS	By MS/MS	By MS/MS	By MS/MS
D5G4V8	D5G4V8	1	1	1	tr|D5G4V8|D5G4V8_TUBMM Uncharacterized protein OS=Tuber melanosporum (strain Mel28) GN=GSTUM_00000111001 PE=4 SV=1	1	1	1	1	0	0	0	1	1	1	0	0	1	0	0	0	1	1	1	0	0	1	0	0	0	1	1	1	0	0	1	2	2	2	68.098	635	635	0.0022848	3.7167				By MS/MS	By MS/MS
D5G4X2	D5G4X2	8	8	8	tr|D5G4X2|D5G4X2_TUBMM Uncharacterized protein OS=Tuber melanosporum (strain Mel28) GN=GSTUM_00000129001 PE=4 SV=1	1	8	8	8	3	3	2	5	7	6	0	1	0	3	3	2	5	7	6	0	1	0	3	3	2	5	7	6	0	1	0	25.4	25.4	25.4	45.775	413	413	0	26.819	By MS/MS	By MS/MS	By MS/MS	By MS/MS	By MS/MS
D5G4X4	D5G4X4	1	1	1	tr|D5G4X4|D5G4X4_TUBMM Uncharacterized protein OS=Tuber melanosporum (strain Mel28) GN=GSTUM_00000141001 PE=4 SV=1	1	1	1	1	1	1	1	1	1	1	0	0	0	1	1	1	1	1	1	0	0	0	1	1	1	1	1	1	0	0	0	7.9	7.9	7.9	25.909	228	228	0.00090416	6.8265	By MS/MS	By MS/MS	By MS/MS	By MS/MS	By MS/MS
D5G4X7	D5G4X7	11	11	11	tr|D5G4X7|D5G4X7_TUBMM Uncharacterized protein OS=Tuber melanosporum (strain Mel28) GN=GSTUM_00000140001 PE=3 SV=1	1	11	11	11	8	8	7	10	10	7	3	3	2	8	8	7	10	10	7	3	3	2	8	8	7	10	10	7	3	3	2	39.4	39.4	39.4	42.937	376	376	0	89.823	By MS/MS	By MS/MS	By MS/MS	By MS/MS	By MS/MS
D5G4Z3	D5G4Z3	4	4	4	tr|D5G4Z3|D5G4Z3_TUBMM 40S ribosomal protein S6 OS=Tuber melanosporum (strain Mel28) GN=GSTUM_00000168001 PE=3 SV=1	1	4	4	4	3	2	2	4	4	4	0	0	0	3	2	2	4	4	4	0	0	0	3	2	2	4	4	4	0	0	0	18.7	18.7	18.7	24.226	214	214	0	17.102	By MS/MS	By MS/MS	By MS/MS	By MS/MS	By MS/MS
D5G4Z5	D5G4Z5	10	10	10	tr|D5G4Z5|D5G4Z5_TUBMM Uncharacterized protein OS=Tuber melanosporum (strain Mel28) GN=GSTUM_00000171001 PE=3 SV=1	1	10	10	10	5	4	4	9	10	9	2	1	0	5	4	4	9	10	9	2	1	0	5	4	4	9	10	9	2	1	0	59.7	59.7	59.7	16.11	144	144	0	40.536	By MS/MS	By MS/MS	By MS/MS	By MS/MS	By MS/MS
D5G4Z8	D5G4Z8	31	31	31	tr|D5G4Z8|D5G4Z8_TUBMM Uncharacterized protein OS=Tuber melanosporum (strain Mel28) GN=GSTUM_00000174001 PE=4 SV=1	1	31	31	31	18	17	18	20	19	18	10	7	8	18	17	18	20	19	18	10	7	8	18	17	18	20	19	18	10	7	8	10.1	10.1	10.1	406.35	3655	3655	0	86.434	By MS/MS	By MS/MS	By MS/MS	By MS/MS	By MS/MS
D5G504	D5G504	1	1	1	tr|D5G504|D5G504_TUBMM Uncharacterized protein OS=Tuber melanosporum (strain Mel28) GN=GSTUM_00000222001 PE=4 SV=1	1	1	1	1	0	0	1	1	1	1	0	0	0	0	0	1	1	1	1	0	0	0	0	0	1	1	1	1	0	0	0	2.3	2.3	2.3	66.686	618	618	0.001657	5.1658			By matching	By MS/MS	By MS/MS
D5G505	D5G505	8	8	8	tr|D5G505|D5G505_TUBMM Uncharacterized protein OS=Tuber melanosporum (strain Mel28) GN=GSTUM_00000225001 PE=4 SV=1	1	8	8	8	5	5	6	7	6	7	2	2	2	5	5	6	7	6	7	2	2	2	5	5	6	7	6	7	2	2	2	45.1	45.1	45.1	25.86	233	233	0	54.907	By MS/MS	By MS/MS	By MS/MS	By MS/MS	By MS/MS
D5G507	D5G507	2	2	2	tr|D5G507|D5G507_TUBMM Peptide hydrolase OS=Tuber melanosporum (strain Mel28) GN=GSTUM_00000227001 PE=3 SV=1	1	2	2	2	1	0	1	0	2	1	0	0	0	1	0	1	0	2	1	0	0	0	1	0	1	0	2	1	0	0	0	6.6	6.6	6.6	45.583	408	408	0	11.781	By MS/MS		By MS/MS		By MS/MS
D5G514	D5G514	2	2	2	tr|D5G514|D5G514_TUBMM Uncharacterized protein OS=Tuber melanosporum (strain Mel28) GN=GSTUM_00000320001 PE=4 SV=1	1	2	2	2	1	1	1	1	2	1	0	0	0	1	1	1	1	2	1	0	0	0	1	1	1	1	2	1	0	0	0	16.2	16.2	16.2	17.621	160	160	0.0016103	4.5138	By MS/MS	By MS/MS	By MS/MS	By matching	By matching
D5G516	D5G516	21	21	21	tr|D5G516|D5G516_TUBMM Uncharacterized protein OS=Tuber melanosporum (strain Mel28) GN=GSTUM_00000322001 PE=4 SV=1	1	21	21	21	10	9	9	19	19	18	7	5	6	10	9	9	19	19	18	7	5	6	10	9	9	19	19	18	7	5	6	23.7	23.7	23.7	126.53	1119	1119	0	107.79	By MS/MS	By MS/MS	By MS/MS	By MS/MS	By MS/MS
D5G528	D5G528	3	3	3	tr|D5G528|D5G528_TUBMM Uncharacterized protein OS=Tuber melanosporum (strain Mel28) GN=GSTUM_00000285001 PE=4 SV=1	1	3	3	3	2	2	1	2	2	1	1	0	0	2	2	1	2	2	1	1	0	0	2	2	1	2	2	1	1	0	0	6.5	6.5	6.5	57.848	521	521	0.00090827	6.8956	By MS/MS	By MS/MS	By matching	By MS/MS	By MS/MS
D5G530	D5G530	38	38	36	tr|D5G530|D5G530_TUBMM Uncharacterized protein OS=Tuber melanosporum (strain Mel28) GN=GSTUM_00000288001 PE=3 SV=1	1	38	38	36	31	30	29	36	35	35	10	11	7	31	30	29	36	35	35	10	11	7	29	28	27	34	33	33	9	11	7	63.7	63.7	63.7	61.457	564	564	0	323.31	By MS/MS	By MS/MS	By MS/MS	By MS/MS	By MS/MS
D5G531	D5G531	3	3	3	tr|D5G531|D5G531_TUBMM Uncharacterized protein OS=Tuber melanosporum (strain Mel28) GN=GSTUM_00000289001 PE=3 SV=1	1	3	3	3	3	2	3	3	2	2	1	1	1	3	2	3	3	2	2	1	1	1	3	2	3	3	2	2	1	1	1	55	55	55	6.6783	60	60	0	40.322	By MS/MS	By MS/MS	By MS/MS	By MS/MS	By MS/MS
D5G536	D5G536	9	9	9	tr|D5G536|D5G536_TUBMM Uncharacterized protein OS=Tuber melanosporum (strain Mel28) GN=GSTUM_00000236001 PE=4 SV=1	1	9	9	9	8	8	7	9	9	8	4	4	5	8	8	7	9	9	8	4	4	5	8	8	7	9	9	8	4	4	5	48.3	48.3	48.3	9.7615	87	87	0	68.132	By MS/MS	By MS/MS	By MS/MS	By MS/MS	By MS/MS
D5G538	D5G538	6	6	6	tr|D5G538|D5G538_TUBMM Proteasome subunit beta type OS=Tuber melanosporum (strain Mel28) GN=GSTUM_00000238001 PE=3 SV=1	1	6	6	6	5	4	5	6	5	5	1	0	0	5	4	5	6	5	5	1	0	0	5	4	5	6	5	5	1	0	0	23.4	23.4	23.4	31.036	282	282	0	36.618	By MS/MS	By MS/MS	By MS/MS	By MS/MS	By MS/MS
D5G542	D5G542	2	2	2	tr|D5G542|D5G542_TUBMM Uncharacterized protein OS=Tuber melanosporum (strain Mel28) GN=GSTUM_00000245001 PE=3 SV=1	1	2	2	2	1	2	2	2	2	1	1	1	1	1	2	2	2	2	1	1	1	1	1	2	2	2	2	1	1	1	1	25.9	25.9	25.9	16.458	147	147	0.00091241	7.0011	By MS/MS	By MS/MS	By MS/MS	By MS/MS	By MS/MS
D5G554	D5G554	5	5	5	tr|D5G554|D5G554_TUBMM Uncharacterized protein OS=Tuber melanosporum (strain Mel28) GN=GSTUM_00000260001 PE=4 SV=1	1	5	5	5	4	4	5	3	4	3	0	0	0	4	4	5	3	4	3	0	0	0	4	4	5	3	4	3	0	0	0	9.5	9.5	9.5	87.026	766	766	0	13.704	By MS/MS	By MS/MS	By MS/MS	By MS/MS	By MS/MS
D5G555	D5G555	1	1	1	tr|D5G555|D5G555_TUBMM Uncharacterized protein OS=Tuber melanosporum (strain Mel28) GN=GSTUM_00000261001 PE=4 SV=1	1	1	1	1	1	1	1	1	1	0	0	0	0	1	1	1	1	1	0	0	0	0	1	1	1	1	1	0	0	0	0	0.9	0.9	0.9	140.42	1249	1249	0.0078014	2.8161	By MS/MS	By MS/MS	By MS/MS	By matching	By matching
D5G561	D5G561	6	6	5	tr|D5G561|D5G561_TUBMM Histone H2A OS=Tuber melanosporum (strain Mel28) GN=GSTUM_00000269001 PE=3 SV=1	1	6	6	5	5	5	5	6	6	5	1	1	0	5	5	5	6	6	5	1	1	0	4	4	4	5	5	4	1	1	0	38.8	38.8	38.8	14.022	134	134	0	50.538	By MS/MS	By MS/MS	By MS/MS	By MS/MS	By MS/MS
D5G562	D5G562	6	6	6	tr|D5G562|D5G562_TUBMM Histone H2B OS=Tuber melanosporum (strain Mel28) GN=GSTUM_00000270001 PE=3 SV=1	1	6	6	6	6	6	6	6	6	6	4	2	3	6	6	6	6	6	6	4	2	3	6	6	6	6	6	6	4	2	3	37.7	37.7	37.7	14.914	138	138	0	163.16	By MS/MS	By MS/MS	By MS/MS	By MS/MS	By MS/MS
D5G564	D5G564	5	5	5	tr|D5G564|D5G564_TUBMM Uncharacterized protein OS=Tuber melanosporum (strain Mel28) GN=GSTUM_00000274001 PE=4 SV=1	1	5	5	5	4	4	4	4	4	4	0	0	0	4	4	4	4	4	4	0	0	0	4	4	4	4	4	4	0	0	0	14.1	14.1	14.1	47.802	441	441	0	20.628	By MS/MS	By MS/MS	By MS/MS	By MS/MS	By MS/MS
D5G566	D5G566	12	12	12	tr|D5G566|D5G566_TUBMM Uncharacterized protein OS=Tuber melanosporum (strain Mel28) GN=GSTUM_00000276001 PE=3 SV=1	1	12	12	12	11	10	11	10	12	11	3	2	3	11	10	11	10	12	11	3	2	3	11	10	11	10	12	11	3	2	3	28.1	28.1	28.1	24.097	228	228	0	148.19	By MS/MS	By MS/MS	By MS/MS	By MS/MS	By MS/MS
D5G569	D5G569	7	7	7	tr|D5G569|D5G569_TUBMM Uncharacterized protein OS=Tuber melanosporum (strain Mel28) GN=GSTUM_00000280001 PE=4 SV=1	1	7	7	7	3	3	3	6	5	5	1	1	1	3	3	3	6	5	5	1	1	1	3	3	3	6	5	5	1	1	1	25.5	25.5	25.5	41.137	365	365	0	20.05	By MS/MS	By MS/MS	By MS/MS	By MS/MS	By MS/MS
D5G579;D5GC72	D5G579;D5GC72	4;2	4;2	3;2	tr|D5G579|D5G579_TUBMM Adenylosuccinate lyase OS=Tuber melanosporum (strain Mel28) GN=GSTUM_00000346001 PE=3 SV=1;tr|D5GC72|D5GC72_TUBMM Adenylosuccinate lyase OS=Tuber melanosporum (strain Mel28) GN=GSTUM_00000611001 PE=3 SV=1	2	4	4	3	2	1	1	1	1	2	0	0	1	2	1	1	1	1	2	0	0	1	2	1	1	1	1	2	0	0	1	9.7	9.7	7.6	52.459	462	462;481	0	12.668	By MS/MS	By matching	By matching	By matching	By MS/MS
D5G588	D5G588	14	14	14	tr|D5G588|D5G588_TUBMM Uncharacterized protein OS=Tuber melanosporum (strain Mel28) GN=GSTUM_00004219001 PE=3 SV=1	1	14	14	14	9	10	9	12	10	13	2	1	1	9	10	9	12	10	13	2	1	1	9	10	9	12	10	13	2	1	1	23.1	23.1	23.1	91.885	836	836	0	54.215	By MS/MS	By MS/MS	By MS/MS	By MS/MS	By MS/MS
D5G593	D5G593	3	3	3	tr|D5G593|D5G593_TUBMM Uncharacterized protein OS=Tuber melanosporum (strain Mel28) GN=GSTUM_00004232001 PE=4 SV=1	1	3	3	3	2	2	3	1	1	2	1	1	0	2	2	3	1	1	2	1	1	0	2	2	3	1	1	2	1	1	0	22.1	22.1	22.1	14.309	136	136	0.00092166	7.2036	By MS/MS	By MS/MS	By MS/MS	By matching	By matching
D5G595	D5G595	18	18	18	tr|D5G595|D5G595_TUBMM Uncharacterized protein OS=Tuber melanosporum (strain Mel28) GN=GSTUM_00004234001 PE=4 SV=1	1	18	18	18	14	14	11	14	15	12	2	1	2	14	14	11	14	15	12	2	1	2	14	14	11	14	15	12	2	1	2	32.1	32.1	32.1	96.305	869	869	0	113.15	By MS/MS	By MS/MS	By MS/MS	By MS/MS	By MS/MS
D5G5A7	D5G5A7	9	9	9	tr|D5G5A7|D5G5A7_TUBMM Uncharacterized protein OS=Tuber melanosporum (strain Mel28) GN=GSTUM_00004249001 PE=3 SV=1	1	9	9	9	8	8	7	8	8	6	0	1	1	8	8	7	8	8	6	0	1	1	8	8	7	8	8	6	0	1	1	36.6	36.6	36.6	23.612	213	213	0	79.138	By MS/MS	By MS/MS	By MS/MS	By MS/MS	By MS/MS
D5G5B0	D5G5B0	14	14	14	tr|D5G5B0|D5G5B0_TUBMM Uncharacterized protein OS=Tuber melanosporum (strain Mel28) GN=GSTUM_00004253001 PE=4 SV=1	1	14	14	14	11	12	9	14	13	13	1	1	2	11	12	9	14	13	13	1	1	2	11	12	9	14	13	13	1	1	2	49.9	49.9	49.9	36.196	337	337	0	173.67	By MS/MS	By MS/MS	By MS/MS	By MS/MS	By MS/MS
D5G5C1	D5G5C1	2	2	2	tr|D5G5C1|D5G5C1_TUBMM Uncharacterized protein OS=Tuber melanosporum (strain Mel28) GN=GSTUM_00004265001 PE=3 SV=1	1	2	2	2	2	1	1	2	2	1	0	0	1	2	1	1	2	2	1	0	0	1	2	1	1	2	2	1	0	0	1	15.2	15.2	15.2	16.51	145	145	0	19.929	By MS/MS	By MS/MS	By matching	By MS/MS	By MS/MS
D5G5C2	D5G5C2	6	6	6	tr|D5G5C2|D5G5C2_TUBMM Uncharacterized protein OS=Tuber melanosporum (strain Mel28) GN=GSTUM_00004266001 PE=4 SV=1	1	6	6	6	3	5	5	5	5	5	1	0	0	3	5	5	5	5	5	1	0	0	3	5	5	5	5	5	1	0	0	25.6	25.6	25.6	54.738	484	484	0	42.591	By MS/MS	By MS/MS	By MS/MS	By MS/MS	By MS/MS
D5G5C4	D5G5C4	8	8	8	tr|D5G5C4|D5G5C4_TUBMM Uncharacterized protein OS=Tuber melanosporum (strain Mel28) GN=GSTUM_00004268001 PE=3 SV=1	1	8	8	8	4	3	5	6	5	8	1	1	1	4	3	5	6	5	8	1	1	1	4	3	5	6	5	8	1	1	1	39	39	39	29.86	267	267	0	47.502	By MS/MS	By MS/MS	By MS/MS	By MS/MS	By MS/MS
D5G5C5	D5G5C5	1	1	1	tr|D5G5C5|D5G5C5_TUBMM Uncharacterized protein OS=Tuber melanosporum (strain Mel28) GN=GSTUM_00004269001 PE=4 SV=1	1	1	1	1	0	0	0	1	1	1	1	1	1	0	0	0	1	1	1	1	1	1	0	0	0	1	1	1	1	1	1	7.4	7.4	7.4	19.4	175	175	0.0022831	3.7069				By MS/MS	By MS/MS
D5G5D4	D5G5D4	5	5	5	tr|D5G5D4|D5G5D4_TUBMM Uncharacterized protein OS=Tuber melanosporum (strain Mel28) GN=GSTUM_00004279001 PE=3 SV=1	1	5	5	5	1	2	4	5	4	5	0	0	0	1	2	4	5	4	5	0	0	0	1	2	4	5	4	5	0	0	0	10.3	10.3	10.3	71.056	642	642	0	19.951	By MS/MS	By MS/MS	By MS/MS	By MS/MS	By MS/MS
D5G5D8	D5G5D8	9	9	9	tr|D5G5D8|D5G5D8_TUBMM Coatomer subunit beta OS=Tuber melanosporum (strain Mel28) GN=GSTUM_00004287001 PE=3 SV=1	1	9	9	9	6	6	4	6	8	7	0	0	0	6	6	4	6	8	7	0	0	0	6	6	4	6	8	7	0	0	0	14.6	14.6	14.6	92.249	830	830	0	23.607	By MS/MS	By MS/MS	By MS/MS	By MS/MS	By MS/MS
D5G5E2	D5G5E2	8	8	7	tr|D5G5E2|D5G5E2_TUBMM ATP synthase subunit d, mitochondrial OS=Tuber melanosporum (strain Mel28) GN=GSTUM_00004291001 PE=3 SV=1	1	8	8	7	7	7	7	6	5	6	1	0	2	7	7	7	6	5	6	1	0	2	7	7	7	5	5	6	1	0	2	59.4	59.4	55.4	19.723	175	175	0	42.837	By MS/MS	By MS/MS	By MS/MS	By MS/MS	By MS/MS
D5G5E4	D5G5E4	2	2	2	tr|D5G5E4|D5G5E4_TUBMM Uncharacterized protein OS=Tuber melanosporum (strain Mel28) GN=GSTUM_00004295001 PE=3 SV=1	1	2	2	2	2	2	2	2	2	2	1	0	0	2	2	2	2	2	2	1	0	0	2	2	2	2	2	2	1	0	0	17.6	17.6	17.6	15.242	131	131	0	32.363	By MS/MS	By MS/MS	By MS/MS	By MS/MS	By MS/MS
D5G5E8	D5G5E8	11	8	8	tr|D5G5E8|D5G5E8_TUBMM Uncharacterized protein OS=Tuber melanosporum (strain Mel28) GN=GSTUM_00004300001 PE=3 SV=1	1	11	8	8	6	6	6	9	8	8	1	2	2	3	4	4	6	5	5	1	1	1	3	4	4	6	5	5	1	1	1	24	21.6	21.6	44.043	388	388	0	24.618	By MS/MS	By MS/MS	By MS/MS	By MS/MS	By MS/MS
D5G5F0	D5G5F0	14	14	14	tr|D5G5F0|D5G5F0_TUBMM Carboxypeptidase OS=Tuber melanosporum (strain Mel28) GN=GSTUM_00004304001 PE=3 SV=1	1	14	14	14	11	9	11	13	14	11	1	0	1	11	9	11	13	14	11	1	0	1	11	9	11	13	14	11	1	0	1	40	40	40	59.513	535	535	0	127.09	By MS/MS	By MS/MS	By MS/MS	By MS/MS	By MS/MS
D5G5F1	D5G5F1	10	10	10	tr|D5G5F1|D5G5F1_TUBMM Uncharacterized protein OS=Tuber melanosporum (strain Mel28) GN=GSTUM_00004306001 PE=4 SV=1	1	10	10	10	7	7	8	10	8	7	0	0	0	7	7	8	10	8	7	0	0	0	7	7	8	10	8	7	0	0	0	45.4	45.4	45.4	29.143	262	262	0	36.2	By MS/MS	By MS/MS	By MS/MS	By MS/MS	By MS/MS
D5G5F2	D5G5F2	8	8	8	tr|D5G5F2|D5G5F2_TUBMM Uncharacterized protein OS=Tuber melanosporum (strain Mel28) GN=GSTUM_00004308001 PE=3 SV=1	1	8	8	8	7	7	7	6	7	7	2	2	3	7	7	7	6	7	7	2	2	3	7	7	7	6	7	7	2	2	3	33.8	33.8	33.8	24.718	216	216	0	91.723	By MS/MS	By MS/MS	By MS/MS	By MS/MS	By MS/MS
D5G5F3	D5G5F3	2	2	2	tr|D5G5F3|D5G5F3_TUBMM Uncharacterized protein OS=Tuber melanosporum (strain Mel28) GN=GSTUM_00004309001 PE=4 SV=1	1	2	2	2	0	0	0	1	1	2	0	0	0	0	0	0	1	1	2	0	0	0	0	0	0	1	1	2	0	0	0	6.2	6.2	6.2	79.931	736	736	0.0022936	3.7949				By matching	By matching
D5G5F4	D5G5F4	3	3	3	tr|D5G5F4|D5G5F4_TUBMM Uncharacterized protein OS=Tuber melanosporum (strain Mel28) GN=GSTUM_00004310001 PE=4 SV=1	1	3	3	3	2	1	2	2	3	2	0	0	0	2	1	2	2	3	2	0	0	0	2	1	2	2	3	2	0	0	0	3.3	3.3	3.3	98.09	875	875	0.0016611	5.2065	By matching	By matching	By matching	By MS/MS	By MS/MS
D5G5G7	D5G5G7	5	5	5	tr|D5G5G7|D5G5G7_TUBMM Uncharacterized protein OS=Tuber melanosporum (strain Mel28) GN=GSTUM_00004327001 PE=4 SV=1	1	5	5	5	4	3	3	4	4	5	1	1	0	4	3	3	4	4	5	1	1	0	4	3	3	4	4	5	1	1	0	28.6	28.6	28.6	28.493	262	262	0	40.192	By MS/MS	By MS/MS	By MS/MS	By MS/MS	By MS/MS
D5G5G8	D5G5G8	1	1	1	tr|D5G5G8|D5G5G8_TUBMM Uncharacterized protein OS=Tuber melanosporum (strain Mel28) GN=GSTUM_00004328001 PE=4 SV=1	1	1	1	1	0	0	0	0	0	0	0	1	0	0	0	0	0	0	0	0	1	0	0	0	0	0	0	0	0	1	0	7	7	7	14.133	129	129	0.0057803	3.0117
D5G5H0	D5G5H0	29	29	29	tr|D5G5H0|D5G5H0_TUBMM Uncharacterized protein OS=Tuber melanosporum (strain Mel28) GN=GSTUM_00004330001 PE=3 SV=1	1	29	29	29	23	22	22	28	27	25	4	0	2	23	22	22	28	27	25	4	0	2	23	22	22	28	27	25	4	0	2	67.1	67.1	67.1	53.55	496	496	0	323.31	By MS/MS	By MS/MS	By MS/MS	By MS/MS	By MS/MS
D5G5H7	D5G5H7	11	11	11	tr|D5G5H7|D5G5H7_TUBMM Uncharacterized protein OS=Tuber melanosporum (strain Mel28) GN=GSTUM_00004341001 PE=4 SV=1	1	11	11	11	4	3	4	9	10	9	2	1	1	4	3	4	9	10	9	2	1	1	4	3	4	9	10	9	2	1	1	16.3	16.3	16.3	107.35	998	998	0	40.162	By MS/MS	By MS/MS	By MS/MS	By MS/MS	By MS/MS
D5G5I3	D5G5I3	3	3	3	tr|D5G5I3|D5G5I3_TUBMM Uncharacterized protein OS=Tuber melanosporum (strain Mel28) GN=GSTUM_00004349001 PE=3 SV=1	1	3	3	3	1	0	0	2	3	2	2	1	1	1	0	0	2	3	2	2	1	1	1	0	0	2	3	2	2	1	1	9.7	9.7	9.7	28.675	267	267	0.0016694	5.3737	By matching			By MS/MS	By MS/MS
D5G5I7	D5G5I7	6	6	6	tr|D5G5I7|D5G5I7_TUBMM Uncharacterized protein OS=Tuber melanosporum (strain Mel28) GN=GSTUM_00004355001 PE=4 SV=1	1	6	6	6	2	2	2	1	3	2	3	3	3	2	2	2	1	3	2	3	3	3	2	2	2	1	3	2	3	3	3	32.6	32.6	32.6	30.603	276	276	0	38.607	By MS/MS	By MS/MS	By MS/MS	By MS/MS	By MS/MS
D5G5J4	D5G5J4	12	12	12	tr|D5G5J4|D5G5J4_TUBMM Uncharacterized protein OS=Tuber melanosporum (strain Mel28) GN=GSTUM_00004366001 PE=4 SV=1	1	12	12	12	7	7	9	8	8	6	4	2	3	7	7	9	8	8	6	4	2	3	7	7	9	8	8	6	4	2	3	24.9	24.9	24.9	59.54	526	526	0	38.995	By MS/MS	By MS/MS	By MS/MS	By MS/MS	By MS/MS
D5G5J5	D5G5J5	7	7	7	tr|D5G5J5|D5G5J5_TUBMM Uncharacterized protein OS=Tuber melanosporum (strain Mel28) GN=GSTUM_00004368001 PE=4 SV=1	1	7	7	7	5	5	6	6	6	5	3	3	5	5	5	6	6	6	5	3	3	5	5	5	6	6	6	5	3	3	5	33.2	33.2	33.2	22.746	202	202	0	35.719	By MS/MS	By MS/MS	By MS/MS	By MS/MS	By MS/MS
D5G5J6;REV__D5GP46	D5G5J6	4;1	4;1	4;1	tr|D5G5J6|D5G5J6_TUBMM Uncharacterized protein OS=Tuber melanosporum (strain Mel28) GN=GSTUM_00004369001 PE=4 SV=1	2	4	4	4	0	1	1	2	3	3	0	0	0	0	1	1	2	3	3	0	0	0	0	1	1	2	3	3	0	0	0	18.5	18.5	18.5	40.068	363	363;719	0	14.239		By MS/MS	By matching	By matching	By MS/MS
D5G5K0	D5G5K0	3	3	3	tr|D5G5K0|D5G5K0_TUBMM Uncharacterized protein OS=Tuber melanosporum (strain Mel28) GN=GSTUM_00004378001 PE=4 SV=1	1	3	3	3	1	0	0	2	1	1	2	1	2	1	0	0	2	1	1	2	1	2	1	0	0	2	1	1	2	1	2	8.8	8.8	8.8	42.192	376	376	0	9.2316	By MS/MS			By MS/MS	By matching
D5G5K1	D5G5K1	6	6	6	tr|D5G5K1|D5G5K1_TUBMM Uncharacterized protein OS=Tuber melanosporum (strain Mel28) GN=GSTUM_00004380001 PE=4 SV=1	1	6	6	6	4	4	4	4	6	4	1	0	1	4	4	4	4	6	4	1	0	1	4	4	4	4	6	4	1	0	1	16.2	16.2	16.2	22.914	382	382	0	28.877	By MS/MS	By MS/MS	By MS/MS	By MS/MS	By MS/MS
D5G5K2	D5G5K2	19	19	19	tr|D5G5K2|D5G5K2_TUBMM Uncharacterized protein OS=Tuber melanosporum (strain Mel28) GN=GSTUM_00004381001 PE=4 SV=1	1	19	19	19	12	10	13	14	16	15	1	0	1	12	10	13	14	16	15	1	0	1	12	10	13	14	16	15	1	0	1	43.4	43.4	43.4	68.349	613	613	0	125.93	By MS/MS	By MS/MS	By MS/MS	By MS/MS	By MS/MS
D5G5K3	D5G5K3	19	19	19	tr|D5G5K3|D5G5K3_TUBMM Uncharacterized protein OS=Tuber melanosporum (strain Mel28) GN=GSTUM_00004382001 PE=3 SV=1	1	19	19	19	13	10	13	16	15	17	1	2	1	13	10	13	16	15	17	1	2	1	13	10	13	16	15	17	1	2	1	26.7	26.7	26.7	111.67	1011	1011	0	88.917	By MS/MS	By MS/MS	By MS/MS	By MS/MS	By MS/MS
D5G5K6	D5G5K6	2	2	2	tr|D5G5K6|D5G5K6_TUBMM Uncharacterized protein OS=Tuber melanosporum (strain Mel28) GN=GSTUM_00004385001 PE=4 SV=1	1	2	2	2	1	1	1	2	1	1	1	1	1	1	1	1	2	1	1	1	1	1	1	1	1	2	1	1	1	1	1	4.4	4.4	4.4	51.446	457	457	0.0016964	5.6564	By MS/MS	By matching	By matching	By MS/MS	By MS/MS
D5G5K7	D5G5K7	8	8	8	tr|D5G5K7|D5G5K7_TUBMM Kinase OS=Tuber melanosporum (strain Mel28) GN=GSTUM_00004386001 PE=3 SV=1	1	8	8	8	5	5	5	6	8	4	1	0	0	5	5	5	6	8	4	1	0	0	5	5	5	6	8	4	1	0	0	40.3	40.3	40.3	32.536	295	295	0	39.221	By MS/MS	By MS/MS	By MS/MS	By MS/MS	By MS/MS
D5G5K8	D5G5K8	8	8	8	tr|D5G5K8|D5G5K8_TUBMM Uncharacterized protein OS=Tuber melanosporum (strain Mel28) GN=GSTUM_00004387001 PE=4 SV=1	1	8	8	8	5	4	5	8	7	3	0	1	0	5	4	5	8	7	3	0	1	0	5	4	5	8	7	3	0	1	0	35.6	35.6	35.6	35.488	331	331	0	68.93	By MS/MS	By MS/MS	By MS/MS	By MS/MS	By MS/MS
D5G5K9	D5G5K9	26	26	26	tr|D5G5K9|D5G5K9_TUBMM Uncharacterized protein OS=Tuber melanosporum (strain Mel28) GN=GSTUM_00004391001 PE=4 SV=1	1	26	26	26	20	15	16	24	23	24	6	7	4	20	15	16	24	23	24	6	7	4	20	15	16	24	23	24	6	7	4	45.8	45.8	45.8	61.838	537	537	0	257.63	By MS/MS	By MS/MS	By MS/MS	By MS/MS	By MS/MS
D5G5L0	D5G5L0	1	1	1	tr|D5G5L0|D5G5L0_TUBMM Uncharacterized protein OS=Tuber melanosporum (strain Mel28) GN=GSTUM_00004394001 PE=4 SV=1	1	1	1	1	1	1	1	1	1	1	0	0	0	1	1	1	1	1	1	0	0	0	1	1	1	1	1	1	0	0	0	16.4	16.4	16.4	8.3736	73	73	0	12.593	By matching	By MS/MS	By MS/MS	By MS/MS	By MS/MS
D5G5L9	D5G5L9	3	3	3	tr|D5G5L9|D5G5L9_TUBMM Uncharacterized protein OS=Tuber melanosporum (strain Mel28) GN=GSTUM_00001479001 PE=4 SV=1	1	3	3	3	1	2	1	2	3	2	0	0	0	1	2	1	2	3	2	0	0	0	1	2	1	2	3	2	0	0	0	7	7	7	58.587	532	532	0	7.8874	By MS/MS	By matching	By matching	By MS/MS	By MS/MS
D5G5M1	D5G5M1	1	1	1	tr|D5G5M1|D5G5M1_TUBMM Uncharacterized protein OS=Tuber melanosporum (strain Mel28) GN=GSTUM_00001482001 PE=4 SV=1	1	1	1	1	0	0	0	1	1	0	0	0	0	0	0	0	1	1	0	0	0	0	0	0	0	1	1	0	0	0	0	1.5	1.5	1.5	103.41	929	929	0.0064424	2.9485				By matching	By MS/MS
D5G5M5	D5G5M5	8	8	8	tr|D5G5M5|D5G5M5_TUBMM Uncharacterized protein OS=Tuber melanosporum (strain Mel28) GN=GSTUM_00001488001 PE=4 SV=1	1	8	8	8	7	5	5	7	8	7	1	0	4	7	5	5	7	8	7	1	0	4	7	5	5	7	8	7	1	0	4	16.8	16.8	16.8	62.246	577	577	0	93.107	By MS/MS	By MS/MS	By MS/MS	By MS/MS	By MS/MS
D5G5M8	D5G5M8	2	2	2	tr|D5G5M8|D5G5M8_TUBMM Uncharacterized protein OS=Tuber melanosporum (strain Mel28) GN=GSTUM_00001491001 PE=4 SV=1	1	2	2	2	1	0	0	1	1	2	0	0	0	1	0	0	1	1	2	0	0	0	1	0	0	1	1	2	0	0	0	3.9	3.9	3.9	58.479	537	537	0.003701	3.3079	By MS/MS			By matching	By matching
D5G5N4	D5G5N4	3	3	3	tr|D5G5N4|D5G5N4_TUBMM Uncharacterized protein OS=Tuber melanosporum (strain Mel28) GN=GSTUM_00001500001 PE=4 SV=1	1	3	3	3	2	2	2	0	0	1	0	0	0	2	2	2	0	0	1	0	0	0	2	2	2	0	0	1	0	0	0	14.9	14.9	14.9	34.778	309	309	0	7.7498	By MS/MS	By MS/MS	By MS/MS
D5G5N7	D5G5N7	1	1	1	tr|D5G5N7|D5G5N7_TUBMM Uncharacterized protein OS=Tuber melanosporum (strain Mel28) GN=GSTUM_00001505001 PE=4 SV=1	1	1	1	1	0	0	0	1	1	1	0	0	0	0	0	0	1	1	1	0	0	0	0	0	0	1	1	1	0	0	0	4.1	4.1	4.1	31.43	290	290	0.0023585	4.1002				By MS/MS	By MS/MS
D5G5N8	D5G5N8	15	15	15	tr|D5G5N8|D5G5N8_TUBMM Uncharacterized protein OS=Tuber melanosporum (strain Mel28) GN=GSTUM_00001506001 PE=4 SV=1	1	15	15	15	9	9	9	15	12	14	7	4	4	9	9	9	15	12	14	7	4	4	9	9	9	15	12	14	7	4	4	30.7	30.7	30.7	83.269	748	748	0	149.87	By MS/MS	By MS/MS	By MS/MS	By MS/MS	By MS/MS
D5G5P4	D5G5P4	2	2	2	tr|D5G5P4|D5G5P4_TUBMM Uncharacterized protein OS=Tuber melanosporum (strain Mel28) GN=GSTUM_00001514001 PE=4 SV=1	1	2	2	2	1	1	2	2	2	1	0	0	0	1	1	2	2	2	1	0	0	0	1	1	2	2	2	1	0	0	0	5.8	5.8	5.8	37.707	329	329	0.0008673	6.0978	By matching	By matching	By MS/MS	By MS/MS	By MS/MS
D5G5P8	D5G5P8	3	3	3	tr|D5G5P8|D5G5P8_TUBMM Lon protease homolog, mitochondrial OS=Tuber melanosporum (strain Mel28) GN=PIM1 PE=3 SV=1	1	3	3	3	1	1	1	1	3	0	0	0	0	1	1	1	1	3	0	0	0	0	1	1	1	1	3	0	0	0	0	4.1	4.1	4.1	118.61	1073	1073	0.00089928	6.731	By matching	By matching	By matching	By MS/MS	By MS/MS
D5G5Q1	D5G5Q1	3	3	3	tr|D5G5Q1|D5G5Q1_TUBMM Uncharacterized protein OS=Tuber melanosporum (strain Mel28) GN=GSTUM_00001429001 PE=4 SV=1	1	3	3	3	2	2	2	2	2	3	0	0	0	2	2	2	2	2	3	0	0	0	2	2	2	2	2	3	0	0	0	22.7	22.7	22.7	19.012	176	176	0.0017036	5.7123	By MS/MS	By matching	By MS/MS	By MS/MS	By matching
D5G5Q5	D5G5Q5	21	21	21	tr|D5G5Q5|D5G5Q5_TUBMM Uncharacterized protein OS=Tuber melanosporum (strain Mel28) GN=GSTUM_00001433001 PE=3 SV=1	1	21	21	21	17	16	17	21	21	19	3	4	3	17	16	17	21	21	19	3	4	3	17	16	17	21	21	19	3	4	3	53.3	53.3	53.3	58.795	540	540	0	214.16	By MS/MS	By MS/MS	By MS/MS	By MS/MS	By MS/MS
D5G5Q6	D5G5Q6	5	5	5	tr|D5G5Q6|D5G5Q6_TUBMM Uncharacterized protein OS=Tuber melanosporum (strain Mel28) GN=GSTUM_00001434001 PE=3 SV=1	1	5	5	5	3	2	3	2	4	3	0	0	0	3	2	3	2	4	3	0	0	0	3	2	3	2	4	3	0	0	0	19.2	19.2	19.2	45.572	407	407	0	16.652	By MS/MS	By MS/MS	By MS/MS	By matching	By MS/MS
D5G5Q7	D5G5Q7	9	9	9	tr|D5G5Q7|D5G5Q7_TUBMM Triosephosphate isomerase OS=Tuber melanosporum (strain Mel28) GN=GSTUM_00001435001 PE=3 SV=1	1	9	9	9	8	8	7	9	8	9	0	2	0	8	8	7	9	8	9	0	2	0	8	8	7	9	8	9	0	2	0	40.9	40.9	40.9	29.523	274	274	0	209.65	By MS/MS	By MS/MS	By MS/MS	By MS/MS	By MS/MS
D5G5R1	D5G5R1	3	3	3	tr|D5G5R1|D5G5R1_TUBMM Uncharacterized protein OS=Tuber melanosporum (strain Mel28) GN=GSTUM_00001444001 PE=4 SV=1	1	3	3	3	2	1	1	2	3	3	1	1	1	2	1	1	2	3	3	1	1	1	2	1	1	2	3	3	1	1	1	28.7	28.7	28.7	16.966	164	164	0	16.439	By MS/MS	By MS/MS	By MS/MS	By MS/MS	By MS/MS
D5G5R4	D5G5R4	16	16	16	tr|D5G5R4|D5G5R4_TUBMM Uncharacterized protein OS=Tuber melanosporum (strain Mel28) GN=GSTUM_00001447001 PE=4 SV=1	1	16	16	16	13	12	12	13	14	11	3	1	2	13	12	12	13	14	11	3	1	2	13	12	12	13	14	11	3	1	2	44.6	44.6	44.6	46.826	424	424	0	202.13	By MS/MS	By MS/MS	By MS/MS	By MS/MS	By MS/MS
D5G5R9	D5G5R9	5	5	5	tr|D5G5R9|D5G5R9_TUBMM Uncharacterized protein OS=Tuber melanosporum (strain Mel28) GN=GSTUM_00001452001 PE=3 SV=1	1	5	5	5	5	5	5	5	5	4	1	1	0	5	5	5	5	5	4	1	1	0	5	5	5	5	5	4	1	1	0	43.4	43.4	43.4	19.155	175	175	0	61.389	By MS/MS	By MS/MS	By MS/MS	By MS/MS	By MS/MS
D5G5S5	D5G5S5	2	2	2	tr|D5G5S5|D5G5S5_TUBMM Uncharacterized protein OS=Tuber melanosporum (strain Mel28) GN=GSTUM_00001460001 PE=4 SV=1	1	2	2	2	2	2	2	2	2	1	1	1	1	2	2	2	2	2	1	1	1	1	2	2	2	2	2	1	1	1	1	15.1	15.1	15.1	17.712	152	152	0.00092507	7.3204	By MS/MS	By MS/MS	By MS/MS	By MS/MS	By MS/MS
D5G5S7	D5G5S7	1	1	1	tr|D5G5S7|D5G5S7_TUBMM Uncharacterized protein OS=Tuber melanosporum (strain Mel28) GN=GSTUM_00001462001 PE=4 SV=1	1	1	1	1	1	1	1	1	1	1	0	0	0	1	1	1	1	1	1	0	0	0	1	1	1	1	1	1	0	0	0	25.3	25.3	25.3	9.4992	87	87	0.0037202	3.37	By MS/MS	By MS/MS	By MS/MS	By MS/MS	By MS/MS
D5G5T6	D5G5T6	5	5	5	tr|D5G5T6|D5G5T6_TUBMM Vacuolar protein sorting-associated protein 35 OS=Tuber melanosporum (strain Mel28) GN=GSTUM_00001472001 PE=3 SV=1	1	5	5	5	3	4	3	4	2	0	0	0	0	3	4	3	4	2	0	0	0	0	3	4	3	4	2	0	0	0	0	9.2	9.2	9.2	89.725	786	786	0	11.74	By MS/MS	By MS/MS	By MS/MS	By MS/MS	By MS/MS
D5G5T7	D5G5T7	8	8	8	tr|D5G5T7|D5G5T7_TUBMM Uncharacterized protein OS=Tuber melanosporum (strain Mel28) GN=GSTUM_00001473001 PE=4 SV=1	1	8	8	8	4	6	4	6	5	6	2	2	2	4	6	4	6	5	6	2	2	2	4	6	4	6	5	6	2	2	2	24.9	24.9	24.9	38.638	342	342	0	45.128	By MS/MS	By MS/MS	By MS/MS	By MS/MS	By MS/MS
D5G5T8	D5G5T8	3	3	3	tr|D5G5T8|D5G5T8_TUBMM Uncharacterized protein OS=Tuber melanosporum (strain Mel28) GN=GSTUM_00001574001 PE=4 SV=1	1	3	3	3	1	0	0	2	3	3	0	0	0	1	0	0	2	3	3	0	0	0	1	0	0	2	3	3	0	0	0	13.4	13.4	13.4	39.922	373	373	0.00088261	6.4632	By matching			By MS/MS	By MS/MS
D5G5T9	D5G5T9	2	2	2	tr|D5G5T9|D5G5T9_TUBMM Uncharacterized protein OS=Tuber melanosporum (strain Mel28) GN=GSTUM_00001575001 PE=3 SV=1	1	2	2	2	2	1	1	2	1	1	0	0	0	2	1	1	2	1	1	0	0	0	2	1	1	2	1	1	0	0	0	5	5	5	58.616	519	519	0.0017021	5.7044	By MS/MS	By MS/MS	By MS/MS	By MS/MS	By MS/MS
D5G5U7	D5G5U7	4	4	4	tr|D5G5U7|D5G5U7_TUBMM Uncharacterized protein OS=Tuber melanosporum (strain Mel28) GN=GSTUM_00001583001 PE=3 SV=1	1	4	4	4	3	3	3	4	3	3	2	0	1	3	3	3	4	3	3	2	0	1	3	3	3	4	3	3	2	0	1	17.5	17.5	17.5	33.425	302	302	0	12.92	By MS/MS	By MS/MS	By MS/MS	By MS/MS	By MS/MS
D5G5W0	D5G5W0	1	1	1	tr|D5G5W0|D5G5W0_TUBMM Uncharacterized protein OS=Tuber melanosporum (strain Mel28) GN=GSTUM_00001597001 PE=3 SV=1	1	1	1	1	1	1	1	1	1	1	0	0	0	1	1	1	1	1	1	0	0	0	1	1	1	1	1	1	0	0	0	9.6	9.6	9.6	15.353	146	146	0	13.706	By MS/MS	By MS/MS	By MS/MS	By MS/MS	By MS/MS
D5G5X4	D5G5X4	2	2	2	tr|D5G5X4|D5G5X4_TUBMM Uncharacterized protein OS=Tuber melanosporum (strain Mel28) GN=GSTUM_00001611001 PE=4 SV=1	1	2	2	2	0	2	0	0	0	0	0	0	0	0	2	0	0	0	0	0	0	0	0	2	0	0	0	0	0	0	0	6.3	6.3	6.3	43.061	399	399	0.0057929	3.0331		By MS/MS
D5G5Y0	D5G5Y0	4	4	4	tr|D5G5Y0|D5G5Y0_TUBMM Uncharacterized protein OS=Tuber melanosporum (strain Mel28) GN=GSTUM_00001620001 PE=4 SV=1	1	4	4	4	4	2	3	4	4	3	1	1	2	4	2	3	4	4	3	1	1	2	4	2	3	4	4	3	1	1	2	13.2	13.2	13.2	48.247	423	423	0	21.085	By MS/MS	By MS/MS	By MS/MS	By MS/MS	By MS/MS
D5G5Y2	D5G5Y2	5	5	5	tr|D5G5Y2|D5G5Y2_TUBMM Uncharacterized protein OS=Tuber melanosporum (strain Mel28) GN=GSTUM_00001623001 PE=4 SV=1	1	5	5	5	3	2	4	4	4	4	0	0	0	3	2	4	4	4	4	0	0	0	3	2	4	4	4	4	0	0	0	22.7	22.7	22.7	37.008	331	331	0	18.207	By MS/MS	By MS/MS	By MS/MS	By MS/MS	By MS/MS
D5G5Y3	D5G5Y3	5	4	4	tr|D5G5Y3|D5G5Y3_TUBMM Uncharacterized protein OS=Tuber melanosporum (strain Mel28) GN=GSTUM_00001624001 PE=3 SV=1	1	5	4	4	3	3	4	5	4	3	0	0	0	2	2	3	4	3	2	0	0	0	2	2	3	4	3	2	0	0	0	10.1	8.6	8.6	75.345	672	672	0	8.0877	By MS/MS	By MS/MS	By MS/MS	By matching	By MS/MS
D5G5Z3	D5G5Z3	2	2	2	tr|D5G5Z3|D5G5Z3_TUBMM Ribokinase OS=Tuber melanosporum (strain Mel28) GN=GSTUM_00001691001 PE=3 SV=1	1	2	2	2	1	1	1	2	1	1	0	0	0	1	1	1	2	1	1	0	0	0	1	1	1	2	1	1	0	0	0	8.7	8.7	8.7	34.563	323	323	0.0023006	3.8397	By matching	By matching	By matching	By MS/MS	By MS/MS
D5G5Z4	D5G5Z4	5	5	5	tr|D5G5Z4|D5G5Z4_TUBMM Uncharacterized protein OS=Tuber melanosporum (strain Mel28) GN=GSTUM_00001693001 PE=4 SV=1	1	5	5	5	3	2	2	5	5	5	0	1	0	3	2	2	5	5	5	0	1	0	3	2	2	5	5	5	0	1	0	17.1	17.1	17.1	38.384	345	345	0	26.531	By MS/MS	By MS/MS	By MS/MS	By MS/MS	By MS/MS
D5G601	D5G601	2	2	2	tr|D5G601|D5G601_TUBMM Nicotinate phosphoribosyltransferase OS=Tuber melanosporum (strain Mel28) GN=GSTUM_00001701001 PE=3 SV=1	1	2	2	2	0	0	0	1	1	1	0	1	0	0	0	0	1	1	1	0	1	0	0	0	0	1	1	1	0	1	0	5.8	5.8	5.8	50.761	448	448	0.0091614	2.7719				By MS/MS	By MS/MS
D5G611	D5G611	3	3	3	tr|D5G611|D5G611_TUBMM Uncharacterized protein OS=Tuber melanosporum (strain Mel28) GN=GSTUM_00001719001 PE=4 SV=1	1	3	3	3	2	2	2	3	2	1	0	0	0	2	2	2	3	2	1	0	0	0	2	2	2	3	2	1	0	0	0	12.9	12.9	12.9	46.358	418	418	0	13.774	By MS/MS	By MS/MS	By matching	By MS/MS	By MS/MS
D5G9X1;D5G614	D5G9X1;D5G614	1;1	1;1	1;1	tr|D5G9X1|D5G9X1_TUBMM Uncharacterized protein OS=Tuber melanosporum (strain Mel28) GN=GSTUM_00005111001 PE=4 SV=1;tr|D5G614|D5G614_TUBMM Uncharacterized protein OS=Tuber melanosporum (strain Mel28) GN=GSTUM_00001535001 PE=4 SV=1	2	1	1	1	1	1	1	1	1	1	0	0	0	1	1	1	1	1	1	0	0	0	1	1	1	1	1	1	0	0	0	14.3	14.3	14.3	8.7019	77	77;77	0.00091912	7.1499	By MS/MS	By MS/MS	By MS/MS	By MS/MS	By matching
D5G620	D5G620	16	16	15	tr|D5G620|D5G620_TUBMM Malate dehydrogenase OS=Tuber melanosporum (strain Mel28) GN=GSTUM_00001731001 PE=3 SV=1	1	16	16	15	15	15	15	16	16	16	5	3	3	15	15	15	16	16	16	5	3	3	14	14	14	15	15	15	5	3	3	57.3	57.3	57.3	36.683	347	347	0	323.31	By MS/MS	By MS/MS	By MS/MS	By MS/MS	By MS/MS
D5G623	D5G623	1	1	1	tr|D5G623|D5G623_TUBMM Uncharacterized protein OS=Tuber melanosporum (strain Mel28) GN=GSTUM_00001734001 PE=4 SV=1	1	1	1	1	1	1	1	1	1	1	0	0	0	1	1	1	1	1	1	0	0	0	1	1	1	1	1	1	0	0	0	12.4	12.4	12.4	18.899	177	177	0	17.961	By MS/MS	By MS/MS	By MS/MS	By MS/MS	By MS/MS
D5G632	D5G632	29	29	29	tr|D5G632|D5G632_TUBMM Uncharacterized protein OS=Tuber melanosporum (strain Mel28) GN=GSTUM_00001748001 PE=3 SV=1	1	29	29	29	22	21	23	24	26	26	3	0	2	22	21	23	24	26	26	3	0	2	22	21	23	24	26	26	3	0	2	47.3	47.3	47.3	77.506	692	692	0	222.8	By MS/MS	By MS/MS	By MS/MS	By MS/MS	By MS/MS
D5G634	D5G634	6	6	6	tr|D5G634|D5G634_TUBMM Uncharacterized protein OS=Tuber melanosporum (strain Mel28) GN=GSTUM_00001750001 PE=4 SV=1	1	6	6	6	4	3	3	6	6	6	1	1	1	4	3	3	6	6	6	1	1	1	4	3	3	6	6	6	1	1	1	29.9	29.9	29.9	20.53	184	184	0	131.72	By MS/MS	By MS/MS	By MS/MS	By MS/MS	By MS/MS
D5G635	D5G635	11	11	10	tr|D5G635|D5G635_TUBMM Uncharacterized protein OS=Tuber melanosporum (strain Mel28) GN=GSTUM_00001751001 PE=4 SV=1	1	11	11	10	8	9	9	11	11	11	6	4	3	8	9	9	11	11	11	6	4	3	8	8	8	10	10	10	5	4	3	77.9	77.9	73	17.593	163	163	0	266.91	By MS/MS	By MS/MS	By MS/MS	By MS/MS	By MS/MS
D5G637	D5G637	9	9	9	tr|D5G637|D5G637_TUBMM Acetyltransferase component of pyruvate dehydrogenase complex OS=Tuber melanosporum (strain Mel28) GN=GSTUM_00001753001 PE=3 SV=1	1	9	9	9	9	8	8	9	9	9	1	0	0	9	8	8	9	9	9	1	0	0	9	8	8	9	9	9	1	0	0	31.2	31.2	31.2	43.564	414	414	0	47.682	By MS/MS	By MS/MS	By MS/MS	By MS/MS	By MS/MS
D5G638	D5G638	2	2	2	tr|D5G638|D5G638_TUBMM Cation-transporting ATPase OS=Tuber melanosporum (strain Mel28) GN=GSTUM_00001754001 PE=3 SV=1	1	2	2	2	0	0	2	2	2	2	0	0	1	0	0	2	2	2	2	0	0	1	0	0	2	2	2	2	0	0	1	1.9	1.9	1.9	148.45	1338	1338	0.0015962	4.3561			By matching	By MS/MS	By matching
D5G639	D5G639	19	19	19	tr|D5G639|D5G639_TUBMM Uncharacterized protein OS=Tuber melanosporum (strain Mel28) GN=GSTUM_00001755001 PE=3 SV=1	1	19	19	19	13	13	12	18	17	18	3	3	5	13	13	12	18	17	18	3	3	5	13	13	12	18	17	18	3	3	5	47.5	47.5	47.5	57.139	491	491	0	257.24	By MS/MS	By MS/MS	By MS/MS	By MS/MS	By MS/MS
D5G640	D5G640	5	5	5	tr|D5G640|D5G640_TUBMM Uncharacterized protein OS=Tuber melanosporum (strain Mel28) GN=GSTUM_00001756001 PE=4 SV=1	1	5	5	5	5	5	5	5	5	5	3	2	2	5	5	5	5	5	5	3	2	2	5	5	5	5	5	5	3	2	2	19.9	19.9	19.9	31.35	282	282	0	25.205	By MS/MS	By MS/MS	By MS/MS	By MS/MS	By MS/MS
D5G653	D5G653	18	18	18	tr|D5G653|D5G653_TUBMM Uncharacterized protein OS=Tuber melanosporum (strain Mel28) GN=GSTUM_00001775001 PE=3 SV=1	1	18	18	18	14	14	12	15	14	13	2	0	0	14	14	12	15	14	13	2	0	0	14	14	12	15	14	13	2	0	0	23.4	23.4	23.4	79.227	691	691	0	85.647	By MS/MS	By MS/MS	By MS/MS	By MS/MS	By MS/MS
D5G657	D5G657	6	6	6	tr|D5G657|D5G657_TUBMM Uncharacterized protein OS=Tuber melanosporum (strain Mel28) GN=GSTUM_00001781001 PE=3 SV=1	1	6	6	6	6	4	2	6	4	3	0	0	1	6	4	2	6	4	3	0	0	1	6	4	2	6	4	3	0	0	1	16.8	16.8	16.8	42.448	388	388	0	16.102	By MS/MS	By MS/MS	By matching	By MS/MS	By MS/MS
D5G673	D5G673	3	3	3	tr|D5G673|D5G673_TUBMM Uncharacterized protein OS=Tuber melanosporum (strain Mel28) GN=GSTUM_00001641001 PE=4 SV=1	1	3	3	3	2	1	1	3	3	3	0	0	0	2	1	1	3	3	3	0	0	0	2	1	1	3	3	3	0	0	0	29.9	29.9	29.9	10.849	97	97	0	18.549	By MS/MS	By MS/MS	By MS/MS	By MS/MS	By MS/MS
D5G674	D5G674	2	2	2	tr|D5G674|D5G674_TUBMM Uncharacterized protein OS=Tuber melanosporum (strain Mel28) GN=GSTUM_00001642001 PE=3 SV=1	1	2	2	2	1	1	1	1	1	1	0	0	0	1	1	1	1	1	1	0	0	0	1	1	1	1	1	1	0	0	0	3.7	3.7	3.7	70.183	620	620	0.0023456	4.0685	By matching	By matching	By MS/MS	By MS/MS	By MS/MS
D5G676	D5G676	2	2	2	tr|D5G676|D5G676_TUBMM Uncharacterized protein OS=Tuber melanosporum (strain Mel28) GN=GSTUM_00001644001 PE=4 SV=1	1	2	2	2	2	2	1	2	1	1	0	0	0	2	2	1	2	1	1	0	0	0	2	2	1	2	1	1	0	0	0	36.7	36.7	36.7	6.2851	60	60	0.0016488	5.1137	By MS/MS	By MS/MS	By MS/MS	By MS/MS	By MS/MS
D5G683	D5G683	4	4	4	tr|D5G683|D5G683_TUBMM Uncharacterized protein OS=Tuber melanosporum (strain Mel28) GN=GSTUM_00001651001 PE=4 SV=1	1	4	4	4	3	2	1	3	2	1	0	0	0	3	2	1	3	2	1	0	0	0	3	2	1	3	2	1	0	0	0	13.4	13.4	13.4	59.759	551	551	0	9.3066	By MS/MS	By MS/MS	By MS/MS	By MS/MS	By MS/MS
D5G698	D5G698	7	7	7	tr|D5G698|D5G698_TUBMM Uncharacterized protein OS=Tuber melanosporum (strain Mel28) GN=GSTUM_00001670001 PE=4 SV=1	1	7	7	7	5	2	3	7	7	7	1	0	1	5	2	3	7	7	7	1	0	1	5	2	3	7	7	7	1	0	1	22.8	22.8	22.8	44.445	412	412	0	30.596	By MS/MS	By MS/MS	By MS/MS	By MS/MS	By MS/MS
D5G6A6	D5G6A6	9	9	9	tr|D5G6A6|D5G6A6_TUBMM GTP-binding nuclear protein OS=Tuber melanosporum (strain Mel28) GN=GSTUM_00001678001 PE=3 SV=1	1	9	9	9	7	9	7	7	7	7	5	4	3	7	9	7	7	7	7	5	4	3	7	9	7	7	7	7	5	4	3	46.3	46.3	46.3	24.434	216	216	0	43.97	By MS/MS	By MS/MS	By MS/MS	By MS/MS	By MS/MS
D5G6B0	D5G6B0	5	5	5	tr|D5G6B0|D5G6B0_TUBMM Uncharacterized protein OS=Tuber melanosporum (strain Mel28) GN=GSTUM_00001682001 PE=4 SV=1	1	5	5	5	4	4	3	4	4	4	0	0	1	4	4	3	4	4	4	0	0	1	4	4	3	4	4	4	0	0	1	14.8	14.8	14.8	45.612	454	454	0	14.627	By MS/MS	By MS/MS	By MS/MS	By MS/MS	By MS/MS
D5G6B3	D5G6B3	10	10	10	tr|D5G6B3|D5G6B3_TUBMM Uncharacterized protein OS=Tuber melanosporum (strain Mel28) GN=GSTUM_00004402001 PE=3 SV=1	1	10	10	10	5	4	3	7	6	8	0	0	1	5	4	3	7	6	8	0	0	1	5	4	3	7	6	8	0	0	1	20.7	20.7	20.7	58.87	547	547	0	33.146	By MS/MS	By MS/MS	By MS/MS	By MS/MS	By MS/MS
D5G6C1	D5G6C1	5	5	5	tr|D5G6C1|D5G6C1_TUBMM Uncharacterized protein OS=Tuber melanosporum (strain Mel28) GN=GSTUM_00004418001 PE=4 SV=1	1	5	5	5	1	1	0	3	3	4	0	0	1	1	1	0	3	3	4	0	0	1	1	1	0	3	3	4	0	0	1	6.3	6.3	6.3	116.97	1068	1068	0	10.836	By matching	By matching		By MS/MS	By MS/MS
D5G6C4	D5G6C4	3	3	3	tr|D5G6C4|D5G6C4_TUBMM Profilin OS=Tuber melanosporum (strain Mel28) GN=GSTUM_00004421001 PE=3 SV=1	1	3	3	3	3	3	3	3	3	3	1	1	0	3	3	3	3	3	3	1	1	0	3	3	3	3	3	3	1	1	0	31.5	31.5	31.5	13.626	130	130	0	18.425	By MS/MS	By MS/MS	By MS/MS	By MS/MS	By MS/MS
D5G6D0	D5G6D0	2	2	2	tr|D5G6D0|D5G6D0_TUBMM Uncharacterized protein OS=Tuber melanosporum (strain Mel28) GN=GSTUM_00004427001 PE=4 SV=1	1	2	2	2	1	1	1	1	2	1	0	0	0	1	1	1	1	2	1	0	0	0	1	1	1	1	2	1	0	0	0	3.4	3.4	3.4	71.629	649	649	0	8.9782	By matching	By MS/MS	By MS/MS	By MS/MS	By MS/MS
D5G6D1	D5G6D1	6	6	6	tr|D5G6D1|D5G6D1_TUBMM Uncharacterized protein OS=Tuber melanosporum (strain Mel28) GN=GSTUM_00004428001 PE=4 SV=1	1	6	6	6	6	6	6	5	6	6	0	1	2	6	6	6	5	6	6	0	1	2	6	6	6	5	6	6	0	1	2	33.3	33.3	33.3	27.221	243	243	0	62.952	By MS/MS	By MS/MS	By MS/MS	By MS/MS	By MS/MS
D5G6D3	D5G6D3	5	5	5	tr|D5G6D3|D5G6D3_TUBMM Eukaryotic translation initiation factor 3 subunit L OS=Tuber melanosporum (strain Mel28) GN=GSTUM_00004430001 PE=3 SV=1	1	5	5	5	2	4	2	5	5	5	3	1	3	2	4	2	5	5	5	3	1	3	2	4	2	5	5	5	3	1	3	12.1	12.1	12.1	54.674	478	478	0	23.62	By MS/MS	By MS/MS	By MS/MS	By MS/MS	By MS/MS
D5G6D6	D5G6D6	20	20	20	tr|D5G6D6|D5G6D6_TUBMM Eukaryotic translation initiation factor 3 subunit C OS=Tuber melanosporum (strain Mel28) GN=NIP1 PE=3 SV=1	1	20	20	20	11	11	13	16	17	14	4	3	3	11	11	13	16	17	14	4	3	3	11	11	13	16	17	14	4	3	3	27	27	27	96.558	854	854	0	68.437	By MS/MS	By MS/MS	By MS/MS	By MS/MS	By MS/MS
D5G6D9	D5G6D9	2	2	2	tr|D5G6D9|D5G6D9_TUBMM DNA polymerase OS=Tuber melanosporum (strain Mel28) GN=GSTUM_00004441001 PE=3 SV=1	1	2	2	2	1	1	1	1	1	1	0	0	0	1	1	1	1	1	1	0	0	0	1	1	1	1	1	1	0	0	0	1.8	1.8	1.8	163.29	1451	1451	0.0036955	3.2917	By MS/MS	By MS/MS	By MS/MS	By MS/MS	By MS/MS
D5G6E1	D5G6E1	4	4	4	tr|D5G6E1|D5G6E1_TUBMM Uncharacterized protein OS=Tuber melanosporum (strain Mel28) GN=GSTUM_00004443001 PE=4 SV=1	1	4	4	4	1	2	2	4	2	1	1	0	0	1	2	2	4	2	1	1	0	0	1	2	2	4	2	1	1	0	0	12.3	12.3	12.3	53.755	472	472	0	10.855	By matching	By MS/MS	By MS/MS	By MS/MS	By MS/MS
D5G6E5	D5G6E5	8	8	8	tr|D5G6E5|D5G6E5_TUBMM Uncharacterized protein OS=Tuber melanosporum (strain Mel28) GN=GSTUM_00004447001 PE=4 SV=1	1	8	8	8	6	6	6	8	7	7	0	0	0	6	6	6	8	7	7	0	0	0	6	6	6	8	7	7	0	0	0	25.2	25.2	25.2	37.219	341	341	0	68.316	By MS/MS	By MS/MS	By MS/MS	By MS/MS	By MS/MS
D5G6E7	D5G6E7	1	1	1	tr|D5G6E7|D5G6E7_TUBMM Uncharacterized protein OS=Tuber melanosporum (strain Mel28) GN=GSTUM_00004450001 PE=3 SV=1	1	1	1	1	0	0	0	1	1	1	0	0	0	0	0	0	1	1	1	0	0	0	0	0	0	1	1	1	0	0	0	5.6	5.6	5.6	21.61	197	197	0.0077793	2.805				By MS/MS	By MS/MS
D5G6F4	D5G6F4	3	3	3	tr|D5G6F4|D5G6F4_TUBMM Uncharacterized protein OS=Tuber melanosporum (strain Mel28) GN=GSTUM_00004458001 PE=4 SV=1	1	3	3	3	1	1	2	2	3	3	0	0	0	1	1	2	2	3	3	0	0	0	1	1	2	2	3	3	0	0	0	6.8	6.8	6.8	61.834	571	571	0	9.3551	By MS/MS	By MS/MS	By MS/MS	By MS/MS	By MS/MS
D5G6F8	D5G6F8	13	13	13	tr|D5G6F8|D5G6F8_TUBMM Succinate--CoA ligase [ADP-forming] subunit beta, mitochondrial OS=Tuber melanosporum (strain Mel28) GN=GSTUM_00004464001 PE=3 SV=1	1	13	13	13	10	10	8	8	11	10	1	1	2	10	10	8	8	11	10	1	1	2	10	10	8	8	11	10	1	1	2	38.5	38.5	38.5	47.437	442	442	0	65.184	By MS/MS	By MS/MS	By MS/MS	By MS/MS	By MS/MS
D5G6G8	D5G6G8	3	3	3	tr|D5G6G8|D5G6G8_TUBMM Uncharacterized protein OS=Tuber melanosporum (strain Mel28) GN=GSTUM_00004475001 PE=3 SV=1	1	3	3	3	0	0	0	2	2	2	0	0	0	0	0	0	2	2	2	0	0	0	0	0	0	2	2	2	0	0	0	12.5	12.5	12.5	31.015	288	288	0.00086806	6.134				By MS/MS	By MS/MS
D5G6G9	D5G6G9	1	1	1	tr|D5G6G9|D5G6G9_TUBMM Uncharacterized protein OS=Tuber melanosporum (strain Mel28) GN=GSTUM_00004476001 PE=4 SV=1	1	1	1	1	0	1	1	1	1	1	1	1	1	0	1	1	1	1	1	1	1	1	0	1	1	1	1	1	1	1	1	5.3	5.3	5.3	22.084	187	187	0.0022727	3.6542		By matching	By matching	By MS/MS	By matching
D5G6H8	D5G6H8	3	3	3	tr|D5G6H8|D5G6H8_TUBMM Uncharacterized protein OS=Tuber melanosporum (strain Mel28) GN=GSTUM_00004488001 PE=4 SV=1	1	3	3	3	2	1	2	2	1	2	2	1	1	2	1	2	2	1	2	2	1	1	2	1	2	2	1	2	2	1	1	7.2	7.2	7.2	50.73	442	442	0.00086356	5.9691	By MS/MS	By MS/MS	By MS/MS	By MS/MS	By matching
D5G6H9	D5G6H9	3	3	3	tr|D5G6H9|D5G6H9_TUBMM Uncharacterized protein OS=Tuber melanosporum (strain Mel28) GN=GSTUM_00004489001 PE=3 SV=1	1	3	3	3	3	3	3	3	3	3	1	0	1	3	3	3	3	3	3	1	0	1	3	3	3	3	3	3	1	0	1	9.5	9.5	9.5	41.915	378	378	0	11.896	By MS/MS	By MS/MS	By MS/MS	By MS/MS	By MS/MS
D5G6I0	D5G6I0	2	2	2	tr|D5G6I0|D5G6I0_TUBMM IMP-specific 5-nucleotidase 1 OS=Tuber melanosporum (strain Mel28) GN=GSTUM_00004490001 PE=3 SV=1	1	2	2	2	2	1	0	2	2	1	0	0	1	2	1	0	2	2	1	0	0	1	2	1	0	2	2	1	0	0	1	4.2	4.2	4.2	47.603	424	424	0.0023148	3.9295	By MS/MS	By matching		By matching	By MS/MS
D5G6I2	D5G6I2	1	1	1	tr|D5G6I2|D5G6I2_TUBMM Uncharacterized protein OS=Tuber melanosporum (strain Mel28) GN=GSTUM_00004492001 PE=4 SV=1	1	1	1	1	1	1	1	1	1	1	1	0	0	1	1	1	1	1	1	1	0	0	1	1	1	1	1	1	1	0	0	2.2	2.2	2.2	43.982	416	416	0.0071429	2.8857	By MS/MS	By MS/MS	By MS/MS	By MS/MS	By MS/MS
D5G6J2	D5G6J2	4	4	4	tr|D5G6J2|D5G6J2_TUBMM Uricase OS=Tuber melanosporum (strain Mel28) GN=GSTUM_00004503001 PE=3 SV=1	1	4	4	4	2	2	3	3	3	4	0	0	0	2	2	3	3	3	4	0	0	0	2	2	3	3	3	4	0	0	0	16.9	16.9	16.9	33.813	301	301	0	12.127	By MS/MS	By MS/MS	By MS/MS	By MS/MS	By MS/MS
D5G6J8	D5G6J8	1	1	1	tr|D5G6J8|D5G6J8_TUBMM Uncharacterized protein OS=Tuber melanosporum (strain Mel28) GN=GSTUM_00004512001 PE=4 SV=1	1	1	1	1	1	1	1	1	1	1	0	0	0	1	1	1	1	1	1	0	0	0	1	1	1	1	1	1	0	0	0	9.4	9.4	9.4	20.729	181	181	0.0036873	3.2611	By matching	By matching	By matching	By matching	By matching
D5G6K1	D5G6K1	15	15	15	tr|D5G6K1|D5G6K1_TUBMM Uncharacterized protein OS=Tuber melanosporum (strain Mel28) GN=GSTUM_00004515001 PE=4 SV=1	1	15	15	15	8	7	8	11	11	13	4	4	4	8	7	8	11	11	13	4	4	4	8	7	8	11	11	13	4	4	4	15.9	15.9	15.9	118.38	1047	1047	0	50.23	By MS/MS	By MS/MS	By MS/MS	By MS/MS	By MS/MS
D5G6K7	D5G6K7	6	6	6	tr|D5G6K7|D5G6K7_TUBMM Uncharacterized protein OS=Tuber melanosporum (strain Mel28) GN=GSTUM_00001816001 PE=4 SV=1	1	6	6	6	0	0	2	6	4	2	1	0	1	0	0	2	6	4	2	1	0	1	0	0	2	6	4	2	1	0	1	15.1	15.1	15.1	63.606	568	568	0	13.836			By matching	By MS/MS	By MS/MS
D5G6L5	D5G6L5	25	25	25	tr|D5G6L5|D5G6L5_TUBMM Uncharacterized protein OS=Tuber melanosporum (strain Mel28) GN=GSTUM_00002095001 PE=3 SV=1	1	25	25	25	10	13	12	22	23	22	6	4	4	10	13	12	22	23	22	6	4	4	10	13	12	22	23	22	6	4	4	17.3	17.3	17.3	187.89	1703	1703	0	81.295	By MS/MS	By MS/MS	By MS/MS	By MS/MS	By MS/MS
D5G6L6	D5G6L6	3	3	3	tr|D5G6L6|D5G6L6_TUBMM Uncharacterized protein OS=Tuber melanosporum (strain Mel28) GN=GSTUM_00002097001 PE=3 SV=1	1	3	3	3	1	2	2	1	2	2	0	0	0	1	2	2	1	2	2	0	0	0	1	2	2	1	2	2	0	0	0	15.3	15.3	15.3	31.257	287	287	0	11.934	By matching	By MS/MS	By matching	By MS/MS	By MS/MS
D5G6M0	D5G6M0	8	8	8	tr|D5G6M0|D5G6M0_TUBMM Uncharacterized protein OS=Tuber melanosporum (strain Mel28) GN=GSTUM_00002124001 PE=3 SV=1	1	8	8	8	2	1	1	7	8	6	2	2	1	2	1	1	7	8	6	2	2	1	2	1	1	7	8	6	2	2	1	12.4	12.4	12.4	88.025	768	768	0	22.79	By matching	By matching	By matching	By MS/MS	By MS/MS
D5G6M7	D5G6M7	2	2	2	tr|D5G6M7|D5G6M7_TUBMM Uncharacterized protein OS=Tuber melanosporum (strain Mel28) GN=GSTUM_00002133001 PE=4 SV=1	1	2	2	2	0	1	1	1	1	1	0	0	0	0	1	1	1	1	1	0	0	0	0	1	1	1	1	1	0	0	0	14.6	14.6	14.6	19.224	171	171	0.00086881	6.1426		By MS/MS	By MS/MS	By matching	By MS/MS
D5G6M8	D5G6M8	7	7	7	tr|D5G6M8|D5G6M8_TUBMM Clathrin light chain OS=Tuber melanosporum (strain Mel28) GN=GSTUM_00002134001 PE=3 SV=1	1	7	7	7	4	4	6	5	6	5	4	3	4	4	4	6	5	6	5	4	3	4	4	4	6	5	6	5	4	3	4	32.5	32.5	32.5	26.643	240	240	0	21.389	By MS/MS	By MS/MS	By MS/MS	By MS/MS	By MS/MS
D5G6P3	D5G6P3	5	5	5	tr|D5G6P3|D5G6P3_TUBMM Mitochondrial fission 1 protein OS=Tuber melanosporum (strain Mel28) GN=GSTUM_00002150001 PE=3 SV=1	1	5	5	5	3	4	3	2	4	4	0	0	0	3	4	3	2	4	4	0	0	0	3	4	3	2	4	4	0	0	0	31.6	31.6	31.6	17.551	155	155	0	20.629	By MS/MS	By MS/MS	By MS/MS	By MS/MS	By MS/MS
D5G6P5	D5G6P5	1	1	1	tr|D5G6P5|D5G6P5_TUBMM Uncharacterized protein OS=Tuber melanosporum (strain Mel28) GN=GSTUM_00002154001 PE=4 SV=1	1	1	1	1	1	1	1	1	1	1	1	0	0	1	1	1	1	1	1	1	0	0	1	1	1	1	1	1	1	0	0	1.1	1.1	1.1	96.338	876	876	1	-2	By matching	By matching	By matching	By matching	By MS/MS
D5G6P8	D5G6P8	5	5	5	tr|D5G6P8|D5G6P8_TUBMM Eukaryotic translation initiation factor 5A OS=Tuber melanosporum (strain Mel28) GN=GSTUM_00002158001 PE=3 SV=1	1	5	5	5	3	3	4	5	4	2	0	0	0	3	3	4	5	4	2	0	0	0	3	3	4	5	4	2	0	0	0	43.7	43.7	43.7	17.352	158	158	0	106.23	By MS/MS	By MS/MS	By MS/MS	By MS/MS	By MS/MS
D5G6Q0	D5G6Q0	7	7	7	tr|D5G6Q0|D5G6Q0_TUBMM Proteasome subunit alpha type OS=Tuber melanosporum (strain Mel28) GN=GSTUM_00002160001 PE=3 SV=1	1	7	7	7	5	5	5	5	5	5	1	1	1	5	5	5	5	5	5	1	1	1	5	5	5	5	5	5	1	1	1	31.6	31.6	31.6	30.745	285	285	0	24.975	By MS/MS	By MS/MS	By MS/MS	By MS/MS	By MS/MS
D5G6Q3	D5G6Q3	7	7	7	tr|D5G6Q3|D5G6Q3_TUBMM Uncharacterized protein OS=Tuber melanosporum (strain Mel28) GN=GSTUM_00002165001 PE=3 SV=1	1	7	7	7	7	7	7	7	7	7	3	2	2	7	7	7	7	7	7	3	2	2	7	7	7	7	7	7	3	2	2	36.3	36.3	36.3	19.76	179	179	0	51.299	By MS/MS	By MS/MS	By MS/MS	By MS/MS	By MS/MS
D5G6Q4	D5G6Q4	2	2	2	tr|D5G6Q4|D5G6Q4_TUBMM Uncharacterized protein OS=Tuber melanosporum (strain Mel28) GN=GSTUM_00002166001 PE=3 SV=1	1	2	2	2	1	1	1	2	2	1	0	0	0	1	1	1	2	2	1	0	0	0	1	1	1	2	2	1	0	0	0	17.4	17.4	17.4	17.941	167	167	0	30.907	By MS/MS	By MS/MS	By MS/MS	By MS/MS	By MS/MS
D5G6R0	D5G6R0	5	5	5	tr|D5G6R0|D5G6R0_TUBMM Uncharacterized protein OS=Tuber melanosporum (strain Mel28) GN=GSTUM_00002228001 PE=3 SV=1	1	5	5	5	4	3	4	5	4	4	1	2	1	4	3	4	5	4	4	1	2	1	4	3	4	5	4	4	1	2	1	18.4	18.4	18.4	33.053	310	310	0	36.133	By MS/MS	By MS/MS	By MS/MS	By MS/MS	By MS/MS
D5G6R5	D5G6R5	5	5	5	tr|D5G6R5|D5G6R5_TUBMM Autophagy-related protein OS=Tuber melanosporum (strain Mel28) GN=GSTUM_00002234001 PE=3 SV=1	1	5	5	5	4	2	4	5	5	4	1	0	2	4	2	4	5	5	4	1	0	2	4	2	4	5	5	4	1	0	2	26.6	26.6	26.6	20.21	173	173	0	21.15	By MS/MS	By MS/MS	By MS/MS	By MS/MS	By MS/MS
D5G6R8	D5G6R8	11	11	11	tr|D5G6R8|D5G6R8_TUBMM Citrate synthase OS=Tuber melanosporum (strain Mel28) GN=GSTUM_00002237001 PE=3 SV=1	1	11	11	11	10	9	9	11	10	9	0	1	0	10	9	9	11	10	9	0	1	0	10	9	9	11	10	9	0	1	0	33.9	33.9	33.9	52.201	472	472	0	85.895	By MS/MS	By MS/MS	By MS/MS	By MS/MS	By MS/MS
D5G6S2	D5G6S2	4	4	4	tr|D5G6S2|D5G6S2_TUBMM Uncharacterized protein OS=Tuber melanosporum (strain Mel28) GN=GSTUM_00002243001 PE=4 SV=1	1	4	4	4	2	2	2	3	4	3	1	0	0	2	2	2	3	4	3	1	0	0	2	2	2	3	4	3	1	0	0	13	13	13	35.067	316	316	0	12.459	By MS/MS	By MS/MS	By MS/MS	By MS/MS	By MS/MS
D5G6S5	D5G6S5	7	7	7	tr|D5G6S5|D5G6S5_TUBMM Uncharacterized protein OS=Tuber melanosporum (strain Mel28) GN=GSTUM_00002247001 PE=4 SV=1	1	7	7	7	3	3	2	4	4	6	2	0	1	3	3	2	4	4	6	2	0	1	3	3	2	4	4	6	2	0	1	53	53	53	19.226	183	183	0	40.501	By MS/MS	By MS/MS	By MS/MS	By MS/MS	By MS/MS
D5G6U1	D5G6U1	1	1	1	tr|D5G6U1|D5G6U1_TUBMM Uncharacterized protein OS=Tuber melanosporum (strain Mel28) GN=GSTUM_00002111001 PE=4 SV=1	1	1	1	1	0	0	0	1	1	1	0	0	0	0	0	0	1	1	1	0	0	0	0	0	0	1	1	1	0	0	0	3.2	3.2	3.2	34.392	313	313	0.0057471	2.9781				By matching	By matching
D5G6V5	D5G6V5	4	4	4	tr|D5G6V5|D5G6V5_TUBMM Uncharacterized protein OS=Tuber melanosporum (strain Mel28) GN=GSTUM_00002293001 PE=4 SV=1	1	4	4	4	2	3	2	3	4	3	2	2	1	2	3	2	3	4	3	2	2	1	2	3	2	3	4	3	2	2	1	22.3	22.3	22.3	24.894	224	224	0	14.752	By matching	By matching	By MS/MS	By MS/MS	By MS/MS
D5G6V8	D5G6V8	5	5	5	tr|D5G6V8|D5G6V8_TUBMM Uncharacterized protein OS=Tuber melanosporum (strain Mel28) GN=GSTUM_00002301001 PE=3 SV=1	1	5	5	5	3	3	0	5	5	5	1	0	0	3	3	0	5	5	5	1	0	0	3	3	0	5	5	5	1	0	0	9.5	9.5	9.5	58.259	518	518	0	14.636	By MS/MS	By MS/MS		By MS/MS	By MS/MS
D5G6W9	D5G6W9	5	5	5	tr|D5G6W9|D5G6W9_TUBMM Uncharacterized protein OS=Tuber melanosporum (strain Mel28) GN=GSTUM_00002364001 PE=4 SV=1	1	5	5	5	5	5	5	4	4	5	2	2	1	5	5	5	4	4	5	2	2	1	5	5	5	4	4	5	2	2	1	47.8	47.8	47.8	12.154	113	113	0	78.153	By MS/MS	By MS/MS	By MS/MS	By MS/MS	By MS/MS
D5G6X8	D5G6X8	1	1	1	tr|D5G6X8|D5G6X8_TUBMM Ammonium transporter OS=Tuber melanosporum (strain Mel28) GN=GSTUM_00002376001 PE=3 SV=1	1	1	1	1	0	1	0	1	1	1	0	0	0	0	1	0	1	1	1	0	0	0	0	1	0	1	1	1	0	0	0	2.2	2.2	2.2	52.325	489	489	0.0022659	3.6307		By MS/MS		By MS/MS	By MS/MS
D5G6Y2	D5G6Y2	2	2	2	tr|D5G6Y2|D5G6Y2_TUBMM Uncharacterized protein OS=Tuber melanosporum (strain Mel28) GN=GSTUM_00002381001 PE=3 SV=1	1	2	2	2	0	0	2	0	0	0	0	0	0	0	0	2	0	0	0	0	0	0	0	0	2	0	0	0	0	0	0	5.1	5.1	5.1	45.213	415	415	0.0090656	2.6777			By MS/MS
D5G6Y9	D5G6Y9	2	2	2	tr|D5G6Y9|D5G6Y9_TUBMM Uncharacterized protein OS=Tuber melanosporum (strain Mel28) GN=GSTUM_00002389001 PE=3 SV=1	1	2	2	2	0	1	1	2	2	2	2	0	1	0	1	1	2	2	2	2	0	1	0	1	1	2	2	2	2	0	1	6.3	6.3	6.3	36.432	333	333	0.0023041	3.8627		By matching	By matching	By matching	By MS/MS
D5G6Z3	D5G6Z3	8	8	8	tr|D5G6Z3|D5G6Z3_TUBMM Uncharacterized protein OS=Tuber melanosporum (strain Mel28) GN=GSTUM_00002393001 PE=4 SV=1	1	8	8	8	3	3	3	6	6	6	1	0	0	3	3	3	6	6	6	1	0	0	3	3	3	6	6	6	1	0	0	17.1	17.1	17.1	62.88	531	531	0	23.425	By MS/MS	By MS/MS	By MS/MS	By MS/MS	By MS/MS
D5G700	D5G700	6	6	6	tr|D5G700|D5G700_TUBMM Uncharacterized protein OS=Tuber melanosporum (strain Mel28) GN=GSTUM_00004524001 PE=4 SV=1	1	6	6	6	2	4	3	4	5	4	1	1	1	2	4	3	4	5	4	1	1	1	2	4	3	4	5	4	1	1	1	12.8	12.8	12.8	69.617	611	611	0	25.551	By MS/MS	By MS/MS	By MS/MS	By MS/MS	By MS/MS
D5G706	D5G706	20	20	20	tr|D5G706|D5G706_TUBMM Phosphoacetylglucosamine mutase OS=Tuber melanosporum (strain Mel28) GN=GSTUM_00004532001 PE=3 SV=1	1	20	20	20	14	14	14	20	19	19	4	4	4	14	14	14	20	19	19	4	4	4	14	14	14	20	19	19	4	4	4	40.2	40.2	40.2	57.667	537	537	0	119.09	By MS/MS	By MS/MS	By MS/MS	By MS/MS	By MS/MS
D5G717	D5G717	5	5	5	tr|D5G717|D5G717_TUBMM Uncharacterized protein OS=Tuber melanosporum (strain Mel28) GN=GSTUM_00004556001 PE=3 SV=1	1	5	5	5	3	3	3	3	4	2	1	1	0	3	3	3	3	4	2	1	1	0	3	3	3	3	4	2	1	1	0	48	48	48	17.168	152	152	0	17.778	By MS/MS	By MS/MS	By MS/MS	By MS/MS	By MS/MS
D5G718	D5G718	9	9	9	tr|D5G718|D5G718_TUBMM Uncharacterized protein OS=Tuber melanosporum (strain Mel28) GN=GSTUM_00004558001 PE=4 SV=1	1	9	9	9	7	7	6	9	9	8	2	1	0	7	7	6	9	9	8	2	1	0	7	7	6	9	9	8	2	1	0	47.7	47.7	47.7	26.886	243	243	0	179.7	By MS/MS	By MS/MS	By MS/MS	By MS/MS	By MS/MS
D5G726	D5G726	1	1	1	tr|D5G726|D5G726_TUBMM Uncharacterized protein OS=Tuber melanosporum (strain Mel28) GN=GSTUM_00004573001 PE=4 SV=1	1	1	1	1	1	1	1	0	0	1	1	1	1	1	1	1	0	0	1	1	1	1	1	1	1	0	0	1	1	1	1	4	4	4	37.442	351	351	0.0022676	3.636	By MS/MS	By MS/MS	By MS/MS
D5G736	D5G736	22	22	22	tr|D5G736|D5G736_TUBMM Uncharacterized protein OS=Tuber melanosporum (strain Mel28) GN=GSTUM_00002324001 PE=3 SV=1	1	22	22	22	16	16	15	21	21	20	4	3	3	16	16	15	21	21	20	4	3	3	16	16	15	21	21	20	4	3	3	73.7	73.7	73.7	37.623	346	346	0	323.31	By MS/MS	By MS/MS	By MS/MS	By MS/MS	By MS/MS
D5G744	D5G744	7	7	7	tr|D5G744|D5G744_TUBMM Uncharacterized protein OS=Tuber melanosporum (strain Mel28) GN=GSTUM_00002337001 PE=3 SV=1	1	7	7	7	4	4	5	6	7	6	3	2	2	4	4	5	6	7	6	3	2	2	4	4	5	6	7	6	3	2	2	47.3	47.3	47.3	16.504	148	148	0	42.983	By MS/MS	By MS/MS	By MS/MS	By MS/MS	By MS/MS
D5G745	D5G745	10	10	10	tr|D5G745|D5G745_TUBMM Uncharacterized protein OS=Tuber melanosporum (strain Mel28) GN=GSTUM_00002338001 PE=4 SV=1	1	10	10	10	8	6	5	6	9	9	3	1	1	8	6	5	6	9	9	3	1	1	8	6	5	6	9	9	3	1	1	21	21	21	67.971	606	606	0	37.963	By MS/MS	By MS/MS	By MS/MS	By MS/MS	By MS/MS
D5G751	D5G751	7	7	7	tr|D5G751|D5G751_TUBMM Uncharacterized protein OS=Tuber melanosporum (strain Mel28) GN=GSTUM_00002346001 PE=4 SV=1	1	7	7	7	2	3	3	5	6	6	0	1	0	2	3	3	5	6	6	0	1	0	2	3	3	5	6	6	0	1	0	32.7	32.7	32.7	34.687	306	306	0	30.277	By MS/MS	By MS/MS	By MS/MS	By MS/MS	By MS/MS
D5G753	D5G753	2	2	2	tr|D5G753|D5G753_TUBMM GrpE protein homolog OS=Tuber melanosporum (strain Mel28) GN=GSTUM_00002348001 PE=3 SV=1	1	2	2	2	2	0	1	1	1	0	0	0	0	2	0	1	1	1	0	0	0	0	2	0	1	1	1	0	0	0	0	4.7	4.7	4.7	28.725	255	255	0.00092251	7.2088	By MS/MS		By matching	By MS/MS	By MS/MS
D5G757	D5G757	5	5	5	tr|D5G757|D5G757_TUBMM Uncharacterized protein OS=Tuber melanosporum (strain Mel28) GN=GSTUM_00002352001 PE=4 SV=1	1	5	5	5	4	3	5	4	5	4	1	0	1	4	3	5	4	5	4	1	0	1	4	3	5	4	5	4	1	0	1	25.6	25.6	25.6	35.501	328	328	0	68.206	By MS/MS	By MS/MS	By MS/MS	By MS/MS	By MS/MS
D5G761	D5G761	4	4	4	tr|D5G761|D5G761_TUBMM Uncharacterized protein OS=Tuber melanosporum (strain Mel28) GN=GSTUM_00002356001 PE=4 SV=1	1	4	4	4	3	1	3	2	4	3	2	1	0	3	1	3	2	4	3	2	1	0	3	1	3	2	4	3	2	1	0	27.5	27.5	27.5	19.343	167	167	0	41.699	By MS/MS	By matching	By MS/MS	By MS/MS	By MS/MS
D5G769	D5G769	4	4	4	tr|D5G769|D5G769_TUBMM Uncharacterized protein OS=Tuber melanosporum (strain Mel28) GN=GSTUM_00002492001 PE=3 SV=1	1	4	4	4	1	1	1	3	4	3	1	1	0	1	1	1	3	4	3	1	1	0	1	1	1	3	4	3	1	1	0	14.8	14.8	14.8	40.782	357	357	0	21.593	By MS/MS	By MS/MS	By MS/MS	By MS/MS	By MS/MS
D5G783	D5G783	2	2	2	tr|D5G783|D5G783_TUBMM Nuclear pore protein OS=Tuber melanosporum (strain Mel28) GN=GSTUM_00002509001 PE=3 SV=1	1	2	2	2	0	0	0	1	0	2	0	0	0	0	0	0	1	0	2	0	0	0	0	0	0	1	0	2	0	0	0	2.3	2.3	2.3	107.96	964	964	0.0022779	3.6804				By MS/MS
D5G787	D5G787	4	4	4	tr|D5G787|D5G787_TUBMM Uncharacterized protein OS=Tuber melanosporum (strain Mel28) GN=GSTUM_00002513001 PE=4 SV=1	1	4	4	4	0	0	1	3	3	4	0	0	0	0	0	1	3	3	4	0	0	0	0	0	1	3	3	4	0	0	0	13.3	13.3	13.3	43.426	406	406	0	43.361			By MS/MS	By MS/MS	By MS/MS
D5G788	D5G788	2	2	2	tr|D5G788|D5G788_TUBMM Uncharacterized protein OS=Tuber melanosporum (strain Mel28) GN=GSTUM_00002514001 PE=3 SV=1	1	2	2	2	1	2	2	2	2	2	0	0	0	1	2	2	2	2	2	0	0	0	1	2	2	2	2	2	0	0	0	28.3	28.3	28.3	10.196	92	92	0	18.866	By matching	By MS/MS	By MS/MS	By MS/MS	By MS/MS
D5G791	D5G791	12	12	12	tr|D5G791|D5G791_TUBMM Uncharacterized protein OS=Tuber melanosporum (strain Mel28) GN=GSTUM_00002517001 PE=4 SV=1	1	12	12	12	11	11	11	12	12	12	3	3	4	11	11	11	12	12	12	3	3	4	11	11	11	12	12	12	3	3	4	43.3	43.3	43.3	28.651	247	247	0	289.64	By MS/MS	By MS/MS	By MS/MS	By MS/MS	By MS/MS
D5G795	D5G795	2	2	2	tr|D5G795|D5G795_TUBMM Uncharacterized protein OS=Tuber melanosporum (strain Mel28) GN=GSTUM_00002521001 PE=4 SV=1	1	2	2	2	1	0	0	0	0	0	1	1	1	1	0	0	0	0	0	1	1	1	1	0	0	0	0	0	1	1	1	1.1	1.1	1.1	233.73	2058	2058	0.0023112	3.909	By MS/MS
D5G797	D5G797	17	17	17	tr|D5G797|D5G797_TUBMM Uncharacterized protein OS=Tuber melanosporum (strain Mel28) GN=GSTUM_00002523001 PE=4 SV=1	1	17	17	17	15	16	15	14	12	12	2	3	2	15	16	15	14	12	12	2	3	2	15	16	15	14	12	12	2	3	2	42.2	42.2	42.2	46.144	427	427	0	113.82	By MS/MS	By MS/MS	By MS/MS	By MS/MS	By MS/MS
D5G7A2	D5G7A2	11	8	8	tr|D5G7A2|D5G7A2_TUBMM Uncharacterized protein OS=Tuber melanosporum (strain Mel28) GN=GSTUM_00002409001 PE=4 SV=1	1	11	8	8	5	5	6	9	9	7	3	3	3	3	3	5	6	6	4	2	2	2	3	3	5	6	6	4	2	2	2	17.9	14.9	14.9	98.254	878	878	0	26.551	By MS/MS	By MS/MS	By MS/MS	By MS/MS	By MS/MS
D5G7A6	D5G7A6	2	2	2	tr|D5G7A6|D5G7A6_TUBMM Uncharacterized protein OS=Tuber melanosporum (strain Mel28) GN=GSTUM_00002416001 PE=4 SV=1	1	2	2	2	2	2	2	2	2	2	0	0	0	2	2	2	2	2	2	0	0	0	2	2	2	2	2	2	0	0	0	8.4	8.4	8.4	33.688	311	311	0	22.452	By MS/MS	By MS/MS	By MS/MS	By MS/MS	By MS/MS
D5G7B6	D5G7B6	4	4	4	tr|D5G7B6|D5G7B6_TUBMM Uncharacterized protein OS=Tuber melanosporum (strain Mel28) GN=GSTUM_00002429001 PE=4 SV=1	1	4	4	4	4	2	3	3	3	4	0	0	0	4	2	3	3	3	4	0	0	0	4	2	3	3	3	4	0	0	0	16.1	16.1	16.1	30.84	273	273	0	12.621	By MS/MS	By MS/MS	By MS/MS	By MS/MS	By MS/MS
D5G7C0	D5G7C0	17	17	17	tr|D5G7C0|D5G7C0_TUBMM Uncharacterized protein OS=Tuber melanosporum (strain Mel28) GN=GSTUM_00002433001 PE=4 SV=1	1	17	17	17	14	13	11	14	15	12	3	3	2	14	13	11	14	15	12	3	3	2	14	13	11	14	15	12	3	3	2	48.1	48.1	48.1	54.862	507	507	0	113.28	By MS/MS	By MS/MS	By MS/MS	By MS/MS	By MS/MS
D5G7C2	D5G7C2	1	1	1	tr|D5G7C2|D5G7C2_TUBMM Uncharacterized protein OS=Tuber melanosporum (strain Mel28) GN=GSTUM_00002436001 PE=4 SV=1	1	1	1	1	1	1	1	1	1	1	0	0	0	1	1	1	1	1	1	0	0	0	1	1	1	1	1	1	0	0	0	3.3	3.3	3.3	32.431	300	300	0.0023678	4.1535	By MS/MS	By matching	By matching	By MS/MS	By MS/MS
D5G7C4	D5G7C4	2	2	2	tr|D5G7C4|D5G7C4_TUBMM Uncharacterized protein OS=Tuber melanosporum (strain Mel28) GN=GSTUM_00002438001 PE=4 SV=1	1	2	2	2	1	1	1	1	2	1	0	0	0	1	1	1	1	2	1	0	0	0	1	1	1	1	2	1	0	0	0	9.1	9.1	9.1	34.094	309	309	0	10.127	By MS/MS	By MS/MS	By MS/MS	By MS/MS	By MS/MS
D5G7C6	D5G7C6	5	5	5	tr|D5G7C6|D5G7C6_TUBMM Uncharacterized protein OS=Tuber melanosporum (strain Mel28) GN=GSTUM_00002442001 PE=4 SV=1	1	5	5	5	3	4	3	3	4	3	0	0	0	3	4	3	3	4	3	0	0	0	3	4	3	3	4	3	0	0	0	35.5	35.5	35.5	21.121	186	186	0	26.197	By MS/MS	By MS/MS	By MS/MS	By MS/MS	By MS/MS
D5G7C9	D5G7C9	7	7	7	tr|D5G7C9|D5G7C9_TUBMM Uncharacterized protein OS=Tuber melanosporum (strain Mel28) GN=GSTUM_00002552001 PE=3 SV=1	1	7	7	7	2	3	2	6	7	5	2	3	2	2	3	2	6	7	5	2	3	2	2	3	2	6	7	5	2	3	2	18.5	18.5	18.5	47.768	426	426	0	26.054	By matching	By MS/MS	By MS/MS	By MS/MS	By MS/MS
D5G7D0	D5G7D0	5	5	5	tr|D5G7D0|D5G7D0_TUBMM 1,3-beta-glucanosyltransferase OS=Tuber melanosporum (strain Mel28) GN=GSTUM_00002553001 PE=3 SV=1	1	5	5	5	5	5	5	5	5	4	1	1	1	5	5	5	5	5	4	1	1	1	5	5	5	5	5	4	1	1	1	13.9	13.9	13.9	48.083	446	446	0	21.875	By MS/MS	By MS/MS	By MS/MS	By MS/MS	By MS/MS
D5G7D2	D5G7D2	8	8	8	tr|D5G7D2|D5G7D2_TUBMM Uncharacterized protein OS=Tuber melanosporum (strain Mel28) GN=GSTUM_00002556001 PE=4 SV=1	1	8	8	8	6	6	6	7	8	8	0	0	0	6	6	6	7	8	8	0	0	0	6	6	6	7	8	8	0	0	0	56.7	56.7	56.7	23.635	233	233	0	194.26	By MS/MS	By MS/MS	By MS/MS	By MS/MS	By MS/MS
D5G7D9	D5G7D9	8	8	8	tr|D5G7D9|D5G7D9_TUBMM Uncharacterized protein OS=Tuber melanosporum (strain Mel28) GN=GSTUM_00002177001 PE=3 SV=1	1	8	8	8	8	7	7	8	8	7	1	1	1	8	7	7	8	8	7	1	1	1	8	7	7	8	8	7	1	1	1	74.4	74.4	74.4	13.598	125	125	0	110.58	By MS/MS	By MS/MS	By MS/MS	By MS/MS	By MS/MS
D5G7E2	D5G7E2	3	3	3	tr|D5G7E2|D5G7E2_TUBMM Uncharacterized protein OS=Tuber melanosporum (strain Mel28) GN=GSTUM_00002188001 PE=4 SV=1	1	3	3	3	1	2	3	2	2	2	0	0	0	1	2	3	2	2	2	0	0	0	1	2	3	2	2	2	0	0	0	19.4	19.4	19.4	34.257	304	304	0.00089286	6.5902	By matching	By MS/MS	By matching	By matching	By MS/MS
D5G7E8	D5G7E8	7	7	7	tr|D5G7E8|D5G7E8_TUBMM Uncharacterized protein OS=Tuber melanosporum (strain Mel28) GN=GSTUM_00002532001 PE=4 SV=1	1	7	7	7	5	3	5	4	6	6	1	1	1	5	3	5	4	6	6	1	1	1	5	3	5	4	6	6	1	1	1	25	25	25	53.989	492	492	0	43.942	By MS/MS	By MS/MS	By MS/MS	By MS/MS	By MS/MS
D5G7F0	D5G7F0	2	2	2	tr|D5G7F0|D5G7F0_TUBMM Translation machinery-associated protein 20 OS=Tuber melanosporum (strain Mel28) GN=GSTUM_00002534001 PE=3 SV=1	1	2	2	2	2	2	2	1	2	1	0	0	0	2	2	2	1	2	1	0	0	0	2	2	2	1	2	1	0	0	0	18.6	18.6	18.6	19.978	183	183	0.00090662	6.8752	By MS/MS	By MS/MS	By MS/MS	By MS/MS	By MS/MS
D5G7G3	D5G7G3	5	5	5	tr|D5G7G3|D5G7G3_TUBMM Uncharacterized protein OS=Tuber melanosporum (strain Mel28) GN=GSTUM_00002451001 PE=4 SV=1	1	5	5	5	3	4	1	4	5	3	0	0	0	3	4	1	4	5	3	0	0	0	3	4	1	4	5	3	0	0	0	4.7	4.7	4.7	164.75	1496	1496	0	12.758	By MS/MS	By MS/MS	By matching	By MS/MS	By MS/MS
D5G7G7	D5G7G7	8	8	8	tr|D5G7G7|D5G7G7_TUBMM Pyruvate dehydrogenase E1 component subunit alpha OS=Tuber melanosporum (strain Mel28) GN=GSTUM_00002455001 PE=4 SV=1	1	8	8	8	6	6	6	8	8	8	1	1	0	6	6	6	8	8	8	1	1	0	6	6	6	8	8	8	1	1	0	24.9	24.9	24.9	44.177	401	401	0	24.875	By MS/MS	By MS/MS	By MS/MS	By MS/MS	By MS/MS
D5G7G9	D5G7G9	3	3	3	tr|D5G7G9|D5G7G9_TUBMM Uncharacterized protein OS=Tuber melanosporum (strain Mel28) GN=GSTUM_00002459001 PE=4 SV=1	1	3	3	3	1	0	0	1	2	2	3	2	3	1	0	0	1	2	2	3	2	3	1	0	0	1	2	2	3	2	3	9.2	9.2	9.2	51.291	468	468	0	23.543	By matching			By MS/MS	By MS/MS
D5G7H3	D5G7H3	26	26	26	tr|D5G7H3|D5G7H3_TUBMM Aminopeptidase OS=Tuber melanosporum (strain Mel28) GN=GSTUM_00002465001 PE=3 SV=1	1	26	26	26	18	16	18	22	21	19	7	4	6	18	16	18	22	21	19	7	4	6	18	16	18	22	21	19	7	4	6	34.5	34.5	34.5	98.958	875	875	0	105.77	By MS/MS	By MS/MS	By MS/MS	By MS/MS	By MS/MS
D5G7H4	D5G7H4	9	9	8	tr|D5G7H4|D5G7H4_TUBMM Uncharacterized protein OS=Tuber melanosporum (strain Mel28) GN=GSTUM_00002466001 PE=4 SV=1	1	9	9	8	6	6	6	8	8	8	4	3	3	6	6	6	8	8	8	4	3	3	5	5	5	7	7	7	3	2	2	46.8	46.8	41.3	22.299	201	201	0	72.179	By MS/MS	By MS/MS	By MS/MS	By MS/MS	By MS/MS
D5G7H7	D5G7H7	6	6	6	tr|D5G7H7|D5G7H7_TUBMM Uncharacterized protein OS=Tuber melanosporum (strain Mel28) GN=GSTUM_00002470001 PE=4 SV=1	1	6	6	6	3	2	3	5	5	6	3	2	1	3	2	3	5	5	6	3	2	1	3	2	3	5	5	6	3	2	1	12.5	12.5	12.5	67.282	594	594	0	14.072	By MS/MS	By MS/MS	By MS/MS	By MS/MS	By MS/MS
D5G7I0	D5G7I0	29	29	29	tr|D5G7I0|D5G7I0_TUBMM ATP synthase subunit beta OS=Tuber melanosporum (strain Mel28) GN=GSTUM_00002474001 PE=3 SV=1	1	29	29	29	22	24	23	29	29	28	12	9	8	22	24	23	29	29	28	12	9	8	22	24	23	29	29	28	12	9	8	81	81	81	51.708	480	480	0	323.31	By MS/MS	By MS/MS	By MS/MS	By MS/MS	By MS/MS
D5G7J2	D5G7J2	11	11	11	tr|D5G7J2|D5G7J2_TUBMM Uncharacterized protein OS=Tuber melanosporum (strain Mel28) GN=GSTUM_00002593001 PE=3 SV=1	1	11	11	11	7	8	7	10	10	9	1	1	1	7	8	7	10	10	9	1	1	1	7	8	7	10	10	9	1	1	1	37.1	37.1	37.1	55.076	510	510	0	169.19	By MS/MS	By MS/MS	By MS/MS	By MS/MS	By MS/MS
D5G7K3	D5G7K3	2	2	2	tr|D5G7K3|D5G7K3_TUBMM Uncharacterized protein OS=Tuber melanosporum (strain Mel28) GN=GSTUM_00004593001 PE=4 SV=1	1	2	2	2	1	2	1	2	2	2	1	0	1	1	2	1	2	2	2	1	0	1	1	2	1	2	2	2	1	0	1	2.2	2.2	2.2	106.59	972	972	0.001609	4.5051	By MS/MS	By matching	By matching	By MS/MS	By MS/MS
D5G7L2	D5G7L2	17	17	17	tr|D5G7L2|D5G7L2_TUBMM Uncharacterized protein OS=Tuber melanosporum (strain Mel28) GN=GSTUM_00004607001 PE=4 SV=1	1	17	17	17	16	15	16	17	17	17	5	7	5	16	15	16	17	17	17	5	7	5	16	15	16	17	17	17	5	7	5	56.6	56.6	56.6	49.692	452	452	0	323.31	By MS/MS	By MS/MS	By MS/MS	By MS/MS	By MS/MS
D5G7M6	D5G7M6	3	3	3	tr|D5G7M6|D5G7M6_TUBMM Uncharacterized protein OS=Tuber melanosporum (strain Mel28) GN=GSTUM_00004636001 PE=4 SV=1	1	3	3	3	1	1	0	2	2	1	1	1	1	1	1	0	2	2	1	1	1	1	1	1	0	2	2	1	1	1	1	12.7	12.7	12.7	27.194	251	251	0.0016835	5.4935	By matching	By MS/MS		By MS/MS	By MS/MS
D5G7M7	D5G7M7	2	2	2	tr|D5G7M7|D5G7M7_TUBMM Uncharacterized protein OS=Tuber melanosporum (strain Mel28) GN=GSTUM_00004637001 PE=4 SV=1	1	2	2	2	0	1	0	2	2	2	0	0	0	0	1	0	2	2	2	0	0	0	0	1	0	2	2	2	0	0	0	5.4	5.4	5.4	42.018	392	392	0.0023566	4.0996		By matching		By MS/MS	By MS/MS
D5G7N1	D5G7N1	4	4	4	tr|D5G7N1|D5G7N1_TUBMM Uncharacterized protein OS=Tuber melanosporum (strain Mel28) GN=GSTUM_00004642001 PE=4 SV=1	1	4	4	4	2	3	3	4	4	4	1	1	1	2	3	3	4	4	4	1	1	1	2	3	3	4	4	4	1	1	1	15.7	15.7	15.7	29.74	280	280	0	13.202	By MS/MS	By MS/MS	By MS/MS	By MS/MS	By MS/MS
D5G7N3	D5G7N3	7	7	7	tr|D5G7N3|D5G7N3_TUBMM Uncharacterized protein OS=Tuber melanosporum (strain Mel28) GN=GSTUM_00004644001 PE=4 SV=1	1	7	7	7	5	5	4	7	6	5	0	0	0	5	5	4	7	6	5	0	0	0	5	5	4	7	6	5	0	0	0	17.2	17.2	17.2	54.462	489	489	0	24.189	By MS/MS	By MS/MS	By MS/MS	By MS/MS	By MS/MS
D5G7N5	D5G7N5	1	1	1	tr|D5G7N5|D5G7N5_TUBMM Uncharacterized protein OS=Tuber melanosporum (strain Mel28) GN=GSTUM_00004647001 PE=4 SV=1	1	1	1	1	0	0	0	1	1	1	0	0	0	0	0	0	1	1	1	0	0	0	0	0	0	1	1	1	0	0	0	1.8	1.8	1.8	74.247	677	677	0.0016026	4.4343				By MS/MS	By MS/MS
D5G7N6	D5G7N6	3	3	3	tr|D5G7N6|D5G7N6_TUBMM Uncharacterized protein OS=Tuber melanosporum (strain Mel28) GN=GSTUM_00004653001 PE=4 SV=1	1	3	3	3	2	2	2	3	3	3	0	0	0	2	2	2	3	3	3	0	0	0	2	2	2	3	3	3	0	0	0	29.7	29.7	29.7	12.836	118	118	0	30.41	By MS/MS	By MS/MS	By matching	By MS/MS	By MS/MS
D5G7N7	D5G7N7	14	14	14	tr|D5G7N7|D5G7N7_TUBMM Uncharacterized protein OS=Tuber melanosporum (strain Mel28) GN=GSTUM_00004655001 PE=4 SV=1	1	14	14	14	8	9	11	9	11	11	5	3	4	8	9	11	9	11	11	5	3	4	8	9	11	9	11	11	5	3	4	29.2	29.2	29.2	71.678	655	655	0	58.499	By MS/MS	By MS/MS	By MS/MS	By MS/MS	By MS/MS
D5G7N9	D5G7N9	6	6	6	tr|D5G7N9|D5G7N9_TUBMM Citrate synthase OS=Tuber melanosporum (strain Mel28) GN=GSTUM_00004657001 PE=3 SV=1	1	6	6	6	4	3	4	6	4	5	0	0	0	4	3	4	6	4	5	0	0	0	4	3	4	6	4	5	0	0	0	18.4	18.4	18.4	50.871	468	468	0	27.085	By MS/MS	By MS/MS	By MS/MS	By MS/MS	By MS/MS
D5G7P0	D5G7P0	2	2	2	tr|D5G7P0|D5G7P0_TUBMM Isocitrate lyase OS=Tuber melanosporum (strain Mel28) GN=GSTUM_00004661001 PE=3 SV=1	1	2	2	2	2	2	1	1	1	1	0	0	0	2	2	1	1	1	1	0	0	0	2	2	1	1	1	1	0	0	0	4.4	4.4	4.4	60.218	542	542	0.0016194	4.6319	By MS/MS	By MS/MS	By MS/MS	By matching	By MS/MS
D5G7P4	D5G7P4	4	4	4	tr|D5G7P4|D5G7P4_TUBMM Uncharacterized protein OS=Tuber melanosporum (strain Mel28) GN=GSTUM_00004665001 PE=4 SV=1	1	4	4	4	3	3	3	3	3	4	0	0	0	3	3	3	3	3	4	0	0	0	3	3	3	3	3	4	0	0	0	28.3	28.3	28.3	22.722	223	223	0	22.736	By MS/MS	By MS/MS	By MS/MS	By MS/MS	By MS/MS
D5G7P8	D5G7P8	1	1	1	tr|D5G7P8|D5G7P8_TUBMM Uncharacterized protein OS=Tuber melanosporum (strain Mel28) GN=GSTUM_00004672001 PE=4 SV=1	1	1	1	1	0	1	0	1	1	1	0	0	0	0	1	0	1	1	1	0	0	0	0	1	0	1	1	1	0	0	0	13.3	13.3	13.3	13.767	128	128	0.0023734	4.2107		By matching		By MS/MS	By MS/MS
D5G7P9	D5G7P9	6	6	6	tr|D5G7P9|D5G7P9_TUBMM Uncharacterized protein OS=Tuber melanosporum (strain Mel28) GN=GSTUM_00004673001 PE=4 SV=1	1	6	6	6	3	2	2	4	5	3	0	0	0	3	2	2	4	5	3	0	0	0	3	2	2	4	5	3	0	0	0	7.9	7.9	7.9	115.37	1019	1019	0	11.099	By matching	By matching	By matching	By MS/MS	By MS/MS
D5G7Q5	D5G7Q5	16	16	16	tr|D5G7Q5|D5G7Q5_TUBMM Uncharacterized protein OS=Tuber melanosporum (strain Mel28) GN=GSTUM_00004679001 PE=4 SV=1	1	16	16	16	7	8	8	14	11	9	0	0	0	7	8	8	14	11	9	0	0	0	7	8	8	14	11	9	0	0	0	41.3	41.3	41.3	49.7	443	443	0	125.85	By MS/MS	By MS/MS	By MS/MS	By MS/MS	By MS/MS
D5G7R3	D5G7R3	1	1	1	tr|D5G7R3|D5G7R3_TUBMM Uncharacterized protein OS=Tuber melanosporum (strain Mel28) GN=GSTUM_00004688001 PE=4 SV=1	1	1	1	1	1	1	1	1	1	1	0	0	0	1	1	1	1	1	1	0	0	0	1	1	1	1	1	1	0	0	0	11.9	11.9	11.9	13.209	118	118	0	39.718	By MS/MS	By MS/MS	By MS/MS	By MS/MS	By MS/MS
D5G7R7	D5G7R7	8	8	8	tr|D5G7R7|D5G7R7_TUBMM Uncharacterized protein OS=Tuber melanosporum (strain Mel28) GN=GSTUM_00004694001 PE=4 SV=1	1	8	8	8	8	8	8	8	8	8	0	0	0	8	8	8	8	8	8	0	0	0	8	8	8	8	8	8	0	0	0	54	54	54	10.321	100	100	0	82.022	By MS/MS	By MS/MS	By MS/MS	By MS/MS	By MS/MS
D5G7R9	D5G7R9	1	1	1	tr|D5G7R9|D5G7R9_TUBMM Uncharacterized protein OS=Tuber melanosporum (strain Mel28) GN=GSTUM_00004696001 PE=4 SV=1	1	1	1	1	1	1	1	0	1	0	0	0	0	1	1	1	0	1	0	0	0	0	1	1	1	0	1	0	0	0	0	3.8	3.8	3.8	43.448	392	392	0.0064516	2.9534	By MS/MS	By MS/MS	By MS/MS		By matching
D5G7S7	D5G7S7	3	3	3	tr|D5G7S7|D5G7S7_TUBMM Uncharacterized protein OS=Tuber melanosporum (strain Mel28) GN=GSTUM_00004707001 PE=4 SV=1	1	3	3	3	1	1	1	2	3	2	1	1	0	1	1	1	2	3	2	1	1	0	1	1	1	2	3	2	1	1	0	14.7	14.7	14.7	29.859	272	272	0	8.6678	By MS/MS	By MS/MS	By MS/MS	By MS/MS	By MS/MS
D5G7S8	D5G7S8	6	6	6	tr|D5G7S8|D5G7S8_TUBMM Uncharacterized protein OS=Tuber melanosporum (strain Mel28) GN=GSTUM_00004708001 PE=3 SV=1	1	6	6	6	5	5	4	5	6	5	3	3	3	5	5	4	5	6	5	3	3	3	5	5	4	5	6	5	3	3	3	32	32	32	17.547	153	153	0	106.29	By MS/MS	By MS/MS	By MS/MS	By MS/MS	By MS/MS
D5G7T2	D5G7T2	4	4	4	tr|D5G7T2|D5G7T2_TUBMM Uncharacterized protein OS=Tuber melanosporum (strain Mel28) GN=GSTUM_00004713001 PE=3 SV=1	1	4	4	4	3	3	3	3	4	3	1	1	0	3	3	3	3	4	3	1	1	0	3	3	3	3	4	3	1	1	0	33.6	33.6	33.6	16.987	149	149	0	13.509	By MS/MS	By MS/MS	By MS/MS	By MS/MS	By MS/MS
D5G7T6	D5G7T6	8	8	8	tr|D5G7T6|D5G7T6_TUBMM Glutamate decarboxylase OS=Tuber melanosporum (strain Mel28) GN=GSTUM_00004718001 PE=3 SV=1	1	8	8	8	7	6	6	7	7	6	2	0	1	7	6	6	7	7	6	2	0	1	7	6	6	7	7	6	2	0	1	22.7	22.7	22.7	49.649	449	449	0	72.836	By MS/MS	By MS/MS	By MS/MS	By MS/MS	By MS/MS
D5G7T8	D5G7T8	6	6	6	tr|D5G7T8|D5G7T8_TUBMM Uncharacterized protein OS=Tuber melanosporum (strain Mel28) GN=GSTUM_00004720001 PE=4 SV=1	1	6	6	6	4	4	4	5	6	6	1	1	2	4	4	4	5	6	6	1	1	2	4	4	4	5	6	6	1	1	2	29.6	29.6	29.6	17.614	159	159	0	20.849	By MS/MS	By MS/MS	By MS/MS	By MS/MS	By MS/MS
D5G7T9	D5G7T9	7	7	7	tr|D5G7T9|D5G7T9_TUBMM Uncharacterized protein OS=Tuber melanosporum (strain Mel28) GN=GSTUM_00004721001 PE=4 SV=1	1	7	7	7	3	3	2	6	6	6	0	0	0	3	3	2	6	6	6	0	0	0	3	3	2	6	6	6	0	0	0	56.9	56.9	56.9	18.504	167	167	0	28.673	By MS/MS	By MS/MS	By MS/MS	By MS/MS	By MS/MS
D5G7U8	D5G7U8	6	6	3	tr|D5G7U8|D5G7U8_TUBMM Uncharacterized protein OS=Tuber melanosporum (strain Mel28) GN=GSTUM_00002663001 PE=4 SV=1	1	6	6	3	4	4	2	5	5	5	1	0	1	4	4	2	5	5	5	1	0	1	2	2	2	3	3	3	1	0	1	33.7	33.7	15.4	31.239	273	273	0	30.522	By MS/MS	By MS/MS	By MS/MS	By MS/MS	By MS/MS
D5G7V3	D5G7V3	1	1	1	tr|D5G7V3|D5G7V3_TUBMM Uncharacterized protein OS=Tuber melanosporum (strain Mel28) GN=GSTUM_00002668001 PE=4 SV=1	1	1	1	1	1	0	1	1	1	0	0	0	0	1	0	1	1	1	0	0	0	0	1	0	1	1	1	0	0	0	0	7.2	7.2	7.2	27.41	251	251	0.0023548	4.0958	By MS/MS		By MS/MS	By MS/MS	By MS/MS
D5G7V8	D5G7V8	8	8	8	tr|D5G7V8|D5G7V8_TUBMM Uncharacterized protein OS=Tuber melanosporum (strain Mel28) GN=GSTUM_00002673001 PE=3 SV=1	1	8	8	8	5	6	5	7	7	8	4	3	4	5	6	5	7	7	8	4	3	4	5	6	5	7	7	8	4	3	4	18.5	18.5	18.5	61.457	552	552	0	26.909	By MS/MS	By MS/MS	By MS/MS	By MS/MS	By MS/MS
D5G7V9	D5G7V9	8	8	8	tr|D5G7V9|D5G7V9_TUBMM Uncharacterized protein OS=Tuber melanosporum (strain Mel28) GN=GSTUM_00002674001 PE=3 SV=1	1	8	8	8	3	2	4	7	5	6	3	3	2	3	2	4	7	5	6	3	3	2	3	2	4	7	5	6	3	3	2	20.9	20.9	20.9	50.265	444	444	0	23.971	By MS/MS	By MS/MS	By MS/MS	By MS/MS	By MS/MS
D5G7W2	D5G7W2	6	6	6	tr|D5G7W2|D5G7W2_TUBMM Uncharacterized protein OS=Tuber melanosporum (strain Mel28) GN=GSTUM_00002677001 PE=4 SV=1	1	6	6	6	4	4	4	4	4	5	0	0	0	4	4	4	4	4	5	0	0	0	4	4	4	4	4	5	0	0	0	24.9	24.9	24.9	26.726	245	245	0	41.354	By MS/MS	By MS/MS	By MS/MS	By MS/MS	By MS/MS
D5G7X1	D5G7X1	14	14	14	tr|D5G7X1|D5G7X1_TUBMM Uncharacterized protein OS=Tuber melanosporum (strain Mel28) GN=GSTUM_00002612001 PE=4 SV=1	1	14	14	14	13	12	12	14	14	12	2	1	1	13	12	12	14	14	12	2	1	1	13	12	12	14	14	12	2	1	1	58.1	58.1	58.1	33.428	296	296	0	201.99	By MS/MS	By MS/MS	By MS/MS	By MS/MS	By MS/MS
D5G7X2	D5G7X2	2	2	2	tr|D5G7X2|D5G7X2_TUBMM Uncharacterized protein OS=Tuber melanosporum (strain Mel28) GN=GSTUM_00002614001 PE=4 SV=1	1	2	2	2	2	2	2	1	1	1	0	0	0	2	2	2	1	1	1	0	0	0	2	2	2	1	1	1	0	0	0	3.6	3.6	3.6	55.837	494	494	0.002322	3.9601	By matching	By MS/MS	By matching	By matching	By MS/MS
D5G7X3	D5G7X3	7	7	7	tr|D5G7X3|D5G7X3_TUBMM Uncharacterized protein OS=Tuber melanosporum (strain Mel28) GN=GSTUM_00002616001 PE=4 SV=1	1	7	7	7	5	5	6	5	6	6	1	1	1	5	5	6	5	6	6	1	1	1	5	5	6	5	6	6	1	1	1	62	62	62	14.682	129	129	0	67.588	By MS/MS	By MS/MS	By MS/MS	By MS/MS	By MS/MS
D5G7Y0	D5G7Y0	8	8	8	tr|D5G7Y0|D5G7Y0_TUBMM MICOS complex subunit MIC60 OS=Tuber melanosporum (strain Mel28) GN=GSTUM_00002628001 PE=3 SV=1	1	8	8	8	4	3	2	5	5	6	1	1	1	4	3	2	5	5	6	1	1	1	4	3	2	5	5	6	1	1	1	15.2	15.2	15.2	74.667	679	679	0	27.451	By MS/MS	By matching	By matching	By MS/MS	By MS/MS
D5G7Y1	D5G7Y1	5	4	4	tr|D5G7Y1|D5G7Y1_TUBMM Uncharacterized protein OS=Tuber melanosporum (strain Mel28) GN=GSTUM_00002629001 PE=4 SV=1	1	5	4	4	3	2	3	4	4	4	1	1	1	2	1	2	3	3	3	1	1	1	2	1	2	3	3	3	1	1	1	23.9	18.8	18.8	23.59	218	218	0	16.635	By MS/MS	By MS/MS	By matching	By MS/MS	By MS/MS
D5G7Z2	D5G7Z2	4	4	4	tr|D5G7Z2|D5G7Z2_TUBMM Uncharacterized protein OS=Tuber melanosporum (strain Mel28) GN=GSTUM_00002739001 PE=3 SV=1	1	4	4	4	3	1	2	2	2	1	0	0	0	3	1	2	2	2	1	0	0	0	3	1	2	2	2	1	0	0	0	13.3	13.3	13.3	57.688	542	542	0	14.213	By MS/MS	By matching	By matching	By MS/MS	By MS/MS
D5G7Z9	D5G7Z9	24	24	24	tr|D5G7Z9|D5G7Z9_TUBMM Sulfate adenylyltransferase OS=Tuber melanosporum (strain Mel28) GN=MET3 PE=3 SV=1	1	24	24	24	18	17	18	23	23	23	1	0	1	18	17	18	23	23	23	1	0	1	18	17	18	23	23	23	1	0	1	52.7	52.7	52.7	63.239	566	566	0	214.56	By MS/MS	By MS/MS	By MS/MS	By MS/MS	By MS/MS
D5G802	D5G802	9	9	9	tr|D5G802|D5G802_TUBMM Uncharacterized protein OS=Tuber melanosporum (strain Mel28) GN=GSTUM_00002751001 PE=4 SV=1	1	9	9	9	8	8	8	9	9	9	1	1	2	8	8	8	9	9	9	1	1	2	8	8	8	9	9	9	1	1	2	17.2	17.2	17.2	46.937	431	431	0	157.38	By MS/MS	By MS/MS	By MS/MS	By MS/MS	By MS/MS
D5G806	D5G806	3	3	3	tr|D5G806|D5G806_TUBMM Uncharacterized protein OS=Tuber melanosporum (strain Mel28) GN=GSTUM_00002772001 PE=4 SV=1	1	3	3	3	3	3	3	3	3	2	0	0	0	3	3	3	3	3	2	0	0	0	3	3	3	3	3	2	0	0	0	4.7	4.7	4.7	92.436	855	855	0	7.7246	By MS/MS	By MS/MS	By MS/MS	By MS/MS	By MS/MS
D5G820	D5G820	8	8	8	tr|D5G820|D5G820_TUBMM Lysine--tRNA ligase OS=Tuber melanosporum (strain Mel28) GN=GSTUM_00002716001 PE=3 SV=1	1	8	8	8	4	4	5	6	8	7	0	0	0	4	4	5	6	8	7	0	0	0	4	4	5	6	8	7	0	0	0	17.2	17.2	17.2	69.73	618	618	0	39.981	By MS/MS	By MS/MS	By MS/MS	By MS/MS	By MS/MS
D5G828	D5G828	16	16	16	tr|D5G828|D5G828_TUBMM Uncharacterized protein OS=Tuber melanosporum (strain Mel28) GN=GSTUM_00002784001 PE=4 SV=1	1	16	16	16	15	13	13	16	15	15	6	2	2	15	13	13	16	15	15	6	2	2	15	13	13	16	15	15	6	2	2	63.3	63.3	63.3	33.288	311	311	0	323.31	By MS/MS	By MS/MS	By MS/MS	By MS/MS	By MS/MS
D5G833	D5G833	8	8	8	tr|D5G833|D5G833_TUBMM Uncharacterized protein OS=Tuber melanosporum (strain Mel28) GN=GSTUM_00002790001 PE=4 SV=1	1	8	8	8	6	6	6	7	7	6	3	2	2	6	6	6	7	7	6	3	2	2	6	6	6	7	7	6	3	2	2	34.1	34.1	34.1	24.719	214	214	0	59.608	By MS/MS	By MS/MS	By MS/MS	By MS/MS	By MS/MS
D5G834	D5G834	13	13	13	tr|D5G834|D5G834_TUBMM Phospho-2-dehydro-3-deoxyheptonate aldolase OS=Tuber melanosporum (strain Mel28) GN=GSTUM_00002791001 PE=3 SV=1	1	13	13	13	9	9	10	11	11	12	2	0	0	9	9	10	11	11	12	2	0	0	9	9	10	11	11	12	2	0	0	46.4	46.4	46.4	39.887	373	373	0	228.77	By MS/MS	By MS/MS	By MS/MS	By MS/MS	By MS/MS
D5G866	D5G866	3	3	3	tr|D5G866|D5G866_TUBMM Uncharacterized protein OS=Tuber melanosporum (strain Mel28) GN=GSTUM_00002908001 PE=4 SV=1	1	3	3	3	2	2	2	3	2	3	0	0	0	2	2	2	3	2	3	0	0	0	2	2	2	3	2	3	0	0	0	14.8	14.8	14.8	24.982	229	229	0.0016807	5.4827	By MS/MS	By matching	By MS/MS	By MS/MS	By MS/MS
D5G867	D5G867	4	4	4	tr|D5G867|D5G867_TUBMM Uncharacterized protein OS=Tuber melanosporum (strain Mel28) GN=GSTUM_00002909001 PE=3 SV=1	1	4	4	4	3	3	4	4	2	2	0	0	0	3	3	4	4	2	2	0	0	0	3	3	4	4	2	2	0	0	0	8.1	8.1	8.1	75.138	681	681	0	9.4451	By MS/MS	By MS/MS	By MS/MS	By MS/MS	By MS/MS
D5G870	D5G870	2	2	2	tr|D5G870|D5G870_TUBMM Ribosomal protein OS=Tuber melanosporum (strain Mel28) GN=GSTUM_00002912001 PE=3 SV=1	1	2	2	2	1	2	1	1	2	2	1	0	0	1	2	1	1	2	2	1	0	0	1	2	1	1	2	2	1	0	0	13.3	13.3	13.3	14.163	128	128	0	17.725	By matching	By MS/MS	By MS/MS	By MS/MS	By MS/MS
D5G871	D5G871	2	2	2	tr|D5G871|D5G871_TUBMM Uncharacterized protein OS=Tuber melanosporum (strain Mel28) GN=GSTUM_00002913001 PE=4 SV=1	1	2	2	2	2	2	2	2	2	1	0	0	1	2	2	2	2	2	1	0	0	1	2	2	2	2	2	1	0	0	1	31.9	31.9	31.9	8.2935	72	72	0	17.403	By MS/MS	By MS/MS	By MS/MS	By MS/MS	By MS/MS
D5G882	D5G882	12	12	12	tr|D5G882|D5G882_TUBMM Uncharacterized protein OS=Tuber melanosporum (strain Mel28) GN=GSTUM_00002925001 PE=3 SV=1	1	12	12	12	8	7	8	11	10	10	0	1	1	8	7	8	11	10	10	0	1	1	8	7	8	11	10	10	0	1	1	44.7	44.7	44.7	33.72	300	300	0	30.672	By MS/MS	By MS/MS	By MS/MS	By MS/MS	By MS/MS
D5G883	D5G883	10	10	10	tr|D5G883|D5G883_TUBMM Uncharacterized protein OS=Tuber melanosporum (strain Mel28) GN=GSTUM_00002926001 PE=4 SV=1	1	10	10	10	9	9	8	9	9	8	0	0	1	9	9	8	9	9	8	0	0	1	9	9	8	9	9	8	0	0	1	58.8	58.8	58.8	28.062	257	257	0	78.136	By MS/MS	By MS/MS	By MS/MS	By MS/MS	By MS/MS
D5G885	D5G885	3	3	3	tr|D5G885|D5G885_TUBMM Uncharacterized protein OS=Tuber melanosporum (strain Mel28) GN=GSTUM_00002928001 PE=3 SV=1	1	3	3	3	3	3	2	1	1	2	1	1	1	3	3	2	1	1	2	1	1	1	3	3	2	1	1	2	1	1	1	3.6	3.6	3.6	121.32	1096	1096	0.00092678	7.3959	By MS/MS	By MS/MS	By MS/MS	By MS/MS	By MS/MS
D5G888	D5G888	5	5	5	tr|D5G888|D5G888_TUBMM Adenylosuccinate synthetase OS=Tuber melanosporum (strain Mel28) GN=GSTUM_00002931001 PE=3 SV=1	1	5	5	5	2	2	4	3	3	3	1	1	1	2	2	4	3	3	3	1	1	1	2	2	4	3	3	3	1	1	1	13.6	13.6	13.6	46.421	420	420	0	11.645	By matching	By MS/MS	By MS/MS	By MS/MS	By MS/MS
D5G892	D5G892	14	14	14	tr|D5G892|D5G892_TUBMM Uncharacterized protein OS=Tuber melanosporum (strain Mel28) GN=GSTUM_00002935001 PE=4 SV=1	1	14	14	14	10	10	11	14	13	12	3	1	1	10	10	11	14	13	12	3	1	1	10	10	11	14	13	12	3	1	1	49.2	49.2	49.2	44.517	413	413	0	300.32	By MS/MS	By MS/MS	By MS/MS	By MS/MS	By MS/MS
D5G896	D5G896	2	2	2	tr|D5G896|D5G896_TUBMM Uncharacterized protein OS=Tuber melanosporum (strain Mel28) GN=GSTUM_00002939001 PE=4 SV=1	1	2	2	2	2	2	2	2	2	2	0	0	0	2	2	2	2	2	2	0	0	0	2	2	2	2	2	2	0	0	0	23.5	23.5	23.5	15.166	149	149	0	33.714	By MS/MS	By MS/MS	By MS/MS	By MS/MS	By MS/MS
D5G8C1	D5G8C1	1	1	1	tr|D5G8C1|D5G8C1_TUBMM Uncharacterized protein OS=Tuber melanosporum (strain Mel28) GN=GSTUM_00004733001 PE=4 SV=1	1	1	1	1	1	1	1	1	0	1	0	0	1	1	1	1	1	0	1	0	0	1	1	1	1	1	0	1	0	0	1	2.9	2.9	2.9	47.486	454	454	1	-2	By MS/MS	By matching	By MS/MS	By matching
D5G8C3	D5G8C3	15	15	15	tr|D5G8C3|D5G8C3_TUBMM Alkaline phosphatase OS=Tuber melanosporum (strain Mel28) GN=GSTUM_00004737001 PE=3 SV=1	1	15	15	15	10	9	12	10	11	9	3	2	2	10	9	12	10	11	9	3	2	2	10	9	12	10	11	9	3	2	2	37.1	37.1	37.1	62.172	568	568	0	55.491	By MS/MS	By MS/MS	By MS/MS	By MS/MS	By MS/MS
D5G8C7	D5G8C7	2	2	2	tr|D5G8C7|D5G8C7_TUBMM Uncharacterized protein OS=Tuber melanosporum (strain Mel28) GN=GSTUM_00004743001 PE=4 SV=1	1	2	2	2	1	1	1	2	2	2	0	0	0	1	1	1	2	2	2	0	0	0	1	1	1	2	2	2	0	0	0	16.6	16.6	16.6	18.338	169	169	0	27.047	By MS/MS	By MS/MS	By MS/MS	By MS/MS	By MS/MS
D5G8C9	D5G8C9	1	1	1	tr|D5G8C9|D5G8C9_TUBMM Uncharacterized protein OS=Tuber melanosporum (strain Mel28) GN=GSTUM_00004748001 PE=4 SV=1	1	1	1	1	1	1	0	0	0	0	0	0	0	1	1	0	0	0	0	0	0	0	1	1	0	0	0	0	0	0	0	9.3	9.3	9.3	18.475	172	172	0.0036982	3.2965	By matching	By MS/MS
D5G8D5	D5G8D5	5	5	5	tr|D5G8D5|D5G8D5_TUBMM Dolichyl-diphosphooligosaccharide--protein glycosyltransferase subunit 1 OS=Tuber melanosporum (strain Mel28) GN=GSTUM_00004764001 PE=3 SV=1	1	5	5	5	2	2	2	3	4	5	0	0	0	2	2	2	3	4	5	0	0	0	2	2	2	3	4	5	0	0	0	9.5	9.5	9.5	55.007	483	483	0	11.12	By matching	By matching	By MS/MS	By MS/MS	By MS/MS
D5G8D9	D5G8D9	16	16	16	tr|D5G8D9|D5G8D9_TUBMM Pentafunctional AROM polypeptide OS=Tuber melanosporum (strain Mel28) GN=GSTUM_00004770001 PE=3 SV=1	1	16	16	16	10	11	11	14	14	14	2	1	1	10	11	11	14	14	14	2	1	1	10	11	11	14	14	14	2	1	1	13.8	13.8	13.8	168.59	1554	1554	0	60.253	By MS/MS	By MS/MS	By MS/MS	By MS/MS	By MS/MS
D5G8E5	D5G8E5	3	3	3	tr|D5G8E5|D5G8E5_TUBMM Uncharacterized protein OS=Tuber melanosporum (strain Mel28) GN=GSTUM_00004781001 PE=4 SV=1	1	3	3	3	1	0	2	1	1	1	0	0	0	1	0	2	1	1	1	0	0	0	1	0	2	1	1	1	0	0	0	8.8	8.8	8.8	46.639	420	420	0.00087413	6.2979	By MS/MS		By MS/MS	By MS/MS	By MS/MS
D5G8F0	D5G8F0	6	6	6	tr|D5G8F0|D5G8F0_TUBMM Uncharacterized protein OS=Tuber melanosporum (strain Mel28) GN=GSTUM_00004791001 PE=3 SV=1	1	6	6	6	6	6	5	6	6	6	2	1	2	6	6	5	6	6	6	2	1	2	6	6	5	6	6	6	2	1	2	62.9	62.9	62.9	19.832	175	175	0	196.15	By MS/MS	By MS/MS	By MS/MS	By MS/MS	By MS/MS
D5G8F3	D5G8F3	2	2	2	tr|D5G8F3|D5G8F3_TUBMM Uncharacterized protein OS=Tuber melanosporum (strain Mel28) GN=GSTUM_00004795001 PE=4 SV=1	1	2	2	2	2	2	2	2	2	2	0	0	0	2	2	2	2	2	2	0	0	0	2	2	2	2	2	2	0	0	0	15.8	15.8	15.8	12.993	114	114	0	12.758	By MS/MS	By MS/MS	By matching	By MS/MS	By MS/MS
D5G8F7	D5G8F7	3	3	3	tr|D5G8F7|D5G8F7_TUBMM Uncharacterized protein OS=Tuber melanosporum (strain Mel28) GN=GSTUM_00004802001 PE=4 SV=1	1	3	3	3	2	2	2	3	3	3	0	0	0	2	2	2	3	3	3	0	0	0	2	2	2	3	3	3	0	0	0	8.7	8.7	8.7	56.117	508	508	0	7.958	By MS/MS	By MS/MS	By MS/MS	By MS/MS	By MS/MS
D5G8F9	D5G8F9	5	5	5	tr|D5G8F9|D5G8F9_TUBMM Uncharacterized protein OS=Tuber melanosporum (strain Mel28) GN=GSTUM_00004807001 PE=4 SV=1	1	5	5	5	2	2	2	3	4	3	1	1	1	2	2	2	3	4	3	1	1	1	2	2	2	3	4	3	1	1	1	22.1	22.1	22.1	36.987	331	331	0	16.265	By MS/MS	By MS/MS	By MS/MS	By MS/MS	By MS/MS
D5G8G2	D5G8G2	4	4	4	tr|D5G8G2|D5G8G2_TUBMM Uncharacterized protein OS=Tuber melanosporum (strain Mel28) GN=GSTUM_00002851001 PE=4 SV=1	1	4	4	4	1	2	2	2	3	3	0	0	0	1	2	2	2	3	3	0	0	0	1	2	2	2	3	3	0	0	0	14.9	14.9	14.9	37.543	350	350	0	10.626	By MS/MS	By MS/MS	By MS/MS	By MS/MS	By MS/MS
D5G8H5	D5G8H5	3	3	3	tr|D5G8H5|D5G8H5_TUBMM 5-hydroxyisourate hydrolase OS=Tuber melanosporum (strain Mel28) GN=GSTUM_00002876001 PE=3 SV=1	1	3	3	3	1	1	1	3	2	2	0	0	0	1	1	1	3	2	2	0	0	0	1	1	1	3	2	2	0	0	0	42.2	42.2	42.2	14.372	128	128	0	16.539	By MS/MS	By MS/MS	By matching	By MS/MS	By MS/MS
D5G8I4	D5G8I4	18	18	18	tr|D5G8I4|D5G8I4_TUBMM Uncharacterized protein OS=Tuber melanosporum (strain Mel28) GN=GSTUM_00002887001 PE=4 SV=1	1	18	18	18	14	16	13	14	13	12	3	2	3	14	16	13	14	13	12	3	2	3	14	16	13	14	13	12	3	2	3	48.1	48.1	48.1	52.448	476	476	0	124.09	By MS/MS	By MS/MS	By MS/MS	By MS/MS	By MS/MS
D5G8I6	D5G8I6	2	2	2	tr|D5G8I6|D5G8I6_TUBMM Uncharacterized protein OS=Tuber melanosporum (strain Mel28) GN=GSTUM_00002890001 PE=4 SV=1	1	2	2	2	1	1	1	2	2	1	0	0	0	1	1	1	2	2	1	0	0	0	1	1	1	2	2	1	0	0	0	5.8	5.8	5.8	50.446	452	452	0.00087642	6.3219	By MS/MS	By matching	By MS/MS	By MS/MS	By MS/MS
D5G8K2	D5G8K2	3	3	3	tr|D5G8K2|D5G8K2_TUBMM Uncharacterized protein OS=Tuber melanosporum (strain Mel28) GN=GSTUM_00002981001 PE=4 SV=1	1	3	3	3	2	2	3	2	2	2	1	0	0	2	2	3	2	2	2	1	0	0	2	2	3	2	2	2	1	0	0	9	9	9	37.803	334	334	0	9.3651	By matching	By MS/MS	By MS/MS	By MS/MS	By MS/MS
D5G8K3	D5G8K3	10	10	10	tr|D5G8K3|D5G8K3_TUBMM Uncharacterized protein OS=Tuber melanosporum (strain Mel28) GN=GSTUM_00002982001 PE=4 SV=1	1	10	10	10	6	6	6	7	9	8	3	4	7	6	6	6	7	9	8	3	4	7	6	6	6	7	9	8	3	4	7	40.1	40.1	40.1	32.959	297	297	0	62.907	By MS/MS	By MS/MS	By MS/MS	By MS/MS	By MS/MS
D5G8K5	D5G8K5	3	3	3	tr|D5G8K5|D5G8K5_TUBMM Uncharacterized protein OS=Tuber melanosporum (strain Mel28) GN=GSTUM_00002986001 PE=3 SV=1	1	3	3	3	2	2	2	2	3	1	0	0	0	2	2	2	2	3	1	0	0	0	2	2	2	2	3	1	0	0	0	2.8	2.8	2.8	136.78	1233	1233	0	8.552	By MS/MS	By MS/MS	By MS/MS	By matching	By MS/MS
D5G8K9	D5G8K9	3	3	3	tr|D5G8K9|D5G8K9_TUBMM Uncharacterized protein OS=Tuber melanosporum (strain Mel28) GN=GSTUM_00002994001 PE=4 SV=1	1	3	3	3	2	1	2	3	2	2	0	0	0	2	1	2	3	2	2	0	0	0	2	1	2	3	2	2	0	0	0	12.2	12.2	12.2	31.732	294	294	0	9.6753	By MS/MS	By MS/MS	By MS/MS	By MS/MS	By MS/MS
D5G8L0	D5G8L0	4	4	4	tr|D5G8L0|D5G8L0_TUBMM Ubiquitin carboxyl-terminal hydrolase OS=Tuber melanosporum (strain Mel28) GN=GSTUM_00002995001 PE=3 SV=1	1	4	4	4	3	1	1	2	0	1	0	0	0	3	1	1	2	0	1	0	0	0	3	1	1	2	0	1	0	0	0	11.5	11.5	11.5	35.679	313	313	0	7.6065	By MS/MS	By MS/MS	By MS/MS	By MS/MS
D5G8L2	D5G8L2	7	7	7	tr|D5G8L2|D5G8L2_TUBMM Uncharacterized protein OS=Tuber melanosporum (strain Mel28) GN=GSTUM_00002997001 PE=4 SV=1	1	7	7	7	5	3	3	7	7	4	1	0	0	5	3	3	7	7	4	1	0	0	5	3	3	7	7	4	1	0	0	11.1	11.1	11.1	102.17	913	913	0	21.463	By MS/MS	By MS/MS	By MS/MS	By MS/MS	By MS/MS
D5G8L3	D5G8L3	5	5	5	tr|D5G8L3|D5G8L3_TUBMM Uncharacterized protein OS=Tuber melanosporum (strain Mel28) GN=GSTUM_00002998001 PE=3 SV=1	1	5	5	5	1	2	1	4	4	2	0	0	0	1	2	1	4	4	2	0	0	0	1	2	1	4	4	2	0	0	0	7.9	7.9	7.9	91.403	831	831	0	9.8423	By MS/MS	By matching	By MS/MS	By MS/MS	By MS/MS
D5G8L4	D5G8L4	3	3	3	tr|D5G8L4|D5G8L4_TUBMM Uncharacterized protein OS=Tuber melanosporum (strain Mel28) GN=GSTUM_00002999001 PE=4 SV=1	1	3	3	3	2	2	1	0	2	1	0	0	0	2	2	1	0	2	1	0	0	0	2	2	1	0	2	1	0	0	0	7.1	7.1	7.1	74.972	673	673	0	9.6616	By MS/MS	By matching	By matching		By MS/MS
D5G8L5	D5G8L5	1	1	1	tr|D5G8L5|D5G8L5_TUBMM Uncharacterized protein OS=Tuber melanosporum (strain Mel28) GN=GSTUM_00003000001 PE=4 SV=1	1	1	1	1	0	1	1	1	1	1	0	0	0	0	1	1	1	1	1	0	0	0	0	1	1	1	1	1	0	0	0	2.6	2.6	2.6	61.393	569	569	0.00089445	6.6467		By MS/MS	By MS/MS	By MS/MS	By MS/MS
D5G8L9	D5G8L9	2	2	2	tr|D5G8L9|D5G8L9_TUBMM Uncharacterized protein OS=Tuber melanosporum (strain Mel28) GN=GSTUM_00003004001 PE=4 SV=1	1	2	2	2	1	1	1	1	1	1	1	1	1	1	1	1	1	1	1	1	1	1	1	1	1	1	1	1	1	1	1	4	4	4	37.524	346	346	0.0022624	3.6109	By matching	By matching	By matching	By matching	By MS/MS
D5G8M5	D5G8M5	2	2	2	tr|D5G8M5|D5G8M5_TUBMM Uncharacterized protein OS=Tuber melanosporum (strain Mel28) GN=GSTUM_00003020001 PE=4 SV=1	1	2	2	2	0	1	0	1	1	1	1	1	1	0	1	0	1	1	1	1	1	1	0	1	0	1	1	1	1	1	1	6.2	6.2	6.2	47.881	432	432	0.003723	3.3912		By MS/MS		By MS/MS	By matching
D5G8M7	D5G8M7	2	2	2	tr|D5G8M7|D5G8M7_TUBMM Uncharacterized protein OS=Tuber melanosporum (strain Mel28) GN=GSTUM_00003022001 PE=4 SV=1	1	2	2	2	1	2	2	2	2	2	0	1	1	1	2	2	2	2	2	0	1	1	1	2	2	2	2	2	0	1	1	6.9	6.9	6.9	35.505	331	331	0.00087184	6.2024	By MS/MS	By matching	By matching	By MS/MS	By MS/MS
D5G8N5	D5G8N5	3	3	3	tr|D5G8N5|D5G8N5_TUBMM Uncharacterized protein OS=Tuber melanosporum (strain Mel28) GN=GSTUM_00003031001 PE=4 SV=1	1	3	3	3	1	1	1	0	2	1	1	1	1	1	1	1	0	2	1	1	1	1	1	1	1	0	2	1	1	1	1	9.7	9.7	9.7	33.165	320	320	0.00091996	7.1772	By MS/MS	By MS/MS	By MS/MS		By MS/MS
D5G8N6	D5G8N6	1	1	1	tr|D5G8N6|D5G8N6_TUBMM Uncharacterized protein OS=Tuber melanosporum (strain Mel28) GN=GSTUM_00003032001 PE=4 SV=1	1	1	1	1	1	1	1	1	1	0	0	0	0	1	1	1	1	1	0	0	0	0	1	1	1	1	1	0	0	0	0	3.5	3.5	3.5	44.886	404	404	0.00088106	6.4354	By MS/MS	By MS/MS	By MS/MS	By matching	By MS/MS
D5G8P4	D5G8P4	4	4	4	tr|D5G8P4|D5G8P4_TUBMM Uncharacterized protein OS=Tuber melanosporum (strain Mel28) GN=GSTUM_00003067001 PE=3 SV=1	1	4	4	4	4	4	4	4	4	4	1	1	3	4	4	4	4	4	4	1	1	3	4	4	4	4	4	4	1	1	3	19.4	19.4	19.4	21.539	196	196	0	12.534	By MS/MS	By MS/MS	By MS/MS	By MS/MS	By MS/MS
D5G8P9	D5G8P9	13	13	13	tr|D5G8P9|D5G8P9_TUBMM Uncharacterized protein OS=Tuber melanosporum (strain Mel28) GN=GSTUM_00003074001 PE=4 SV=1	1	13	13	13	5	8	5	11	10	10	2	1	2	5	8	5	11	10	10	2	1	2	5	8	5	11	10	10	2	1	2	13.6	13.6	13.6	120.63	1062	1062	0	40.664	By MS/MS	By MS/MS	By MS/MS	By MS/MS	By MS/MS
D5G8Q8	D5G8Q8	3	3	3	tr|D5G8Q8|D5G8Q8_TUBMM Clustered mitochondria protein homolog OS=Tuber melanosporum (strain Mel28) GN=CLU1 PE=3 SV=1	1	3	3	3	0	1	2	2	0	1	1	1	1	0	1	2	2	0	1	1	1	1	0	1	2	2	0	1	1	1	1	3.6	3.6	3.6	143.81	1296	1296	0.00086655	6.0924		By MS/MS	By MS/MS	By MS/MS
D5G8R1	D5G8R1	2	2	2	tr|D5G8R1|D5G8R1_TUBMM Uncharacterized protein OS=Tuber melanosporum (strain Mel28) GN=GSTUM_00003104001 PE=4 SV=1	1	2	2	2	1	0	0	0	1	0	0	0	0	1	0	0	0	1	0	0	0	0	1	0	0	0	1	0	0	0	0	12.3	12.3	12.3	34.335	308	308	0	11.663	By MS/MS				By MS/MS
D5G8S4	D5G8S4	1	1	1	tr|D5G8S4|D5G8S4_TUBMM Uncharacterized protein OS=Tuber melanosporum (strain Mel28) GN=GSTUM_00003049001 PE=4 SV=1	1	1	1	1	1	1	1	1	1	1	0	0	0	1	1	1	1	1	1	0	0	0	1	1	1	1	1	1	0	0	0	4.9	4.9	4.9	35.544	324	324	0	11.414	By MS/MS	By matching	By MS/MS	By MS/MS	By matching
D5G8S7	D5G8S7	11	11	11	tr|D5G8S7|D5G8S7_TUBMM Uncharacterized protein OS=Tuber melanosporum (strain Mel28) GN=GSTUM_00003052001 PE=4 SV=1	1	11	11	11	10	8	9	11	10	9	3	2	2	10	8	9	11	10	9	3	2	2	10	8	9	11	10	9	3	2	2	23.2	23.2	23.2	68.216	609	609	0	58.123	By MS/MS	By MS/MS	By MS/MS	By MS/MS	By MS/MS
D5G8U1	D5G8U1	3	3	3	tr|D5G8U1|D5G8U1_TUBMM Uncharacterized protein OS=Tuber melanosporum (strain Mel28) GN=GSTUM_00004837001 PE=4 SV=1	1	3	3	3	1	0	1	3	3	2	0	0	1	1	0	1	3	3	2	0	0	1	1	0	1	3	3	2	0	0	1	12.8	12.8	12.8	31.018	297	297	0	14.311	By MS/MS		By matching	By MS/MS	By MS/MS
D5G8U2	D5G8U2	11	11	11	tr|D5G8U2|D5G8U2_TUBMM Uncharacterized protein OS=Tuber melanosporum (strain Mel28) GN=GSTUM_00004838001 PE=4 SV=1	1	11	11	11	6	4	6	10	11	10	1	1	1	6	4	6	10	11	10	1	1	1	6	4	6	10	11	10	1	1	1	24.7	24.7	24.7	41.343	385	385	0	59.177	By MS/MS	By MS/MS	By MS/MS	By MS/MS	By MS/MS
D5G8U9	D5G8U9	1	1	1	tr|D5G8U9|D5G8U9_TUBMM Uncharacterized protein OS=Tuber melanosporum (strain Mel28) GN=GSTUM_00004849001 PE=4 SV=1	1	1	1	1	0	1	0	1	1	1	1	1	1	0	1	0	1	1	1	1	1	1	0	1	0	1	1	1	1	1	1	6.3	6.3	6.3	23.445	206	206	0.0016013	4.4324		By matching		By MS/MS	By MS/MS
D5G8V2	D5G8V2	2	2	2	tr|D5G8V2|D5G8V2_TUBMM Uncharacterized protein OS=Tuber melanosporum (strain Mel28) GN=GSTUM_00004853001 PE=4 SV=1	1	2	2	2	1	1	2	2	2	1	0	0	0	1	1	2	2	2	1	0	0	0	1	1	2	2	2	1	0	0	0	8.1	8.1	8.1	29.976	273	273	0.0016461	5.0611	By matching	By matching	By MS/MS	By MS/MS	By MS/MS
D5G8V9	D5G8V9	3	3	3	tr|D5G8V9|D5G8V9_TUBMM Ferrochelatase OS=Tuber melanosporum (strain Mel28) GN=GSTUM_00004862001 PE=3 SV=1	1	3	3	3	1	1	1	2	3	3	0	0	0	1	1	1	2	3	3	0	0	0	1	1	1	2	3	3	0	0	0	11.7	11.7	11.7	44.302	402	402	0	15.669	By MS/MS	By MS/MS	By MS/MS	By MS/MS	By MS/MS
D5G8W7	D5G8W7	4	4	4	tr|D5G8W7|D5G8W7_TUBMM Uncharacterized protein OS=Tuber melanosporum (strain Mel28) GN=GSTUM_00004873001 PE=4 SV=1	1	4	4	4	2	2	2	3	4	3	0	0	1	2	2	2	3	4	3	0	0	1	2	2	2	3	4	3	0	0	1	13.8	13.8	13.8	41.321	383	383	0	25.457	By MS/MS	By MS/MS	By MS/MS	By MS/MS	By MS/MS
D5G8W8	D5G8W8	2	2	2	tr|D5G8W8|D5G8W8_TUBMM Uncharacterized protein OS=Tuber melanosporum (strain Mel28) GN=GSTUM_00004875001 PE=4 SV=1	1	2	2	2	1	1	1	0	1	0	0	0	0	1	1	1	0	1	0	0	0	0	1	1	1	0	1	0	0	0	0	8.3	8.3	8.3	27.389	253	253	0.0051095	3.1041	By MS/MS	By MS/MS	By MS/MS		By matching
D5G8X0	D5G8X0	1	1	1	tr|D5G8X0|D5G8X0_TUBMM Uncharacterized protein OS=Tuber melanosporum (strain Mel28) GN=GSTUM_00004877001 PE=3 SV=1	1	1	1	1	1	0	1	1	1	1	0	0	0	1	0	1	1	1	1	0	0	0	1	0	1	1	1	1	0	0	0	2.9	2.9	2.9	52.347	481	481	0.0091485	2.7619	By MS/MS		By matching	By MS/MS	By MS/MS
D5G8X4	D5G8X4	5	5	5	tr|D5G8X4|D5G8X4_TUBMM Uncharacterized protein OS=Tuber melanosporum (strain Mel28) GN=GSTUM_00004882001 PE=4 SV=1	1	5	5	5	3	3	2	5	4	4	1	0	1	3	3	2	5	4	4	1	0	1	3	3	2	5	4	4	1	0	1	13.2	13.2	13.2	70.157	634	634	0	14.276	By MS/MS	By MS/MS	By matching	By MS/MS	By MS/MS
D5G8Y9	D5G8Y9	4	4	4	tr|D5G8Y9|D5G8Y9_TUBMM Uncharacterized protein OS=Tuber melanosporum (strain Mel28) GN=GSTUM_00004901001 PE=4 SV=1	1	4	4	4	3	3	3	2	2	1	0	0	0	3	3	3	2	2	1	0	0	0	3	3	3	2	2	1	0	0	0	10.2	10.2	10.2	63.523	581	581	0	9.0236	By MS/MS	By MS/MS	By MS/MS	By matching	By MS/MS
D5G901	D5G901	6	6	6	tr|D5G901|D5G901_TUBMM Uncharacterized protein OS=Tuber melanosporum (strain Mel28) GN=GSTUM_00004919001 PE=4 SV=1	1	6	6	6	4	4	5	2	3	2	2	4	3	4	4	5	2	3	2	2	4	3	4	4	5	2	3	2	2	4	3	92.5	92.5	92.5	7.2609	67	67	0	16.535	By MS/MS	By MS/MS	By MS/MS	By MS/MS	By MS/MS
D5G903	D5G903	10	10	10	tr|D5G903|D5G903_TUBMM Uncharacterized protein OS=Tuber melanosporum (strain Mel28) GN=GSTUM_00004922001 PE=4 SV=1	1	10	10	10	6	8	7	9	7	9	0	0	0	6	8	7	9	7	9	0	0	0	6	8	7	9	7	9	0	0	0	34.5	34.5	34.5	31.075	284	284	0	65.373	By MS/MS	By MS/MS	By MS/MS	By MS/MS	By MS/MS
D5G904	D5G904	10	10	10	tr|D5G904|D5G904_TUBMM Uncharacterized protein OS=Tuber melanosporum (strain Mel28) GN=GSTUM_00004923001 PE=4 SV=1	1	10	10	10	8	9	7	10	10	10	3	1	2	8	9	7	10	10	10	3	1	2	8	9	7	10	10	10	3	1	2	35	35	35	40.739	363	363	0	71.473	By MS/MS	By MS/MS	By MS/MS	By MS/MS	By MS/MS
D5G918	D5G918	6	6	6	tr|D5G918|D5G918_TUBMM Eukaryotic translation initiation factor 3 subunit F OS=Tuber melanosporum (strain Mel28) GN=GSTUM_00004946001 PE=3 SV=1	1	6	6	6	4	5	5	4	6	6	1	0	0	4	5	5	4	6	6	1	0	0	4	5	5	4	6	6	1	0	0	22	22	22	35.723	332	332	0	17.261	By MS/MS	By MS/MS	By MS/MS	By MS/MS	By MS/MS
D5G930	D5G930	7	7	7	tr|D5G930|D5G930_TUBMM Cytochrome b-c1 complex subunit 7 OS=Tuber melanosporum (strain Mel28) GN=GSTUM_00004960001 PE=3 SV=1	1	7	7	7	5	4	4	4	6	6	0	1	1	5	4	4	4	6	6	0	1	1	5	4	4	4	6	6	0	1	1	46.4	46.4	46.4	14.676	125	125	0	26.177	By MS/MS	By MS/MS	By MS/MS	By MS/MS	By MS/MS
D5G931	D5G931	9	9	9	tr|D5G931|D5G931_TUBMM Uncharacterized protein OS=Tuber melanosporum (strain Mel28) GN=GSTUM_00004961001 PE=4 SV=1	1	9	9	9	5	5	6	9	8	6	0	0	0	5	5	6	9	8	6	0	0	0	5	5	6	9	8	6	0	0	0	37.9	37.9	37.9	39.263	351	351	0	35.63	By MS/MS	By MS/MS	By MS/MS	By MS/MS	By MS/MS
D5G932	D5G932	2	2	2	tr|D5G932|D5G932_TUBMM Uncharacterized protein OS=Tuber melanosporum (strain Mel28) GN=GSTUM_00004963001 PE=4 SV=1	1	2	2	2	0	0	0	2	1	1	0	0	0	0	0	0	2	1	1	0	0	0	0	0	0	2	1	1	0	0	0	5.1	5.1	5.1	55.486	512	512	0.0022814	3.6979				By MS/MS	By MS/MS
D5G937	D5G937	1	1	1	tr|D5G937|D5G937_TUBMM Uncharacterized protein OS=Tuber melanosporum (strain Mel28) GN=GSTUM_00004968001 PE=4 SV=1	1	1	1	1	0	0	0	0	1	1	0	0	0	0	0	0	0	1	1	0	0	0	0	0	0	0	1	1	0	0	0	14.9	14.9	14.9	8.618	74	74	0.0029895	3.4531					By MS/MS
D5G948	D5G948	3	3	3	tr|D5G948|D5G948_TUBMM Uncharacterized protein OS=Tuber melanosporum (strain Mel28) GN=GSTUM_00003125001 PE=3 SV=1	1	3	3	3	3	2	2	3	3	3	1	0	1	3	2	2	3	3	3	1	0	1	3	2	2	3	3	3	1	0	1	10.9	10.9	10.9	41.45	394	394	0	24.488	By MS/MS	By MS/MS	By matching	By MS/MS	By MS/MS
D5G949	D5G949	5	5	5	tr|D5G949|D5G949_TUBMM NADPH--cytochrome P450 reductase OS=Tuber melanosporum (strain Mel28) GN=cprA PE=3 SV=1	1	5	5	5	4	3	2	3	4	4	0	0	0	4	3	2	3	4	4	0	0	0	4	3	2	3	4	4	0	0	0	9	9	9	73.586	666	666	0	20.202	By MS/MS	By MS/MS	By matching	By MS/MS	By MS/MS
D5G956	D5G956	14	14	14	tr|D5G956|D5G956_TUBMM Uncharacterized protein OS=Tuber melanosporum (strain Mel28) GN=GSTUM_00003152001 PE=4 SV=1	1	14	14	14	9	9	9	12	11	12	0	0	0	9	9	9	12	11	12	0	0	0	9	9	9	12	11	12	0	0	0	22.5	22.5	22.5	99.698	902	902	0	88.623	By MS/MS	By MS/MS	By MS/MS	By MS/MS	By MS/MS
D5G966	D5G966	8	8	8	tr|D5G966|D5G966_TUBMM Superoxide dismutase [Cu-Zn] OS=Tuber melanosporum (strain Mel28) GN=GSTUM_00003168001 PE=3 SV=1	1	8	8	8	7	7	7	7	8	7	5	3	5	7	7	7	7	8	7	5	3	5	7	7	7	7	8	7	5	3	5	42.2	42.2	42.2	25.194	237	237	0	250.56	By MS/MS	By MS/MS	By MS/MS	By MS/MS	By MS/MS
D5G967	D5G967	2	2	2	tr|D5G967|D5G967_TUBMM Uncharacterized protein OS=Tuber melanosporum (strain Mel28) GN=GSTUM_00003170001 PE=3 SV=1	1	2	2	2	1	2	1	2	2	2	0	0	0	1	2	1	2	2	2	0	0	0	1	2	1	2	2	2	0	0	0	5	5	5	49.253	459	459	0.0016935	5.6458	By matching	By MS/MS	By matching	By MS/MS	By MS/MS
D5G972	D5G972	7	7	7	tr|D5G972|D5G972_TUBMM Uncharacterized protein OS=Tuber melanosporum (strain Mel28) GN=GSTUM_00003179001 PE=4 SV=1	1	7	7	7	2	4	3	3	4	3	1	0	1	2	4	3	3	4	3	1	0	1	2	4	3	3	4	3	1	0	1	27.4	27.4	27.4	32.307	288	288	0	15.915	By MS/MS	By MS/MS	By MS/MS	By MS/MS	By MS/MS
D5G983	D5G983	10	10	10	tr|D5G983|D5G983_TUBMM Arginase OS=Tuber melanosporum (strain Mel28) GN=GSTUM_00003192001 PE=3 SV=1	1	10	10	10	6	6	6	10	9	9	2	1	1	6	6	6	10	9	9	2	1	1	6	6	6	10	9	9	2	1	1	41.3	41.3	41.3	36.566	346	346	0	59.685	By MS/MS	By MS/MS	By MS/MS	By MS/MS	By MS/MS
D5G989	D5G989	5	5	5	tr|D5G989|D5G989_TUBMM Ribosomal protein L15 OS=Tuber melanosporum (strain Mel28) GN=GSTUM_00003199001 PE=3 SV=1	1	5	5	5	4	2	2	5	5	5	0	0	0	4	2	2	5	5	5	0	0	0	4	2	2	5	5	5	0	0	0	28.1	28.1	28.1	24.189	203	203	0	88.163	By MS/MS	By MS/MS	By MS/MS	By MS/MS	By MS/MS
D5G992	D5G992	1	1	1	tr|D5G992|D5G992_TUBMM 40S ribosomal protein S30 OS=Tuber melanosporum (strain Mel28) GN=GSTUM_00003203001 PE=3 SV=1	1	1	1	1	0	0	0	0	1	1	0	0	0	0	0	0	0	1	1	0	0	0	0	0	0	0	1	1	0	0	0	16.1	16.1	16.1	6.9011	62	62	0.0022762	3.6726					By MS/MS
D5G995	D5G995	2	2	2	tr|D5G995|D5G995_TUBMM Uncharacterized protein OS=Tuber melanosporum (strain Mel28) GN=GSTUM_00003207001 PE=4 SV=1	1	2	2	2	2	2	2	1	1	1	0	0	0	2	2	2	1	1	1	0	0	0	2	2	2	1	1	1	0	0	0	39.5	39.5	39.5	8.9091	81	81	0	31.553	By MS/MS	By MS/MS	By MS/MS	By MS/MS	By MS/MS
D5G9B7	D5G9B7	24	24	24	tr|D5G9B7|D5G9B7_TUBMM Uncharacterized protein OS=Tuber melanosporum (strain Mel28) GN=GSTUM_00003300001 PE=4 SV=1	1	24	24	24	13	15	15	22	20	21	1	1	1	13	15	15	22	20	21	1	1	1	13	15	15	22	20	21	1	1	1	55.3	55.3	55.3	65.296	591	591	0	214.13	By MS/MS	By MS/MS	By MS/MS	By MS/MS	By MS/MS
D5G9C3	D5G9C3	2	2	2	tr|D5G9C3|D5G9C3_TUBMM Uncharacterized protein OS=Tuber melanosporum (strain Mel28) GN=GSTUM_00003240001 PE=4 SV=1	1	2	2	2	2	1	1	2	2	1	0	0	0	2	1	1	2	2	1	0	0	0	2	1	1	2	2	1	0	0	0	5.1	5.1	5.1	32.546	295	295	0.0016353	4.9245	By matching	By matching	By matching	By MS/MS	By MS/MS
D5G9C7	D5G9C7	9	9	9	tr|D5G9C7|D5G9C7_TUBMM Uncharacterized protein OS=Tuber melanosporum (strain Mel28) GN=GSTUM_00003244001 PE=4 SV=1	1	9	9	9	7	7	8	9	8	8	3	3	3	7	7	8	9	8	8	3	3	3	7	7	8	9	8	8	3	3	3	43.8	43.8	43.8	28.901	249	249	0	44.558	By MS/MS	By MS/MS	By MS/MS	By MS/MS	By MS/MS
D5G9D1	D5G9D1	20	20	20	tr|D5G9D1|D5G9D1_TUBMM Phosphoglycerate kinase OS=Tuber melanosporum (strain Mel28) GN=GSTUM_00003252001 PE=3 SV=1	1	20	20	20	17	16	16	20	20	17	4	4	4	17	16	16	20	20	17	4	4	4	17	16	16	20	20	17	4	4	4	62.3	62.3	62.3	44.361	416	416	0	199.57	By MS/MS	By MS/MS	By MS/MS	By MS/MS	By MS/MS
D5G9D2	D5G9D2	1	1	1	tr|D5G9D2|D5G9D2_TUBMM Uncharacterized protein OS=Tuber melanosporum (strain Mel28) GN=GSTUM_00003253001 PE=4 SV=1	1	1	1	1	1	1	1	0	0	0	0	0	0	1	1	1	0	0	0	0	0	0	1	1	1	0	0	0	0	0	0	27.3	27.3	27.3	10.076	88	88	0	9.7997	By MS/MS	By MS/MS	By MS/MS
D5G9D4	D5G9D4	7	7	7	tr|D5G9D4|D5G9D4_TUBMM Uncharacterized protein OS=Tuber melanosporum (strain Mel28) GN=GSTUM_00003257001 PE=4 SV=1	1	7	7	7	5	6	5	7	7	7	0	0	0	5	6	5	7	7	7	0	0	0	5	6	5	7	7	7	0	0	0	42.2	42.2	42.2	21.246	187	187	0	82.5	By MS/MS	By MS/MS	By MS/MS	By MS/MS	By MS/MS
D5G9D8	D5G9D8	2	2	2	tr|D5G9D8|D5G9D8_TUBMM Uncharacterized protein OS=Tuber melanosporum (strain Mel28) GN=GSTUM_00003263001 PE=4 SV=1	1	2	2	2	1	1	2	2	0	2	0	0	0	1	1	2	2	0	2	0	0	0	1	1	2	2	0	2	0	0	0	7.1	7.1	7.1	35.007	296	296	0.0016273	4.8116	By matching	By matching	By MS/MS	By MS/MS
D5G9E5	D5G9E5	3	3	3	tr|D5G9E5|D5G9E5_TUBMM 40S ribosomal protein S26 OS=Tuber melanosporum (strain Mel28) GN=GSTUM_00003271001 PE=3 SV=1	1	3	3	3	2	2	2	3	3	3	0	0	0	2	2	2	3	3	3	0	0	0	2	2	2	3	3	3	0	0	0	29.5	29.5	29.5	13.829	122	122	0	16.611	By MS/MS	By MS/MS	By MS/MS	By MS/MS	By MS/MS
D5G9E6	D5G9E6	10	10	10	tr|D5G9E6|D5G9E6_TUBMM Eukaryotic translation initiation factor 3 subunit M OS=Tuber melanosporum (strain Mel28) GN=GSTUM_00003272001 PE=3 SV=1	1	10	10	10	4	7	6	7	9	9	1	1	1	4	7	6	7	9	9	1	1	1	4	7	6	7	9	9	1	1	1	32.4	32.4	32.4	46.076	417	417	0	75.887	By MS/MS	By MS/MS	By MS/MS	By MS/MS	By MS/MS
D5G9E7	D5G9E7	4	4	4	tr|D5G9E7|D5G9E7_TUBMM Uncharacterized protein OS=Tuber melanosporum (strain Mel28) GN=GSTUM_00003273001 PE=3 SV=1	1	4	4	4	4	2	2	3	3	2	1	1	1	4	2	2	3	3	2	1	1	1	4	2	2	3	3	2	1	1	1	17.6	17.6	17.6	33.511	307	307	0	11.958	By MS/MS	By MS/MS	By MS/MS	By MS/MS	By MS/MS
D5G9F4	D5G9F4	5	5	5	tr|D5G9F4|D5G9F4_TUBMM Uncharacterized protein OS=Tuber melanosporum (strain Mel28) GN=GSTUM_00003288001 PE=3 SV=1	1	5	5	5	2	4	4	5	4	5	1	1	1	2	4	4	5	4	5	1	1	1	2	4	4	5	4	5	1	1	1	37.4	37.4	37.4	15.542	139	139	0	12.313	By MS/MS	By MS/MS	By MS/MS	By MS/MS	By MS/MS
D5G9F8	D5G9F8	2	2	2	tr|D5G9F8|D5G9F8_TUBMM Uncharacterized protein OS=Tuber melanosporum (strain Mel28) GN=GSTUM_00003292001 PE=4 SV=1	1	2	2	2	1	1	1	2	2	1	0	0	0	1	1	1	2	2	1	0	0	0	1	1	1	2	2	1	0	0	0	4.1	4.1	4.1	68.097	631	631	0.0091549	2.7638	By matching	By matching	By matching	By MS/MS	By MS/MS
D5G9G3	D5G9G3	12	12	12	tr|D5G9G3|D5G9G3_TUBMM Uncharacterized protein OS=Tuber melanosporum (strain Mel28) GN=GSTUM_00003388001 PE=4 SV=1	1	12	12	12	9	8	7	10	9	9	2	2	2	9	8	7	10	9	9	2	2	2	9	8	7	10	9	9	2	2	2	13.3	13.3	13.3	104.46	952	952	0	40.074	By MS/MS	By MS/MS	By MS/MS	By MS/MS	By MS/MS
D5G9G5	D5G9G5	4	4	4	tr|D5G9G5|D5G9G5_TUBMM 60S ribosomal protein L36 OS=Tuber melanosporum (strain Mel28) GN=GSTUM_00003391001 PE=3 SV=1	1	4	4	4	3	1	1	3	4	4	2	2	2	3	1	1	3	4	4	2	2	2	3	1	1	3	4	4	2	2	2	23.1	23.1	23.1	11.734	104	104	0	17.254	By MS/MS	By MS/MS	By MS/MS	By MS/MS	By MS/MS
D5G9G6	D5G9G6	10	10	10	tr|D5G9G6|D5G9G6_TUBMM 40S ribosomal protein S12 OS=Tuber melanosporum (strain Mel28) GN=GSTUM_00003392001 PE=3 SV=1	1	10	10	10	10	9	10	9	10	9	2	2	2	10	9	10	9	10	9	2	2	2	10	9	10	9	10	9	2	2	2	71.7	71.7	71.7	13.554	120	120	0	61.88	By MS/MS	By MS/MS	By MS/MS	By MS/MS	By MS/MS
D5G9H3	D5G9H3	4	4	4	tr|D5G9H3|D5G9H3_TUBMM Uncharacterized protein OS=Tuber melanosporum (strain Mel28) GN=GSTUM_00003401001 PE=4 SV=1	1	4	4	4	3	3	3	3	2	0	0	0	0	3	3	3	3	2	0	0	0	0	3	3	3	3	2	0	0	0	0	14.8	14.8	14.8	33.038	290	290	0	9.1277	By MS/MS	By MS/MS	By MS/MS	By MS/MS	By matching
D5G9H4	D5G9H4	6	6	6	tr|D5G9H4|D5G9H4_TUBMM Uncharacterized protein OS=Tuber melanosporum (strain Mel28) GN=GSTUM_00003402001 PE=3 SV=1	1	6	6	6	3	3	3	5	5	5	3	2	2	3	3	3	5	5	5	3	2	2	3	3	3	5	5	5	3	2	2	29.8	29.8	29.8	22.689	198	198	0	18.748	By MS/MS	By MS/MS	By MS/MS	By MS/MS	By MS/MS
D5G9I0	D5G9I0	4	4	4	tr|D5G9I0|D5G9I0_TUBMM Uncharacterized protein OS=Tuber melanosporum (strain Mel28) GN=GSTUM_00003410001 PE=4 SV=1	1	4	4	4	2	2	3	3	3	3	1	1	3	2	2	3	3	3	3	1	1	3	2	2	3	3	3	3	1	1	3	9	9	9	57.748	513	513	0	8.8979	By MS/MS	By MS/MS	By MS/MS	By MS/MS	By MS/MS
D5G9I5	D5G9I5	4	4	4	tr|D5G9I5|D5G9I5_TUBMM Uncharacterized protein OS=Tuber melanosporum (strain Mel28) GN=GSTUM_00003340001 PE=3 SV=1	1	4	4	4	2	2	2	4	4	4	1	1	1	2	2	2	4	4	4	1	1	1	2	2	2	4	4	4	1	1	1	6.2	6.2	6.2	107.38	947	947	0	10.198	By MS/MS	By MS/MS	By MS/MS	By MS/MS	By MS/MS
D5G9J4	D5G9J4	6	6	6	tr|D5G9J4|D5G9J4_TUBMM Methylenetetrahydrofolate reductase OS=Tuber melanosporum (strain Mel28) GN=GSTUM_00003351001 PE=3 SV=1	1	6	6	6	3	2	5	4	5	6	0	0	0	3	2	5	4	5	6	0	0	0	3	2	5	4	5	6	0	0	0	13.2	13.2	13.2	67.763	608	608	0	29.645	By MS/MS	By MS/MS	By MS/MS	By MS/MS	By MS/MS
D5G9J6	D5G9J6	1	1	1	tr|D5G9J6|D5G9J6_TUBMM Uncharacterized protein OS=Tuber melanosporum (strain Mel28) GN=GSTUM_00003354001 PE=3 SV=1	1	1	1	1	0	1	1	1	1	1	0	0	0	0	1	1	1	1	1	0	0	0	0	1	1	1	1	1	0	0	0	13.9	13.9	13.9	8.4284	79	79	0.00369	3.2841		By MS/MS	By MS/MS	By MS/MS	By matching
D5G9J7	D5G9J7	7	7	7	tr|D5G9J7|D5G9J7_TUBMM Uncharacterized protein OS=Tuber melanosporum (strain Mel28) GN=GSTUM_00003355001 PE=3 SV=1	1	7	7	7	7	7	6	7	7	6	1	1	0	7	7	6	7	7	6	1	1	0	7	7	6	7	7	6	1	1	0	36.6	36.6	36.6	23.102	216	216	0	40.253	By MS/MS	By MS/MS	By MS/MS	By MS/MS	By MS/MS
D5G9J8	D5G9J8	5	5	5	tr|D5G9J8|D5G9J8_TUBMM Coatomer subunit gamma OS=Tuber melanosporum (strain Mel28) GN=GSTUM_00003356001 PE=3 SV=1	1	5	5	5	2	3	2	4	4	5	2	1	2	2	3	2	4	4	5	2	1	2	2	3	2	4	4	5	2	1	2	7.6	7.6	7.6	96.555	879	879	0	21.921	By matching	By MS/MS	By MS/MS	By MS/MS	By MS/MS
D5G9J9	D5G9J9	2	2	2	tr|D5G9J9|D5G9J9_TUBMM Uncharacterized protein OS=Tuber melanosporum (strain Mel28) GN=GSTUM_00003357001 PE=4 SV=1	1	2	2	2	1	0	0	1	1	0	1	1	0	1	0	0	1	1	0	1	1	0	1	0	0	1	1	0	1	1	0	10.8	10.8	10.8	32.048	286	286	0.0008726	6.2495	By MS/MS			By matching	By matching
D5G9K3	D5G9K3	16	16	16	tr|D5G9K3|D5G9K3_TUBMM Uncharacterized protein OS=Tuber melanosporum (strain Mel28) GN=GSTUM_00003361001 PE=3 SV=1	1	16	16	16	7	5	8	9	9	9	1	0	2	7	5	8	9	9	9	1	0	2	7	5	8	9	9	9	1	0	2	19.5	19.5	19.5	130.79	1135	1135	0	43.011	By MS/MS	By MS/MS	By MS/MS	By MS/MS	By MS/MS
D5G9K5	D5G9K5	1	1	1	tr|D5G9K5|D5G9K5_TUBMM Uncharacterized protein OS=Tuber melanosporum (strain Mel28) GN=GSTUM_00003363001 PE=3 SV=1	1	1	1	1	1	1	1	1	1	1	0	0	0	1	1	1	1	1	1	0	0	0	1	1	1	1	1	1	0	0	0	4.7	4.7	4.7	23.647	211	211	0.00087108	6.1953	By MS/MS	By matching	By matching	By MS/MS	By MS/MS
D5G9K6	D5G9K6	2	2	2	tr|D5G9K6|D5G9K6_TUBMM Uncharacterized protein OS=Tuber melanosporum (strain Mel28) GN=GSTUM_00003364001 PE=4 SV=1	1	2	2	2	1	0	0	1	1	2	0	0	0	1	0	0	1	1	2	0	0	0	1	0	0	1	1	2	0	0	0	8.4	8.4	8.4	31.409	287	287	0.00091491	7.089	By MS/MS			By MS/MS	By MS/MS
D5G9L3	D5G9L3	6	6	6	tr|D5G9L3|D5G9L3_TUBMM Uncharacterized protein OS=Tuber melanosporum (strain Mel28) GN=GSTUM_00003371001 PE=4 SV=1	1	6	6	6	5	4	5	3	3	3	2	2	2	5	4	5	3	3	3	2	2	2	5	4	5	3	3	3	2	2	2	19.3	19.3	19.3	33.996	306	306	0	14.902	By MS/MS	By MS/MS	By MS/MS	By MS/MS	By MS/MS
D5G9L5	D5G9L5	14	14	14	tr|D5G9L5|D5G9L5_TUBMM Uncharacterized protein OS=Tuber melanosporum (strain Mel28) GN=GSTUM_00003373001 PE=3 SV=1	1	14	14	14	9	10	10	13	13	12	3	2	2	9	10	10	13	13	12	3	2	2	9	10	10	13	13	12	3	2	2	44.4	44.4	44.4	44.225	383	383	0	137.79	By MS/MS	By MS/MS	By MS/MS	By MS/MS	By MS/MS
D5G9M7	D5G9M7	7	7	7	tr|D5G9M7|D5G9M7_TUBMM Uncharacterized protein OS=Tuber melanosporum (strain Mel28) GN=GSTUM_00003332001 PE=4 SV=1	1	7	7	7	5	6	6	6	6	5	0	0	0	5	6	6	6	6	5	0	0	0	5	6	6	6	6	5	0	0	0	20	20	20	57.679	520	520	0	61.277	By MS/MS	By MS/MS	By MS/MS	By MS/MS	By MS/MS
D5G9P5	D5G9P5	2	2	2	tr|D5G9P5|D5G9P5_TUBMM Uncharacterized protein OS=Tuber melanosporum (strain Mel28) GN=GSTUM_00005010001 PE=4 SV=1	1	2	2	2	2	2	2	2	2	2	1	0	0	2	2	2	2	2	2	1	0	0	2	2	2	2	2	2	1	0	0	4	4	4	59.421	529	529	0	7.9944	By MS/MS	By MS/MS	By MS/MS	By MS/MS	By MS/MS
D5G9Q2	D5G9Q2	11	11	11	tr|D5G9Q2|D5G9Q2_TUBMM Uncharacterized protein OS=Tuber melanosporum (strain Mel28) GN=GSTUM_00005021001 PE=4 SV=1	1	11	11	11	6	7	8	8	9	6	2	4	3	6	7	8	8	9	6	2	4	3	6	7	8	8	9	6	2	4	3	16.5	16.5	16.5	106.67	969	969	0	57.706	By MS/MS	By MS/MS	By MS/MS	By MS/MS	By MS/MS
D5G9S4	D5G9S4	7	7	7	tr|D5G9S4|D5G9S4_TUBMM Uncharacterized protein OS=Tuber melanosporum (strain Mel28) GN=GSTUM_00005050001 PE=4 SV=1	1	7	7	7	4	3	3	3	5	3	1	0	0	4	3	3	3	5	3	1	0	0	4	3	3	3	5	3	1	0	0	12.2	12.2	12.2	81.86	738	738	0	17.763	By MS/MS	By MS/MS	By MS/MS	By MS/MS	By MS/MS
D5G9S5	D5G9S5	1	1	1	tr|D5G9S5|D5G9S5_TUBMM Uncharacterized protein OS=Tuber melanosporum (strain Mel28) GN=GSTUM_00005051001 PE=4 SV=1	1	1	1	1	0	0	0	1	0	0	0	0	0	0	0	0	1	0	0	0	0	0	0	0	0	1	0	0	0	0	0	2.8	2.8	2.8	50.96	461	461	0.0057554	2.9872				By MS/MS
D5G9U2	D5G9U2	3	3	3	tr|D5G9U2|D5G9U2_TUBMM Uncharacterized protein OS=Tuber melanosporum (strain Mel28) GN=GSTUM_00005072001 PE=4 SV=1	1	3	3	3	3	2	1	2	2	2	0	0	0	3	2	1	2	2	2	0	0	0	3	2	1	2	2	2	0	0	0	13.6	13.6	13.6	40.574	359	359	0.00092336	7.2183	By MS/MS	By MS/MS	By MS/MS	By MS/MS	By matching
D5G9U3	D5G9U3	4	4	4	tr|D5G9U3|D5G9U3_TUBMM Uncharacterized protein OS=Tuber melanosporum (strain Mel28) GN=GSTUM_00005073001 PE=4 SV=1	1	4	4	4	1	3	3	2	2	1	1	0	1	1	3	3	2	2	1	1	0	1	1	3	3	2	2	1	1	0	1	9.5	9.5	9.5	64.873	609	609	0	9.6356	By matching	By MS/MS	By MS/MS	By MS/MS	By MS/MS
D5G9U9	D5G9U9	5	5	5	tr|D5G9U9|D5G9U9_TUBMM Uncharacterized protein OS=Tuber melanosporum (strain Mel28) GN=GSTUM_00005081001 PE=3 SV=1	1	5	5	5	4	3	3	3	4	2	0	0	1	4	3	3	3	4	2	0	0	1	4	3	3	3	4	2	0	0	1	68.8	68.8	68.8	10.497	96	96	0	27.069	By MS/MS	By MS/MS	By MS/MS	By MS/MS	By MS/MS
D5G9V4	D5G9V4	3	3	3	tr|D5G9V4|D5G9V4_TUBMM Uncharacterized protein OS=Tuber melanosporum (strain Mel28) GN=GSTUM_00005090001 PE=4 SV=1	1	3	3	3	0	0	0	3	2	2	0	0	0	0	0	0	3	2	2	0	0	0	0	0	0	3	2	2	0	0	0	4.8	4.8	4.8	119.06	1080	1080	0.00090909	6.9521				By MS/MS	By MS/MS
D5G9V5	D5G9V5	5	5	5	tr|D5G9V5|D5G9V5_TUBMM Uncharacterized protein OS=Tuber melanosporum (strain Mel28) GN=GSTUM_00005091001 PE=4 SV=1	1	5	5	5	4	4	3	4	4	4	0	0	1	4	4	3	4	4	4	0	0	1	4	4	3	4	4	4	0	0	1	42.6	42.6	42.6	13.875	122	122	0	30.991	By MS/MS	By MS/MS	By MS/MS	By MS/MS	By MS/MS
D5G9V6	D5G9V6	8	8	8	tr|D5G9V6|D5G9V6_TUBMM Catalase OS=Tuber melanosporum (strain Mel28) GN=GSTUM_00005092001 PE=3 SV=1	1	8	8	8	5	4	4	6	4	7	2	2	0	5	4	4	6	4	7	2	2	0	5	4	4	6	4	7	2	2	0	13.8	13.8	13.8	84.519	756	756	0	34.613	By MS/MS	By MS/MS	By MS/MS	By MS/MS	By MS/MS
D5G9V8	D5G9V8	2	2	2	tr|D5G9V8|D5G9V8_TUBMM Uncharacterized protein OS=Tuber melanosporum (strain Mel28) GN=GSTUM_00005095001 PE=4 SV=1	1	2	2	2	0	0	0	1	2	2	0	0	0	0	0	0	1	2	2	0	0	0	0	0	0	1	2	2	0	0	0	23.7	23.7	23.7	10.581	93	93	0.0016878	5.552				By matching	By MS/MS
D5G9W1	D5G9W1	1	1	1	tr|D5G9W1|D5G9W1_TUBMM Uncharacterized protein OS=Tuber melanosporum (strain Mel28) GN=GSTUM_00005098001 PE=4 SV=1	1	1	1	1	1	1	1	1	0	1	0	0	1	1	1	1	1	0	1	0	0	1	1	1	1	1	0	1	0	0	1	8.2	8.2	8.2	16.461	158	158	0	13.927	By MS/MS	By MS/MS	By MS/MS	By MS/MS
D5G9W2	D5G9W2	5	5	5	tr|D5G9W2|D5G9W2_TUBMM 60S ribosomal protein L20 OS=Tuber melanosporum (strain Mel28) GN=GSTUM_00005099001 PE=3 SV=1	1	5	5	5	4	2	3	5	4	5	0	0	0	4	2	3	5	4	5	0	0	0	4	2	3	5	4	5	0	0	0	34.5	34.5	34.5	17.468	148	148	0	25.026	By MS/MS	By MS/MS	By MS/MS	By MS/MS	By MS/MS
D5G9W4	D5G9W4	13	13	13	tr|D5G9W4|D5G9W4_TUBMM NADH-cytochrome b5 reductase OS=Tuber melanosporum (strain Mel28) GN=GSTUM_00005101001 PE=3 SV=1	1	13	13	13	9	8	9	11	11	11	3	3	4	9	8	9	11	11	11	3	3	4	9	8	9	11	11	11	3	3	4	45.1	45.1	45.1	36.292	326	326	0	95.443	By MS/MS	By MS/MS	By MS/MS	By MS/MS	By MS/MS
D5G9W5	D5G9W5	2	2	2	tr|D5G9W5|D5G9W5_TUBMM Uncharacterized protein OS=Tuber melanosporum (strain Mel28) GN=GSTUM_00005102001 PE=3 SV=1	1	2	2	2	0	1	1	1	0	1	1	0	0	0	1	1	1	0	1	1	0	0	0	1	1	1	0	1	1	0	0	3.7	3.7	3.7	58.214	542	542	0.0016038	4.4436		By MS/MS	By MS/MS	By MS/MS
D5G9W6	D5G9W6	2	2	2	tr|D5G9W6|D5G9W6_TUBMM Uncharacterized protein OS=Tuber melanosporum (strain Mel28) GN=GSTUM_00005103001 PE=4 SV=1	1	2	2	2	1	1	1	2	2	2	1	1	0	1	1	1	2	2	2	1	1	0	1	1	1	2	2	2	1	1	0	9.5	9.5	9.5	25.721	231	231	0.0016667	5.3516	By MS/MS	By MS/MS	By MS/MS	By MS/MS	By MS/MS
D5G9W7	D5G9W7	6	6	6	tr|D5G9W7|D5G9W7_TUBMM Uncharacterized protein OS=Tuber melanosporum (strain Mel28) GN=GSTUM_00005106001 PE=4 SV=1	1	6	6	6	6	5	6	5	5	5	0	0	0	6	5	6	5	5	5	0	0	0	6	5	6	5	5	5	0	0	0	16.5	16.5	16.5	34.294	310	310	0	22.986	By MS/MS	By MS/MS	By MS/MS	By MS/MS	By MS/MS
D5G9X7	D5G9X7	9	9	9	tr|D5G9X7|D5G9X7_TUBMM Uncharacterized protein OS=Tuber melanosporum (strain Mel28) GN=GSTUM_00003422001 PE=3 SV=1	1	9	9	9	5	7	6	8	9	9	0	0	0	5	7	6	8	9	9	0	0	0	5	7	6	8	9	9	0	0	0	23.7	23.7	23.7	57.787	519	519	0	30.845	By MS/MS	By MS/MS	By MS/MS	By MS/MS	By MS/MS
D5G9Y3	D5G9Y3	7	7	7	tr|D5G9Y3|D5G9Y3_TUBMM Uncharacterized protein OS=Tuber melanosporum (strain Mel28) GN=GSTUM_00003447001 PE=3 SV=1	1	7	7	7	5	5	4	5	5	5	0	0	1	5	5	4	5	5	5	0	0	1	5	5	4	5	5	5	0	0	1	22.2	22.2	22.2	40.671	397	397	0	14.569	By MS/MS	By MS/MS	By MS/MS	By MS/MS	By MS/MS
D5G9Z1	D5G9Z1	3	3	3	tr|D5G9Z1|D5G9Z1_TUBMM Uncharacterized protein OS=Tuber melanosporum (strain Mel28) GN=GSTUM_00003464001 PE=4 SV=1	1	3	3	3	3	2	2	3	3	2	1	1	0	3	2	2	3	3	2	1	1	0	3	2	2	3	3	2	1	1	0	7.7	7.7	7.7	54.346	494	494	0	9.4252	By matching	By MS/MS	By matching	By MS/MS	By MS/MS
D5G9Z4	D5G9Z4	22	22	22	tr|D5G9Z4|D5G9Z4_TUBMM Uncharacterized protein OS=Tuber melanosporum (strain Mel28) GN=GSTUM_00003467001 PE=3 SV=1	1	22	22	22	20	16	17	21	21	20	7	5	7	20	16	17	21	21	20	7	5	7	20	16	17	21	21	20	7	5	7	70.9	70.9	70.9	44.642	402	402	0	235.74	By MS/MS	By MS/MS	By MS/MS	By MS/MS	By MS/MS
D5G9Z9	D5G9Z9	4	4	4	tr|D5G9Z9|D5G9Z9_TUBMM Uncharacterized protein OS=Tuber melanosporum (strain Mel28) GN=GSTUM_00003472001 PE=4 SV=1	1	4	4	4	1	2	1	3	3	4	0	0	0	1	2	1	3	3	4	0	0	0	1	2	1	3	3	4	0	0	0	10.5	10.5	10.5	76.98	694	694	0	13.716	By matching	By matching	By matching	By MS/MS	By MS/MS
D5GA12	D5GA12	13	13	13	tr|D5GA12|D5GA12_TUBMM Uncharacterized protein OS=Tuber melanosporum (strain Mel28) GN=GSTUM_00003489001 PE=3 SV=1	1	13	13	13	9	8	7	12	12	11	0	0	0	9	8	7	12	12	11	0	0	0	9	8	7	12	12	11	0	0	0	28.6	28.6	28.6	62.49	577	577	0	84.513	By MS/MS	By MS/MS	By MS/MS	By MS/MS	By MS/MS
D5GA24	D5GA24	15	15	15	tr|D5GA24|D5GA24_TUBMM Uncharacterized protein OS=Tuber melanosporum (strain Mel28) GN=GSTUM_00003538001 PE=3 SV=1	1	15	15	15	13	9	11	15	14	12	3	3	5	13	9	11	15	14	12	3	3	5	13	9	11	15	14	12	3	3	5	34.9	34.9	34.9	63.817	564	564	0	85.437	By MS/MS	By MS/MS	By MS/MS	By MS/MS	By MS/MS
D5GA26	D5GA26	2	2	2	tr|D5GA26|D5GA26_TUBMM Uncharacterized protein OS=Tuber melanosporum (strain Mel28) GN=GSTUM_00003541001 PE=4 SV=1	1	2	2	2	0	0	0	1	1	0	0	0	1	0	0	0	1	1	0	0	0	1	0	0	0	1	1	0	0	0	1	4.7	4.7	4.7	47.879	448	448	0.006447	2.9503				By MS/MS	By MS/MS
D5GA29	D5GA29	6	6	6	tr|D5GA29|D5GA29_TUBMM Uroporphyrinogen decarboxylase OS=Tuber melanosporum (strain Mel28) GN=GSTUM_00003545001 PE=3 SV=1	1	6	6	6	3	4	4	6	6	3	1	0	0	3	4	4	6	6	3	1	0	0	3	4	4	6	6	3	1	0	0	20.4	20.4	20.4	40.597	363	363	0	19.56	By MS/MS	By MS/MS	By MS/MS	By MS/MS	By MS/MS
D5GA33	D5GA33	9	9	9	tr|D5GA33|D5GA33_TUBMM Uncharacterized protein OS=Tuber melanosporum (strain Mel28) GN=GSTUM_00003549001 PE=3 SV=1	1	9	9	9	6	6	6	6	6	7	1	0	2	6	6	6	6	6	7	1	0	2	6	6	6	6	6	7	1	0	2	29.6	29.6	29.6	45.815	415	415	0	36.268	By MS/MS	By MS/MS	By MS/MS	By MS/MS	By MS/MS
D5GA36	D5GA36	6	6	6	tr|D5GA36|D5GA36_TUBMM Uncharacterized protein OS=Tuber melanosporum (strain Mel28) GN=GSTUM_00003552001 PE=4 SV=1	1	6	6	6	6	4	5	4	5	4	0	0	0	6	4	5	4	5	4	0	0	0	6	4	5	4	5	4	0	0	0	21.9	21.9	21.9	37.406	347	347	0	28.243	By MS/MS	By MS/MS	By MS/MS	By MS/MS	By MS/MS
D5GA54	D5GA54	8	8	8	tr|D5GA54|D5GA54_TUBMM Uncharacterized protein OS=Tuber melanosporum (strain Mel28) GN=GSTUM_00005137001 PE=4 SV=1	1	8	8	8	7	6	7	7	7	6	1	0	1	7	6	7	7	7	6	1	0	1	7	6	7	7	7	6	1	0	1	14.9	14.9	14.9	62.216	569	569	0	22.354	By MS/MS	By MS/MS	By MS/MS	By MS/MS	By MS/MS
D5GA59	D5GA59	2	2	2	tr|D5GA59|D5GA59_TUBMM Uncharacterized protein OS=Tuber melanosporum (strain Mel28) GN=GSTUM_00005146001 PE=4 SV=1	1	2	2	2	0	0	0	0	1	1	1	0	0	0	0	0	0	1	1	1	0	0	0	0	0	0	1	1	1	0	0	6.2	6.2	6.2	90.499	813	813	0.001634	4.8621					By MS/MS
D5GA61	D5GA61	11	11	11	tr|D5GA61|D5GA61_TUBMM Uncharacterized protein OS=Tuber melanosporum (strain Mel28) GN=GSTUM_00005149001 PE=3 SV=1	1	11	11	11	7	7	7	8	9	7	4	3	2	7	7	7	8	9	7	4	3	2	7	7	7	8	9	7	4	3	2	30	30	30	45.132	393	393	0	41.555	By MS/MS	By MS/MS	By MS/MS	By MS/MS	By MS/MS
D5GA63	D5GA63	5	5	5	tr|D5GA63|D5GA63_TUBMM Uncharacterized protein OS=Tuber melanosporum (strain Mel28) GN=GSTUM_00005151001 PE=4 SV=1	1	5	5	5	2	3	2	5	5	5	0	0	1	2	3	2	5	5	5	0	0	1	2	3	2	5	5	5	0	0	1	10.9	10.9	10.9	57.225	494	494	0	13.716	By MS/MS	By MS/MS	By MS/MS	By MS/MS	By MS/MS
D5GA71	D5GA71	12	12	12	tr|D5GA71|D5GA71_TUBMM Uncharacterized protein OS=Tuber melanosporum (strain Mel28) GN=GSTUM_00005165001 PE=4 SV=1	1	12	12	12	12	12	12	12	12	11	3	3	3	12	12	12	12	12	11	3	3	3	12	12	12	12	12	11	3	3	3	40.7	40.7	40.7	35.04	305	305	0	134.42	By MS/MS	By MS/MS	By MS/MS	By MS/MS	By MS/MS
D5GA72	D5GA72	1	1	1	tr|D5GA72|D5GA72_TUBMM Uncharacterized protein OS=Tuber melanosporum (strain Mel28) GN=GSTUM_00005166001 PE=4 SV=1	1	1	1	1	1	1	1	1	1	1	0	0	0	1	1	1	1	1	1	0	0	0	1	1	1	1	1	1	0	0	0	10.6	10.6	10.6	9.7153	85	85	0.0064562	2.9621	By MS/MS	By MS/MS	By MS/MS	By MS/MS	By MS/MS
D5GA75	D5GA75	4	4	4	tr|D5GA75|D5GA75_TUBMM Uncharacterized protein OS=Tuber melanosporum (strain Mel28) GN=GSTUM_00005170001 PE=4 SV=1	1	4	4	4	3	1	2	1	1	2	0	0	0	3	1	2	1	1	2	0	0	0	3	1	2	1	1	2	0	0	0	26.3	26.3	26.3	19.923	175	175	0	14.38	By MS/MS	By MS/MS	By MS/MS	By MS/MS	By MS/MS
D5GA84	D5GA84	5	5	5	tr|D5GA84|D5GA84_TUBMM Uncharacterized protein OS=Tuber melanosporum (strain Mel28) GN=GSTUM_00005179001 PE=4 SV=1	1	5	5	5	3	3	2	5	5	5	0	0	0	3	3	2	5	5	5	0	0	0	3	3	2	5	5	5	0	0	0	48	48	48	13.968	125	125	0	50.933	By MS/MS	By MS/MS	By MS/MS	By MS/MS	By MS/MS
D5GA85	D5GA85	11	10	10	tr|D5GA85|D5GA85_TUBMM Malate dehydrogenase OS=Tuber melanosporum (strain Mel28) GN=GSTUM_00005180001 PE=3 SV=1	1	11	10	10	9	9	9	10	11	11	2	3	1	8	8	8	9	10	10	2	3	1	8	8	8	9	10	10	2	3	1	39.9	36.9	36.9	37.579	358	358	0	323.31	By MS/MS	By MS/MS	By MS/MS	By MS/MS	By MS/MS
D5GA91	D5GA91	1	1	1	tr|D5GA91|D5GA91_TUBMM Uncharacterized protein OS=Tuber melanosporum (strain Mel28) GN=GSTUM_00005187001 PE=3 SV=1	1	1	1	1	0	0	0	1	0	0	0	0	0	0	0	0	1	0	0	0	0	0	0	0	0	1	0	0	0	0	0	21.7	21.7	21.7	10.415	92	92	0.00086133	5.9213				By MS/MS
D5GA95	D5GA95	10	10	10	tr|D5GA95|D5GA95_TUBMM Uncharacterized protein OS=Tuber melanosporum (strain Mel28) GN=GSTUM_00005193001 PE=4 SV=1	1	10	10	10	8	7	7	9	9	9	1	1	1	8	7	7	9	9	9	1	1	1	8	7	7	9	9	9	1	1	1	42.2	42.2	42.2	28.382	263	263	0	126.93	By MS/MS	By MS/MS	By MS/MS	By MS/MS	By MS/MS
D5GAA2	D5GAA2	2	2	2	tr|D5GAA2|D5GAA2_TUBMM Uncharacterized protein OS=Tuber melanosporum (strain Mel28) GN=GSTUM_00005200001 PE=4 SV=1	1	2	2	2	2	1	2	2	2	2	1	1	1	2	1	2	2	2	2	1	1	1	2	1	2	2	2	2	1	1	1	4.4	4.4	4.4	57.947	522	522	0.00087489	6.3099	By matching	By matching	By matching	By MS/MS	By MS/MS
D5GAA9	D5GAA9	6	6	6	tr|D5GAA9|D5GAA9_TUBMM Protein YOP1 OS=Tuber melanosporum (strain Mel28) GN=GSTUM_00005212001 PE=3 SV=1	1	6	6	6	4	3	5	5	5	5	2	2	2	4	3	5	5	5	5	2	2	2	4	3	5	5	5	5	2	2	2	18.6	18.6	18.6	19.441	172	172	0	42.404	By MS/MS	By MS/MS	By MS/MS	By MS/MS	By MS/MS
D5GAB4	D5GAB4	3	3	3	tr|D5GAB4|D5GAB4_TUBMM NADH-cytochrome b5 reductase OS=Tuber melanosporum (strain Mel28) GN=GSTUM_00005221001 PE=3 SV=1	1	3	3	3	0	0	1	0	3	1	0	0	0	0	0	1	0	3	1	0	0	0	0	0	1	0	3	1	0	0	0	12.4	12.4	12.4	33.516	307	307	0	7.6008			By MS/MS		By MS/MS
D5GAB5	D5GAB5	7	7	7	tr|D5GAB5|D5GAB5_TUBMM Uncharacterized protein OS=Tuber melanosporum (strain Mel28) GN=GSTUM_00005222001 PE=4 SV=1	1	7	7	7	3	1	3	7	6	6	1	1	1	3	1	3	7	6	6	1	1	1	3	1	3	7	6	6	1	1	1	37.1	37.1	37.1	32.348	291	291	0	60.533	By MS/MS	By MS/MS	By MS/MS	By MS/MS	By MS/MS
D5GAC1	D5GAC1	5	5	5	tr|D5GAC1|D5GAC1_TUBMM Uncharacterized protein OS=Tuber melanosporum (strain Mel28) GN=GSTUM_00005228001 PE=4 SV=1	1	5	5	5	2	2	3	5	3	3	1	2	0	2	2	3	5	3	3	1	2	0	2	2	3	5	3	3	1	2	0	26.8	26.8	26.8	33.637	306	306	0	51.33	By MS/MS	By MS/MS	By MS/MS	By MS/MS	By MS/MS
D5GAC4	D5GAC4	5	5	5	tr|D5GAC4|D5GAC4_TUBMM Uncharacterized protein OS=Tuber melanosporum (strain Mel28) GN=GSTUM_00005235001 PE=3 SV=1	1	5	5	5	4	4	5	4	3	3	3	2	2	4	4	5	4	3	3	3	2	2	4	4	5	4	3	3	3	2	2	11.4	11.4	11.4	54.656	498	498	0	15.526	By MS/MS	By MS/MS	By MS/MS	By MS/MS	By MS/MS
D5GAC6	D5GAC6	8	8	8	sp|D5GAC6|AMPP1_TUBMM Probable Xaa-Pro aminopeptidase P OS=Tuber melanosporum (strain Mel28) GN=AMPP PE=3 SV=1	1	8	8	8	6	6	7	8	7	6	2	2	1	6	6	7	8	7	6	2	2	1	6	6	7	8	7	6	2	2	1	18.1	18.1	18.1	68.924	619	619	0	33.713	By MS/MS	By MS/MS	By MS/MS	By MS/MS	By MS/MS
D5GAD2	D5GAD2	2	2	2	tr|D5GAD2|D5GAD2_TUBMM Uncharacterized protein OS=Tuber melanosporum (strain Mel28) GN=GSTUM_00005243001 PE=4 SV=1	1	2	2	2	1	0	1	2	2	2	0	0	0	1	0	1	2	2	2	0	0	0	1	0	1	2	2	2	0	0	0	10.9	10.9	10.9	19.433	192	192	0.0016367	4.9261	By matching		By matching	By MS/MS	By MS/MS
D5GAD4	D5GAD4	6	5	5	tr|D5GAD4|D5GAD4_TUBMM ATP synthase subunit d, mitochondrial OS=Tuber melanosporum (strain Mel28) GN=GSTUM_00005250001 PE=3 SV=1	1	6	5	5	4	4	4	6	5	5	1	1	1	4	4	4	5	5	5	1	1	1	4	4	4	5	5	5	1	1	1	36	32	32	19.757	175	175	0	30.503	By MS/MS	By MS/MS	By MS/MS	By MS/MS	By MS/MS
D5GAD7	D5GAD7	18	18	18	tr|D5GAD7|D5GAD7_TUBMM Uncharacterized protein OS=Tuber melanosporum (strain Mel28) GN=GSTUM_00005114001 PE=4 SV=1	1	18	18	18	10	8	10	15	14	11	5	3	5	10	8	10	15	14	11	5	3	5	10	8	10	15	14	11	5	3	5	20.8	20.8	20.8	105.4	933	933	0	52.297	By MS/MS	By MS/MS	By MS/MS	By MS/MS	By MS/MS
D5GAF6	D5GAF6	3	3	3	tr|D5GAF6|D5GAF6_TUBMM Serine/threonine-protein phosphatase OS=Tuber melanosporum (strain Mel28) GN=GSTUM_00005266001 PE=3 SV=1	1	3	3	3	2	2	2	3	3	2	1	1	1	2	2	2	3	3	2	1	1	1	2	2	2	3	3	2	1	1	1	8.4	8.4	8.4	54.117	476	476	0	8.4358	By MS/MS	By MS/MS	By MS/MS	By MS/MS	By MS/MS
D5GAF7	D5GAF7	2	2	2	tr|D5GAF7|D5GAF7_TUBMM Uncharacterized protein OS=Tuber melanosporum (strain Mel28) GN=GSTUM_00005268001 PE=4 SV=1	1	2	2	2	2	0	2	2	2	1	0	0	0	2	0	2	2	2	1	0	0	0	2	0	2	2	2	1	0	0	0	5.5	5.5	5.5	41.989	381	381	0.0037175	3.3638	By matching		By matching	By MS/MS	By MS/MS
D5GAF9	D5GAF9	15	15	15	tr|D5GAF9|D5GAF9_TUBMM Uncharacterized protein OS=Tuber melanosporum (strain Mel28) GN=GSTUM_00005271001 PE=3 SV=1	1	15	15	15	13	13	13	12	15	14	6	5	7	13	13	13	12	15	14	6	5	7	13	13	13	12	15	14	6	5	7	58.6	58.6	58.6	32.679	307	307	0	151.69	By MS/MS	By MS/MS	By MS/MS	By MS/MS	By MS/MS
D5GAH8	D5GAH8	2	2	2	tr|D5GAH8|D5GAH8_TUBMM Uncharacterized protein OS=Tuber melanosporum (strain Mel28) GN=GSTUM_00003593001 PE=4 SV=1	1	2	2	2	2	2	1	2	1	2	0	0	0	2	2	1	2	1	2	0	0	0	2	2	1	2	1	2	0	0	0	31.5	31.5	31.5	21.945	200	200	0	12.545	By MS/MS	By MS/MS	By MS/MS	By MS/MS	By MS/MS
D5GAI4	D5GAI4	1	1	1	tr|D5GAI4|D5GAI4_TUBMM Uncharacterized protein OS=Tuber melanosporum (strain Mel28) GN=GSTUM_00003603001 PE=4 SV=1	1	1	1	1	1	1	1	1	1	1	0	0	0	1	1	1	1	1	1	0	0	0	1	1	1	1	1	1	0	0	0	5.4	5.4	5.4	31.209	279	279	0.0022539	3.5429	By MS/MS	By MS/MS	By matching	By matching	By MS/MS
D5GAJ4	D5GAJ4	1	1	1	tr|D5GAJ4|D5GAJ4_TUBMM Uncharacterized protein OS=Tuber melanosporum (strain Mel28) GN=GSTUM_00003613001 PE=3 SV=1	1	1	1	1	1	0	0	1	1	0	0	0	0	1	0	0	1	1	0	0	0	0	1	0	0	1	1	0	0	0	0	4.5	4.5	4.5	25.22	222	222	0.0029873	3.4503	By matching			By MS/MS	By MS/MS
D5GAJ8	D5GAJ8	1	1	1	tr|D5GAJ8|D5GAJ8_TUBMM Uncharacterized protein OS=Tuber melanosporum (strain Mel28) GN=GSTUM_00003617001 PE=4 SV=1	1	1	1	1	1	1	1	1	1	1	0	0	0	1	1	1	1	1	1	0	0	0	1	1	1	1	1	1	0	0	0	4.3	4.3	4.3	37.686	351	351	0.0023383	4.0505	By matching	By matching	By matching	By MS/MS	By MS/MS
D5GAK4	D5GAK4	7	7	7	tr|D5GAK4|D5GAK4_TUBMM Uncharacterized protein OS=Tuber melanosporum (strain Mel28) GN=GSTUM_00003624001 PE=4 SV=1	1	7	7	7	4	5	4	5	6	3	2	0	1	4	5	4	5	6	3	2	0	1	4	5	4	5	6	3	2	0	1	2.8	2.8	2.8	351.59	3119	3119	0	16.36	By matching	By matching	By matching	By MS/MS	By MS/MS
D5GAK7	D5GAK7	4	4	4	tr|D5GAK7|D5GAK7_TUBMM Uncharacterized protein OS=Tuber melanosporum (strain Mel28) GN=GSTUM_00003663001 PE=4 SV=1	1	4	4	4	2	2	3	3	3	4	0	0	0	2	2	3	3	3	4	0	0	0	2	2	3	3	3	4	0	0	0	9.5	9.5	9.5	63.385	591	591	0	11.739	By MS/MS	By MS/MS	By MS/MS	By MS/MS	By MS/MS
D5GAL7	D5GAL7	3	3	3	tr|D5GAL7|D5GAL7_TUBMM Altered inheritance of mitochondria protein 24, mitochondrial OS=Tuber melanosporum (strain Mel28) GN=GSTUM_00003674001 PE=3 SV=1	1	3	3	3	2	2	2	3	3	2	1	0	1	2	2	2	3	3	2	1	0	1	2	2	2	3	3	2	1	0	1	11.2	11.2	11.2	37.57	358	358	0	7.5205	By matching	By matching	By matching	By MS/MS	By MS/MS
D5GAL9	D5GAL9	1	1	1	tr|D5GAL9|D5GAL9_TUBMM Uncharacterized protein OS=Tuber melanosporum (strain Mel28) GN=GSTUM_00003678001 PE=4 SV=1	1	1	1	1	1	0	0	0	1	0	1	0	0	1	0	0	0	1	0	1	0	0	1	0	0	0	1	0	1	0	0	3.6	3.6	3.6	34.24	302	302	0.0077904	2.8088	By matching				By MS/MS
D5GAM2	D5GAM2	4	4	4	tr|D5GAM2|D5GAM2_TUBMM Uncharacterized protein OS=Tuber melanosporum (strain Mel28) GN=GSTUM_00003681001 PE=3 SV=1	1	4	4	4	2	4	3	4	3	3	0	1	0	2	4	3	4	3	3	0	1	0	2	4	3	4	3	3	0	1	0	22.3	22.3	22.3	24.577	220	220	0	21.631	By MS/MS	By MS/MS	By MS/MS	By MS/MS	By MS/MS
D5GAM7	D5GAM7	1	1	1	tr|D5GAM7|D5GAM7_TUBMM Uncharacterized protein OS=Tuber melanosporum (strain Mel28) GN=GSTUM_00003687001 PE=4 SV=1	1	1	1	1	1	1	1	1	1	1	1	0	1	1	1	1	1	1	1	1	0	1	1	1	1	1	1	1	1	0	1	6.8	6.8	6.8	24.197	221	221	0.0022472	3.5108	By MS/MS	By MS/MS	By matching	By MS/MS	By MS/MS
D5GAN2	D5GAN2	4	4	4	tr|D5GAN2|D5GAN2_TUBMM Uncharacterized protein OS=Tuber melanosporum (strain Mel28) GN=GSTUM_00003699001 PE=4 SV=1	1	4	4	4	3	3	3	4	4	4	1	0	0	3	3	3	4	4	4	1	0	0	3	3	3	4	4	4	1	0	0	18.4	18.4	18.4	28.014	255	255	0	15.742	By MS/MS	By MS/MS	By MS/MS	By MS/MS	By MS/MS
D5GAN3	D5GAN3	10	10	10	tr|D5GAN3|D5GAN3_TUBMM Uncharacterized protein OS=Tuber melanosporum (strain Mel28) GN=GSTUM_00003648001 PE=4 SV=1	1	10	10	10	8	6	8	8	8	7	0	0	0	8	6	8	8	8	7	0	0	0	8	6	8	8	8	7	0	0	0	24.5	24.5	24.5	55.69	507	507	0	43.235	By MS/MS	By MS/MS	By MS/MS	By MS/MS	By MS/MS
D5GAN8	D5GAN8	1	1	1	tr|D5GAN8|D5GAN8_TUBMM Uncharacterized protein OS=Tuber melanosporum (strain Mel28) GN=GSTUM_00003705001 PE=4 SV=1	1	1	1	1	1	1	1	1	1	0	0	0	0	1	1	1	1	1	0	0	0	0	1	1	1	1	1	0	0	0	0	6.2	6.2	6.2	18.157	161	161	0.003712	3.3479	By MS/MS	By MS/MS	By matching	By MS/MS	By MS/MS
D5GAP2	D5GAP2	2	2	2	tr|D5GAP2|D5GAP2_TUBMM Uncharacterized protein OS=Tuber melanosporum (strain Mel28) GN=GSTUM_00003713001 PE=4 SV=1	1	2	2	2	1	1	1	2	1	1	0	0	0	1	1	1	2	1	1	0	0	0	1	1	1	2	1	1	0	0	0	15.5	15.5	15.5	17.176	155	155	0.0023474	4.0751	By MS/MS	By MS/MS	By MS/MS	By MS/MS	By matching
D5GAP7	D5GAP7	5	5	5	tr|D5GAP7|D5GAP7_TUBMM Phosphoinositide phospholipase C OS=Tuber melanosporum (strain Mel28) GN=GSTUM_00003722001 PE=4 SV=1	1	5	5	5	3	4	3	4	3	3	0	0	0	3	4	3	4	3	3	0	0	0	3	4	3	4	3	3	0	0	0	8.1	8.1	8.1	67.538	607	607	0	9.2713	By MS/MS	By MS/MS	By MS/MS	By MS/MS	By MS/MS
D5GAQ3	D5GAQ3	2	2	2	tr|D5GAQ3|D5GAQ3_TUBMM Uncharacterized protein OS=Tuber melanosporum (strain Mel28) GN=GSTUM_00003733001 PE=4 SV=1	1	2	2	2	1	1	1	1	1	2	1	0	1	1	1	1	1	1	2	1	0	1	1	1	1	1	1	2	1	0	1	3.1	3.1	3.1	83.088	731	731	0.00090992	6.9624	By MS/MS	By matching	By matching	By MS/MS	By MS/MS
D5GAQ8	D5GAQ8	5	5	5	tr|D5GAQ8|D5GAQ8_TUBMM Adenylyl-sulfate kinase OS=Tuber melanosporum (strain Mel28) GN=GSTUM_00003745001 PE=3 SV=1	1	5	5	5	5	5	5	4	5	3	2	0	3	5	5	5	4	5	3	2	0	3	5	5	5	4	5	3	2	0	3	43	43	43	22.291	200	200	0	23.19	By MS/MS	By MS/MS	By MS/MS	By MS/MS	By MS/MS
D5GAR2	D5GAR2	2	2	2	tr|D5GAR2|D5GAR2_TUBMM Uncharacterized protein OS=Tuber melanosporum (strain Mel28) GN=GSTUM_00003749001 PE=4 SV=1	1	2	2	2	1	1	1	1	2	1	1	1	1	1	1	1	1	2	1	1	1	1	1	1	1	1	2	1	1	1	1	18.6	18.6	18.6	10.703	97	97	0	8.7138	By MS/MS	By MS/MS	By MS/MS	By MS/MS	By MS/MS
D5GAR3	D5GAR3	3	3	3	tr|D5GAR3|D5GAR3_TUBMM Aminomethyltransferase OS=Tuber melanosporum (strain Mel28) GN=GSTUM_00003750001 PE=3 SV=1	1	3	3	3	1	1	1	2	3	3	0	0	0	1	1	1	2	3	3	0	0	0	1	1	1	2	3	3	0	0	0	10	10	10	45.771	421	421	0	7.8121	By matching	By MS/MS	By MS/MS	By MS/MS	By MS/MS
D5GAR4	D5GAR4	1	1	1	tr|D5GAR4|D5GAR4_TUBMM Uncharacterized protein OS=Tuber melanosporum (strain Mel28) GN=GSTUM_00003751001 PE=4 SV=1	1	1	1	1	0	0	0	0	1	0	0	0	0	0	0	0	0	1	0	0	0	0	0	0	0	0	1	0	0	0	0	2.6	2.6	2.6	46.487	424	424	0.0036846	3.2495					By MS/MS
D5GAR6	D5GAR6	1	1	1	tr|D5GAR6|D5GAR6_TUBMM Uncharacterized protein OS=Tuber melanosporum (strain Mel28) GN=GSTUM_00003753001 PE=4 SV=1	1	1	1	1	1	1	1	1	1	1	0	0	0	1	1	1	1	1	1	0	0	0	1	1	1	1	1	1	0	0	0	9	9	9	15.137	133	133	0.0016	4.3806	By matching	By matching	By matching	By MS/MS	By MS/MS
D5GAR7	D5GAR7	3	3	3	tr|D5GAR7|D5GAR7_TUBMM Uncharacterized protein OS=Tuber melanosporum (strain Mel28) GN=GSTUM_00003754001 PE=3 SV=1	1	3	3	3	1	2	3	1	3	3	0	0	0	1	2	3	1	3	3	0	0	0	1	2	3	1	3	3	0	0	0	14.9	14.9	14.9	25.539	235	235	0	7.6093	By matching	By MS/MS	By MS/MS	By matching	By MS/MS
D5GAS2	D5GAS2	1	1	1	tr|D5GAS2|D5GAS2_TUBMM Uncharacterized protein OS=Tuber melanosporum (strain Mel28) GN=GSTUM_00005276001 PE=3 SV=1	1	1	1	1	1	1	1	1	1	1	0	0	0	1	1	1	1	1	1	0	0	0	1	1	1	1	1	1	0	0	0	5.2	5.2	5.2	31.39	288	288	0	14.075	By matching	By matching	By matching	By MS/MS	By MS/MS
D5GAS6	D5GAS6	10	10	10	tr|D5GAS6|D5GAS6_TUBMM Uncharacterized protein OS=Tuber melanosporum (strain Mel28) GN=GSTUM_00005280001 PE=4 SV=1	1	10	10	10	7	8	8	9	8	8	0	0	1	7	8	8	9	8	8	0	0	1	7	8	8	9	8	8	0	0	1	33	33	33	46.988	445	445	0	97.302	By MS/MS	By MS/MS	By MS/MS	By MS/MS	By MS/MS
D5GAT0	D5GAT0	4	4	4	tr|D5GAT0|D5GAT0_TUBMM MICOS complex subunit MIC10 OS=Tuber melanosporum (strain Mel28) GN=GSTUM_00005286001 PE=3 SV=1	1	4	4	4	3	3	1	3	2	3	2	2	2	3	3	1	3	2	3	2	2	2	3	3	1	3	2	3	2	2	2	49.5	49.5	49.5	10.14	93	93	0	13.44	By MS/MS	By MS/MS	By MS/MS	By MS/MS	By MS/MS
D5GAV0;D5GFP5	D5GAV0	10;2	10;2	10;2	tr|D5GAV0|D5GAV0_TUBMM Uncharacterized protein OS=Tuber melanosporum (strain Mel28) GN=GSTUM_00005319001 PE=4 SV=1	2	10	10	10	5	5	6	9	9	9	1	1	1	5	5	6	9	9	9	1	1	1	5	5	6	9	9	9	1	1	1	31.1	31.1	31.1	50.699	444	444;219	0	37.85	By MS/MS	By MS/MS	By MS/MS	By MS/MS	By MS/MS
D5GAV4	D5GAV4	46	46	46	tr|D5GAV4|D5GAV4_TUBMM Uncharacterized protein OS=Tuber melanosporum (strain Mel28) GN=GSTUM_00005323001 PE=3 SV=1	1	46	46	46	39	39	38	42	41	40	8	6	6	39	39	38	42	41	40	8	6	6	39	39	38	42	41	40	8	6	6	69.5	69.5	69.5	85.461	774	774	0	323.31	By MS/MS	By MS/MS	By MS/MS	By MS/MS	By MS/MS
D5GAV6	D5GAV6	7	6	6	tr|D5GAV6|D5GAV6_TUBMM DNA helicase OS=Tuber melanosporum (strain Mel28) GN=GSTUM_00005326001 PE=3 SV=1	1	7	6	6	0	2	4	1	5	3	1	2	2	0	1	3	0	4	2	0	1	1	0	1	3	0	4	2	0	1	1	9.8	8	8	94.42	847	847	0	12.947		By matching	By MS/MS	By matching	By MS/MS
D5GAW0	D5GAW0	15	15	15	tr|D5GAW0|D5GAW0_TUBMM Uncharacterized protein OS=Tuber melanosporum (strain Mel28) GN=GSTUM_00005330001 PE=3 SV=1	1	15	15	15	11	13	12	14	12	15	3	3	3	11	13	12	14	12	15	3	3	3	11	13	12	14	12	15	3	3	3	17.8	17.8	17.8	124.23	1075	1075	0	57.449	By MS/MS	By MS/MS	By MS/MS	By MS/MS	By MS/MS
D5GAW2	D5GAW2	6	6	6	tr|D5GAW2|D5GAW2_TUBMM Uncharacterized protein OS=Tuber melanosporum (strain Mel28) GN=GSTUM_00005333001 PE=3 SV=1	1	6	6	6	3	3	3	6	5	4	2	2	3	3	3	3	6	5	4	2	2	3	3	3	3	6	5	4	2	2	3	28.9	28.9	28.9	28.426	256	256	0	26.713	By MS/MS	By MS/MS	By MS/MS	By MS/MS	By MS/MS
D5GAX2	D5GAX2	10	10	10	tr|D5GAX2|D5GAX2_TUBMM Uncharacterized protein OS=Tuber melanosporum (strain Mel28) GN=GSTUM_00005343001 PE=3 SV=1	1	10	10	10	8	8	9	10	9	9	3	2	1	8	8	9	10	9	9	3	2	1	8	8	9	10	9	9	3	2	1	51.7	51.7	51.7	28.235	261	261	0	117.35	By MS/MS	By MS/MS	By MS/MS	By MS/MS	By MS/MS
D5GAX3	D5GAX3	7	7	7	tr|D5GAX3|D5GAX3_TUBMM V-type proton ATPase subunit a OS=Tuber melanosporum (strain Mel28) GN=GSTUM_00005345001 PE=3 SV=1	1	7	7	7	2	2	3	6	6	5	2	2	2	2	2	3	6	6	5	2	2	2	2	2	3	6	6	5	2	2	2	11.7	11.7	11.7	93.668	820	820	0	26.559	By MS/MS	By MS/MS	By MS/MS	By MS/MS	By MS/MS
D5GAX6	D5GAX6	4	4	4	tr|D5GAX6|D5GAX6_TUBMM Dolichyl-diphosphooligosaccharide--protein glycosyltransferase subunit WBP1 OS=Tuber melanosporum (strain Mel28) GN=GSTUM_00005348001 PE=3 SV=1	1	4	4	4	2	3	3	4	4	4	0	0	0	2	3	3	4	4	4	0	0	0	2	3	3	4	4	4	0	0	0	10.5	10.5	10.5	52.859	467	467	0	24.311	By MS/MS	By MS/MS	By MS/MS	By MS/MS	By MS/MS
D5GAY4	D5GAY4	2	2	2	tr|D5GAY4|D5GAY4_TUBMM Uncharacterized protein OS=Tuber melanosporum (strain Mel28) GN=GSTUM_00005358001 PE=4 SV=1	1	2	2	2	1	0	2	2	2	2	1	1	1	1	0	2	2	2	2	1	1	1	1	0	2	2	2	2	1	1	1	14.3	14.3	14.3	21.293	189	189	0.00091408	7.0889	By matching		By MS/MS	By MS/MS	By MS/MS
D5GAY6	D5GAY6	10	10	10	tr|D5GAY6|D5GAY6_TUBMM Eukaryotic translation initiation factor 3 subunit B OS=Tuber melanosporum (strain Mel28) GN=PRT1 PE=3 SV=1	1	10	10	10	6	5	4	10	8	7	0	0	0	6	5	4	10	8	7	0	0	0	6	5	4	10	8	7	0	0	0	19.2	19.2	19.2	83.516	718	718	0	23.747	By MS/MS	By MS/MS	By MS/MS	By MS/MS	By MS/MS
D5GAY7	D5GAY7	4	4	4	tr|D5GAY7|D5GAY7_TUBMM Uncharacterized protein OS=Tuber melanosporum (strain Mel28) GN=GSTUM_00005363001 PE=4 SV=1	1	4	4	4	2	2	1	3	4	3	0	0	0	2	2	1	3	4	3	0	0	0	2	2	1	3	4	3	0	0	0	10.3	10.3	10.3	50.872	466	466	0	11.483	By matching	By MS/MS	By MS/MS	By MS/MS	By MS/MS
D5GAY8	D5GAY8	20	20	20	tr|D5GAY8|D5GAY8_TUBMM Uncharacterized protein OS=Tuber melanosporum (strain Mel28) GN=GSTUM_00005364001 PE=4 SV=1	1	20	20	20	13	13	11	17	19	16	4	2	3	13	13	11	17	19	16	4	2	3	13	13	11	17	19	16	4	2	3	55.4	55.4	55.4	52.267	455	455	0	73.794	By MS/MS	By MS/MS	By MS/MS	By MS/MS	By MS/MS
D5GAZ0	D5GAZ0	1	1	1	tr|D5GAZ0|D5GAZ0_TUBMM Uncharacterized protein OS=Tuber melanosporum (strain Mel28) GN=GSTUM_00005366001 PE=4 SV=1	1	1	1	1	1	1	1	1	1	1	1	1	1	1	1	1	1	1	1	1	1	1	1	1	1	1	1	1	1	1	1	4	4	4	26.828	249	249	0.0057513	2.9805	By MS/MS	By MS/MS	By MS/MS	By MS/MS	By MS/MS
D5GAZ1	D5GAZ1	2	2	2	tr|D5GAZ1|D5GAZ1_TUBMM Uncharacterized protein OS=Tuber melanosporum (strain Mel28) GN=GSTUM_00005367001 PE=3 SV=1	1	2	2	2	0	0	0	1	1	0	0	0	0	0	0	0	1	1	0	0	0	0	0	0	0	1	1	0	0	0	0	0.9	0.9	0.9	242.28	2194	2194	0.0091036	2.7019				By MS/MS	By MS/MS
D5GAZ2	D5GAZ2	45	45	45	tr|D5GAZ2|D5GAZ2_TUBMM Clathrin heavy chain OS=Tuber melanosporum (strain Mel28) GN=GSTUM_00005369001 PE=3 SV=1	1	45	45	45	26	25	25	34	36	36	8	5	8	26	25	25	34	36	36	8	5	8	26	25	25	34	36	36	8	5	8	33.8	33.8	33.8	181.86	1602	1602	0	183.95	By MS/MS	By MS/MS	By MS/MS	By MS/MS	By MS/MS
D5GAZ6	D5GAZ6	5	5	5	tr|D5GAZ6|D5GAZ6_TUBMM RuvB-like helicase OS=Tuber melanosporum (strain Mel28) GN=GSTUM_00005374001 PE=3 SV=1	1	5	5	5	2	3	3	5	5	3	1	0	0	2	3	3	5	5	3	1	0	0	2	3	3	5	5	3	1	0	0	16.7	16.7	16.7	51.829	474	474	0	19.389	By MS/MS	By MS/MS	By MS/MS	By MS/MS	By MS/MS
D5GB01	D5GB01	13	13	13	tr|D5GB01|D5GB01_TUBMM Coatomer subunit alpha OS=Tuber melanosporum (strain Mel28) GN=GSTUM_00005379001 PE=4 SV=1	1	13	13	13	6	5	6	13	13	11	2	1	1	6	5	6	13	13	11	2	1	1	6	5	6	13	13	11	2	1	1	14.2	14.2	14.2	136.14	1212	1212	0	39.446	By MS/MS	By MS/MS	By MS/MS	By MS/MS	By MS/MS
D5GB05	D5GB05	7	7	7	tr|D5GB05|D5GB05_TUBMM Uncharacterized protein OS=Tuber melanosporum (strain Mel28) GN=GSTUM_00005388001 PE=4 SV=1	1	7	7	7	3	3	4	6	7	7	3	3	3	3	3	4	6	7	7	3	3	3	3	3	4	6	7	7	3	3	3	39.9	39.9	39.9	20.563	188	188	0	56.43	By MS/MS	By MS/MS	By MS/MS	By MS/MS	By MS/MS
D5GB16	D5GB16	7	7	7	tr|D5GB16|D5GB16_TUBMM Glutathione peroxidase OS=Tuber melanosporum (strain Mel28) GN=GSTUM_00005402001 PE=3 SV=1	1	7	7	7	7	7	7	6	7	7	2	1	2	7	7	7	6	7	7	2	1	2	7	7	7	6	7	7	2	1	2	46.8	46.8	46.8	17.881	158	158	0	188.5	By MS/MS	By MS/MS	By MS/MS	By MS/MS	By MS/MS
D5GB19	D5GB19	22	22	22	tr|D5GB19|D5GB19_TUBMM Uncharacterized protein OS=Tuber melanosporum (strain Mel28) GN=GSTUM_00005405001 PE=4 SV=1	1	22	22	22	19	19	19	20	20	20	8	6	7	19	19	19	20	20	20	8	6	7	19	19	19	20	20	20	8	6	7	48.4	48.4	48.4	55.583	506	506	0	230.59	By MS/MS	By MS/MS	By MS/MS	By MS/MS	By MS/MS
D5GB22;D5GHA4	D5GB22	12;2	12;2	12;2	tr|D5GB22|D5GB22_TUBMM Uncharacterized protein OS=Tuber melanosporum (strain Mel28) GN=GSTUM_00005408001 PE=4 SV=1	2	12	12	12	6	5	4	8	11	9	3	2	3	6	5	4	8	11	9	3	2	3	6	5	4	8	11	9	3	2	3	64.9	64.9	64.9	22.94	205	205;202	0	72.878	By MS/MS	By MS/MS	By MS/MS	By MS/MS	By MS/MS
D5GB27	D5GB27	1	1	1	tr|D5GB27|D5GB27_TUBMM Uncharacterized protein OS=Tuber melanosporum (strain Mel28) GN=GSTUM_00005413001 PE=3 SV=1	1	1	1	1	0	0	0	1	1	1	0	0	0	0	0	0	1	1	1	0	0	0	0	0	0	1	1	1	0	0	0	6	6	6	19.213	168	168	0.0023238	3.9665				By MS/MS	By matching
D5GB30	D5GB30	3	3	3	tr|D5GB30|D5GB30_TUBMM Mannose-6-phosphate isomerase OS=Tuber melanosporum (strain Mel28) GN=GSTUM_00005420001 PE=3 SV=1	1	3	3	3	1	1	2	2	2	3	0	0	0	1	1	2	2	2	3	0	0	0	1	1	2	2	2	3	0	0	0	14	14	14	44.124	407	407	0	12.21	By MS/MS	By matching	By MS/MS	By MS/MS	By MS/MS
D5GB32	D5GB32	2	2	2	tr|D5GB32|D5GB32_TUBMM Uncharacterized protein OS=Tuber melanosporum (strain Mel28) GN=GSTUM_00005423001 PE=3 SV=1	1	2	2	2	1	1	1	2	2	2	1	1	1	1	1	1	2	2	2	1	1	1	1	1	1	2	2	2	1	1	1	20.6	20.6	20.6	10.786	97	97	0.0017094	5.7496	By MS/MS	By MS/MS	By MS/MS	By MS/MS	By MS/MS
D5GB33	D5GB33	4	4	4	tr|D5GB33|D5GB33_TUBMM Uncharacterized protein OS=Tuber melanosporum (strain Mel28) GN=GSTUM_00005424001 PE=4 SV=1	1	4	4	4	2	2	2	3	3	3	0	0	0	2	2	2	3	3	3	0	0	0	2	2	2	3	3	3	0	0	0	17.7	17.7	17.7	38.198	356	356	0	10.145	By MS/MS	By MS/MS	By MS/MS	By MS/MS	By MS/MS
D5GB38	D5GB38	5	5	5	tr|D5GB38|D5GB38_TUBMM Uncharacterized protein OS=Tuber melanosporum (strain Mel28) GN=GSTUM_00005435001 PE=4 SV=1	1	5	5	5	5	5	4	4	5	5	1	2	1	5	5	4	4	5	5	1	2	1	5	5	4	4	5	5	1	2	1	18.8	18.8	18.8	30.933	271	271	0	18.974	By MS/MS	By MS/MS	By MS/MS	By MS/MS	By MS/MS
D5GB41	D5GB41	2	2	2	tr|D5GB41|D5GB41_TUBMM Ribulose-phosphate 3-epimerase OS=Tuber melanosporum (strain Mel28) GN=GSTUM_00005438001 PE=3 SV=1	1	2	2	2	2	2	2	1	2	2	0	0	0	2	2	2	1	2	2	0	0	0	2	2	2	1	2	2	0	0	0	17.7	17.7	17.7	24.465	226	226	0.0016892	5.5609	By matching	By matching	By MS/MS	By matching	By matching
D5GB43	D5GB43	6	6	6	tr|D5GB43|D5GB43_TUBMM S-(hydroxymethyl)glutathione dehydrogenase OS=Tuber melanosporum (strain Mel28) GN=GSTUM_00005441001 PE=3 SV=1	1	6	6	6	2	4	5	6	6	6	2	2	2	2	4	5	6	6	6	2	2	2	2	4	5	6	6	6	2	2	2	23.1	23.1	23.1	39.759	373	373	0	44.072	By MS/MS	By MS/MS	By MS/MS	By MS/MS	By MS/MS
D5GB57	D5GB57	4	4	4	tr|D5GB57|D5GB57_TUBMM Uncharacterized protein OS=Tuber melanosporum (strain Mel28) GN=GSTUM_00005461001 PE=4 SV=1	1	4	4	4	3	4	3	3	3	2	0	0	0	3	4	3	3	3	2	0	0	0	3	4	3	3	3	2	0	0	0	26.3	26.3	26.3	23.173	209	209	0	50.93	By MS/MS	By MS/MS	By MS/MS	By MS/MS	By MS/MS
D5GB67	D5GB67	2	2	2	tr|D5GB67|D5GB67_TUBMM Uncharacterized protein OS=Tuber melanosporum (strain Mel28) GN=GSTUM_00003766001 PE=4 SV=1	1	2	2	2	1	1	1	1	2	1	0	0	0	1	1	1	1	2	1	0	0	0	1	1	1	1	2	1	0	0	0	18.8	18.8	18.8	14.735	128	128	0	12.899	By MS/MS	By MS/MS	By MS/MS	By matching	By MS/MS
D5GB69	D5GB69	6	6	6	tr|D5GB69|D5GB69_TUBMM Uncharacterized protein OS=Tuber melanosporum (strain Mel28) GN=GSTUM_00003768001 PE=4 SV=1	1	6	6	6	4	3	3	6	4	5	0	1	1	4	3	3	6	4	5	0	1	1	4	3	3	6	4	5	0	1	1	34.9	34.9	34.9	29.231	261	261	0	30.976	By MS/MS	By MS/MS	By MS/MS	By MS/MS	By MS/MS
D5GB70	D5GB70	3	3	3	tr|D5GB70|D5GB70_TUBMM Uncharacterized protein OS=Tuber melanosporum (strain Mel28) GN=GSTUM_00003770001 PE=4 SV=1	1	3	3	3	3	3	3	2	2	2	0	0	0	3	3	3	2	2	2	0	0	0	3	3	3	2	2	2	0	0	0	12.9	12.9	12.9	31.261	280	280	0	8.8315	By MS/MS	By MS/MS	By MS/MS	By MS/MS	By MS/MS
D5GB82	D5GB82	3	3	3	tr|D5GB82|D5GB82_TUBMM Uncharacterized protein OS=Tuber melanosporum (strain Mel28) GN=GSTUM_00003783001 PE=3 SV=1	1	3	3	3	3	0	2	2	0	0	1	1	1	3	0	2	2	0	0	1	1	1	3	0	2	2	0	0	1	1	1	14.2	14.2	14.2	26.155	232	232	0	9.8053	By MS/MS		By MS/MS	By MS/MS
D5GB83	D5GB83	3	3	3	tr|D5GB83|D5GB83_TUBMM Acyl carrier protein OS=Tuber melanosporum (strain Mel28) GN=GSTUM_00003784001 PE=3 SV=1	1	3	3	3	2	2	2	3	3	3	0	0	1	2	2	2	3	3	3	0	0	1	2	2	2	3	3	3	0	0	1	27.1	27.1	27.1	15.15	140	140	0	9.8506	By MS/MS	By MS/MS	By MS/MS	By MS/MS	By MS/MS
D5GB90	D5GB90	9	9	9	tr|D5GB90|D5GB90_TUBMM Uncharacterized protein OS=Tuber melanosporum (strain Mel28) GN=GSTUM_00003797001 PE=4 SV=1	1	9	9	9	8	9	8	8	7	7	1	1	1	8	9	8	8	7	7	1	1	1	8	9	8	8	7	7	1	1	1	36.8	36.8	36.8	34.294	307	307	0	119.3	By MS/MS	By MS/MS	By MS/MS	By MS/MS	By MS/MS
D5GBB6	D5GBB6	10	10	10	tr|D5GBB6|D5GBB6_TUBMM Proteasome subunit alpha type OS=Tuber melanosporum (strain Mel28) GN=GSTUM_00000405001 PE=3 SV=1	1	10	10	10	7	6	8	9	9	7	1	0	0	7	6	8	9	9	7	1	0	0	7	6	8	9	9	7	1	0	0	53.9	53.9	53.9	26.805	245	245	0	67.071	By MS/MS	By MS/MS	By MS/MS	By MS/MS	By MS/MS
D5GBC0	D5GBC0	10	10	10	tr|D5GBC0|D5GBC0_TUBMM Histone H4 OS=Tuber melanosporum (strain Mel28) GN=GSTUM_00000409001 PE=3 SV=1	1	10	10	10	7	7	7	10	10	9	3	3	2	7	7	7	10	10	9	3	3	2	7	7	7	10	10	9	3	3	2	54.4	54.4	54.4	11.37	103	103	0	145.12	By MS/MS	By MS/MS	By MS/MS	By MS/MS	By MS/MS
D5GBC3	D5GBC3	2	2	2	tr|D5GBC3|D5GBC3_TUBMM Uncharacterized protein OS=Tuber melanosporum (strain Mel28) GN=GSTUM_00000413001 PE=4 SV=1	1	2	2	2	2	2	2	1	1	2	1	0	1	2	2	2	1	1	2	1	0	1	2	2	2	1	1	2	1	0	1	3.5	3.5	3.5	65.334	576	576	0.0071174	2.8487	By MS/MS	By matching	By matching	By matching	By matching
D5GBC7	D5GBC7	9	9	9	tr|D5GBC7|D5GBC7_TUBMM Uncharacterized protein OS=Tuber melanosporum (strain Mel28) GN=GSTUM_00000424001 PE=4 SV=1	1	9	9	9	8	7	7	7	8	6	2	1	3	8	7	7	7	8	6	2	1	3	8	7	7	7	8	6	2	1	3	35.3	35.3	35.3	33.136	303	303	0	39.707	By MS/MS	By MS/MS	By MS/MS	By MS/MS	By MS/MS
D5GBD0	D5GBD0	1	1	1	tr|D5GBD0|D5GBD0_TUBMM Uncharacterized protein OS=Tuber melanosporum (strain Mel28) GN=GSTUM_00000432001 PE=4 SV=1	1	1	1	1	0	1	0	0	0	0	0	0	0	0	1	0	0	0	0	0	0	0	0	1	0	0	0	0	0	0	0	7.4	7.4	7.4	19.359	163	163	0.005772	3.0003		By MS/MS
D5GBD1;D5GPV0	D5GBD1	3;1	3;1	3;1	tr|D5GBD1|D5GBD1_TUBMM Uncharacterized protein OS=Tuber melanosporum (strain Mel28) GN=GSTUM_00000469001 PE=4 SV=1	2	3	3	3	3	2	2	3	3	2	2	2	2	3	2	2	3	3	2	2	2	2	3	2	2	3	3	2	2	2	2	14.9	14.9	14.9	23.395	208	208;268	0	15.743	By MS/MS	By MS/MS	By MS/MS	By MS/MS	By MS/MS
D5GBD2	D5GBD2	5	5	5	tr|D5GBD2|D5GBD2_TUBMM Uncharacterized protein OS=Tuber melanosporum (strain Mel28) GN=GSTUM_00000470001 PE=4 SV=1	1	5	5	5	3	3	5	4	4	4	0	0	0	3	3	5	4	4	4	0	0	0	3	3	5	4	4	4	0	0	0	18.9	18.9	18.9	46.573	424	424	0	15.303	By MS/MS	By MS/MS	By MS/MS	By MS/MS	By MS/MS
D5GBD9	D5GBD9	4	4	4	tr|D5GBD9|D5GBD9_TUBMM Uncharacterized protein OS=Tuber melanosporum (strain Mel28) GN=GSTUM_00000479001 PE=4 SV=1	1	4	4	4	4	4	3	4	2	4	2	2	2	4	4	3	4	2	4	2	2	2	4	4	3	4	2	4	2	2	2	19.1	19.1	19.1	23.461	209	209	0	27.198	By MS/MS	By MS/MS	By MS/MS	By MS/MS	By MS/MS
D5GBE1	D5GBE1	4	4	4	tr|D5GBE1|D5GBE1_TUBMM Uncharacterized protein OS=Tuber melanosporum (strain Mel28) GN=GSTUM_00000481001 PE=4 SV=1	1	4	4	4	4	1	2	3	4	3	1	1	1	4	1	2	3	4	3	1	1	1	4	1	2	3	4	3	1	1	1	13.8	13.8	13.8	31.273	298	298	0	19.412	By MS/MS	By MS/MS	By MS/MS	By MS/MS	By MS/MS
D5GBE6	D5GBE6	1	1	1	tr|D5GBE6|D5GBE6_TUBMM Uncharacterized protein OS=Tuber melanosporum (strain Mel28) GN=GSTUM_00000434001 PE=3 SV=1	1	1	1	1	0	0	0	0	1	1	0	0	0	0	0	0	0	1	1	0	0	0	0	0	0	0	1	1	0	0	0	4.6	4.6	4.6	36.623	329	329	0.0022745	3.6688					By MS/MS
D5GBE9	D5GBE9	2	2	2	tr|D5GBE9|D5GBE9_TUBMM Uncharacterized protein OS=Tuber melanosporum (strain Mel28) GN=GSTUM_00000438001 PE=4 SV=1	1	2	2	2	0	0	0	2	2	1	0	0	1	0	0	0	2	2	1	0	0	1	0	0	0	2	2	1	0	0	1	7.2	7.2	7.2	43.495	389	389	0.0016247	4.7098				By MS/MS	By MS/MS
D5GBF2	D5GBF2	4	4	4	tr|D5GBF2|D5GBF2_TUBMM Uncharacterized protein OS=Tuber melanosporum (strain Mel28) GN=GSTUM_00000442001 PE=4 SV=1	1	4	4	4	1	0	1	4	2	2	0	0	0	1	0	1	4	2	2	0	0	0	1	0	1	4	2	2	0	0	0	5.1	5.1	5.1	117.48	1064	1064	0	16.91	By MS/MS		By MS/MS	By MS/MS	By MS/MS
D5GBG2	D5GBG2	4	4	4	tr|D5GBG2|D5GBG2_TUBMM Proteasome subunit beta OS=Tuber melanosporum (strain Mel28) GN=GSTUM_00000459001 PE=3 SV=1	1	4	4	4	3	3	3	3	4	3	0	0	0	3	3	3	3	4	3	0	0	0	3	3	3	3	4	3	0	0	0	13.8	13.8	13.8	28.7	260	260	0	12.088	By MS/MS	By MS/MS	By MS/MS	By MS/MS	By MS/MS
D5GBH3	D5GBH3	14	14	14	tr|D5GBH3|D5GBH3_TUBMM Uncharacterized protein OS=Tuber melanosporum (strain Mel28) GN=GSTUM_00000499001 PE=4 SV=1	1	14	14	14	12	12	12	13	14	12	4	4	2	12	12	12	13	14	12	4	4	2	12	12	12	13	14	12	4	4	2	55.4	55.4	55.4	36.216	316	316	0	323.31	By MS/MS	By MS/MS	By MS/MS	By MS/MS	By MS/MS
D5GBI1	D5GBI1	2	2	2	tr|D5GBI1|D5GBI1_TUBMM Uncharacterized protein OS=Tuber melanosporum (strain Mel28) GN=GSTUM_00000508001 PE=4 SV=1	1	2	2	2	1	2	2	1	0	1	0	0	0	1	2	2	1	0	1	0	0	0	1	2	2	1	0	1	0	0	0	20	20	20	16.885	145	145	0	8.4641	By MS/MS	By MS/MS	By MS/MS	By MS/MS
D5GBI4	D5GBI4	5	5	5	tr|D5GBI4|D5GBI4_TUBMM Uncharacterized protein OS=Tuber melanosporum (strain Mel28) GN=GSTUM_00005649001 PE=4 SV=1	1	5	5	5	1	2	1	4	4	5	0	0	0	1	2	1	4	4	5	0	0	0	1	2	1	4	4	5	0	0	0	13.1	13.1	13.1	43.362	390	390	0	14.204	By matching	By matching	By matching	By MS/MS	By MS/MS
D5GBI5	D5GBI5	1	1	1	tr|D5GBI5|D5GBI5_TUBMM Uncharacterized protein OS=Tuber melanosporum (strain Mel28) GN=GSTUM_00005650001 PE=4 SV=1	1	1	1	1	1	1	1	1	1	1	0	0	0	1	1	1	1	1	1	0	0	0	1	1	1	1	1	1	0	0	0	3.7	3.7	3.7	35.007	321	321	0.0022573	3.5795	By MS/MS	By MS/MS	By matching	By MS/MS	By MS/MS
D5GBI9	D5GBI9	3	3	3	tr|D5GBI9|D5GBI9_TUBMM Uncharacterized protein OS=Tuber melanosporum (strain Mel28) GN=GSTUM_00005655001 PE=4 SV=1	1	3	3	3	3	2	2	1	1	0	0	0	0	3	2	2	1	1	0	0	0	0	3	2	2	1	1	0	0	0	0	20.9	20.9	20.9	16.515	153	153	0.0017065	5.7442	By MS/MS	By MS/MS	By MS/MS	By matching	By matching
D5GBJ1	D5GBJ1	6	6	5	tr|D5GBJ1|D5GBJ1_TUBMM Uncharacterized protein OS=Tuber melanosporum (strain Mel28) GN=GSTUM_00005657001 PE=4 SV=1	1	6	6	5	5	4	5	5	5	5	0	0	0	5	4	5	5	5	5	0	0	0	4	3	4	4	4	4	0	0	0	36.1	36.1	36.1	23.178	219	219	0	29.736	By MS/MS	By MS/MS	By MS/MS	By MS/MS	By MS/MS
D5GBJ5	D5GBJ5	28	28	28	tr|D5GBJ5|D5GBJ5_TUBMM Uncharacterized protein OS=Tuber melanosporum (strain Mel28) GN=GSTUM_00005662001 PE=4 SV=1	1	28	28	28	21	18	19	23	23	23	2	3	4	21	18	19	23	23	23	2	3	4	21	18	19	23	23	23	2	3	4	55.4	55.4	55.4	72.448	663	663	0	219.9	By MS/MS	By MS/MS	By MS/MS	By MS/MS	By MS/MS
D5GBJ6	D5GBJ6	24	24	24	tr|D5GBJ6|D5GBJ6_TUBMM Uncharacterized protein OS=Tuber melanosporum (strain Mel28) GN=GSTUM_00005664001 PE=4 SV=1	1	24	24	24	21	20	20	22	21	19	6	4	5	21	20	20	22	21	19	6	4	5	21	20	20	22	21	19	6	4	5	62.7	62.7	62.7	52.818	485	485	0	165.66	By MS/MS	By MS/MS	By MS/MS	By MS/MS	By MS/MS
D5GBK3	D5GBK3	4	4	4	tr|D5GBK3|D5GBK3_TUBMM Uncharacterized protein OS=Tuber melanosporum (strain Mel28) GN=GSTUM_00005674001 PE=4 SV=1	1	4	4	4	2	1	1	2	2	2	2	2	2	2	1	1	2	2	2	2	2	2	2	1	1	2	2	2	2	2	2	11.1	11.1	11.1	39.034	343	343	0	19.315	By MS/MS	By MS/MS	By MS/MS	By MS/MS	By MS/MS
D5GBK4	D5GBK4	1	1	1	tr|D5GBK4|D5GBK4_TUBMM Uncharacterized protein OS=Tuber melanosporum (strain Mel28) GN=GSTUM_00005675001 PE=4 SV=1	1	1	1	1	0	0	0	0	0	1	0	0	0	0	0	0	0	0	1	0	0	0	0	0	0	0	0	1	0	0	0	1.3	1.3	1.3	111.73	1002	1002	0.0057595	2.9916
D5GBK5	D5GBK5	8	8	8	tr|D5GBK5|D5GBK5_TUBMM Uncharacterized protein OS=Tuber melanosporum (strain Mel28) GN=GSTUM_00005677001 PE=4 SV=1	1	8	8	8	6	7	6	6	7	4	0	0	0	6	7	6	6	7	4	0	0	0	6	7	6	6	7	4	0	0	0	31.4	31.4	31.4	27.036	242	242	0	28.029	By MS/MS	By MS/MS	By MS/MS	By MS/MS	By MS/MS
D5GBK8	D5GBK8	1	1	1	tr|D5GBK8|D5GBK8_TUBMM Uncharacterized protein OS=Tuber melanosporum (strain Mel28) GN=GSTUM_00005681001 PE=3 SV=1	1	1	1	1	0	1	0	0	1	0	0	0	0	0	1	0	0	1	0	0	0	0	0	1	0	0	1	0	0	0	0	3.4	3.4	3.4	48.452	438	438	0.0016327	4.8464		By matching			By MS/MS
D5GBL6	D5GBL6	4	4	4	tr|D5GBL6|D5GBL6_TUBMM Uncharacterized protein OS=Tuber melanosporum (strain Mel28) GN=GSTUM_00005691001 PE=3 SV=1	1	4	4	4	2	1	1	2	3	3	2	0	2	2	1	1	2	3	3	2	0	2	2	1	1	2	3	3	2	0	2	7.1	7.1	7.1	94.512	854	854	0	14.357	By MS/MS	By MS/MS	By MS/MS	By MS/MS	By MS/MS
D5GBL9	D5GBL9	9	9	9	tr|D5GBL9|D5GBL9_TUBMM Uncharacterized protein OS=Tuber melanosporum (strain Mel28) GN=GSTUM_00005701001 PE=4 SV=1	1	9	9	9	6	6	6	8	8	8	2	2	2	6	6	6	8	8	8	2	2	2	6	6	6	8	8	8	2	2	2	15.9	15.9	15.9	85.747	768	768	0	123.69	By MS/MS	By MS/MS	By MS/MS	By MS/MS	By MS/MS
D5GBM7	D5GBM7	19	19	19	tr|D5GBM7|D5GBM7_TUBMM Uncharacterized protein OS=Tuber melanosporum (strain Mel28) GN=GSTUM_00005469001 PE=4 SV=1	1	19	19	19	13	13	13	18	16	16	8	8	8	13	13	13	18	16	16	8	8	8	13	13	13	18	16	16	8	8	8	34.7	34.7	34.7	71.412	640	640	0	117.74	By MS/MS	By MS/MS	By MS/MS	By MS/MS	By MS/MS
D5GBM8	D5GBM8	19	17	17	tr|D5GBM8|D5GBM8_TUBMM Serine hydroxymethyltransferase OS=Tuber melanosporum (strain Mel28) GN=GSTUM_00005470001 PE=3 SV=1	1	19	17	17	14	13	16	17	17	13	3	3	3	12	11	14	15	15	11	3	3	3	12	11	14	15	15	11	3	3	3	58	54.8	54.8	54.996	502	502	0	126.76	By MS/MS	By MS/MS	By MS/MS	By MS/MS	By MS/MS
D5GBN0	D5GBN0	1	1	1	tr|D5GBN0|D5GBN0_TUBMM Uncharacterized protein OS=Tuber melanosporum (strain Mel28) GN=GSTUM_00005486001 PE=4 SV=1	1	1	1	1	0	0	0	1	1	1	0	0	0	0	0	0	1	1	1	0	0	0	0	0	0	1	1	1	0	0	0	4.8	4.8	4.8	36.452	331	331	0.0071225	2.854				By MS/MS	By MS/MS
D5GBP4	D5GBP4	2	2	2	tr|D5GBP4|D5GBP4_TUBMM Uncharacterized protein OS=Tuber melanosporum (strain Mel28) GN=GSTUM_00005509001 PE=4 SV=1	1	2	2	2	0	0	1	0	1	0	0	0	0	0	0	1	0	1	0	0	0	0	0	0	1	0	1	0	0	0	0	2.2	2.2	2.2	91.871	862	862	0.0077629	2.788			By MS/MS		By MS/MS
D5GBQ2	D5GBQ2	5	5	5	tr|D5GBQ2|D5GBQ2_TUBMM Uncharacterized protein OS=Tuber melanosporum (strain Mel28) GN=GSTUM_00005520001 PE=3 SV=1	1	5	5	5	1	1	1	4	4	2	0	0	0	1	1	1	4	4	2	0	0	0	1	1	1	4	4	2	0	0	0	17.9	17.9	17.9	47.774	448	448	0	13.644	By MS/MS	By MS/MS	By MS/MS	By MS/MS	By MS/MS
D5GBQ3	D5GBQ3	2	2	2	tr|D5GBQ3|D5GBQ3_TUBMM Uncharacterized protein OS=Tuber melanosporum (strain Mel28) GN=GSTUM_00005521001 PE=4 SV=1	1	2	2	2	0	1	1	2	2	2	0	0	0	0	1	1	2	2	2	0	0	0	0	1	1	2	2	2	0	0	0	4	4	4	53.899	479	479	0.0016764	5.4565		By MS/MS	By MS/MS	By MS/MS	By matching
D5GBQ4	D5GBQ4	3	3	3	tr|D5GBQ4|D5GBQ4_TUBMM Uncharacterized protein OS=Tuber melanosporum (strain Mel28) GN=GSTUM_00005522001 PE=4 SV=1	1	3	3	3	3	3	3	3	2	3	2	1	1	3	3	3	3	2	3	2	1	1	3	3	3	3	2	3	2	1	1	20	20	20	20.909	185	185	0	7.5162	By MS/MS	By MS/MS	By MS/MS	By MS/MS	By MS/MS
D5GBQ7	D5GBQ7	2	2	2	tr|D5GBQ7|D5GBQ7_TUBMM Uncharacterized protein OS=Tuber melanosporum (strain Mel28) GN=GSTUM_00005526001 PE=4 SV=1	1	2	2	2	2	2	1	1	1	1	0	0	0	2	2	1	1	1	1	0	0	0	2	2	1	1	1	1	0	0	0	16.1	16.1	16.1	17.121	155	155	0.00090744	6.8801	By MS/MS	By MS/MS	By MS/MS	By MS/MS	By MS/MS
D5GBQ8	D5GBQ8	16	16	16	tr|D5GBQ8|D5GBQ8_TUBMM Ubiquitinyl hydrolase 1 OS=Tuber melanosporum (strain Mel28) GN=GSTUM_00005527001 PE=3 SV=1	1	16	16	16	11	10	12	13	13	13	2	2	0	11	10	12	13	13	13	2	2	0	11	10	12	13	13	13	2	2	0	22.9	22.9	22.9	87.776	789	789	0	68.563	By MS/MS	By MS/MS	By MS/MS	By MS/MS	By MS/MS
D5GBQ9	D5GBQ9	6	6	6	tr|D5GBQ9|D5GBQ9_TUBMM Uncharacterized protein OS=Tuber melanosporum (strain Mel28) GN=GSTUM_00005528001 PE=4 SV=1	1	6	6	6	2	2	2	4	5	4	0	0	0	2	2	2	4	5	4	0	0	0	2	2	2	4	5	4	0	0	0	13.4	13.4	13.4	68.482	614	614	0	17.145	By MS/MS	By MS/MS	By MS/MS	By MS/MS	By MS/MS
D5GBR0	D5GBR0	2	2	2	tr|D5GBR0|D5GBR0_TUBMM Uncharacterized protein OS=Tuber melanosporum (strain Mel28) GN=GSTUM_00005529001 PE=4 SV=1	1	2	2	2	1	1	1	2	2	2	0	0	0	1	1	1	2	2	2	0	0	0	1	1	1	2	2	2	0	0	0	14.8	14.8	14.8	21.795	189	189	0	42.366	By MS/MS	By MS/MS	By MS/MS	By MS/MS	By MS/MS
D5GBR4	D5GBR4	24	24	24	tr|D5GBR4|D5GBR4_TUBMM Uncharacterized protein OS=Tuber melanosporum (strain Mel28) GN=GSTUM_00005537001 PE=4 SV=1	1	24	24	24	14	15	10	19	22	22	4	2	2	14	15	10	19	22	22	4	2	2	14	15	10	19	22	22	4	2	2	23.7	23.7	23.7	141.05	1294	1294	0	118.05	By MS/MS	By MS/MS	By MS/MS	By MS/MS	By MS/MS
D5GBR5	D5GBR5	4	4	4	tr|D5GBR5|D5GBR5_TUBMM Uncharacterized protein OS=Tuber melanosporum (strain Mel28) GN=GSTUM_00005538001 PE=4 SV=1	1	4	4	4	2	3	2	2	3	2	1	0	0	2	3	2	2	3	2	1	0	0	2	3	2	2	3	2	1	0	0	13.3	13.3	13.3	52.939	496	496	0	9.5815	By matching	By MS/MS	By matching	By MS/MS	By MS/MS
D5GBS6	D5GBS6	12	12	9	tr|D5GBS6|D5GBS6_TUBMM Uncharacterized protein OS=Tuber melanosporum (strain Mel28) GN=GSTUM_00005561001 PE=4 SV=1	1	12	12	9	7	6	4	9	9	9	3	4	4	7	6	4	9	9	9	3	4	4	5	4	3	6	6	6	2	3	3	18.6	18.6	15.7	100.91	891	891	0	49.845	By MS/MS	By MS/MS	By MS/MS	By MS/MS	By MS/MS
D5GBT5	D5GBT5	4	4	4	tr|D5GBT5|D5GBT5_TUBMM Uncharacterized protein OS=Tuber melanosporum (strain Mel28) GN=GSTUM_00005571001 PE=4 SV=1	1	4	4	4	2	2	2	4	4	4	0	0	0	2	2	2	4	4	4	0	0	0	2	2	2	4	4	4	0	0	0	5.5	5.5	5.5	84.463	796	796	0	10.637	By MS/MS	By MS/MS	By MS/MS	By MS/MS	By MS/MS
D5GBU2	D5GBU2	17	17	17	tr|D5GBU2|D5GBU2_TUBMM Uncharacterized protein OS=Tuber melanosporum (strain Mel28) GN=GSTUM_00005580001 PE=4 SV=1	1	17	17	17	5	7	8	10	14	9	2	2	2	5	7	8	10	14	9	2	2	2	5	7	8	10	14	9	2	2	2	12.4	12.4	12.4	200.09	1788	1788	0	53.018	By MS/MS	By MS/MS	By MS/MS	By MS/MS	By MS/MS
D5GBU8	D5GBU8	10	10	10	tr|D5GBU8|D5GBU8_TUBMM Uncharacterized protein OS=Tuber melanosporum (strain Mel28) GN=GSTUM_00005594001 PE=4 SV=1	1	10	10	10	8	8	5	7	8	7	0	0	1	8	8	5	7	8	7	0	0	1	8	8	5	7	8	7	0	0	1	16.8	16.8	16.8	92.332	865	865	0	29.606	By MS/MS	By MS/MS	By MS/MS	By MS/MS	By MS/MS
D5GBV6	D5GBV6	9	9	9	tr|D5GBV6|D5GBV6_TUBMM Uncharacterized protein OS=Tuber melanosporum (strain Mel28) GN=GSTUM_00005604001 PE=4 SV=1	1	9	9	9	9	8	9	7	7	7	1	1	1	9	8	9	7	7	7	1	1	1	9	8	9	7	7	7	1	1	1	45	45	45	32.275	289	289	0	65.949	By MS/MS	By MS/MS	By MS/MS	By MS/MS	By MS/MS
D5GBX8	D5GBX8	1	1	1	tr|D5GBX8|D5GBX8_TUBMM Mitochondrial pyruvate carrier OS=Tuber melanosporum (strain Mel28) GN=GSTUM_00005635001 PE=3 SV=1	1	1	1	1	1	0	1	1	1	1	0	0	1	1	0	1	1	1	1	0	0	1	1	0	1	1	1	1	0	0	1	7.3	7.3	7.3	14.787	137	137	0.0023256	3.9746	By MS/MS		By matching	By MS/MS	By MS/MS
D5GBY0	D5GBY0	20	20	20	tr|D5GBY0|D5GBY0_TUBMM Uncharacterized protein OS=Tuber melanosporum (strain Mel28) GN=GSTUM_00005638001 PE=4 SV=1	1	20	20	20	16	15	16	20	19	19	6	5	5	16	15	16	20	19	19	6	5	5	16	15	16	20	19	19	6	5	5	70	70	70	34.21	307	307	0	265.81	By MS/MS	By MS/MS	By MS/MS	By MS/MS	By MS/MS
D5GBY2	D5GBY2	3	3	3	tr|D5GBY2|D5GBY2_TUBMM Actin-related protein 2/3 complex subunit 5 OS=Tuber melanosporum (strain Mel28) GN=GSTUM_00005641001 PE=3 SV=1	1	3	3	3	3	2	3	3	2	2	0	0	0	3	2	3	3	2	2	0	0	0	3	2	3	3	2	2	0	0	0	21.4	21.4	21.4	20.274	192	192	0	35.777	By MS/MS	By MS/MS	By MS/MS	By MS/MS	By MS/MS
D5GBY5	D5GBY5	15	15	15	tr|D5GBY5|D5GBY5_TUBMM Uncharacterized protein OS=Tuber melanosporum (strain Mel28) GN=GSTUM_00005644001 PE=3 SV=1	1	15	15	15	13	13	11	15	15	14	5	3	4	13	13	11	15	15	14	5	3	4	13	13	11	15	15	14	5	3	4	58.3	58.3	58.3	33.185	307	307	0	109.75	By MS/MS	By MS/MS	By MS/MS	By MS/MS	By MS/MS
D5GBY7	D5GBY7	10	10	10	tr|D5GBY7|D5GBY7_TUBMM Uncharacterized protein OS=Tuber melanosporum (strain Mel28) GN=GSTUM_00005646001 PE=4 SV=1	1	10	10	10	7	8	9	8	9	6	0	0	1	7	8	9	8	9	6	0	0	1	7	8	9	8	9	6	0	0	1	59.5	59.5	59.5	22.137	195	195	0	61.469	By MS/MS	By MS/MS	By MS/MS	By MS/MS	By MS/MS
D5GBY9	D5GBY9	9	9	9	tr|D5GBY9|D5GBY9_TUBMM Uncharacterized protein OS=Tuber melanosporum (strain Mel28) GN=GSTUM_00005715001 PE=4 SV=1	1	9	9	9	7	7	8	7	7	5	0	0	0	7	7	8	7	7	5	0	0	0	7	7	8	7	7	5	0	0	0	55.6	55.6	55.6	24.29	232	232	0	59.767	By MS/MS	By MS/MS	By MS/MS	By MS/MS	By MS/MS
D5GBZ1	D5GBZ1	6	6	6	tr|D5GBZ1|D5GBZ1_TUBMM Uncharacterized protein OS=Tuber melanosporum (strain Mel28) GN=GSTUM_00005717001 PE=4 SV=1	1	6	6	6	3	2	2	6	4	2	0	0	0	3	2	2	6	4	2	0	0	0	3	2	2	6	4	2	0	0	0	15.4	15.4	15.4	38.734	345	345	0	20.367	By MS/MS	By MS/MS	By MS/MS	By MS/MS	By MS/MS
D5GBZ7	D5GBZ7	16	16	16	tr|D5GBZ7|D5GBZ7_TUBMM Importin subunit alpha OS=Tuber melanosporum (strain Mel28) GN=GSTUM_00005727001 PE=3 SV=1	1	16	16	16	12	13	12	16	15	15	3	2	4	12	13	12	16	15	15	3	2	4	12	13	12	16	15	15	3	2	4	35	35	35	59.814	545	545	0	144.81	By MS/MS	By MS/MS	By MS/MS	By MS/MS	By MS/MS
D5GC10	D5GC10	2	2	2	tr|D5GC10|D5GC10_TUBMM Uncharacterized protein OS=Tuber melanosporum (strain Mel28) GN=GSTUM_00005754001 PE=4 SV=1	1	2	2	2	2	2	2	2	2	1	0	0	0	2	2	2	2	2	1	0	0	0	2	2	2	2	2	1	0	0	0	4.4	4.4	4.4	67.024	613	613	0	13.26	By MS/MS	By MS/MS	By MS/MS	By MS/MS	By MS/MS
D5GC21	D5GC21	3	3	3	tr|D5GC21|D5GC21_TUBMM Uncharacterized protein OS=Tuber melanosporum (strain Mel28) GN=GSTUM_00005776001 PE=4 SV=1	1	3	3	3	1	0	0	3	0	2	0	0	0	1	0	0	3	0	2	0	0	0	1	0	0	3	0	2	0	0	0	3.7	3.7	3.7	119	1062	1062	0.00088028	6.4307	By matching			By MS/MS
D5GC22	D5GC22	3	3	3	tr|D5GC22|D5GC22_TUBMM Cyanate hydratase OS=Tuber melanosporum (strain Mel28) GN=cyn1 PE=3 SV=1	1	3	3	3	2	2	3	3	3	3	0	0	0	2	2	3	3	3	3	0	0	0	2	2	3	3	3	3	0	0	0	26.9	26.9	26.9	17.573	156	156	0	28.509	By MS/MS	By MS/MS	By MS/MS	By MS/MS	By MS/MS
D5GC30	D5GC30	5	5	5	tr|D5GC30|D5GC30_TUBMM Uncharacterized protein OS=Tuber melanosporum (strain Mel28) GN=GSTUM_00000541001 PE=4 SV=1	1	5	5	5	4	3	3	4	5	4	1	1	2	4	3	3	4	5	4	1	1	2	4	3	3	4	5	4	1	1	2	7.9	7.9	7.9	69.652	619	619	0	10.744	By MS/MS	By MS/MS	By MS/MS	By MS/MS	By MS/MS
D5GC34	D5GC34	5	5	5	tr|D5GC34|D5GC34_TUBMM Uncharacterized protein OS=Tuber melanosporum (strain Mel28) GN=GSTUM_00000545001 PE=4 SV=1	1	5	5	5	4	4	3	4	4	4	0	0	0	4	4	3	4	4	4	0	0	0	4	4	3	4	4	4	0	0	0	31.5	31.5	31.5	21.98	203	203	0	21.215	By MS/MS	By MS/MS	By MS/MS	By MS/MS	By MS/MS
D5GC35	D5GC35	22	22	22	tr|D5GC35|D5GC35_TUBMM 4-hydroxyphenylpyruvate dioxygenase OS=Tuber melanosporum (strain Mel28) GN=GSTUM_00000546001 PE=3 SV=1	1	22	22	22	17	18	18	21	22	20	9	7	8	17	18	18	21	22	20	9	7	8	17	18	18	21	22	20	9	7	8	52.6	52.6	52.6	45.914	418	418	0	257.24	By MS/MS	By MS/MS	By MS/MS	By MS/MS	By MS/MS
D5GC36	D5GC36	4	4	4	tr|D5GC36|D5GC36_TUBMM Uncharacterized protein OS=Tuber melanosporum (strain Mel28) GN=GSTUM_00000548001 PE=4 SV=1	1	4	4	4	2	2	2	4	3	3	2	1	2	2	2	2	4	3	3	2	1	2	2	2	2	4	3	3	2	1	2	7.9	7.9	7.9	61.916	571	571	0	41.198	By MS/MS	By MS/MS	By MS/MS	By MS/MS	By MS/MS
D5GC38	D5GC38	2	2	2	tr|D5GC38|D5GC38_TUBMM Uncharacterized protein OS=Tuber melanosporum (strain Mel28) GN=GSTUM_00000550001 PE=4 SV=1	1	2	2	2	0	0	0	2	2	1	0	0	0	0	0	0	2	2	1	0	0	0	0	0	0	2	2	1	0	0	0	4.6	4.6	4.6	101.24	905	905	0.0044085	3.1862				By MS/MS	By matching
D5GC39	D5GC39	5	5	5	tr|D5GC39|D5GC39_TUBMM Mitogen-activated protein kinase OS=Tuber melanosporum (strain Mel28) GN=GSTUM_00000551001 PE=3 SV=1	1	5	5	5	2	2	2	4	5	3	0	0	0	2	2	2	4	5	3	0	0	0	2	2	2	4	5	3	0	0	0	17.7	17.7	17.7	40.768	351	351	0	11.043	By matching	By MS/MS	By MS/MS	By MS/MS	By MS/MS
D5GC43	D5GC43	10	10	10	tr|D5GC43|D5GC43_TUBMM Uncharacterized protein OS=Tuber melanosporum (strain Mel28) GN=GSTUM_00000555001 PE=4 SV=1	1	10	10	10	9	9	9	9	9	6	0	0	0	9	9	9	9	9	6	0	0	0	9	9	9	9	9	6	0	0	0	44.9	44.9	44.9	33.499	303	303	0	61.847	By MS/MS	By MS/MS	By MS/MS	By MS/MS	By MS/MS
D5GC49	D5GC49	3	3	3	tr|D5GC49|D5GC49_TUBMM Uncharacterized protein OS=Tuber melanosporum (strain Mel28) GN=GSTUM_00000564001 PE=4 SV=1	1	3	3	3	2	1	2	1	3	2	0	0	0	2	1	2	1	3	2	0	0	0	2	1	2	1	3	2	0	0	0	5.6	5.6	5.6	68.748	625	625	0	7.6328	By matching	By matching	By matching	By MS/MS	By MS/MS
D5GC54	D5GC54	2	2	2	tr|D5GC54|D5GC54_TUBMM Uncharacterized protein OS=Tuber melanosporum (strain Mel28) GN=GSTUM_00000569001 PE=4 SV=1	1	2	2	2	2	1	1	2	2	0	0	0	0	2	1	1	2	2	0	0	0	0	2	1	1	2	2	0	0	0	0	10.2	10.2	10.2	36.003	343	343	0	12.24	By MS/MS	By matching	By MS/MS	By MS/MS	By MS/MS
D5GC63	D5GC63	3	3	3	tr|D5GC63|D5GC63_TUBMM Uncharacterized protein OS=Tuber melanosporum (strain Mel28) GN=GSTUM_00000601001 PE=4 SV=1	1	3	3	3	2	1	3	2	3	3	0	0	0	2	1	3	2	3	3	0	0	0	2	1	3	2	3	3	0	0	0	3.6	3.6	3.6	135.78	1237	1237	0.00091659	7.1035	By matching	By matching	By matching	By MS/MS	By MS/MS
D5GC66	D5GC66	7	7	7	tr|D5GC66|D5GC66_TUBMM Uncharacterized protein OS=Tuber melanosporum (strain Mel28) GN=GSTUM_00000604001 PE=4 SV=1	1	7	7	7	1	1	3	5	4	3	0	0	0	1	1	3	5	4	3	0	0	0	1	1	3	5	4	3	0	0	0	12.3	12.3	12.3	82.213	770	770	0	16.461	By MS/MS	By matching	By matching	By MS/MS	By MS/MS
D5GC68	D5GC68	7	7	7	tr|D5GC68|D5GC68_TUBMM Uncharacterized protein OS=Tuber melanosporum (strain Mel28) GN=GSTUM_00000606001 PE=4 SV=1	1	7	7	7	5	3	3	4	4	4	1	0	0	5	3	3	4	4	4	1	0	0	5	3	3	4	4	4	1	0	0	8.7	8.7	8.7	115.92	1064	1064	0	26.326	By MS/MS	By MS/MS	By MS/MS	By MS/MS	By MS/MS
D5GC69	D5GC69	4	4	4	tr|D5GC69|D5GC69_TUBMM Serine/threonine-protein phosphatase 2A activator OS=Tuber melanosporum (strain Mel28) GN=GSTUM_00000607001 PE=3 SV=1	1	4	4	4	3	3	3	3	3	2	1	0	1	3	3	3	3	3	2	1	0	1	3	3	3	3	3	2	1	0	1	10.5	10.5	10.5	58.955	554	554	0	11.089	By MS/MS	By MS/MS	By MS/MS	By MS/MS	By MS/MS
D5GC70	D5GC70	9	9	9	tr|D5GC70|D5GC70_TUBMM Uncharacterized protein OS=Tuber melanosporum (strain Mel28) GN=GSTUM_00000608001 PE=4 SV=1	1	9	9	9	7	7	7	8	8	9	1	1	1	7	7	7	8	8	9	1	1	1	7	7	7	8	8	9	1	1	1	23.8	23.8	23.8	48.555	453	453	0	46.79	By MS/MS	By MS/MS	By MS/MS	By MS/MS	By MS/MS
D5GC71	D5GC71	3	3	3	tr|D5GC71|D5GC71_TUBMM Uncharacterized protein OS=Tuber melanosporum (strain Mel28) GN=GSTUM_00000610001 PE=4 SV=1	1	3	3	3	0	1	1	3	3	2	0	0	0	0	1	1	3	3	2	0	0	0	0	1	1	3	3	2	0	0	0	3.8	3.8	3.8	114.38	1044	1044	0.0008643	5.9811		By matching	By matching	By MS/MS	By MS/MS
D5GC83	D5GC83	4	4	4	tr|D5GC83|D5GC83_TUBMM Uncharacterized protein OS=Tuber melanosporum (strain Mel28) GN=GSTUM_00000635001 PE=4 SV=1	1	4	4	4	3	3	3	2	3	3	2	0	2	3	3	3	2	3	3	2	0	2	3	3	3	2	3	3	2	0	2	17.6	17.6	17.6	38.411	341	341	0	33.332	By MS/MS	By MS/MS	By MS/MS	By MS/MS	By MS/MS
D5GC94	D5GC94	31	31	31	tr|D5GC94|D5GC94_TUBMM Uncharacterized protein OS=Tuber melanosporum (strain Mel28) GN=GSTUM_00000583001 PE=4 SV=1	1	31	31	31	31	30	28	29	29	29	11	10	12	31	30	28	29	29	29	11	10	12	31	30	28	29	29	29	11	10	12	55.1	55.1	55.1	61.26	574	574	0	323.31	By MS/MS	By MS/MS	By MS/MS	By MS/MS	By MS/MS
D5GCA2	D5GCA2	6	6	6	tr|D5GCA2|D5GCA2_TUBMM Superoxide dismutase OS=Tuber melanosporum (strain Mel28) GN=GSTUM_00000647001 PE=3 SV=1	1	6	6	6	6	5	6	6	6	6	2	2	1	6	5	6	6	6	6	2	2	1	6	5	6	6	6	6	2	2	1	37.3	37.3	37.3	20.66	220	220	0	136.01	By MS/MS	By MS/MS	By MS/MS	By MS/MS	By MS/MS
D5GCA4	D5GCA4	11	11	11	tr|D5GCA4|D5GCA4_TUBMM Uncharacterized protein OS=Tuber melanosporum (strain Mel28) GN=GSTUM_00000649001 PE=3 SV=1	1	11	11	11	9	8	7	9	8	9	0	2	1	9	8	7	9	8	9	0	2	1	9	8	7	9	8	9	0	2	1	38.4	38.4	38.4	38.272	352	352	0	40.125	By MS/MS	By MS/MS	By MS/MS	By MS/MS	By MS/MS
D5GCA7	D5GCA7	8	8	8	tr|D5GCA7|D5GCA7_TUBMM Uncharacterized protein OS=Tuber melanosporum (strain Mel28) GN=GSTUM_00000653001 PE=4 SV=1	1	8	8	8	4	5	5	7	6	4	0	0	1	4	5	5	7	6	4	0	0	1	4	5	5	7	6	4	0	0	1	4.9	4.9	4.9	209.01	1841	1841	0	23.851	By MS/MS	By MS/MS	By MS/MS	By MS/MS	By MS/MS
D5GCB0	D5GCB0	13	13	13	tr|D5GCB0|D5GCB0_TUBMM Uncharacterized protein OS=Tuber melanosporum (strain Mel28) GN=GSTUM_00000660001 PE=4 SV=1	1	13	13	13	7	5	8	11	11	10	3	3	3	7	5	8	11	11	10	3	3	3	7	5	8	11	11	10	3	3	3	20	20	20	68.417	605	605	0	42.452	By MS/MS	By MS/MS	By MS/MS	By MS/MS	By MS/MS
D5GCB1	D5GCB1	13	13	13	tr|D5GCB1|D5GCB1_TUBMM Uncharacterized protein OS=Tuber melanosporum (strain Mel28) GN=GSTUM_00000661001 PE=4 SV=1	1	13	13	13	9	9	9	11	11	10	2	1	3	9	9	9	11	11	10	2	1	3	9	9	9	11	11	10	2	1	3	17.6	17.6	17.6	117.47	1047	1047	0	52.995	By MS/MS	By MS/MS	By MS/MS	By MS/MS	By MS/MS
D5GCC0	D5GCC0	1	1	1	tr|D5GCC0|D5GCC0_TUBMM Uncharacterized protein OS=Tuber melanosporum (strain Mel28) GN=GSTUM_00005810001 PE=4 SV=1	1	1	1	1	0	0	0	1	1	1	0	0	1	0	0	0	1	1	1	0	0	1	0	0	0	1	1	1	0	0	1	1.7	1.7	1.7	86.496	807	807	0.001705	5.7381				By MS/MS	By MS/MS
D5GCC1	D5GCC1	1	1	1	tr|D5GCC1|D5GCC1_TUBMM Uncharacterized protein OS=Tuber melanosporum (strain Mel28) GN=GSTUM_00005811001 PE=4 SV=1	1	1	1	1	1	1	0	1	1	1	1	1	1	1	1	0	1	1	1	1	1	1	1	1	0	1	1	1	1	1	1	7.2	7.2	7.2	16.326	152	152	0.0016447	5.0564	By MS/MS	By MS/MS		By MS/MS	By MS/MS
D5GCC2	D5GCC2	2	2	2	tr|D5GCC2|D5GCC2_TUBMM Uncharacterized protein OS=Tuber melanosporum (strain Mel28) GN=GSTUM_00005812001 PE=4 SV=1	1	2	2	2	2	2	2	1	0	0	0	0	0	2	2	2	1	0	0	0	0	0	2	2	2	1	0	0	0	0	0	20.7	20.7	20.7	16.337	145	145	0.00086957	6.1695	By MS/MS	By MS/MS	By MS/MS	By matching
D5GCD1	D5GCD1	4	4	4	tr|D5GCD1|D5GCD1_TUBMM Uncharacterized protein OS=Tuber melanosporum (strain Mel28) GN=GSTUM_00005825001 PE=4 SV=1	1	4	4	4	4	2	3	4	3	3	1	1	1	4	2	3	4	3	3	1	1	1	4	2	3	4	3	3	1	1	1	33.6	33.6	33.6	25.228	232	232	0	134.21	By MS/MS	By MS/MS	By MS/MS	By MS/MS	By MS/MS
D5GCD3	D5GCD3	6	6	6	tr|D5GCD3|D5GCD3_TUBMM Uncharacterized protein OS=Tuber melanosporum (strain Mel28) GN=GSTUM_00005829001 PE=4 SV=1	1	6	6	6	2	3	2	5	4	4	0	0	0	2	3	2	5	4	4	0	0	0	2	3	2	5	4	4	0	0	0	28.2	28.2	28.2	27.07	252	252	0	43.664	By MS/MS	By MS/MS	By MS/MS	By MS/MS	By MS/MS
D5GCD9	D5GCD9	6	6	6	tr|D5GCD9|D5GCD9_TUBMM Saccharopine dehydrogenase [NAD(+), L-lysine-forming] OS=Tuber melanosporum (strain Mel28) GN=GSTUM_00005842001 PE=3 SV=1	1	6	6	6	4	5	5	6	6	6	1	1	1	4	5	5	6	6	6	1	1	1	4	5	5	6	6	6	1	1	1	25.5	25.5	25.5	40.437	369	369	0	62.41	By MS/MS	By MS/MS	By MS/MS	By MS/MS	By MS/MS
D5GCE0	D5GCE0	8	8	8	tr|D5GCE0|D5GCE0_TUBMM Uncharacterized protein OS=Tuber melanosporum (strain Mel28) GN=GSTUM_00005843001 PE=4 SV=1	1	8	8	8	3	5	2	4	6	5	1	2	0	3	5	2	4	6	5	1	2	0	3	5	2	4	6	5	1	2	0	13.7	13.7	13.7	86.278	771	771	0	27.03	By MS/MS	By MS/MS	By MS/MS	By MS/MS	By MS/MS
D5GCE2	D5GCE2	1	1	1	tr|D5GCE2|D5GCE2_TUBMM Actin-related protein 2/3 complex subunit 3 OS=Tuber melanosporum (strain Mel28) GN=GSTUM_00005849001 PE=3 SV=1	1	1	1	1	0	0	1	0	0	0	0	0	0	0	0	1	0	0	0	0	0	0	0	0	1	0	0	0	0	0	0	14.7	14.7	14.7	21.646	190	190	0.0016051	4.4533			By MS/MS
D5GCE3	D5GCE3	44	44	44	tr|D5GCE3|D5GCE3_TUBMM Alpha-1,4 glucan phosphorylase OS=Tuber melanosporum (strain Mel28) GN=GSTUM_00005850001 PE=3 SV=1	1	44	44	44	33	32	34	38	38	37	18	14	16	33	32	34	38	38	37	18	14	16	33	32	34	38	38	37	18	14	16	61.4	61.4	61.4	99.7	878	878	0	323.31	By MS/MS	By MS/MS	By MS/MS	By MS/MS	By MS/MS
D5GCE5	D5GCE5	3	2	2	tr|D5GCE5|D5GCE5_TUBMM Mitogen-activated protein kinase OS=Tuber melanosporum (strain Mel28) GN=GSTUM_00005852001 PE=3 SV=1	1	3	2	2	2	2	1	2	3	1	0	0	0	1	1	0	1	2	0	0	0	0	1	1	0	1	2	0	0	0	0	9.3	6.9	6.9	37.925	332	332	0	7.9314	By matching	By matching	By matching	By MS/MS	By MS/MS
D5GCF8	D5GCF8	13	13	13	tr|D5GCF8|D5GCF8_TUBMM Uncharacterized protein OS=Tuber melanosporum (strain Mel28) GN=GSTUM_00005870001 PE=3 SV=1	1	13	13	13	11	12	12	12	12	12	5	3	4	11	12	12	12	12	12	5	3	4	11	12	12	12	12	12	5	3	4	22.5	22.5	22.5	70.723	621	621	0	65.245	By MS/MS	By MS/MS	By MS/MS	By MS/MS	By MS/MS
D5GCF9	D5GCF9	3	3	3	tr|D5GCF9|D5GCF9_TUBMM Uncharacterized protein OS=Tuber melanosporum (strain Mel28) GN=GSTUM_00005871001 PE=4 SV=1	1	3	3	3	1	0	1	1	3	3	0	0	0	1	0	1	1	3	3	0	0	0	1	0	1	1	3	3	0	0	0	12.2	12.2	12.2	42.42	395	395	0	7.7568	By matching		By matching	By MS/MS	By MS/MS
D5GCG5	D5GCG5	8	8	8	tr|D5GCG5|D5GCG5_TUBMM DNA helicase OS=Tuber melanosporum (strain Mel28) GN=GSTUM_00005881001 PE=3 SV=1	1	8	8	8	5	5	5	5	7	6	1	1	1	5	5	5	5	7	6	1	1	1	5	5	5	5	7	6	1	1	1	13.6	13.6	13.6	85.728	772	772	0	25.797	By MS/MS	By MS/MS	By MS/MS	By MS/MS	By MS/MS
D5GCG9	D5GCG9	3	3	3	tr|D5GCG9|D5GCG9_TUBMM Uncharacterized protein OS=Tuber melanosporum (strain Mel28) GN=GSTUM_00005885001 PE=4 SV=1	1	3	3	3	3	3	3	3	3	3	0	1	0	3	3	3	3	3	3	0	1	0	3	3	3	3	3	3	0	1	0	9.3	9.3	9.3	52.187	461	461	0	12.494	By MS/MS	By MS/MS	By MS/MS	By MS/MS	By MS/MS
D5GCH5	D5GCH5	3	3	3	tr|D5GCH5|D5GCH5_TUBMM Uncharacterized protein OS=Tuber melanosporum (strain Mel28) GN=GSTUM_00005894001 PE=4 SV=1	1	3	3	3	0	0	0	2	3	3	0	0	0	0	0	0	2	3	3	0	0	0	0	0	0	2	3	3	0	0	0	9.5	9.5	9.5	39.684	359	359	0	8.2469				By MS/MS	By MS/MS
D5GCI0	D5GCI0	2	2	2	tr|D5GCI0|D5GCI0_TUBMM Uncharacterized protein OS=Tuber melanosporum (strain Mel28) GN=GSTUM_00005899001 PE=4 SV=1	1	2	2	2	1	1	1	2	1	2	1	0	1	1	1	1	2	1	2	1	0	1	1	1	1	2	1	2	1	0	1	2	2	2	148.79	1352	1352	0.0023202	3.9356	By MS/MS	By MS/MS	By MS/MS	By MS/MS	By MS/MS
D5GCI1	D5GCI1	9	9	9	tr|D5GCI1|D5GCI1_TUBMM Uncharacterized protein OS=Tuber melanosporum (strain Mel28) GN=GSTUM_00005900001 PE=3 SV=1	1	9	9	9	6	6	4	7	8	8	3	2	1	6	6	4	7	8	8	3	2	1	6	6	4	7	8	8	3	2	1	21.5	21.5	21.5	54.945	506	506	0	74.249	By MS/MS	By MS/MS	By MS/MS	By MS/MS	By MS/MS
D5GCI3	D5GCI3	1	1	1	tr|D5GCI3|D5GCI3_TUBMM Uncharacterized protein OS=Tuber melanosporum (strain Mel28) GN=GSTUM_00005902001 PE=4 SV=1	1	1	1	1	0	0	0	1	0	0	0	0	0	0	0	0	1	0	0	0	0	0	0	0	0	1	0	0	0	0	0	2.8	2.8	2.8	51.408	458	458	0.0016598	5.2061				By MS/MS
D5GCI5	D5GCI5	6	6	6	tr|D5GCI5|D5GCI5_TUBMM Cytochrome c oxidase subunit OS=Tuber melanosporum (strain Mel28) GN=GSTUM_00005904001 PE=3 SV=1	1	6	6	6	6	6	5	5	5	5	1	1	1	6	6	5	5	5	5	1	1	1	6	6	5	5	5	5	1	1	1	65.1	65.1	65.1	10.296	86	86	0	12.674	By MS/MS	By MS/MS	By MS/MS	By MS/MS	By MS/MS
D5GCK3	D5GCK3	11	11	11	tr|D5GCK3|D5GCK3_TUBMM Uncharacterized protein OS=Tuber melanosporum (strain Mel28) GN=GSTUM_00000686001 PE=4 SV=1	1	11	11	11	11	11	11	9	9	9	0	1	1	11	11	11	9	9	9	0	1	1	11	11	11	9	9	9	0	1	1	47.8	47.8	47.8	29.159	272	272	0	58.949	By MS/MS	By MS/MS	By MS/MS	By MS/MS	By MS/MS
D5GCL0	D5GCL0	3	3	3	tr|D5GCL0|D5GCL0_TUBMM Uncharacterized protein OS=Tuber melanosporum (strain Mel28) GN=GSTUM_00000707001 PE=4 SV=1	1	3	3	3	1	1	1	3	1	2	0	0	0	1	1	1	3	1	2	0	0	0	1	1	1	3	1	2	0	0	0	28.5	28.5	28.5	14.154	123	123	0	8.9982	By MS/MS	By MS/MS	By MS/MS	By MS/MS	By MS/MS
D5GCL5	D5GCL5	3	3	3	tr|D5GCL5|D5GCL5_TUBMM Uncharacterized protein OS=Tuber melanosporum (strain Mel28) GN=GSTUM_00000712001 PE=4 SV=1	1	3	3	3	3	3	3	2	2	3	1	0	0	3	3	3	2	2	3	1	0	0	3	3	3	2	2	3	1	0	0	28.9	28.9	28.9	12.917	114	114	0	8.0043	By MS/MS	By MS/MS	By MS/MS	By MS/MS	By MS/MS
D5GCL6	D5GCL6	2	2	2	tr|D5GCL6|D5GCL6_TUBMM Uncharacterized protein OS=Tuber melanosporum (strain Mel28) GN=GSTUM_00000718001 PE=4 SV=1	1	2	2	2	2	2	2	1	1	1	0	0	0	2	2	2	1	1	1	0	0	0	2	2	2	1	1	1	0	0	0	5.5	5.5	5.5	52.508	474	474	0.0036819	3.2144	By MS/MS	By matching	By MS/MS	By MS/MS	By MS/MS
D5GCL7	D5GCL7	2	2	2	tr|D5GCL7|D5GCL7_TUBMM Uncharacterized protein OS=Tuber melanosporum (strain Mel28) GN=GSTUM_00000719001 PE=3 SV=1	1	2	2	2	1	1	2	1	1	1	0	0	0	1	1	2	1	1	1	0	0	0	1	1	2	1	1	1	0	0	0	8.7	8.7	8.7	26.718	254	254	0	15.595	By MS/MS	By MS/MS	By MS/MS	By MS/MS	By matching
D5GCM5	D5GCM5	1	1	1	tr|D5GCM5|D5GCM5_TUBMM Uncharacterized protein OS=Tuber melanosporum (strain Mel28) GN=GSTUM_00000729001 PE=4 SV=1	1	1	1	1	0	0	1	1	1	1	0	0	0	0	0	1	1	1	1	0	0	0	0	0	1	1	1	1	0	0	0	5	5	5	19.858	179	179	0.0022556	3.5585			By matching	By MS/MS	By MS/MS
D5GCM7	D5GCM7	1	1	1	tr|D5GCM7|D5GCM7_TUBMM Uncharacterized protein OS=Tuber melanosporum (strain Mel28) GN=GSTUM_00000734001 PE=4 SV=1	1	1	1	1	0	1	0	0	0	0	0	0	0	0	1	0	0	0	0	0	0	0	0	1	0	0	0	0	0	0	0	18.6	18.6	18.6	10.426	97	97	0.0071073	2.8394		By MS/MS
D5GCN8	D5GCN8	8	8	8	tr|D5GCN8|D5GCN8_TUBMM Uncharacterized protein OS=Tuber melanosporum (strain Mel28) GN=GSTUM_00000780001 PE=4 SV=1	1	8	8	8	6	6	5	5	5	6	3	2	2	6	6	5	5	5	6	3	2	2	6	6	5	5	5	6	3	2	2	25.6	25.6	25.6	36.964	336	336	0	50.772	By MS/MS	By MS/MS	By MS/MS	By MS/MS	By MS/MS
D5GCQ2	D5GCQ2	11	11	11	tr|D5GCQ2|D5GCQ2_TUBMM Uncharacterized protein OS=Tuber melanosporum (strain Mel28) GN=GSTUM_00005964001 PE=4 SV=1	1	11	11	11	10	10	10	11	10	8	1	0	1	10	10	10	11	10	8	1	0	1	10	10	10	11	10	8	1	0	1	34.2	34.2	34.2	39.574	345	345	0	64.576	By MS/MS	By MS/MS	By MS/MS	By MS/MS	By MS/MS
D5GCQ3	D5GCQ3	14	14	14	tr|D5GCQ3|D5GCQ3_TUBMM Uncharacterized protein OS=Tuber melanosporum (strain Mel28) GN=GSTUM_00005965001 PE=4 SV=1	1	14	14	14	10	10	10	8	12	12	4	3	4	10	10	10	8	12	12	4	3	4	10	10	10	8	12	12	4	3	4	38.7	38.7	38.7	38.22	346	346	0	70.166	By MS/MS	By MS/MS	By MS/MS	By MS/MS	By MS/MS
D5GCQ4	D5GCQ4	14	14	14	tr|D5GCQ4|D5GCQ4_TUBMM Leukotriene A(4) hydrolase OS=Tuber melanosporum (strain Mel28) GN=GSTUM_00005966001 PE=3 SV=1	1	14	14	14	10	10	9	13	12	9	6	4	6	10	10	9	13	12	9	6	4	6	10	10	9	13	12	9	6	4	6	22.6	22.6	22.6	69.241	615	615	0	44.691	By MS/MS	By MS/MS	By MS/MS	By MS/MS	By MS/MS
D5GCQ5	D5GCQ5	13	13	13	tr|D5GCQ5|D5GCQ5_TUBMM Uncharacterized protein OS=Tuber melanosporum (strain Mel28) GN=GSTUM_00005967001 PE=4 SV=1	1	13	13	13	8	9	9	13	13	13	2	2	2	8	9	9	13	13	13	2	2	2	8	9	9	13	13	13	2	2	2	46.8	46.8	46.8	43.655	400	400	0	68.135	By MS/MS	By MS/MS	By MS/MS	By MS/MS	By MS/MS
D5GCR1	D5GCR1	2	2	2	tr|D5GCR1|D5GCR1_TUBMM Uncharacterized protein OS=Tuber melanosporum (strain Mel28) GN=GSTUM_00005977001 PE=4 SV=1	1	2	2	2	2	1	1	1	1	1	0	0	0	2	1	1	1	1	1	0	0	0	2	1	1	1	1	1	0	0	0	8.7	8.7	8.7	21.352	196	196	0	9.1902	By MS/MS	By MS/MS	By MS/MS	By MS/MS	By MS/MS
D5GCR6	D5GCR6	13	13	13	tr|D5GCR6|D5GCR6_TUBMM Uncharacterized protein OS=Tuber melanosporum (strain Mel28) GN=GSTUM_00005989001 PE=4 SV=1	1	13	13	13	9	9	9	10	8	9	5	5	6	9	9	9	10	8	9	5	5	6	9	9	9	10	8	9	5	5	6	11	11	11	147.36	1390	1390	0	60.539	By MS/MS	By MS/MS	By MS/MS	By MS/MS	By MS/MS
D5GCS7	D5GCS7	5	5	5	tr|D5GCS7|D5GCS7_TUBMM Uncharacterized protein OS=Tuber melanosporum (strain Mel28) GN=GSTUM_00006000001 PE=4 SV=1	1	5	5	5	2	2	3	4	4	3	3	2	2	2	2	3	4	4	3	3	2	2	2	2	3	4	4	3	3	2	2	12.5	12.5	12.5	46.401	400	400	0	9.4144	By MS/MS	By MS/MS	By MS/MS	By MS/MS	By MS/MS
D5GCU2	D5GCU2	4	4	4	tr|D5GCU2|D5GCU2_TUBMM Uncharacterized protein OS=Tuber melanosporum (strain Mel28) GN=GSTUM_00000749001 PE=4 SV=1	1	4	4	4	4	4	4	4	4	3	1	1	1	4	4	4	4	4	3	1	1	1	4	4	4	4	4	3	1	1	1	25.7	25.7	25.7	15.699	148	148	0	15.351	By MS/MS	By MS/MS	By MS/MS	By MS/MS	By MS/MS
D5GCU4	D5GCU4	1	1	1	tr|D5GCU4|D5GCU4_TUBMM Uncharacterized protein OS=Tuber melanosporum (strain Mel28) GN=GSTUM_00000751001 PE=4 SV=1	1	1	1	1	1	1	1	1	1	1	0	0	0	1	1	1	1	1	1	0	0	0	1	1	1	1	1	1	0	0	0	3.7	3.7	3.7	36.164	327	327	0.0097425	2.6417	By matching	By matching	By MS/MS	By MS/MS	By matching
D5GCV3	D5GCV3	2	2	2	tr|D5GCV3|D5GCV3_TUBMM Histone H4 OS=Tuber melanosporum (strain Mel28) GN=GSTUM_00000790001 PE=3 SV=1	1	2	2	2	1	0	0	0	2	1	0	0	0	1	0	0	0	2	1	0	0	0	1	0	0	0	2	1	0	0	0	9.1	9.1	9.1	15.852	143	143	0.0037037	3.3227	By matching				By MS/MS
D5GCV4	D5GCV4	3	3	3	tr|D5GCV4|D5GCV4_TUBMM Uncharacterized protein OS=Tuber melanosporum (strain Mel28) GN=GSTUM_00000791001 PE=4 SV=1	1	3	3	3	2	2	1	2	2	2	0	0	0	2	2	1	2	2	2	0	0	0	2	2	1	2	2	2	0	0	0	9.7	9.7	9.7	42.031	383	383	0	14.42	By MS/MS	By MS/MS	By MS/MS	By MS/MS	By MS/MS
D5GCV7	D5GCV7	2	2	2	tr|D5GCV7|D5GCV7_TUBMM Uncharacterized protein OS=Tuber melanosporum (strain Mel28) GN=GSTUM_00000794001 PE=4 SV=1	1	2	2	2	1	1	1	1	1	2	1	1	1	1	1	1	1	1	2	1	1	1	1	1	1	1	1	2	1	1	1	0.5	0.5	0.5	473.14	4187	4187	0.002381	4.2722	By MS/MS	By MS/MS	By MS/MS	By MS/MS	By MS/MS
D5GCW0	D5GCW0	4	4	4	tr|D5GCW0|D5GCW0_TUBMM Peptidylprolyl isomerase OS=Tuber melanosporum (strain Mel28) GN=GSTUM_00000766001 PE=4 SV=1	1	4	4	4	4	3	3	2	3	3	1	0	1	4	3	3	2	3	3	1	0	1	4	3	3	2	3	3	1	0	1	29.5	29.5	29.5	15.413	139	139	0	9.2277	By MS/MS	By MS/MS	By MS/MS	By MS/MS	By MS/MS
D5GCW2	D5GCW2	7	7	7	tr|D5GCW2|D5GCW2_TUBMM Uncharacterized protein OS=Tuber melanosporum (strain Mel28) GN=GSTUM_00000806001 PE=4 SV=1	1	7	7	7	6	3	4	7	7	6	1	0	2	6	3	4	7	7	6	1	0	2	6	3	4	7	7	6	1	0	2	6.5	6.5	6.5	142.26	1302	1302	0	21.741	By MS/MS	By MS/MS	By MS/MS	By MS/MS	By MS/MS
D5GCW4	D5GCW4	1	1	1	tr|D5GCW4|D5GCW4_TUBMM Uncharacterized protein OS=Tuber melanosporum (strain Mel28) GN=GSTUM_00000808001 PE=4 SV=1	1	1	1	1	1	1	1	0	0	0	0	0	0	1	1	1	0	0	0	0	0	0	1	1	1	0	0	0	0	0	0	4.5	4.5	4.5	21.391	199	199	0.0090846	2.6965	By MS/MS	By MS/MS	By MS/MS
D5GCW6	D5GCW6	3	3	3	tr|D5GCW6|D5GCW6_TUBMM Uncharacterized protein OS=Tuber melanosporum (strain Mel28) GN=GSTUM_00000810001 PE=4 SV=1	1	3	3	3	2	2	2	2	2	1	0	0	0	2	2	2	2	2	1	0	0	0	2	2	2	2	2	1	0	0	0	8.2	8.2	8.2	46.068	413	413	0	15.083	By MS/MS	By MS/MS	By MS/MS	By MS/MS	By MS/MS
D5GCW8	D5GCW8	6	6	6	tr|D5GCW8|D5GCW8_TUBMM Uncharacterized protein OS=Tuber melanosporum (strain Mel28) GN=GSTUM_00000844001 PE=4 SV=1	1	6	6	6	3	1	1	5	5	6	1	0	1	3	1	1	5	5	6	1	0	1	3	1	1	5	5	6	1	0	1	10.6	10.6	10.6	66.371	623	623	0	16.948	By MS/MS	By MS/MS	By MS/MS	By MS/MS	By MS/MS
D5GCX5	D5GCX5	5	5	5	tr|D5GCX5|D5GCX5_TUBMM Uncharacterized protein OS=Tuber melanosporum (strain Mel28) GN=GSTUM_00000853001 PE=4 SV=1	1	5	5	5	1	1	2	3	2	5	0	0	0	1	1	2	3	2	5	0	0	0	1	1	2	3	2	5	0	0	0	6.4	6.4	6.4	128.42	1167	1167	0	18.086	By MS/MS	By MS/MS	By MS/MS	By MS/MS	By MS/MS
D5GCX9;D5GAE3	D5GCX9	10;1	10;1	10;1	tr|D5GCX9|D5GCX9_TUBMM Uncharacterized protein OS=Tuber melanosporum (strain Mel28) GN=GSTUM_00000861001 PE=3 SV=1	2	10	10	10	8	6	5	8	8	8	1	1	1	8	6	5	8	8	8	1	1	1	8	6	5	8	8	8	1	1	1	18.8	18.8	18.8	89.68	826	826;520	0	75.025	By MS/MS	By MS/MS	By MS/MS	By MS/MS	By MS/MS
D5GCY7	D5GCY7	5	5	5	tr|D5GCY7|D5GCY7_TUBMM Uncharacterized protein OS=Tuber melanosporum (strain Mel28) GN=GSTUM_00000876001 PE=4 SV=1	1	5	5	5	3	1	1	4	4	4	1	1	1	3	1	1	4	4	4	1	1	1	3	1	1	4	4	4	1	1	1	21.5	21.5	21.5	31.79	288	288	0	28.503	By MS/MS	By MS/MS	By MS/MS	By MS/MS	By MS/MS
D5GL75;D5GCZ9	D5GL75;D5GCZ9	3;3	3;3	3;3	tr|D5GL75|D5GL75_TUBMM Uncharacterized protein OS=Tuber melanosporum (strain Mel28) GN=GSTUM_00010046001 PE=4 SV=1;tr|D5GCZ9|D5GCZ9_TUBMM Uncharacterized protein OS=Tuber melanosporum (strain Mel28) GN=GSTUM_00006031001 PE=4 SV=1	2	3	3	3	1	3	2	3	3	3	2	1	1	1	3	2	3	3	3	2	1	1	1	3	2	3	3	3	2	1	1	14.7	14.7	14.7	28.124	252	252;343	0.00092764	7.4866	By matching	By matching	By matching	By MS/MS	By MS/MS
D5GD24	D5GD24	6	6	6	tr|D5GD24|D5GD24_TUBMM Uncharacterized protein OS=Tuber melanosporum (strain Mel28) GN=GSTUM_00000912001 PE=4 SV=1	1	6	6	6	4	5	5	4	4	5	0	0	0	4	5	5	4	4	5	0	0	0	4	5	5	4	4	5	0	0	0	28.9	28.9	28.9	24.926	225	225	0	18.286	By MS/MS	By MS/MS	By MS/MS	By MS/MS	By MS/MS
D5GD25	D5GD25	7	7	7	tr|D5GD25|D5GD25_TUBMM Uncharacterized protein OS=Tuber melanosporum (strain Mel28) GN=GSTUM_00000913001 PE=3 SV=1	1	7	7	7	4	4	3	6	7	6	2	0	0	4	4	3	6	7	6	2	0	0	4	4	3	6	7	6	2	0	0	62.4	62.4	62.4	13.524	125	125	0	50.109	By MS/MS	By MS/MS	By MS/MS	By MS/MS	By MS/MS
D5GD27	D5GD27	1	1	1	tr|D5GD27|D5GD27_TUBMM Uncharacterized protein OS=Tuber melanosporum (strain Mel28) GN=GSTUM_00000915001 PE=4 SV=1	1	1	1	1	1	0	0	1	1	0	0	0	0	1	0	0	1	1	0	0	0	0	1	0	0	1	1	0	0	0	0	2.2	2.2	2.2	49.673	451	451	0.009729	2.6377	By MS/MS			By MS/MS	By MS/MS
D5GD45	D5GD45	22	22	22	tr|D5GD45|D5GD45_TUBMM Branched-chain-amino-acid aminotransferase OS=Tuber melanosporum (strain Mel28) GN=GSTUM_00000969001 PE=3 SV=1	1	22	22	22	16	13	15	20	19	20	4	4	3	16	13	15	20	19	20	4	4	3	16	13	15	20	19	20	4	4	3	44.8	44.8	44.8	49.489	449	449	0	112.65	By MS/MS	By MS/MS	By MS/MS	By MS/MS	By MS/MS
D5GD50	D5GD50	1	1	1	tr|D5GD50|D5GD50_TUBMM Uncharacterized protein OS=Tuber melanosporum (strain Mel28) GN=GSTUM_00000975001 PE=4 SV=1	1	1	1	1	0	0	0	1	0	0	1	1	1	0	0	0	1	0	0	1	1	1	0	0	0	1	0	0	1	1	1	6.7	6.7	6.7	17.139	163	163	0	12.476				By MS/MS
D5GD57	D5GD57	15	15	15	tr|D5GD57|D5GD57_TUBMM Uncharacterized protein OS=Tuber melanosporum (strain Mel28) GN=GSTUM_00000988001 PE=4 SV=1	1	15	15	15	12	11	11	10	13	10	3	3	2	12	11	11	10	13	10	3	3	2	12	11	11	10	13	10	3	3	2	45.4	45.4	45.4	49.759	456	456	0	76.409	By MS/MS	By MS/MS	By MS/MS	By MS/MS	By MS/MS
D5GD60	D5GD60	13	13	13	tr|D5GD60|D5GD60_TUBMM Uncharacterized protein OS=Tuber melanosporum (strain Mel28) GN=GSTUM_00006053001 PE=4 SV=1	1	13	13	13	11	11	10	10	9	7	3	2	2	11	11	10	10	9	7	3	2	2	11	11	10	10	9	7	3	2	2	64.4	64.4	64.4	20.833	180	180	0	89.462	By MS/MS	By MS/MS	By MS/MS	By MS/MS	By MS/MS
D5GD80	D5GD80	2	2	2	tr|D5GD80|D5GD80_TUBMM Uncharacterized protein OS=Tuber melanosporum (strain Mel28) GN=GSTUM_00006084001 PE=4 SV=1	1	2	2	2	0	0	1	1	2	1	0	0	0	0	0	1	1	2	1	0	0	0	0	0	1	1	2	1	0	0	0	4.6	4.6	4.6	71.338	633	633	0	7.5745			By MS/MS	By MS/MS	By MS/MS
D5GD88	D5GD88	19	19	19	tr|D5GD88|D5GD88_TUBMM Uncharacterized protein OS=Tuber melanosporum (strain Mel28) GN=GSTUM_00006093001 PE=4 SV=1	1	19	19	19	15	11	14	15	16	18	1	2	1	15	11	14	15	16	18	1	2	1	15	11	14	15	16	18	1	2	1	37	37	37	82.389	745	745	0	150.15	By MS/MS	By MS/MS	By MS/MS	By MS/MS	By MS/MS
D5GD92	D5GD92	2	2	2	tr|D5GD92|D5GD92_TUBMM Uncharacterized protein OS=Tuber melanosporum (strain Mel28) GN=GSTUM_00006099001 PE=4 SV=1	1	2	2	2	1	1	1	1	1	1	0	0	0	1	1	1	1	1	1	0	0	0	1	1	1	1	1	1	0	0	0	3.9	3.9	3.9	96.523	847	847	0.0016142	4.5427	By MS/MS	By MS/MS	By matching	By MS/MS	By matching
D5GD97	D5GD97	6	6	6	tr|D5GD97|D5GD97_TUBMM Uncharacterized protein OS=Tuber melanosporum (strain Mel28) GN=GSTUM_00006110001 PE=3 SV=1	1	6	6	6	3	2	4	6	6	6	0	0	0	3	2	4	6	6	6	0	0	0	3	2	4	6	6	6	0	0	0	20	20	20	44.292	416	416	0	20.173	By MS/MS	By MS/MS	By MS/MS	By MS/MS	By MS/MS
D5GDA5	D5GDA5	10	10	10	tr|D5GDA5|D5GDA5_TUBMM Uncharacterized protein OS=Tuber melanosporum (strain Mel28) GN=GSTUM_00006123001 PE=4 SV=1	1	10	10	10	5	7	6	8	8	10	0	0	1	5	7	6	8	8	10	0	0	1	5	7	6	8	8	10	0	0	1	13.3	13.3	13.3	91.524	811	811	0	40.026	By MS/MS	By matching	By MS/MS	By MS/MS	By MS/MS
D5GDA7	D5GDA7	1	1	1	tr|D5GDA7|D5GDA7_TUBMM Uncharacterized protein OS=Tuber melanosporum (strain Mel28) GN=GSTUM_00006126001 PE=4 SV=1	1	1	1	1	0	0	0	0	0	1	0	0	0	0	0	0	0	0	1	0	0	0	0	0	0	0	0	1	0	0	0	5	5	5	30.912	280	280	0.0022796	3.6875
D5GDB6	D5GDB6	2	2	2	tr|D5GDB6|D5GDB6_TUBMM Uncharacterized protein OS=Tuber melanosporum (strain Mel28) GN=GSTUM_00006138001 PE=4 SV=1	1	2	2	2	1	1	2	1	2	2	0	0	0	1	1	2	1	2	2	0	0	0	1	1	2	1	2	2	0	0	0	2.8	2.8	2.8	97.05	848	848	0.0037147	3.3604	By MS/MS	By matching	By matching	By MS/MS	By MS/MS
D5GDB7;D5GK60	D5GDB7;D5GK60	6;3	6;3	5;2	tr|D5GDB7|D5GDB7_TUBMM Uncharacterized protein OS=Tuber melanosporum (strain Mel28) GN=GSTUM_00006139001 PE=3 SV=1;tr|D5GK60|D5GK60_TUBMM Uncharacterized protein OS=Tuber melanosporum (strain Mel28) GN=GSTUM_00009381001 PE=3 SV=1	2	6	6	5	3	3	3	6	5	3	0	0	0	3	3	3	6	5	3	0	0	0	2	2	2	5	4	2	0	0	0	15.9	15.9	13.8	51.303	465	465;438	0	24.169	By MS/MS	By MS/MS	By MS/MS	By MS/MS	By MS/MS
D5GDC8	D5GDC8	3	3	3	tr|D5GDC8|D5GDC8_TUBMM Imidazoleglycerol-phosphate dehydratase OS=Tuber melanosporum (strain Mel28) GN=GSTUM_00006151001 PE=3 SV=1	1	3	3	3	2	1	1	2	1	1	0	0	1	2	1	1	2	1	1	0	0	1	2	1	1	2	1	1	0	0	1	21.6	21.6	21.6	23.139	218	218	0	12.677	By MS/MS	By matching	By MS/MS	By MS/MS	By MS/MS
D5GDD4	D5GDD4	3	3	3	tr|D5GDD4|D5GDD4_TUBMM Uncharacterized protein OS=Tuber melanosporum (strain Mel28) GN=GSTUM_00006161001 PE=4 SV=1	1	3	3	3	3	2	2	3	3	2	1	0	0	3	2	2	3	3	2	1	0	0	3	2	2	3	3	2	1	0	0	17.8	17.8	17.8	23.877	213	213	0	15.242	By MS/MS	By MS/MS	By MS/MS	By MS/MS	By MS/MS
D5GDD5	D5GDD5	3	3	3	tr|D5GDD5|D5GDD5_TUBMM Uncharacterized protein OS=Tuber melanosporum (strain Mel28) GN=GSTUM_00006162001 PE=4 SV=1	1	3	3	3	2	2	2	3	3	3	1	1	1	2	2	2	3	3	3	1	1	1	2	2	2	3	3	3	1	1	1	63.9	63.9	63.9	6.4543	61	61	0	50.294	By MS/MS	By MS/MS	By MS/MS	By MS/MS	By MS/MS
D5GDD6	D5GDD6	13	13	13	tr|D5GDD6|D5GDD6_TUBMM Uncharacterized protein OS=Tuber melanosporum (strain Mel28) GN=GSTUM_00006163001 PE=3 SV=1	1	13	13	13	10	10	10	12	11	11	3	1	2	10	10	10	12	11	11	3	1	2	10	10	10	12	11	11	3	1	2	54.5	54.5	54.5	37.793	332	332	0	319.61	By MS/MS	By MS/MS	By MS/MS	By MS/MS	By MS/MS
D5GDE2	D5GDE2	2	2	2	tr|D5GDE2|D5GDE2_TUBMM Uncharacterized protein OS=Tuber melanosporum (strain Mel28) GN=GSTUM_00006169001 PE=3 SV=1	1	2	2	2	1	1	1	1	2	1	0	0	0	1	1	1	1	2	1	0	0	0	1	1	1	1	2	1	0	0	0	20.3	20.3	20.3	14.678	123	123	0.007148	2.8977	By matching	By matching	By matching	By matching	By MS/MS
D5GDE5;D5GF72	D5GDE5	18;2	18;2	18;2	tr|D5GDE5|D5GDE5_TUBMM 40S ribosomal protein S1 OS=Tuber melanosporum (strain Mel28) GN=RPS1 PE=3 SV=1	2	18	18	18	15	14	15	17	17	17	5	2	4	15	14	15	17	17	17	5	2	4	15	14	15	17	17	17	5	2	4	62.1	62.1	62.1	29.072	256	256;55	0	206.29	By MS/MS	By MS/MS	By MS/MS	By MS/MS	By MS/MS
D5GDE8	D5GDE8	11	11	11	tr|D5GDE8|D5GDE8_TUBMM Uncharacterized protein OS=Tuber melanosporum (strain Mel28) GN=GSTUM_00006178001 PE=4 SV=1	1	11	11	11	6	6	5	7	9	8	2	1	3	6	6	5	7	9	8	2	1	3	6	6	5	7	9	8	2	1	3	30.7	30.7	30.7	57.16	521	521	0	62.952	By MS/MS	By MS/MS	By MS/MS	By MS/MS	By MS/MS
D5GDF0	D5GDF0	8	8	8	tr|D5GDF0|D5GDF0_TUBMM Uncharacterized protein OS=Tuber melanosporum (strain Mel28) GN=GSTUM_00006180001 PE=4 SV=1	1	8	8	8	7	6	6	5	6	5	0	0	0	7	6	6	5	6	5	0	0	0	7	6	6	5	6	5	0	0	0	45.9	45.9	45.9	27.191	244	244	0	64.028	By MS/MS	By MS/MS	By MS/MS	By MS/MS	By MS/MS
D5GDG1	D5GDG1	3	3	3	tr|D5GDG1|D5GDG1_TUBMM Peptidyl-prolyl cis-trans isomerase OS=Tuber melanosporum (strain Mel28) GN=GSTUM_00000996001 PE=4 SV=1	1	3	3	3	3	3	3	3	2	2	1	0	1	3	3	3	3	2	2	1	0	1	3	3	3	3	2	2	1	0	1	20	20	20	21.634	195	195	0	16.488	By MS/MS	By MS/MS	By MS/MS	By MS/MS	By MS/MS
D5GDG9	D5GDG9	14	14	14	tr|D5GDG9|D5GDG9_TUBMM Glutamine synthetase OS=Tuber melanosporum (strain Mel28) GN=GSTUM_00001013001 PE=3 SV=1	1	14	14	14	13	11	11	14	14	14	4	5	5	13	11	11	14	14	14	4	5	5	13	11	11	14	14	14	4	5	5	49.5	49.5	49.5	49.095	442	442	0	317.01	By MS/MS	By MS/MS	By MS/MS	By MS/MS	By MS/MS
D5GDH1	D5GDH1	3	3	3	tr|D5GDH1|D5GDH1_TUBMM Uncharacterized protein OS=Tuber melanosporum (strain Mel28) GN=GSTUM_00001018001 PE=4 SV=1	1	3	3	3	2	2	3	2	1	2	2	2	2	2	2	3	2	1	2	2	2	2	2	2	3	2	1	2	2	2	2	16	16	16	21.683	194	194	0	11.371	By MS/MS	By MS/MS	By MS/MS	By MS/MS	By MS/MS
D5GDH2	D5GDH2	4	4	4	tr|D5GDH2|D5GDH2_TUBMM Uncharacterized protein OS=Tuber melanosporum (strain Mel28) GN=GSTUM_00001019001 PE=4 SV=1	1	4	4	4	4	3	3	4	4	4	2	1	2	4	3	3	4	4	4	2	1	2	4	3	3	4	4	4	2	1	2	15.1	15.1	15.1	34.04	317	317	0	21.917	By MS/MS	By MS/MS	By MS/MS	By MS/MS	By MS/MS
D5GDH5	D5GDH5	12	12	12	tr|D5GDH5|D5GDH5_TUBMM Uncharacterized protein OS=Tuber melanosporum (strain Mel28) GN=GSTUM_00001022001 PE=4 SV=1	1	12	12	12	5	7	4	9	9	8	2	0	2	5	7	4	9	9	8	2	0	2	5	7	4	9	9	8	2	0	2	27.6	27.6	27.6	67.559	604	604	0	52.318	By MS/MS	By MS/MS	By MS/MS	By MS/MS	By MS/MS
D5GDI2	D5GDI2	11	11	11	tr|D5GDI2|D5GDI2_TUBMM Uncharacterized protein OS=Tuber melanosporum (strain Mel28) GN=GSTUM_00001032001 PE=4 SV=1	1	11	11	11	8	9	8	11	9	9	1	0	1	8	9	8	11	9	9	1	0	1	8	9	8	11	9	9	1	0	1	46.4	46.4	46.4	33.74	304	304	0	54.851	By MS/MS	By MS/MS	By MS/MS	By MS/MS	By MS/MS
D5GDI4	D5GDI4	11	11	10	tr|D5GDI4|D5GDI4_TUBMM Mitogen-activated protein kinase OS=Tuber melanosporum (strain Mel28) GN=GSTUM_00001034001 PE=3 SV=1	1	11	11	10	9	9	7	10	10	8	0	0	1	9	9	7	10	10	8	0	0	1	8	8	6	9	9	7	0	0	1	26.5	26.5	24.6	48.455	427	427	0	41.861	By MS/MS	By MS/MS	By MS/MS	By MS/MS	By MS/MS
D5GDJ5	D5GDJ5	5	5	5	tr|D5GDJ5|D5GDJ5_TUBMM Uncharacterized protein OS=Tuber melanosporum (strain Mel28) GN=GSTUM_00001050001 PE=4 SV=1	1	5	5	5	2	1	2	2	3	0	0	0	0	2	1	2	2	3	0	0	0	0	2	1	2	2	3	0	0	0	0	12.7	12.7	12.7	54.843	487	487	0	12.312	By MS/MS	By MS/MS	By MS/MS	By MS/MS	By MS/MS
D5GDK5	D5GDK5	5	5	5	tr|D5GDK5|D5GDK5_TUBMM Uncharacterized protein OS=Tuber melanosporum (strain Mel28) GN=GSTUM_00001060001 PE=4 SV=1	1	5	5	5	2	1	3	3	4	5	0	0	1	2	1	3	3	4	5	0	0	1	2	1	3	3	4	5	0	0	1	11.4	11.4	11.4	67.213	621	621	0	21.155	By matching	By MS/MS	By matching	By MS/MS	By MS/MS
D5GDL8	D5GDL8	2	2	2	tr|D5GDL8|D5GDL8_TUBMM Uncharacterized protein OS=Tuber melanosporum (strain Mel28) GN=GSTUM_00001085001 PE=3 SV=1	1	2	2	2	2	2	2	2	2	2	1	0	0	2	2	2	2	2	2	1	0	0	2	2	2	2	2	2	1	0	0	13.5	13.5	13.5	17.442	148	148	0	8.546	By MS/MS	By MS/MS	By MS/MS	By MS/MS	By MS/MS
D5GDP6	D5GDP6	7	7	7	tr|D5GDP6|D5GDP6_TUBMM Uncharacterized protein OS=Tuber melanosporum (strain Mel28) GN=GSTUM_00006216001 PE=4 SV=1	1	7	7	7	7	7	7	6	7	5	0	0	0	7	7	7	6	7	5	0	0	0	7	7	7	6	7	5	0	0	0	57	57	57	14.714	135	135	0	38.054	By MS/MS	By MS/MS	By MS/MS	By MS/MS	By MS/MS
D5GDP8	D5GDP8	1	1	1	tr|D5GDP8|D5GDP8_TUBMM Uncharacterized protein OS=Tuber melanosporum (strain Mel28) GN=GSTUM_00006218001 PE=4 SV=1	1	1	1	1	0	0	0	1	1	1	1	0	0	0	0	0	1	1	1	1	0	0	0	0	0	1	1	1	1	0	0	2.4	2.4	2.4	51.202	460	460	0.0023095	3.9062				By MS/MS	By MS/MS
D5GDQ1	D5GDQ1	1	1	1	tr|D5GDQ1|D5GDQ1_TUBMM Uncharacterized protein OS=Tuber melanosporum (strain Mel28) GN=GSTUM_00006222001 PE=4 SV=1	1	1	1	1	0	0	1	0	0	0	0	0	0	0	0	1	0	0	0	0	0	0	0	0	1	0	0	0	0	0	0	4.6	4.6	4.6	35.147	324	324	0.002313	3.9154			By MS/MS
D5GDQ5	D5GDQ5	7	7	7	tr|D5GDQ5|D5GDQ5_TUBMM 40S ribosomal protein S0 OS=Tuber melanosporum (strain Mel28) GN=RPS0 PE=3 SV=1	1	7	7	7	6	6	6	7	7	7	2	1	1	6	6	6	7	7	7	2	1	1	6	6	6	7	7	7	2	1	1	36.8	36.8	36.8	31.153	288	288	0	75.63	By MS/MS	By MS/MS	By MS/MS	By MS/MS	By MS/MS
D5GDQ8	D5GDQ8	1	1	1	tr|D5GDQ8|D5GDQ8_TUBMM Uncharacterized protein OS=Tuber melanosporum (strain Mel28) GN=GSTUM_00006229001 PE=4 SV=1	1	1	1	1	0	0	0	1	1	0	0	0	0	0	0	0	1	1	0	0	0	0	0	0	0	1	1	0	0	0	0	4	4	4	41.04	375	375	0.0023622	4.1394				By MS/MS	By MS/MS
D5GDR4	D5GDR4	12	12	12	tr|D5GDR4|D5GDR4_TUBMM Uncharacterized protein OS=Tuber melanosporum (strain Mel28) GN=GSTUM_00006237001 PE=3 SV=1	1	12	12	12	5	6	6	11	10	10	1	0	0	5	6	6	11	10	10	1	0	0	5	6	6	11	10	10	1	0	0	36.6	36.6	36.6	43.422	396	396	0	287.92	By MS/MS	By MS/MS	By MS/MS	By MS/MS	By MS/MS
D5GDR9	D5GDR9	2	2	2	tr|D5GDR9|D5GDR9_TUBMM Uncharacterized protein OS=Tuber melanosporum (strain Mel28) GN=GSTUM_00006243001 PE=4 SV=1	1	2	2	2	0	1	1	2	2	2	1	0	1	0	1	1	2	2	2	1	0	1	0	1	1	2	2	2	1	0	1	1.6	1.6	1.6	148.63	1339	1339	0.0016722	5.425		By MS/MS	By matching	By MS/MS	By MS/MS
D5GDS0	D5GDS0	2	2	2	tr|D5GDS0|D5GDS0_TUBMM Very-long-chain 3-oxoacyl-CoA reductase OS=Tuber melanosporum (strain Mel28) GN=GSTUM_00006244001 PE=3 SV=1	1	2	2	2	1	0	0	2	2	2	1	0	1	1	0	0	2	2	2	1	0	1	1	0	0	2	2	2	1	0	1	6.7	6.7	6.7	36.915	341	341	0	8.8456	By matching			By MS/MS	By MS/MS
D5GDS2	D5GDS2	18	18	18	tr|D5GDS2|D5GDS2_TUBMM Uncharacterized protein OS=Tuber melanosporum (strain Mel28) GN=GSTUM_00006246001 PE=4 SV=1	1	18	18	18	12	10	9	17	14	14	0	0	1	12	10	9	17	14	14	0	0	1	12	10	9	17	14	14	0	0	1	35	35	35	77.733	677	677	0	68.875	By MS/MS	By MS/MS	By MS/MS	By MS/MS	By MS/MS
D5GDS3	D5GDS3	5	5	5	tr|D5GDS3|D5GDS3_TUBMM Uncharacterized protein OS=Tuber melanosporum (strain Mel28) GN=GSTUM_00006247001 PE=4 SV=1	1	5	5	5	5	5	4	5	4	3	1	1	1	5	5	4	5	4	3	1	1	1	5	5	4	5	4	3	1	1	1	20.1	20.1	20.1	34.238	299	299	0	23.98	By MS/MS	By MS/MS	By MS/MS	By MS/MS	By MS/MS
D5GDS5	D5GDS5	1	1	1	tr|D5GDS5|D5GDS5_TUBMM Uncharacterized protein OS=Tuber melanosporum (strain Mel28) GN=GSTUM_00006250001 PE=4 SV=1	1	1	1	1	0	0	0	0	1	1	0	0	0	0	0	0	0	1	1	0	0	0	0	0	0	0	1	1	0	0	0	1.2	1.2	1.2	132.99	1202	1202	0.0051132	3.1069					By MS/MS
D5GDS9	D5GDS9	6	6	6	tr|D5GDS9|D5GDS9_TUBMM Uncharacterized protein OS=Tuber melanosporum (strain Mel28) GN=GSTUM_00006257001 PE=3 SV=1	1	6	6	6	4	3	3	4	4	3	0	0	0	4	3	3	4	4	3	0	0	0	4	3	3	4	4	3	0	0	0	19	19	19	46.023	421	421	0	16.068	By MS/MS	By MS/MS	By MS/MS	By MS/MS	By MS/MS
D5GDT3	D5GDT3	2	2	2	tr|D5GDT3|D5GDT3_TUBMM Uncharacterized protein OS=Tuber melanosporum (strain Mel28) GN=GSTUM_00006261001 PE=3 SV=1	1	2	2	2	1	1	1	2	2	1	0	0	0	1	1	1	2	2	1	0	0	0	1	1	1	2	2	1	0	0	0	17.4	17.4	17.4	21.819	190	190	0.0017138	5.7789	By matching	By matching	By matching	By MS/MS	By matching
D5GDT5	D5GDT5	2	2	2	tr|D5GDT5|D5GDT5_TUBMM Uncharacterized protein OS=Tuber melanosporum (strain Mel28) GN=GSTUM_00006263001 PE=3 SV=1	1	2	2	2	2	1	1	0	0	1	0	0	0	2	1	1	0	0	1	0	0	0	2	1	1	0	0	1	0	0	0	10.3	10.3	10.3	17.347	155	155	0.0022989	3.8375	By matching	By matching	By MS/MS
D5GDU5	D5GDU5	20	20	20	tr|D5GDU5|D5GDU5_TUBMM Uncharacterized protein OS=Tuber melanosporum (strain Mel28) GN=GSTUM_00006278001 PE=4 SV=1	1	20	20	20	14	15	14	19	20	18	3	2	2	14	15	14	19	20	18	3	2	2	14	15	14	19	20	18	3	2	2	33.9	33.9	33.9	79.391	731	731	0	116.41	By MS/MS	By MS/MS	By MS/MS	By MS/MS	By MS/MS
D5GDV4	D5GDV4	2	2	2	tr|D5GDV4|D5GDV4_TUBMM Succinyl-CoA:3-ketoacid-coenzyme A transferase OS=Tuber melanosporum (strain Mel28) GN=GSTUM_00006290001 PE=3 SV=1	1	2	2	2	2	0	0	0	0	0	0	0	0	2	0	0	0	0	0	0	0	0	2	0	0	0	0	0	0	0	0	5.8	5.8	5.8	53.654	503	503	0.0023364	4.0276	By MS/MS
D5GDV6	D5GDV6	9	9	9	tr|D5GDV6|D5GDV6_TUBMM Uncharacterized protein OS=Tuber melanosporum (strain Mel28) GN=GSTUM_00006295001 PE=3 SV=1	1	9	9	9	4	5	5	6	5	7	2	0	0	4	5	5	6	5	7	2	0	0	4	5	5	6	5	7	2	0	0	27.3	27.3	27.3	49.708	444	444	0	26.695	By MS/MS	By MS/MS	By MS/MS	By MS/MS	By MS/MS
D5GDW3	D5GDW3	2	2	2	tr|D5GDW3|D5GDW3_TUBMM Uncharacterized protein OS=Tuber melanosporum (strain Mel28) GN=GSTUM_00006306001 PE=4 SV=1	1	2	2	2	1	1	2	1	1	1	0	0	0	1	1	2	1	1	1	0	0	0	1	1	2	1	1	1	0	0	0	15.6	15.6	15.6	13.922	122	122	0.00163	4.8439	By MS/MS	By MS/MS	By MS/MS	By matching	By matching
D5GDW8	D5GDW8	32	32	30	tr|D5GDW8|D5GDW8_TUBMM Serine hydroxymethyltransferase OS=Tuber melanosporum (strain Mel28) GN=GSTUM_00006315001 PE=3 SV=1	1	32	32	30	25	24	25	28	31	29	3	5	5	25	24	25	28	31	29	3	5	5	23	22	23	26	29	27	3	5	5	64.5	64.5	61.1	52.366	473	473	0	323.31	By MS/MS	By MS/MS	By MS/MS	By MS/MS	By MS/MS
D5GDW9	D5GDW9	5	5	5	tr|D5GDW9|D5GDW9_TUBMM Uncharacterized protein OS=Tuber melanosporum (strain Mel28) GN=GSTUM_00006317001 PE=4 SV=1	1	5	5	5	5	4	4	4	4	5	0	1	0	5	4	4	4	4	5	0	1	0	5	4	4	4	4	5	0	1	0	8.7	8.7	8.7	61.826	563	563	0	20.336	By MS/MS	By MS/MS	By MS/MS	By MS/MS	By MS/MS
D5GDX3	D5GDX3	22	22	22	tr|D5GDX3|D5GDX3_TUBMM Uncharacterized protein OS=Tuber melanosporum (strain Mel28) GN=GSTUM_00006321001 PE=3 SV=1	1	22	22	22	21	20	16	19	19	15	8	5	5	21	20	16	19	19	15	8	5	5	21	20	16	19	19	15	8	5	5	42.6	42.6	42.6	62.282	563	563	0	323.31	By MS/MS	By MS/MS	By MS/MS	By MS/MS	By MS/MS
D5GDX9	D5GDX9	3	3	3	tr|D5GDX9|D5GDX9_TUBMM Uncharacterized protein OS=Tuber melanosporum (strain Mel28) GN=GSTUM_00001130001 PE=4 SV=1	1	3	3	3	3	2	2	3	3	3	0	0	0	3	2	2	3	3	3	0	0	0	3	2	2	3	3	3	0	0	0	12	12	12	35.913	325	325	0	23.669	By MS/MS	By MS/MS	By MS/MS	By MS/MS	By MS/MS
D5GDZ4	D5GDZ4	1	1	1	tr|D5GDZ4|D5GDZ4_TUBMM Cytochrome c oxidase subunit 2 OS=Tuber melanosporum (strain Mel28) GN=GSTUM_00001112001 PE=3 SV=1	1	1	1	1	1	1	1	1	1	1	0	0	0	1	1	1	1	1	1	0	0	0	1	1	1	1	1	1	0	0	0	9.7	9.7	9.7	23.709	206	206	0.0016407	5.0102	By MS/MS	By MS/MS	By MS/MS	By MS/MS	By MS/MS
D5GDZ8	D5GDZ8	2	2	2	tr|D5GDZ8|D5GDZ8_TUBMM Uncharacterized protein OS=Tuber melanosporum (strain Mel28) GN=GSTUM_00001153001 PE=3 SV=1	1	2	2	2	1	1	1	2	2	2	0	0	1	1	1	1	2	2	2	0	0	1	1	1	1	2	2	2	0	0	1	3.9	3.9	3.9	67.358	595	595	0.0023059	3.8753	By MS/MS	By matching	By matching	By MS/MS	By MS/MS
D5GDZ9	D5GDZ9	3	3	3	tr|D5GDZ9|D5GDZ9_TUBMM Uncharacterized protein OS=Tuber melanosporum (strain Mel28) GN=GSTUM_00001154001 PE=3 SV=1	1	3	3	3	1	1	1	2	3	3	1	0	0	1	1	1	2	3	3	1	0	0	1	1	1	2	3	3	1	0	0	30.6	30.6	30.6	11.992	108	108	0	45.147	By MS/MS	By MS/MS	By matching	By MS/MS	By MS/MS
D5GE05	D5GE05	12	12	12	tr|D5GE05|D5GE05_TUBMM Peptide hydrolase OS=Tuber melanosporum (strain Mel28) GN=GSTUM_00001164001 PE=3 SV=1	1	12	12	12	10	10	10	12	12	12	3	2	2	10	10	10	12	12	12	3	2	2	10	10	10	12	12	12	3	2	2	29.2	29.2	29.2	52.23	487	487	0	107.43	By MS/MS	By MS/MS	By MS/MS	By MS/MS	By MS/MS
D5GE10	D5GE10	4	4	4	tr|D5GE10|D5GE10_TUBMM Uncharacterized protein OS=Tuber melanosporum (strain Mel28) GN=GSTUM_00001146001 PE=3 SV=1	1	4	4	4	3	3	4	4	4	4	2	1	2	3	3	4	4	4	4	2	1	2	3	3	4	4	4	4	2	1	2	18.6	18.6	18.6	24.187	220	220	0	53.482	By MS/MS	By MS/MS	By MS/MS	By MS/MS	By MS/MS
D5GE20	D5GE20	2	2	2	tr|D5GE20|D5GE20_TUBMM Uncharacterized protein OS=Tuber melanosporum (strain Mel28) GN=GSTUM_00001184001 PE=4 SV=1	1	2	2	2	2	2	2	1	1	1	0	0	0	2	2	2	1	1	1	0	0	0	2	2	2	1	1	1	0	0	0	27.7	27.7	27.7	13.602	130	130	0	8.5107	By MS/MS	By MS/MS	By MS/MS	By MS/MS	By MS/MS
D5GE29	D5GE29	1	1	1	tr|D5GE29|D5GE29_TUBMM Uncharacterized protein OS=Tuber melanosporum (strain Mel28) GN=GSTUM_00006346001 PE=3 SV=1	1	1	1	1	0	0	1	0	0	0	0	0	0	0	0	1	0	0	0	0	0	0	0	0	1	0	0	0	0	0	0	3.6	3.6	3.6	47.561	447	447	0.0037313	3.4094			By MS/MS
D5GE31	D5GE31	14	14	14	tr|D5GE31|D5GE31_TUBMM Aspartate aminotransferase OS=Tuber melanosporum (strain Mel28) GN=GSTUM_00006350001 PE=4 SV=1	1	14	14	14	9	11	11	13	12	12	0	1	0	9	11	11	13	12	12	0	1	0	9	11	11	13	12	12	0	1	0	38.6	38.6	38.6	45.72	417	417	0	105.83	By MS/MS	By MS/MS	By MS/MS	By MS/MS	By MS/MS
D5GE43	D5GE43	5	5	5	tr|D5GE43|D5GE43_TUBMM Uncharacterized protein OS=Tuber melanosporum (strain Mel28) GN=GSTUM_00006371001 PE=4 SV=1	1	5	5	5	3	3	3	4	5	4	0	0	0	3	3	3	4	5	4	0	0	0	3	3	3	4	5	4	0	0	0	9.1	9.1	9.1	72.99	690	690	0	13.471	By MS/MS	By MS/MS	By MS/MS	By MS/MS	By MS/MS
D5GE49	D5GE49	18	18	18	tr|D5GE49|D5GE49_TUBMM 3-isopropylmalate dehydrogenase OS=Tuber melanosporum (strain Mel28) GN=GSTUM_00006378001 PE=3 SV=1	1	18	18	18	15	15	14	16	16	13	4	2	3	15	15	14	16	16	13	4	2	3	15	15	14	16	16	13	4	2	3	51.2	51.2	51.2	40.102	375	375	0	168.65	By MS/MS	By MS/MS	By MS/MS	By MS/MS	By MS/MS
D5GE58	D5GE58	8	8	8	tr|D5GE58|D5GE58_TUBMM Uncharacterized protein OS=Tuber melanosporum (strain Mel28) GN=GSTUM_00006389001 PE=4 SV=1	1	8	8	8	4	5	4	7	6	8	1	0	0	4	5	4	7	6	8	1	0	0	4	5	4	7	6	8	1	0	0	25.7	25.7	25.7	38.151	342	342	0	23.142	By MS/MS	By MS/MS	By MS/MS	By MS/MS	By MS/MS
D5GE59	D5GE59	3	3	3	sp|D5GE59|MTND_TUBMM 1,2-dihydroxy-3-keto-5-methylthiopentene dioxygenase OS=Tuber melanosporum (strain Mel28) GN=ADI1 PE=3 SV=1	1	3	3	3	2	2	3	2	1	2	0	0	0	2	2	3	2	1	2	0	0	0	2	2	3	2	1	2	0	0	0	20.2	20.2	20.2	19.989	173	173	0	8.3367	By MS/MS	By MS/MS	By MS/MS	By MS/MS	By MS/MS
D5GE61	D5GE61	14	14	14	tr|D5GE61|D5GE61_TUBMM Uncharacterized protein OS=Tuber melanosporum (strain Mel28) GN=GSTUM_00006395001 PE=4 SV=1	1	14	14	14	8	7	9	11	11	13	9	7	8	8	7	9	11	11	13	9	7	8	8	7	9	11	11	13	9	7	8	15.2	15.2	15.2	108.96	968	968	0	54.994	By MS/MS	By MS/MS	By MS/MS	By MS/MS	By MS/MS
D5GE65	D5GE65	18	18	18	tr|D5GE65|D5GE65_TUBMM Rab GDP dissociation inhibitor OS=Tuber melanosporum (strain Mel28) GN=GSTUM_00006399001 PE=3 SV=1	1	18	18	18	11	13	12	16	15	16	4	3	4	11	13	12	16	15	16	4	3	4	11	13	12	16	15	16	4	3	4	47.8	47.8	47.8	56.249	500	500	0	158.89	By MS/MS	By MS/MS	By MS/MS	By MS/MS	By MS/MS
D5GE72	D5GE72	3	3	3	tr|D5GE72|D5GE72_TUBMM Uncharacterized protein OS=Tuber melanosporum (strain Mel28) GN=GSTUM_00006406001 PE=4 SV=1	1	3	3	3	1	1	1	2	3	2	0	0	0	1	1	1	2	3	2	0	0	0	1	1	1	2	3	2	0	0	0	34.4	34.4	34.4	14.886	131	131	0	32.344	By MS/MS	By MS/MS	By matching	By MS/MS	By MS/MS
D5GE77	D5GE77	20	20	20	tr|D5GE77|D5GE77_TUBMM 3-isopropylmalate dehydratase OS=Tuber melanosporum (strain Mel28) GN=GSTUM_00006413001 PE=3 SV=1	1	20	20	20	13	9	11	20	18	17	5	3	2	13	9	11	20	18	17	5	3	2	13	9	11	20	18	17	5	3	2	34.6	34.6	34.6	84.351	778	778	0	110.06	By MS/MS	By MS/MS	By MS/MS	By MS/MS	By MS/MS
D5GE81	D5GE81	16	16	16	tr|D5GE81|D5GE81_TUBMM Uncharacterized protein OS=Tuber melanosporum (strain Mel28) GN=GSTUM_00006417001 PE=4 SV=1	1	16	16	16	14	13	12	16	15	14	2	3	1	14	13	12	16	15	14	2	3	1	14	13	12	16	15	14	2	3	1	27.2	27.2	27.2	75.37	692	692	0	109.31	By MS/MS	By MS/MS	By MS/MS	By MS/MS	By MS/MS
D5GE86	D5GE86	4	4	4	tr|D5GE86|D5GE86_TUBMM Uncharacterized protein OS=Tuber melanosporum (strain Mel28) GN=GSTUM_00006427001 PE=4 SV=1	1	4	4	4	3	2	3	3	4	2	0	0	0	3	2	3	3	4	2	0	0	0	3	2	3	3	4	2	0	0	0	26.5	26.5	26.5	26.669	230	230	0	12.56	By MS/MS	By MS/MS	By MS/MS	By MS/MS	By MS/MS
D5GE88	D5GE88	23	23	23	tr|D5GE88|D5GE88_TUBMM Uncharacterized protein OS=Tuber melanosporum (strain Mel28) GN=GSTUM_00006429001 PE=4 SV=1	1	23	23	23	17	13	17	21	16	19	4	3	4	17	13	17	21	16	19	4	3	4	17	13	17	21	16	19	4	3	4	30.9	30.9	30.9	95.359	876	876	0	127	By MS/MS	By MS/MS	By MS/MS	By MS/MS	By MS/MS
D5GE94	D5GE94	2	2	2	tr|D5GE94|D5GE94_TUBMM Uncharacterized protein OS=Tuber melanosporum (strain Mel28) GN=GSTUM_00001231001 PE=4 SV=1	1	2	2	2	2	2	1	2	2	2	0	0	0	2	2	1	2	2	2	0	0	0	2	2	1	2	2	2	0	0	0	13	13	13	16.174	146	146	0.00087951	6.4192	By MS/MS	By MS/MS	By MS/MS	By MS/MS	By MS/MS
D5GEA3	D5GEA3	6	6	6	tr|D5GEA3|D5GEA3_TUBMM Uncharacterized protein OS=Tuber melanosporum (strain Mel28) GN=GSTUM_00001197001 PE=4 SV=1	1	6	6	6	6	4	5	4	5	5	0	0	0	6	4	5	4	5	5	0	0	0	6	4	5	4	5	5	0	0	0	51.5	51.5	51.5	11.68	103	103	0	41.067	By MS/MS	By MS/MS	By MS/MS	By MS/MS	By MS/MS
D5GEA8;D5GP27	D5GEA8	8;3	8;3	8;3	tr|D5GEA8|D5GEA8_TUBMM Uncharacterized protein OS=Tuber melanosporum (strain Mel28) GN=GSTUM_00001206001 PE=4 SV=1	2	8	8	8	7	7	6	7	7	7	1	0	0	7	7	6	7	7	7	1	0	0	7	7	6	7	7	7	1	0	0	42.5	42.5	42.5	25.126	219	219;220	0	52.67	By MS/MS	By MS/MS	By MS/MS	By MS/MS	By MS/MS
D5GEB6	D5GEB6	13	13	13	tr|D5GEB6|D5GEB6_TUBMM Uncharacterized protein OS=Tuber melanosporum (strain Mel28) GN=GSTUM_00001255001 PE=4 SV=1	1	13	13	13	7	6	4	9	11	8	3	3	2	7	6	4	9	11	8	3	3	2	7	6	4	9	11	8	3	3	2	17.3	17.3	17.3	118.61	1014	1014	0	59.915	By MS/MS	By MS/MS	By MS/MS	By MS/MS	By MS/MS
D5GED2	D5GED2	5	5	5	tr|D5GED2|D5GED2_TUBMM Uncharacterized protein OS=Tuber melanosporum (strain Mel28) GN=GSTUM_00001274001 PE=4 SV=1	1	5	5	5	4	3	4	5	5	5	0	0	0	4	3	4	5	5	5	0	0	0	4	3	4	5	5	5	0	0	0	33.8	33.8	33.8	15.391	136	136	0	13.306	By MS/MS	By MS/MS	By MS/MS	By MS/MS	By MS/MS
D5GEE0	D5GEE0	11	11	11	tr|D5GEE0|D5GEE0_TUBMM Uncharacterized protein OS=Tuber melanosporum (strain Mel28) GN=GSTUM_00006439001 PE=3 SV=1	1	11	11	11	9	10	9	8	10	8	1	1	2	9	10	9	8	10	8	1	1	2	9	10	9	8	10	8	1	1	2	61.2	61.2	61.2	18.389	160	160	0	79.704	By MS/MS	By MS/MS	By MS/MS	By MS/MS	By MS/MS
D5GEE5	D5GEE5	4	4	4	tr|D5GEE5|D5GEE5_TUBMM Uncharacterized protein OS=Tuber melanosporum (strain Mel28) GN=GSTUM_00006444001 PE=4 SV=1	1	4	4	4	3	3	2	4	3	4	0	0	0	3	3	2	4	3	4	0	0	0	3	3	2	4	3	4	0	0	0	20	20	20	22.918	205	205	0	9.3432	By MS/MS	By MS/MS	By MS/MS	By MS/MS	By MS/MS
D5GEF0	D5GEF0	2	2	2	tr|D5GEF0|D5GEF0_TUBMM Uncharacterized protein OS=Tuber melanosporum (strain Mel28) GN=GSTUM_00006452001 PE=4 SV=1	1	2	2	2	1	0	2	2	2	1	0	0	0	1	0	2	2	2	1	0	0	0	1	0	2	2	2	1	0	0	0	9.9	9.9	9.9	32.059	302	302	0	16.86	By matching		By MS/MS	By MS/MS	By matching
D5GEG4	D5GEG4	11	11	11	tr|D5GEG4|D5GEG4_TUBMM Uncharacterized protein OS=Tuber melanosporum (strain Mel28) GN=GSTUM_00006474001 PE=3 SV=1	1	11	11	11	7	7	7	10	11	11	2	2	2	7	7	7	10	11	11	2	2	2	7	7	7	10	11	11	2	2	2	72	72	72	17.52	161	161	0	149.48	By MS/MS	By MS/MS	By MS/MS	By MS/MS	By MS/MS
D5GEG5	D5GEG5	6	6	6	tr|D5GEG5|D5GEG5_TUBMM Uncharacterized protein OS=Tuber melanosporum (strain Mel28) GN=GSTUM_00006475001 PE=3 SV=1	1	6	6	6	4	4	3	6	6	6	0	1	0	4	4	3	6	6	6	0	1	0	4	4	3	6	6	6	0	1	0	37.4	37.4	37.4	26.142	222	222	0	77.987	By MS/MS	By MS/MS	By MS/MS	By MS/MS	By MS/MS
D5GEH4	D5GEH4	3	3	3	tr|D5GEH4|D5GEH4_TUBMM Citrate synthase OS=Tuber melanosporum (strain Mel28) GN=GSTUM_00006485001 PE=3 SV=1	1	3	3	3	0	1	1	3	3	2	0	0	0	0	1	1	3	3	2	0	0	0	0	1	1	3	3	2	0	0	0	7.3	7.3	7.3	57.681	519	519	0	10.021		By matching	By matching	By MS/MS	By MS/MS
D5GEI5	D5GEI5	4	4	4	tr|D5GEI5|D5GEI5_TUBMM Glutathione synthetase OS=Tuber melanosporum (strain Mel28) GN=GSTUM_00006508001 PE=3 SV=1	1	4	4	4	0	0	0	3	2	3	1	0	0	0	0	0	3	2	3	1	0	0	0	0	0	3	2	3	1	0	0	6.8	6.8	6.8	55.991	512	512	0.0017197	5.8652				By MS/MS	By MS/MS
D5GEJ1	D5GEJ1	3	3	3	tr|D5GEJ1|D5GEJ1_TUBMM Uncharacterized protein OS=Tuber melanosporum (strain Mel28) GN=GSTUM_00006514001 PE=4 SV=1	1	3	3	3	2	2	2	3	3	2	0	0	0	2	2	2	3	3	2	0	0	0	2	2	2	3	3	2	0	0	0	11.7	11.7	11.7	40.557	385	385	0	32.145	By MS/MS	By MS/MS	By MS/MS	By MS/MS	By MS/MS
D5GEJ2	D5GEJ2	2	2	2	tr|D5GEJ2|D5GEJ2_TUBMM Eukaryotic translation initiation factor 6 OS=Tuber melanosporum (strain Mel28) GN=TIF6 PE=3 SV=1	1	2	2	2	0	0	0	2	1	2	0	0	0	0	0	0	2	1	2	0	0	0	0	0	0	2	1	2	0	0	0	17.1	17.1	17.1	26.268	246	246	0	7.7876				By MS/MS	By MS/MS
D5GEK3	D5GEK3	10	10	10	tr|D5GEK3|D5GEK3_TUBMM Uncharacterized protein OS=Tuber melanosporum (strain Mel28) GN=GSTUM_00006535001 PE=4 SV=1	1	10	10	10	6	3	4	6	7	5	0	0	1	6	3	4	6	7	5	0	0	1	6	3	4	6	7	5	0	0	1	21.5	21.5	21.5	70.182	632	632	0	28.645	By MS/MS	By MS/MS	By matching	By MS/MS	By MS/MS
D5GEK4	D5GEK4	36	36	36	tr|D5GEK4|D5GEK4_TUBMM Alpha-mannosidase OS=Tuber melanosporum (strain Mel28) GN=GSTUM_00006536001 PE=3 SV=1	1	36	36	36	27	23	27	34	35	32	9	7	9	27	23	27	34	35	32	9	7	9	27	23	27	34	35	32	9	7	9	35.2	35.2	35.2	123.83	1095	1095	0	323.31	By MS/MS	By MS/MS	By MS/MS	By MS/MS	By MS/MS
D5GEK5	D5GEK5	2	2	2	tr|D5GEK5|D5GEK5_TUBMM Uncharacterized protein OS=Tuber melanosporum (strain Mel28) GN=GSTUM_00006537001 PE=4 SV=1	1	2	2	2	0	0	0	1	1	2	1	1	1	0	0	0	1	1	2	1	1	1	0	0	0	1	1	2	1	1	1	4	4	4	91.106	819	819	0.0077739	2.7993				By matching	By MS/MS
D5GEK6	D5GEK6	13	13	13	tr|D5GEK6|D5GEK6_TUBMM Uncharacterized protein OS=Tuber melanosporum (strain Mel28) GN=GSTUM_00006538001 PE=4 SV=1	1	13	13	13	10	10	11	12	12	13	4	2	2	10	10	11	12	12	13	4	2	2	10	10	11	12	12	13	4	2	2	49.1	49.1	49.1	31.406	283	283	0	136.16	By MS/MS	By MS/MS	By MS/MS	By MS/MS	By MS/MS
D5GEQ9	D5GEQ9	1	1	1	tr|D5GEQ9|D5GEQ9_TUBMM Uncharacterized protein OS=Tuber melanosporum (strain Mel28) GN=GSTUM_00001336001 PE=4 SV=1	1	1	1	1	1	1	1	0	0	0	0	0	0	1	1	1	0	0	0	0	0	0	1	1	1	0	0	0	0	0	0	25.7	25.7	25.7	7.8631	70	70	0	8.1826	By MS/MS	By matching	By MS/MS
D5GER4	D5GER4	23	23	22	tr|D5GER4|D5GER4_TUBMM Uncharacterized protein OS=Tuber melanosporum (strain Mel28) GN=GSTUM_00001342001 PE=4 SV=1	1	23	23	22	20	20	21	21	23	20	6	6	6	20	20	21	21	23	20	6	6	6	19	19	20	20	22	19	6	6	6	53.5	53.5	51.4	51.027	465	465	0	284.73	By MS/MS	By MS/MS	By MS/MS	By MS/MS	By MS/MS
D5GER5	D5GER5	20	20	20	tr|D5GER5|D5GER5_TUBMM Uncharacterized protein OS=Tuber melanosporum (strain Mel28) GN=GSTUM_00001343001 PE=4 SV=1	1	20	20	20	18	16	18	16	16	12	6	5	7	18	16	18	16	16	12	6	5	7	18	16	18	16	16	12	6	5	7	67.1	67.1	67.1	39.074	346	346	0	176.59	By MS/MS	By MS/MS	By MS/MS	By MS/MS	By MS/MS
D5GES7	D5GES7	4	4	4	tr|D5GES7|D5GES7_TUBMM Uncharacterized protein OS=Tuber melanosporum (strain Mel28) GN=GSTUM_00001352001 PE=4 SV=1	1	4	4	4	2	3	3	2	3	2	0	0	0	2	3	3	2	3	2	0	0	0	2	3	3	2	3	2	0	0	0	16	16	16	31.994	282	282	0	11.563	By MS/MS	By MS/MS	By MS/MS	By MS/MS	By MS/MS
D5GET4	D5GET4	5	3	3	tr|D5GET4|D5GET4_TUBMM Uncharacterized protein OS=Tuber melanosporum (strain Mel28) GN=GSTUM_00001369001 PE=3 SV=1	1	5	3	3	4	4	3	5	4	2	2	2	2	2	2	2	3	3	1	1	1	1	2	2	2	3	3	1	1	1	1	29.9	24.2	24.2	23.632	211	211	0	21.089	By MS/MS	By MS/MS	By MS/MS	By MS/MS	By MS/MS
D5GET6	D5GET6	5	5	5	tr|D5GET6|D5GET6_TUBMM Uncharacterized protein OS=Tuber melanosporum (strain Mel28) GN=GSTUM_00001318001 PE=3 SV=1	1	5	5	5	4	5	4	4	4	4	0	0	0	4	5	4	4	4	4	0	0	0	4	5	4	4	4	4	0	0	0	28.1	28.1	28.1	22.166	199	199	0	73.54	By MS/MS	By MS/MS	By MS/MS	By MS/MS	By MS/MS
D5GEV4	D5GEV4	4	4	4	tr|D5GEV4|D5GEV4_TUBMM 6,7-dimethyl-8-ribityllumazine synthase OS=Tuber melanosporum (strain Mel28) GN=GSTUM_00001408001 PE=3 SV=1	1	4	4	4	2	2	3	3	4	4	2	1	1	2	2	3	3	4	4	2	1	1	2	2	3	3	4	4	2	1	1	32.7	32.7	32.7	16.933	159	159	0	17.277	By MS/MS	By MS/MS	By MS/MS	By MS/MS	By MS/MS
D5GEV7	D5GEV7	13	13	13	tr|D5GEV7|D5GEV7_TUBMM Uncharacterized protein OS=Tuber melanosporum (strain Mel28) GN=GSTUM_00001411001 PE=4 SV=1	1	13	13	13	11	10	10	13	13	12	2	3	1	11	10	10	13	13	12	2	3	1	11	10	10	13	13	12	2	3	1	92.4	92.4	92.4	13.373	119	119	0	124.08	By MS/MS	By MS/MS	By MS/MS	By MS/MS	By MS/MS
D5GEW2	D5GEW2	4	4	4	tr|D5GEW2|D5GEW2_TUBMM Uncharacterized protein OS=Tuber melanosporum (strain Mel28) GN=GSTUM_00006611001 PE=4 SV=1	1	4	4	4	2	2	2	4	2	3	0	0	1	2	2	2	4	2	3	0	0	1	2	2	2	4	2	3	0	0	1	16.7	16.7	16.7	25.761	233	233	0	12.169	By MS/MS	By MS/MS	By MS/MS	By MS/MS	By MS/MS
D5GEW8	D5GEW8	2	2	2	tr|D5GEW8|D5GEW8_TUBMM Uncharacterized protein OS=Tuber melanosporum (strain Mel28) GN=GSTUM_00006625001 PE=3 SV=1	1	2	2	2	1	1	1	2	1	1	0	0	0	1	1	1	2	1	1	0	0	0	1	1	1	2	1	1	0	0	0	13.8	13.8	13.8	25.849	224	224	0	9.1108	By MS/MS	By MS/MS	By MS/MS	By MS/MS	By MS/MS
D5GEY2	D5GEY2	4	4	4	tr|D5GEY2|D5GEY2_TUBMM Uncharacterized protein OS=Tuber melanosporum (strain Mel28) GN=GSTUM_00006649001 PE=3 SV=1	1	4	4	4	1	2	2	2	2	2	0	0	0	1	2	2	2	2	2	0	0	0	1	2	2	2	2	2	0	0	0	7.6	7.6	7.6	86.348	781	781	0	10.568	By matching	By matching	By MS/MS	By MS/MS	By MS/MS
D5GEY5	D5GEY5	1	1	1	tr|D5GEY5|D5GEY5_TUBMM Uncharacterized protein OS=Tuber melanosporum (strain Mel28) GN=GSTUM_00006653001 PE=4 SV=1	1	1	1	1	0	0	1	1	1	1	1	0	0	0	0	1	1	1	1	1	0	0	0	0	1	1	1	1	1	0	0	1.9	1.9	1.9	61.944	569	569	0.0097155	2.6357			By matching	By matching	By matching
D5GEZ0	D5GEZ0	1	1	1	tr|D5GEZ0|D5GEZ0_TUBMM Uncharacterized protein OS=Tuber melanosporum (strain Mel28) GN=GSTUM_00006666001 PE=4 SV=1	1	1	1	1	0	0	0	1	1	1	0	0	0	0	0	0	1	1	1	0	0	0	0	0	0	1	1	1	0	0	0	5.7	5.7	5.7	22.911	211	211	0.0016978	5.6607				By matching	By MS/MS
D5GEZ1	D5GEZ1	6	6	6	tr|D5GEZ1|D5GEZ1_TUBMM Uncharacterized protein OS=Tuber melanosporum (strain Mel28) GN=GSTUM_00006667001 PE=3 SV=1	1	6	6	6	3	3	3	4	6	3	0	0	0	3	3	3	4	6	3	0	0	0	3	3	3	4	6	3	0	0	0	20.3	20.3	20.3	44.517	424	424	0	15.896	By MS/MS	By MS/MS	By MS/MS	By MS/MS	By MS/MS
D5GEZ9	D5GEZ9	5	5	5	tr|D5GEZ9|D5GEZ9_TUBMM Uncharacterized protein OS=Tuber melanosporum (strain Mel28) GN=GSTUM_00006676001 PE=4 SV=1	1	5	5	5	3	3	3	3	3	4	4	3	3	3	3	3	3	3	4	4	3	3	3	3	3	3	3	4	4	3	3	31.1	31.1	31.1	21.717	190	190	0	76.74	By MS/MS	By MS/MS	By MS/MS	By MS/MS	By MS/MS
D5GF03	D5GF03	8	8	8	tr|D5GF03|D5GF03_TUBMM Uncharacterized protein OS=Tuber melanosporum (strain Mel28) GN=GSTUM_00006680001 PE=3 SV=1	1	8	8	8	5	5	2	8	8	8	3	2	2	5	5	2	8	8	8	3	2	2	5	5	2	8	8	8	3	2	2	14.7	14.7	14.7	67.051	611	611	0	21.719	By MS/MS	By MS/MS	By MS/MS	By MS/MS	By MS/MS
D5GF07	D5GF07	4	4	4	tr|D5GF07|D5GF07_TUBMM Uncharacterized protein OS=Tuber melanosporum (strain Mel28) GN=GSTUM_00006685001 PE=3 SV=1	1	4	4	4	3	3	3	4	4	4	2	3	2	3	3	3	4	4	4	2	3	2	3	3	3	4	4	4	2	3	2	19.9	19.9	19.9	15.477	136	136	0	19.602	By MS/MS	By MS/MS	By MS/MS	By MS/MS	By MS/MS
D5GF19	D5GF19	5	5	5	tr|D5GF19|D5GF19_TUBMM Uncharacterized protein OS=Tuber melanosporum (strain Mel28) GN=GSTUM_00006705001 PE=4 SV=1	1	5	5	5	3	3	3	2	2	3	0	2	0	3	3	3	2	2	3	0	2	0	3	3	3	2	2	3	0	2	0	36.5	36.5	36.5	26.092	233	233	0	22.908	By MS/MS	By MS/MS	By MS/MS	By matching	By matching
D5GF26	D5GF26	7	7	7	tr|D5GF26|D5GF26_TUBMM Reticulon-like protein OS=Tuber melanosporum (strain Mel28) GN=GSTUM_00006712001 PE=4 SV=1	1	7	7	7	6	6	6	6	6	6	3	3	3	6	6	6	6	6	6	3	3	3	6	6	6	6	6	6	3	3	3	33.1	33.1	33.1	34.664	311	311	0	36.255	By MS/MS	By MS/MS	By MS/MS	By MS/MS	By MS/MS
D5GF29	D5GF29	12	12	12	tr|D5GF29|D5GF29_TUBMM Uncharacterized protein OS=Tuber melanosporum (strain Mel28) GN=GSTUM_00006718001 PE=4 SV=1	1	12	12	12	10	10	11	12	12	11	5	5	6	10	10	11	12	12	11	5	5	6	10	10	11	12	12	11	5	5	6	64.1	64.1	64.1	26.187	234	234	0	246.92	By MS/MS	By MS/MS	By MS/MS	By MS/MS	By MS/MS
D5GF33	D5GF33	2	2	2	tr|D5GF33|D5GF33_TUBMM Uncharacterized protein OS=Tuber melanosporum (strain Mel28) GN=GSTUM_00006724001 PE=4 SV=1	1	2	2	2	0	0	0	2	2	2	0	0	0	0	0	0	2	2	2	0	0	0	0	0	0	2	2	2	0	0	0	11.9	11.9	11.9	32.351	293	293	0	8.0225				By MS/MS	By MS/MS
D5GF37	D5GF37	3	3	3	tr|D5GF37|D5GF37_TUBMM Uncharacterized protein OS=Tuber melanosporum (strain Mel28) GN=GSTUM_00001829001 PE=4 SV=1	1	3	3	3	1	0	1	1	1	3	0	0	0	1	0	1	1	1	3	0	0	0	1	0	1	1	1	3	0	0	0	2.3	2.3	2.3	164.33	1511	1511	0.0016653	5.2873	By matching		By matching	By matching	By matching
D5GF53	D5GF53	2	2	2	tr|D5GF53|D5GF53_TUBMM Uncharacterized protein OS=Tuber melanosporum (strain Mel28) GN=GSTUM_00001860001 PE=4 SV=1	1	2	2	2	2	2	2	2	2	2	1	1	1	2	2	2	2	2	2	1	1	1	2	2	2	2	2	2	1	1	1	5.8	5.8	5.8	30.814	276	276	0.00087873	6.3953	By MS/MS	By MS/MS	By MS/MS	By MS/MS	By MS/MS
D5GF58	D5GF58	4	4	4	tr|D5GF58|D5GF58_TUBMM Uncharacterized protein OS=Tuber melanosporum (strain Mel28) GN=GSTUM_00001865001 PE=4 SV=1	1	4	4	4	1	2	2	4	3	3	0	0	1	1	2	2	4	3	3	0	0	1	1	2	2	4	3	3	0	0	1	45.8	45.8	45.8	11.047	96	96	0	10.827	By MS/MS	By MS/MS	By MS/MS	By MS/MS	By MS/MS
D5GF65	D5GF65	17	17	17	tr|D5GF65|D5GF65_TUBMM NAD-specific glutamate dehydrogenase OS=Tuber melanosporum (strain Mel28) GN=GSTUM_00006745001 PE=3 SV=1	1	17	17	17	8	7	7	13	13	10	0	1	1	8	7	7	13	13	10	0	1	1	8	7	7	13	13	10	0	1	1	22.1	22.1	22.1	126.34	1120	1120	0	60.873	By MS/MS	By MS/MS	By MS/MS	By MS/MS	By MS/MS
D5GF66	D5GF66	9	9	9	tr|D5GF66|D5GF66_TUBMM Uncharacterized protein OS=Tuber melanosporum (strain Mel28) GN=GSTUM_00006746001 PE=4 SV=1	1	9	9	9	4	6	5	6	8	6	1	2	1	4	6	5	6	8	6	1	2	1	4	6	5	6	8	6	1	2	1	14.4	14.4	14.4	80.726	707	707	0	36.544	By MS/MS	By MS/MS	By MS/MS	By MS/MS	By MS/MS
D5GF75	D5GF75	24	24	24	tr|D5GF75|D5GF75_TUBMM Protein disulfide-isomerase OS=Tuber melanosporum (strain Mel28) GN=GSTUM_00006762001 PE=3 SV=1	1	24	24	24	21	22	20	24	24	21	6	7	5	21	22	20	24	24	21	6	7	5	21	22	20	24	24	21	6	7	5	47.4	47.4	47.4	59.058	546	546	0	323.31	By MS/MS	By MS/MS	By MS/MS	By MS/MS	By MS/MS
D5GF90	D5GF90	5	5	5	tr|D5GF90|D5GF90_TUBMM Uncharacterized protein OS=Tuber melanosporum (strain Mel28) GN=GSTUM_00006784001 PE=3 SV=1	1	5	5	5	2	4	2	4	4	4	0	0	2	2	4	2	4	4	4	0	0	2	2	4	2	4	4	4	0	0	2	11.1	11.1	11.1	57.223	514	514	0	11.702	By MS/MS	By matching	By matching	By MS/MS	By MS/MS
D5GF93	D5GF93	1	1	1	tr|D5GF93|D5GF93_TUBMM Uncharacterized protein OS=Tuber melanosporum (strain Mel28) GN=GSTUM_00006788001 PE=4 SV=1	1	1	1	1	0	0	1	0	1	0	0	0	0	0	0	1	0	1	0	0	0	0	0	0	1	0	1	0	0	0	0	7.8	7.8	7.8	22.753	205	205	0.0097493	2.6526			By matching		By MS/MS
D5GF96	D5GF96	4	4	4	tr|D5GF96|D5GF96_TUBMM MICOS complex subunit OS=Tuber melanosporum (strain Mel28) GN=GSTUM_00006791001 PE=4 SV=1	1	4	4	4	1	2	1	4	4	3	1	1	1	1	2	1	4	4	3	1	1	1	1	2	1	4	4	3	1	1	1	18.5	18.5	18.5	26.137	238	238	0	9.9578	By matching	By matching	By matching	By MS/MS	By MS/MS
D5GF98	D5GF98	1	1	1	tr|D5GF98|D5GF98_TUBMM Uncharacterized protein OS=Tuber melanosporum (strain Mel28) GN=GSTUM_00006793001 PE=3 SV=1	1	1	1	1	1	1	1	1	1	1	0	0	0	1	1	1	1	1	1	0	0	0	1	1	1	1	1	1	0	0	0	2.4	2.4	2.4	88.348	757	757	1	-2	By MS/MS	By matching	By MS/MS	By matching	By matching
D5GFA4	D5GFA4	13	13	13	tr|D5GFA4|D5GFA4_TUBMM Uncharacterized protein OS=Tuber melanosporum (strain Mel28) GN=GSTUM_00006799001 PE=4 SV=1	1	13	13	13	11	12	11	12	11	11	0	0	0	11	12	11	12	11	11	0	0	0	11	12	11	12	11	11	0	0	0	52	52	52	33.308	302	302	0	52.037	By MS/MS	By MS/MS	By MS/MS	By MS/MS	By MS/MS
D5GFB0	D5GFB0	1	1	1	tr|D5GFB0|D5GFB0_TUBMM Uncharacterized protein OS=Tuber melanosporum (strain Mel28) GN=GSTUM_00006806001 PE=4 SV=1	1	1	1	1	1	0	0	1	1	1	0	0	0	1	0	0	1	1	1	0	0	0	1	0	0	1	1	1	0	0	0	2	2	2	76.107	684	684	0.001626	4.7598	By MS/MS			By MS/MS	By MS/MS
D5GFB5	D5GFB5	10	10	10	tr|D5GFB5|D5GFB5_TUBMM Uncharacterized protein OS=Tuber melanosporum (strain Mel28) GN=GSTUM_00006811001 PE=4 SV=1	1	10	10	10	6	6	5	7	8	6	1	0	0	6	6	5	7	8	6	1	0	0	6	6	5	7	8	6	1	0	0	24.2	24.2	24.2	55.904	512	512	0	42.58	By MS/MS	By MS/MS	By MS/MS	By MS/MS	By MS/MS
D5GFC3	D5GFC3	3	3	3	tr|D5GFC3|D5GFC3_TUBMM Uncharacterized protein OS=Tuber melanosporum (strain Mel28) GN=GSTUM_00006820001 PE=3 SV=1	1	3	3	3	1	1	1	2	2	3	0	1	1	1	1	1	2	2	3	0	1	1	1	1	1	2	2	3	0	1	1	5.3	5.3	5.3	80.583	718	718	0.0023772	4.2407	By matching	By matching	By matching	By matching	By matching
D5GFC4	D5GFC4	5	5	5	tr|D5GFC4|D5GFC4_TUBMM Uncharacterized protein OS=Tuber melanosporum (strain Mel28) GN=GSTUM_00006822001 PE=3 SV=1	1	5	5	5	1	2	3	2	5	5	0	0	0	1	2	3	2	5	5	0	0	0	1	2	3	2	5	5	0	0	0	16.2	16.2	16.2	48.213	444	444	0	24.507	By MS/MS	By MS/MS	By MS/MS	By MS/MS	By MS/MS
D5GFC7	D5GFC7	7	7	7	tr|D5GFC7|D5GFC7_TUBMM Uncharacterized protein OS=Tuber melanosporum (strain Mel28) GN=GSTUM_00006825001 PE=4 SV=1	1	7	7	7	3	7	3	6	4	7	6	6	6	3	7	3	6	4	7	6	6	6	3	7	3	6	4	7	6	6	6	23.7	23.7	23.7	34.733	316	316	0	19.841	By MS/MS	By MS/MS	By MS/MS	By MS/MS	By MS/MS
D5GFC8	D5GFC8	5	5	5	tr|D5GFC8|D5GFC8_TUBMM V-type proton ATPase subunit C OS=Tuber melanosporum (strain Mel28) GN=GSTUM_00006826001 PE=3 SV=1	1	5	5	5	3	3	3	4	4	5	0	0	0	3	3	3	4	4	5	0	0	0	3	3	3	4	4	5	0	0	0	17.3	17.3	17.3	43.132	387	387	0	29.674	By MS/MS	By MS/MS	By MS/MS	By MS/MS	By MS/MS
D5GFD1	D5GFD1	4	4	4	tr|D5GFD1|D5GFD1_TUBMM Alternative oxidase OS=Tuber melanosporum (strain Mel28) GN=GSTUM_00006837001 PE=3 SV=1	1	4	4	4	0	0	1	3	4	1	0	0	0	0	0	1	3	4	1	0	0	0	0	0	1	3	4	1	0	0	0	21.7	21.7	21.7	42.794	383	383	0	14.979			By matching	By MS/MS	By MS/MS
D5GFD4	D5GFD4	2	2	2	tr|D5GFD4|D5GFD4_TUBMM Uncharacterized protein OS=Tuber melanosporum (strain Mel28) GN=GSTUM_00006840001 PE=4 SV=1	1	2	2	2	1	1	2	2	2	1	0	0	0	1	1	2	2	2	1	0	0	0	1	1	2	2	2	1	0	0	0	4.1	4.1	4.1	65.977	603	603	0	7.845	By MS/MS	By matching	By matching	By MS/MS	By MS/MS
D5GFE3	D5GFE3	3	3	3	tr|D5GFE3|D5GFE3_TUBMM Uncharacterized protein OS=Tuber melanosporum (strain Mel28) GN=GSTUM_00006853001 PE=4 SV=1	1	3	3	3	3	3	3	2	2	2	1	1	1	3	3	3	2	2	2	1	1	1	3	3	3	2	2	2	1	1	1	41.4	41.4	41.4	17.451	157	157	0	10.851	By MS/MS	By MS/MS	By MS/MS	By MS/MS	By MS/MS
D5GFE5	D5GFE5	22	22	22	tr|D5GFE5|D5GFE5_TUBMM Phosphotransferase OS=Tuber melanosporum (strain Mel28) GN=GSTUM_00006856001 PE=3 SV=1	1	22	22	22	17	16	14	17	18	17	4	5	5	17	16	14	17	18	17	4	5	5	17	16	14	17	18	17	4	5	5	60	60	60	55.265	497	497	0	161.38	By MS/MS	By MS/MS	By MS/MS	By MS/MS	By MS/MS
D5GFF0	D5GFF0	19	19	19	tr|D5GFF0|D5GFF0_TUBMM Uncharacterized protein OS=Tuber melanosporum (strain Mel28) GN=GSTUM_00006862001 PE=3 SV=1	1	19	19	19	15	15	15	18	19	15	4	2	2	15	15	15	18	19	15	4	2	2	15	15	15	18	19	15	4	2	2	57.3	57.3	57.3	37.137	349	349	0	225.93	By MS/MS	By MS/MS	By MS/MS	By MS/MS	By MS/MS
D5GFG0	D5GFG0	8	8	8	tr|D5GFG0|D5GFG0_TUBMM Uncharacterized protein OS=Tuber melanosporum (strain Mel28) GN=GSTUM_00006874001 PE=4 SV=1	1	8	8	8	3	2	5	5	6	7	0	0	1	3	2	5	5	6	7	0	0	1	3	2	5	5	6	7	0	0	1	28.8	28.8	28.8	37.378	354	354	0	39.572	By MS/MS	By matching	By MS/MS	By MS/MS	By MS/MS
D5GFG2	D5GFG2	6	6	6	tr|D5GFG2|D5GFG2_TUBMM Beta-hexosaminidase OS=Tuber melanosporum (strain Mel28) GN=GSTUM_00006876001 PE=3 SV=1	1	6	6	6	2	3	2	4	5	4	0	0	0	2	3	2	4	5	4	0	0	0	2	3	2	4	5	4	0	0	0	13.1	13.1	13.1	65.015	574	574	0	22.537	By MS/MS	By MS/MS	By MS/MS	By MS/MS	By MS/MS
D5GFH0	D5GFH0	23	23	23	tr|D5GFH0|D5GFH0_TUBMM Uncharacterized protein OS=Tuber melanosporum (strain Mel28) GN=GSTUM_00006890001 PE=4 SV=1	1	23	23	23	20	20	19	20	20	20	10	5	6	20	20	19	20	20	20	10	5	6	20	20	19	20	20	20	10	5	6	49.1	49.1	49.1	53.712	481	481	0	236.83	By MS/MS	By MS/MS	By MS/MS	By MS/MS	By MS/MS
D5GFH1	D5GFH1	88	88	88	tr|D5GFH1|D5GFH1_TUBMM Uncharacterized protein OS=Tuber melanosporum (strain Mel28) GN=GSTUM_00006891001 PE=4 SV=1	1	88	88	88	81	77	76	83	84	80	40	22	33	81	77	76	83	84	80	40	22	33	81	77	76	83	84	80	40	22	33	76.7	76.7	76.7	120.67	1079	1079	0	323.31	By MS/MS	By MS/MS	By MS/MS	By MS/MS	By MS/MS
D5GFH8	D5GFH8	8	8	8	tr|D5GFH8|D5GFH8_TUBMM FK506-binding protein OS=Tuber melanosporum (strain Mel28) GN=GSTUM_00006906001 PE=3 SV=1	1	8	8	8	4	3	5	7	3	4	4	4	4	4	3	5	7	3	4	4	4	4	4	3	5	7	3	4	4	4	4	20.5	20.5	20.5	50.023	459	459	0	40.683	By MS/MS	By MS/MS	By MS/MS	By MS/MS	By MS/MS
D5GFI0	D5GFI0	3	3	3	tr|D5GFI0|D5GFI0_TUBMM Cystathionine beta-synthase OS=Tuber melanosporum (strain Mel28) GN=GSTUM_00006909001 PE=3 SV=1	1	3	3	3	1	1	1	2	3	2	0	0	0	1	1	1	2	3	2	0	0	0	1	1	1	2	3	2	0	0	0	5.7	5.7	5.7	55.263	510	510	0	7.7593	By MS/MS	By MS/MS	By MS/MS	By MS/MS	By MS/MS
D5GFI1	D5GFI1	6	6	6	tr|D5GFI1|D5GFI1_TUBMM DNA helicase OS=Tuber melanosporum (strain Mel28) GN=GSTUM_00006910001 PE=3 SV=1	1	6	6	6	2	0	0	2	3	3	0	0	0	2	0	0	2	3	3	0	0	0	2	0	0	2	3	3	0	0	0	8.7	8.7	8.7	88.444	797	797	0	15.641	By MS/MS			By MS/MS	By MS/MS
D5GFI6	D5GFI6	2	2	2	tr|D5GFI6|D5GFI6_TUBMM Uncharacterized protein OS=Tuber melanosporum (strain Mel28) GN=GSTUM_00006916001 PE=4 SV=1	1	2	2	2	1	1	2	2	2	2	0	0	0	1	1	2	2	2	2	0	0	0	1	1	2	2	2	2	0	0	0	5.8	5.8	5.8	45.593	413	413	0.00088496	6.4854	By MS/MS	By MS/MS	By MS/MS	By MS/MS	By MS/MS
D5GFI8	D5GFI8	11	11	11	tr|D5GFI8|D5GFI8_TUBMM Uncharacterized protein OS=Tuber melanosporum (strain Mel28) GN=GSTUM_00006919001 PE=4 SV=1	1	11	11	11	8	8	9	11	10	10	1	0	2	8	8	9	11	10	10	1	0	2	8	8	9	11	10	10	1	0	2	36.9	36.9	36.9	51.363	466	466	0	75.845	By MS/MS	By MS/MS	By MS/MS	By MS/MS	By MS/MS
D5GFJ1	D5GFJ1	3	3	3	tr|D5GFJ1|D5GFJ1_TUBMM Uncharacterized protein OS=Tuber melanosporum (strain Mel28) GN=GSTUM_00006929001 PE=4 SV=1	1	3	3	3	0	1	1	3	3	3	0	0	0	0	1	1	3	3	3	0	0	0	0	1	1	3	3	3	0	0	0	8.9	8.9	8.9	52.145	460	460	0	9.7466		By MS/MS	By matching	By MS/MS	By MS/MS
D5GFJ4	D5GFJ4	2	2	2	tr|D5GFJ4|D5GFJ4_TUBMM Uncharacterized protein OS=Tuber melanosporum (strain Mel28) GN=GSTUM_00006936001 PE=3 SV=1	1	2	2	2	1	1	1	2	1	1	1	0	0	1	1	1	2	1	1	1	0	0	1	1	1	2	1	1	1	0	0	13	13	13	22.562	215	215	0.0016992	5.6635	By MS/MS	By MS/MS	By matching	By matching	By matching
D5GFJ5	D5GFJ5	2	2	2	tr|D5GFJ5|D5GFJ5_TUBMM Uncharacterized protein OS=Tuber melanosporum (strain Mel28) GN=GSTUM_00006937001 PE=3 SV=1	1	2	2	2	2	2	2	2	2	2	1	1	1	2	2	2	2	2	2	1	1	1	2	2	2	2	2	2	1	1	1	6.3	6.3	6.3	37.016	333	333	0.00089606	6.6821	By matching	By matching	By matching	By MS/MS	By MS/MS
D5GFJ7	D5GFJ7	5	5	5	tr|D5GFJ7|D5GFJ7_TUBMM Uncharacterized protein OS=Tuber melanosporum (strain Mel28) GN=GSTUM_00006940001 PE=4 SV=1	1	5	5	5	1	0	1	4	2	5	0	0	0	1	0	1	4	2	5	0	0	0	1	0	1	4	2	5	0	0	0	3.2	3.2	3.2	197.99	1810	1810	0	12.356	By MS/MS		By matching	By MS/MS	By MS/MS
D5GFL0	D5GFL0	3	3	3	tr|D5GFL0|D5GFL0_TUBMM Uncharacterized protein OS=Tuber melanosporum (strain Mel28) GN=GSTUM_00006968001 PE=4 SV=1	1	3	3	3	3	3	3	3	2	3	0	0	0	3	3	3	3	2	3	0	0	0	3	3	3	3	2	3	0	0	0	5.6	5.6	5.6	70.39	648	648	0	18.689	By MS/MS	By MS/MS	By MS/MS	By MS/MS	By MS/MS
D5GFL6	D5GFL6	1	1	1	tr|D5GFL6|D5GFL6_TUBMM Uncharacterized protein OS=Tuber melanosporum (strain Mel28) GN=GSTUM_00006974001 PE=4 SV=1	1	1	1	1	1	1	1	1	1	1	0	0	0	1	1	1	1	1	1	0	0	0	1	1	1	1	1	1	0	0	0	3.1	3.1	3.1	52.805	491	491	0.0058182	3.052	By matching	By matching	By matching	By matching	By matching
D5GFM4	D5GFM4	9	9	9	tr|D5GFM4|D5GFM4_TUBMM Proteasome subunit alpha type OS=Tuber melanosporum (strain Mel28) GN=GSTUM_00006985001 PE=3 SV=1	1	9	9	9	8	6	8	9	8	8	2	1	2	8	6	8	9	8	8	2	1	2	8	6	8	9	8	8	2	1	2	42.2	42.2	42.2	27.574	249	249	0	106.61	By MS/MS	By MS/MS	By MS/MS	By MS/MS	By MS/MS
D5GFM8	D5GFM8	21	21	21	tr|D5GFM8|D5GFM8_TUBMM Uncharacterized protein OS=Tuber melanosporum (strain Mel28) GN=GSTUM_00006989001 PE=3 SV=1	1	21	21	21	17	16	18	20	20	18	6	6	5	17	16	18	20	20	18	6	6	5	17	16	18	20	20	18	6	6	5	51.6	51.6	51.6	62.055	556	556	0	236.93	By MS/MS	By MS/MS	By MS/MS	By MS/MS	By MS/MS
D5GFN0	D5GFN0	6	6	6	tr|D5GFN0|D5GFN0_TUBMM Uncharacterized protein OS=Tuber melanosporum (strain Mel28) GN=GSTUM_00006992001 PE=4 SV=1	1	6	6	6	2	1	2	6	5	3	0	0	0	2	1	2	6	5	3	0	0	0	2	1	2	6	5	3	0	0	0	8.4	8.4	8.4	78.723	730	730	0	19.976	By MS/MS	By MS/MS	By MS/MS	By MS/MS	By MS/MS
D5GFN1	D5GFN1	8	8	8	tr|D5GFN1|D5GFN1_TUBMM Uncharacterized protein OS=Tuber melanosporum (strain Mel28) GN=GSTUM_00006994001 PE=4 SV=1	1	8	8	8	8	7	8	7	7	6	2	1	2	8	7	8	7	7	6	2	1	2	8	7	8	7	7	6	2	1	2	24	24	24	36.597	342	342	0	19.19	By MS/MS	By MS/MS	By MS/MS	By MS/MS	By MS/MS
D5GFN2	D5GFN2	2	2	2	tr|D5GFN2|D5GFN2_TUBMM Uncharacterized protein OS=Tuber melanosporum (strain Mel28) GN=GSTUM_00006995001 PE=4 SV=1	1	2	2	2	1	1	1	1	1	0	1	1	1	1	1	1	1	1	0	1	1	1	1	1	1	1	1	0	1	1	1	11.4	11.4	11.4	22.452	201	201	0.0016529	5.1425	By MS/MS	By matching	By matching	By matching	By MS/MS
D5GFP0	D5GFP0	6	6	6	tr|D5GFP0|D5GFP0_TUBMM Trehalose-6-phosphate synthase OS=Tuber melanosporum (strain Mel28) GN=GSTUM_00001845001 PE=3 SV=1	1	6	6	6	2	2	2	5	5	4	0	0	0	2	2	2	5	5	4	0	0	0	2	2	2	5	5	4	0	0	0	19	19	19	54.171	480	480	0	16.829	By MS/MS	By MS/MS	By MS/MS	By MS/MS	By MS/MS
D5GFP6	D5GFP6	3	3	3	tr|D5GFP6|D5GFP6_TUBMM Uncharacterized protein OS=Tuber melanosporum (strain Mel28) GN=GSTUM_00001900001 PE=4 SV=1	1	3	3	3	3	3	3	3	3	3	1	1	2	3	3	3	3	3	3	1	1	2	3	3	3	3	3	3	1	1	2	6.6	6.6	6.6	46.898	425	425	0	17.419	By MS/MS	By MS/MS	By MS/MS	By MS/MS	By MS/MS
D5GFP7	D5GFP7	3	3	3	tr|D5GFP7|D5GFP7_TUBMM Uncharacterized protein OS=Tuber melanosporum (strain Mel28) GN=GSTUM_00001911001 PE=4 SV=1	1	3	3	3	0	0	0	3	3	1	0	0	0	0	0	0	3	3	1	0	0	0	0	0	0	3	3	1	0	0	0	11.3	11.3	11.3	37.96	336	336	0.001638	4.9809				By MS/MS	By matching
D5GFP8	D5GFP8	8	8	8	tr|D5GFP8|D5GFP8_TUBMM Uncharacterized protein OS=Tuber melanosporum (strain Mel28) GN=GSTUM_00001912001 PE=4 SV=1	1	8	8	8	2	3	2	5	6	5	2	1	0	2	3	2	5	6	5	2	1	0	2	3	2	5	6	5	2	1	0	7.9	7.9	7.9	149.18	1367	1367	0	33.661	By matching	By MS/MS	By matching	By MS/MS	By MS/MS
D5GFQ4	D5GFQ4	2	2	2	tr|D5GFQ4|D5GFQ4_TUBMM Uncharacterized protein OS=Tuber melanosporum (strain Mel28) GN=GSTUM_00007007001 PE=3 SV=1	1	2	2	2	1	2	2	2	2	2	1	0	0	1	2	2	2	2	2	1	0	0	1	2	2	2	2	2	1	0	0	8.7	8.7	8.7	31.292	277	277	0	8.2557	By matching	By MS/MS	By matching	By MS/MS	By matching
D5GFR0	D5GFR0	7	7	7	sp|D5GFR0|MTAP_TUBMM S-methyl-5-thioadenosine phosphorylase OS=Tuber melanosporum (strain Mel28) GN=GSTUM_00007013001 PE=3 SV=2	1	7	7	7	3	4	3	6	6	3	1	1	1	3	4	3	6	6	3	1	1	1	3	4	3	6	6	3	1	1	1	26.2	26.2	26.2	33.148	309	309	0	19.614	By MS/MS	By matching	By MS/MS	By MS/MS	By MS/MS
D5GFS5	D5GFS5	10	10	10	tr|D5GFS5|D5GFS5_TUBMM Uncharacterized protein OS=Tuber melanosporum (strain Mel28) GN=GSTUM_00007051001 PE=4 SV=1	1	10	10	10	10	10	10	10	10	10	4	3	3	10	10	10	10	10	10	4	3	3	10	10	10	10	10	10	4	3	3	68.2	68.2	68.2	22.564	201	201	0	271.24	By MS/MS	By MS/MS	By MS/MS	By MS/MS	By MS/MS
D5GFS6	D5GFS6	3	3	3	tr|D5GFS6|D5GFS6_TUBMM Uncharacterized protein OS=Tuber melanosporum (strain Mel28) GN=GSTUM_00007052001 PE=4 SV=1	1	3	3	3	3	3	3	3	3	3	0	0	0	3	3	3	3	3	3	0	0	0	3	3	3	3	3	3	0	0	0	40.6	40.6	40.6	11.377	106	106	0	129	By MS/MS	By MS/MS	By MS/MS	By MS/MS	By MS/MS
D5GFU0	D5GFU0	5	5	5	tr|D5GFU0|D5GFU0_TUBMM Uncharacterized protein OS=Tuber melanosporum (strain Mel28) GN=GSTUM_00007078001 PE=3 SV=1	1	5	5	5	4	4	4	5	5	4	2	2	2	4	4	4	5	5	4	2	2	2	4	4	4	5	5	4	2	2	2	16.6	16.6	16.6	56.602	524	524	0	86.063	By MS/MS	By MS/MS	By MS/MS	By MS/MS	By MS/MS
D5GFU3	D5GFU3	10	10	10	tr|D5GFU3|D5GFU3_TUBMM Uncharacterized protein OS=Tuber melanosporum (strain Mel28) GN=GSTUM_00007081001 PE=3 SV=1	1	10	10	10	7	7	7	9	9	9	0	0	0	7	7	7	9	9	9	0	0	0	7	7	7	9	9	9	0	0	0	37.1	37.1	37.1	33.115	307	307	0	95.549	By MS/MS	By MS/MS	By MS/MS	By MS/MS	By MS/MS
D5GFU5	D5GFU5	4	4	4	tr|D5GFU5|D5GFU5_TUBMM Uncharacterized protein OS=Tuber melanosporum (strain Mel28) GN=GSTUM_00007083001 PE=4 SV=1	1	4	4	4	1	0	1	2	3	4	0	0	0	1	0	1	2	3	4	0	0	0	1	0	1	2	3	4	0	0	0	19.6	19.6	19.6	32.658	311	311	0	10.491	By matching		By MS/MS	By MS/MS	By MS/MS
D5GFU6	D5GFU6	1	1	1	tr|D5GFU6|D5GFU6_TUBMM Uncharacterized protein OS=Tuber melanosporum (strain Mel28) GN=GSTUM_00007084001 PE=4 SV=1	1	1	1	1	1	1	1	0	1	0	0	0	0	1	1	1	0	1	0	0	0	0	1	1	1	0	1	0	0	0	0	3.7	3.7	3.7	50.188	458	458	0.00911	2.7044	By MS/MS	By MS/MS	By MS/MS		By MS/MS
D5GFV6	D5GFV6	6	6	6	tr|D5GFV6|D5GFV6_TUBMM Proliferating cell nuclear antigen OS=Tuber melanosporum (strain Mel28) GN=GSTUM_00007106001 PE=3 SV=1	1	6	6	6	2	1	2	3	6	5	0	0	0	2	1	2	3	6	5	0	0	0	2	1	2	3	6	5	0	0	0	37.2	37.2	37.2	31.312	285	285	0	19.761	By MS/MS	By matching	By matching	By MS/MS	By MS/MS
D5GFV9	D5GFV9	11	11	11	tr|D5GFV9|D5GFV9_TUBMM Folylpolyglutamate synthase OS=Tuber melanosporum (strain Mel28) GN=GSTUM_00007110001 PE=3 SV=1	1	11	11	11	7	7	8	10	9	11	2	1	3	7	7	8	10	9	11	2	1	3	7	7	8	10	9	11	2	1	3	21.5	21.5	21.5	56.994	521	521	0	28.815	By MS/MS	By MS/MS	By MS/MS	By MS/MS	By MS/MS
D5GFX0	D5GFX0	3	3	3	tr|D5GFX0|D5GFX0_TUBMM Uncharacterized protein OS=Tuber melanosporum (strain Mel28) GN=GSTUM_00001917001 PE=4 SV=1	1	3	3	3	2	2	2	3	3	2	0	0	0	2	2	2	3	3	2	0	0	0	2	2	2	3	3	2	0	0	0	18.6	18.6	18.6	27.801	253	253	0	14.659	By MS/MS	By MS/MS	By matching	By MS/MS	By MS/MS
D5GFX3	D5GFX3	2	2	2	tr|D5GFX3|D5GFX3_TUBMM Uncharacterized protein OS=Tuber melanosporum (strain Mel28) GN=GSTUM_00001922001 PE=4 SV=1	1	2	2	2	1	1	1	2	2	1	0	0	0	1	1	1	2	2	1	0	0	0	1	1	1	2	2	1	0	0	0	48	48	48	8.2393	75	75	0	8.409	By MS/MS	By MS/MS	By matching	By MS/MS	By MS/MS
D5GFY7	D5GFY7	12	12	12	tr|D5GFY7|D5GFY7_TUBMM Uncharacterized protein OS=Tuber melanosporum (strain Mel28) GN=GSTUM_00001952001 PE=3 SV=1	1	12	12	12	6	6	9	10	11	9	0	0	0	6	6	9	10	11	9	0	0	0	6	6	9	10	11	9	0	0	0	35	35	35	46.118	420	420	0	52.053	By MS/MS	By MS/MS	By MS/MS	By MS/MS	By MS/MS
D5GG20	D5GG20	5	5	5	tr|D5GG20|D5GG20_TUBMM Uncharacterized protein OS=Tuber melanosporum (strain Mel28) GN=GSTUM_00007160001 PE=4 SV=1	1	5	5	5	4	3	4	4	5	3	0	0	0	4	3	4	4	5	3	0	0	0	4	3	4	4	5	3	0	0	0	14	14	14	40.433	372	372	0	11.879	By MS/MS	By MS/MS	By MS/MS	By MS/MS	By MS/MS
D5GG28	D5GG28	2	2	2	tr|D5GG28|D5GG28_TUBMM Phosphatidate cytidylyltransferase OS=Tuber melanosporum (strain Mel28) GN=GSTUM_00001965001 PE=3 SV=1	1	2	2	2	1	2	1	1	2	1	0	1	1	1	2	1	1	2	1	0	1	1	1	2	1	1	2	1	0	1	1	8.4	8.4	8.4	52.247	462	462	0.0044021	3.1743	By matching	By MS/MS	By matching	By matching	By matching
D5GG57	D5GG57	8	8	8	tr|D5GG57|D5GG57_TUBMM Inosine-5-monophosphate dehydrogenase OS=Tuber melanosporum (strain Mel28) GN=GSTUM_00007206001 PE=3 SV=1	1	8	8	8	6	5	7	6	5	5	0	0	0	6	5	7	6	5	5	0	0	0	6	5	7	6	5	5	0	0	0	17.7	17.7	17.7	56.784	530	530	0	35.586	By MS/MS	By MS/MS	By MS/MS	By MS/MS	By MS/MS
D5GG59	D5GG59	2	2	2	tr|D5GG59|D5GG59_TUBMM Kinesin-like protein OS=Tuber melanosporum (strain Mel28) GN=GSTUM_00007208001 PE=3 SV=1	1	2	2	2	1	1	1	1	1	2	0	0	0	1	1	1	1	1	2	0	0	0	1	1	1	1	1	2	0	0	0	2.7	2.7	2.7	106.1	960	960	0.0057678	2.9956	By matching	By matching	By matching	By MS/MS	By MS/MS
D5GG60	D5GG60	2	2	2	tr|D5GG60|D5GG60_TUBMM Uncharacterized protein OS=Tuber melanosporum (strain Mel28) GN=GSTUM_00007209001 PE=4 SV=1	1	2	2	2	0	1	1	2	1	1	0	0	0	0	1	1	2	1	1	0	0	0	0	1	1	2	1	1	0	0	0	5.6	5.6	5.6	57.594	518	518	0	7.6138		By MS/MS	By MS/MS	By MS/MS	By MS/MS
D5GG61	D5GG61	5	5	5	tr|D5GG61|D5GG61_TUBMM Uncharacterized protein OS=Tuber melanosporum (strain Mel28) GN=GSTUM_00007211001 PE=3 SV=1	1	5	5	5	3	2	2	5	5	5	0	0	0	3	2	2	5	5	5	0	0	0	3	2	2	5	5	5	0	0	0	30	30	30	14.751	140	140	0	37.013	By MS/MS	By MS/MS	By MS/MS	By MS/MS	By MS/MS
D5GG67	D5GG67	4	4	4	tr|D5GG67|D5GG67_TUBMM Uncharacterized protein OS=Tuber melanosporum (strain Mel28) GN=GSTUM_00007235001 PE=4 SV=1	1	4	4	4	2	2	1	3	3	3	0	0	0	2	2	1	3	3	3	0	0	0	2	2	1	3	3	3	0	0	0	54.7	54.7	54.7	10.817	95	95	0	9.6885	By MS/MS	By MS/MS	By MS/MS	By MS/MS	By MS/MS
D5GG72	D5GG72	1	1	1	tr|D5GG72|D5GG72_TUBMM Uncharacterized protein OS=Tuber melanosporum (strain Mel28) GN=GSTUM_00007242001 PE=4 SV=1	1	1	1	1	1	1	1	1	1	1	0	0	0	1	1	1	1	1	1	0	0	0	1	1	1	1	1	1	0	0	0	9.2	9.2	9.2	13.22	131	131	0.0023401	4.0519	By MS/MS	By MS/MS	By MS/MS	By MS/MS	By MS/MS
D5GG75	D5GG75	2	2	2	tr|D5GG75|D5GG75_TUBMM Uncharacterized protein OS=Tuber melanosporum (strain Mel28) GN=GSTUM_00007245001 PE=4 SV=1	1	2	2	2	0	0	0	1	2	0	0	0	0	0	0	0	1	2	0	0	0	0	0	0	0	1	2	0	0	0	0	5.1	5.1	5.1	65.922	593	593	0.002259	3.5931				By MS/MS	By MS/MS
D5GG83	D5GG83	8	8	8	tr|D5GG83|D5GG83_TUBMM Uncharacterized protein OS=Tuber melanosporum (strain Mel28) GN=GSTUM_00001997001 PE=4 SV=1	1	8	8	8	8	8	7	8	8	8	2	1	1	8	8	7	8	8	8	2	1	1	8	8	7	8	8	8	2	1	1	35.5	35.5	35.5	27.399	259	259	0	51.278	By MS/MS	By MS/MS	By MS/MS	By MS/MS	By MS/MS
D5GG85	D5GG85	4	4	4	tr|D5GG85|D5GG85_TUBMM Uncharacterized protein OS=Tuber melanosporum (strain Mel28) GN=GSTUM_00001999001 PE=3 SV=1	1	4	4	4	2	1	1	4	4	4	0	0	0	2	1	1	4	4	4	0	0	0	2	1	1	4	4	4	0	0	0	12.2	12.2	12.2	41.112	386	386	0	11.039	By MS/MS	By MS/MS	By MS/MS	By MS/MS	By MS/MS
D5GG88	D5GG88	4	4	4	tr|D5GG88|D5GG88_TUBMM Uncharacterized protein OS=Tuber melanosporum (strain Mel28) GN=GSTUM_00002002001 PE=4 SV=1	1	4	4	4	3	3	4	4	4	4	0	0	0	3	3	4	4	4	4	0	0	0	3	3	4	4	4	4	0	0	0	31	31	31	18.46	171	171	0	43.911	By MS/MS	By MS/MS	By MS/MS	By MS/MS	By MS/MS
D5GG97	D5GG97	4	4	4	tr|D5GG97|D5GG97_TUBMM Uncharacterized protein OS=Tuber melanosporum (strain Mel28) GN=GSTUM_00007281001 PE=4 SV=1	1	4	4	4	3	3	3	4	3	3	0	0	0	3	3	3	4	3	3	0	0	0	3	3	3	4	3	3	0	0	0	7.2	7.2	7.2	60.19	529	529	0	16.78	By MS/MS	By MS/MS	By MS/MS	By MS/MS	By MS/MS
D5GGD7	D5GGD7	1	1	1	tr|D5GGD7|D5GGD7_TUBMM Uncharacterized protein OS=Tuber melanosporum (strain Mel28) GN=GSTUM_00007328001 PE=4 SV=1	1	1	1	1	0	0	0	1	0	1	0	0	0	0	0	0	1	0	1	0	0	0	0	0	0	1	0	1	0	0	0	1.4	1.4	1.4	108.1	973	973	0.0016681	5.3594				By MS/MS
D5GGE6	D5GGE6	11	11	11	tr|D5GGE6|D5GGE6_TUBMM Uncharacterized protein OS=Tuber melanosporum (strain Mel28) GN=GSTUM_00007342001 PE=4 SV=1	1	11	11	11	5	7	6	5	7	5	3	2	4	5	7	6	5	7	5	3	2	4	5	7	6	5	7	5	3	2	4	27	27	27	55.307	525	525	0	44.266	By MS/MS	By MS/MS	By MS/MS	By MS/MS	By MS/MS
D5GGE7	D5GGE7	1	1	1	tr|D5GGE7|D5GGE7_TUBMM Uncharacterized protein OS=Tuber melanosporum (strain Mel28) GN=GSTUM_00007343001 PE=4 SV=1	1	1	1	1	1	0	1	1	1	1	0	0	0	1	0	1	1	1	1	0	0	0	1	0	1	1	1	1	0	0	0	1.9	1.9	1.9	50.379	463	463	0.0091164	2.7045	By MS/MS		By matching	By MS/MS	By MS/MS
D5GGE8	D5GGE8	2	2	2	tr|D5GGE8|D5GGE8_TUBMM Uncharacterized protein OS=Tuber melanosporum (strain Mel28) GN=GSTUM_00007344001 PE=4 SV=1	1	2	2	2	1	1	1	1	2	2	1	0	1	1	1	1	1	2	2	1	0	1	1	1	1	1	2	2	1	0	1	9.9	9.9	9.9	26.342	242	242	0.0017167	5.7953	By matching	By matching	By matching	By MS/MS	By MS/MS
D5GGF4	D5GGF4	5	5	5	tr|D5GGF4|D5GGF4_TUBMM ATPase GET3 OS=Tuber melanosporum (strain Mel28) GN=GET3 PE=3 SV=1	1	5	5	5	2	1	3	4	4	4	1	1	2	2	1	3	4	4	4	1	1	2	2	1	3	4	4	4	1	1	2	18.3	18.3	18.3	36.899	333	333	0	21.688	By MS/MS	By matching	By matching	By MS/MS	By MS/MS
D5GGF7	D5GGF7	5	5	5	tr|D5GGF7|D5GGF7_TUBMM cAMP-dependent protein kinase regulatory subunit OS=Tuber melanosporum (strain Mel28) GN=GSTUM_00007366001 PE=3 SV=1	1	5	5	5	4	3	3	4	4	4	0	0	0	4	3	3	4	4	4	0	0	0	4	3	3	4	4	4	0	0	0	14.4	14.4	14.4	55.142	514	514	0	17.901	By MS/MS	By MS/MS	By MS/MS	By MS/MS	By MS/MS
D5GGF8	D5GGF8	1	1	1	tr|D5GGF8|D5GGF8_TUBMM Uncharacterized protein OS=Tuber melanosporum (strain Mel28) GN=GSTUM_00007367001 PE=4 SV=1	1	1	1	1	0	0	0	0	0	1	0	0	0	0	0	0	0	0	1	0	0	0	0	0	0	0	0	1	0	0	0	5.8	5.8	5.8	22.84	206	206	0.0058309	3.0627
D5GGI4	D5GGI4	18	18	18	tr|D5GGI4|D5GGI4_TUBMM Uncharacterized protein OS=Tuber melanosporum (strain Mel28) GN=GSTUM_00007402001 PE=4 SV=1	1	18	18	18	12	9	11	14	16	14	3	1	3	12	9	11	14	16	14	3	1	3	12	9	11	14	16	14	3	1	3	24.3	24.3	24.3	96.093	845	845	0	50.414	By MS/MS	By MS/MS	By MS/MS	By MS/MS	By MS/MS
D5GGJ1	D5GGJ1	1	1	1	tr|D5GGJ1|D5GGJ1_TUBMM Uncharacterized protein OS=Tuber melanosporum (strain Mel28) GN=GSTUM_00002041001 PE=4 SV=1	1	1	1	1	0	0	0	0	1	0	0	0	0	0	0	0	0	1	0	0	0	0	0	0	0	0	1	0	0	0	0	3.2	3.2	3.2	58.118	524	524	0.0058013	3.0396					By MS/MS
D5GGJ4	D5GGJ4	3	3	3	tr|D5GGJ4|D5GGJ4_TUBMM Eukaryotic translation initiation factor 3 subunit K OS=Tuber melanosporum (strain Mel28) GN=GSTUM_00007524001 PE=3 SV=1	1	3	3	3	3	3	2	2	3	3	0	0	0	3	3	2	2	3	3	0	0	0	3	3	2	2	3	3	0	0	0	18	18	18	26.622	233	233	0	21.266	By MS/MS	By MS/MS	By MS/MS	By MS/MS	By MS/MS
D5GGJ7	D5GGJ7	6	6	6	tr|D5GGJ7|D5GGJ7_TUBMM Uncharacterized protein OS=Tuber melanosporum (strain Mel28) GN=GSTUM_00007528001 PE=4 SV=1	1	6	6	6	0	1	1	4	6	5	2	3	1	0	1	1	4	6	5	2	3	1	0	1	1	4	6	5	2	3	1	11.3	11.3	11.3	76.733	684	684	0	21.31		By matching	By MS/MS	By MS/MS	By MS/MS
D5GGJ8	D5GGJ8	6	6	6	tr|D5GGJ8|D5GGJ8_TUBMM RuvB-like helicase OS=Tuber melanosporum (strain Mel28) GN=GSTUM_00007529001 PE=3 SV=1	1	6	6	6	4	4	4	5	6	6	0	0	0	4	4	4	5	6	6	0	0	0	4	4	4	5	6	6	0	0	0	19	19	19	49.966	458	458	0	24.163	By MS/MS	By MS/MS	By MS/MS	By MS/MS	By MS/MS
D5GGK3	D5GGK3	9	9	9	tr|D5GGK3|D5GGK3_TUBMM Uncharacterized protein OS=Tuber melanosporum (strain Mel28) GN=GSTUM_00007534001 PE=4 SV=1	1	9	9	9	7	6	7	8	8	7	3	3	3	7	6	7	8	8	7	3	3	3	7	6	7	8	8	7	3	3	3	44.9	44.9	44.9	26.649	236	236	0	147.87	By MS/MS	By MS/MS	By MS/MS	By MS/MS	By MS/MS
D5GGK4	D5GGK4	7	7	7	tr|D5GGK4|D5GGK4_TUBMM Uncharacterized protein OS=Tuber melanosporum (strain Mel28) GN=GSTUM_00007537001 PE=4 SV=1	1	7	7	7	4	5	5	6	7	6	0	0	0	4	5	5	6	7	6	0	0	0	4	5	5	6	7	6	0	0	0	27.3	27.3	27.3	40.389	373	373	0	25.58	By MS/MS	By MS/MS	By MS/MS	By MS/MS	By MS/MS
D5GGK5	D5GGK5	2	2	2	tr|D5GGK5|D5GGK5_TUBMM Uncharacterized protein OS=Tuber melanosporum (strain Mel28) GN=GSTUM_00007538001 PE=3 SV=1	1	2	2	2	0	0	1	1	1	2	0	0	0	0	0	1	1	1	2	0	0	0	0	0	1	1	1	2	0	0	0	6.1	6.1	6.1	32.12	293	293	0.0037258	3.4042			By matching	By MS/MS	By MS/MS
D5GGK7	D5GGK7	2	2	2	tr|D5GGK7|D5GGK7_TUBMM Uncharacterized protein OS=Tuber melanosporum (strain Mel28) GN=GSTUM_00007540001 PE=4 SV=1	1	2	2	2	2	2	2	1	1	1	0	0	0	2	2	2	1	1	1	0	0	0	2	2	2	1	1	1	0	0	0	5.3	5.3	5.3	47.003	433	433	0.0016736	5.4368	By MS/MS	By MS/MS	By MS/MS	By MS/MS	By MS/MS
D5GGK8	D5GGK8	43	43	43	tr|D5GGK8|D5GGK8_TUBMM Uncharacterized protein OS=Tuber melanosporum (strain Mel28) GN=GSTUM_00007541001 PE=3 SV=1	1	43	43	43	31	27	29	37	36	34	13	9	10	31	27	29	37	36	34	13	9	10	31	27	29	37	36	34	13	9	10	51	51	51	98.032	868	868	0	323.31	By MS/MS	By MS/MS	By MS/MS	By MS/MS	By MS/MS
D5GGK9	D5GGK9	1	1	1	tr|D5GGK9|D5GGK9_TUBMM Uncharacterized protein OS=Tuber melanosporum (strain Mel28) GN=GSTUM_00007542001 PE=3 SV=1	1	1	1	1	1	1	1	1	1	1	0	0	0	1	1	1	1	1	1	0	0	0	1	1	1	1	1	1	0	0	0	2.9	2.9	2.9	39.076	347	347	0.001692	5.6037	By MS/MS	By MS/MS	By MS/MS	By MS/MS	By MS/MS
D5GGL0	D5GGL0	2	2	2	tr|D5GGL0|D5GGL0_TUBMM Uncharacterized protein OS=Tuber melanosporum (strain Mel28) GN=GSTUM_00007543001 PE=4 SV=1	1	2	2	2	2	2	2	1	1	0	0	0	1	2	2	2	1	1	0	0	0	1	2	2	2	1	1	0	0	0	1	12.6	12.6	12.6	21.41	199	199	0	10.708	By MS/MS	By MS/MS	By MS/MS	By MS/MS	By MS/MS
D5GGN7	D5GGN7	20	20	20	tr|D5GGN7|D5GGN7_TUBMM Dihydrolipoyl dehydrogenase OS=Tuber melanosporum (strain Mel28) GN=GSTUM_00007439001 PE=3 SV=1	1	20	20	20	13	15	13	19	17	18	2	1	1	13	15	13	19	17	18	2	1	1	13	15	13	19	17	18	2	1	1	52.6	52.6	52.6	53.936	506	506	0	152.5	By MS/MS	By MS/MS	By MS/MS	By MS/MS	By MS/MS
D5GGP3	D5GGP3	1	1	1	tr|D5GGP3|D5GGP3_TUBMM Uncharacterized protein OS=Tuber melanosporum (strain Mel28) GN=GSTUM_00007452001 PE=4 SV=1	1	1	1	1	0	0	0	1	1	1	0	0	0	0	0	0	1	1	1	0	0	0	0	0	0	1	1	1	0	0	0	3.8	3.8	3.8	41.981	367	367	0.0057845	3.0171				By MS/MS	By matching
D5GGP4	D5GGP4	14	14	14	tr|D5GGP4|D5GGP4_TUBMM Uncharacterized protein OS=Tuber melanosporum (strain Mel28) GN=GSTUM_00007453001 PE=4 SV=1	1	14	14	14	10	9	12	13	13	13	3	3	2	10	9	12	13	13	13	3	3	2	10	9	12	13	13	13	3	3	2	41.4	41.4	41.4	43.633	382	382	0	97.189	By MS/MS	By MS/MS	By MS/MS	By MS/MS	By MS/MS
D5GGP7	D5GGP7	3	3	3	tr|D5GGP7|D5GGP7_TUBMM Uncharacterized protein OS=Tuber melanosporum (strain Mel28) GN=GSTUM_00007457001 PE=4 SV=1	1	3	3	3	1	1	0	0	0	2	0	0	0	1	1	0	0	0	2	0	0	0	1	1	0	0	0	2	0	0	0	6.5	6.5	6.5	92.797	840	840	0.0017109	5.7521	By MS/MS	By matching
D5GGQ0;D5GKA5;D5GB50;D5GH69	D5GGQ0;D5GKA5;D5GB50;D5GH69	8;7;7;7	8;7;7;7	1;0;0;0	tr|D5GGQ0|D5GGQ0_TUBMM Uncharacterized protein OS=Tuber melanosporum (strain Mel28) GN=GSTUM_00007461001 PE=4 SV=1;tr|D5GKA5|D5GKA5_TUBMM Uncharacterized protein OS=Tuber melanosporum (strain Mel28) GN=GSTUM_00009449001 PE=4 SV=1;tr|D5GB50|D5GB50_TUBMM Unc	4	8	8	1	5	5	5	8	8	8	6	5	5	5	5	5	8	8	8	6	5	5	0	0	0	1	1	1	0	0	0	42.5	42.5	6.5	17.452	153	153;160;205;306	0	136.58	By MS/MS	By MS/MS	By MS/MS	By MS/MS	By MS/MS
D5GGQ7	D5GGQ7	1	1	1	tr|D5GGQ7|D5GGQ7_TUBMM Uncharacterized protein OS=Tuber melanosporum (strain Mel28) GN=GSTUM_00007469001 PE=4 SV=1	1	1	1	1	1	0	1	1	1	0	0	0	0	1	0	1	1	1	0	0	0	0	1	0	1	1	1	0	0	0	0	1.6	1.6	1.6	82.107	748	748	0.0037064	3.3451	By matching		By matching	By MS/MS	By matching
D5GGS1	D5GGS1	15	15	15	tr|D5GGS1|D5GGS1_TUBMM 1,3-beta-glucanosyltransferase OS=Tuber melanosporum (strain Mel28) GN=GSTUM_00007490001 PE=3 SV=1	1	15	15	15	13	12	11	13	14	14	1	1	1	13	12	11	13	14	14	1	1	1	13	12	11	13	14	14	1	1	1	30.9	30.9	30.9	56.12	528	528	0	150.12	By MS/MS	By MS/MS	By MS/MS	By MS/MS	By MS/MS
D5GGT1	D5GGT1	12	12	12	tr|D5GGT1|D5GGT1_TUBMM Uncharacterized protein OS=Tuber melanosporum (strain Mel28) GN=GSTUM_00007500001 PE=4 SV=1	1	12	12	12	4	4	3	11	6	7	0	0	1	4	4	3	11	6	7	0	0	1	4	4	3	11	6	7	0	0	1	32.4	32.4	32.4	69.279	642	642	0	40.925	By MS/MS	By MS/MS	By MS/MS	By MS/MS	By MS/MS
D5GGT2	D5GGT2	16	16	16	tr|D5GGT2|D5GGT2_TUBMM Uncharacterized protein OS=Tuber melanosporum (strain Mel28) GN=GSTUM_00007501001 PE=4 SV=1	1	16	16	16	11	12	14	11	12	12	0	0	0	11	12	14	11	12	12	0	0	0	11	12	14	11	12	12	0	0	0	22.2	22.2	22.2	121.66	1097	1097	0	106.1	By MS/MS	By MS/MS	By MS/MS	By MS/MS	By MS/MS
D5GGU1	D5GGU1	1	1	1	tr|D5GGU1|D5GGU1_TUBMM Uncharacterized protein OS=Tuber melanosporum (strain Mel28) GN=GSTUM_00007513001 PE=4 SV=1	1	1	1	1	0	0	0	1	1	0	0	0	0	0	0	0	1	1	0	0	0	0	0	0	0	1	1	0	0	0	0	4.8	4.8	4.8	45.947	415	415	0.0022883	3.7787				By MS/MS	By MS/MS
D5GGU2	D5GGU2	2	2	2	tr|D5GGU2|D5GGU2_TUBMM Uncharacterized protein OS=Tuber melanosporum (strain Mel28) GN=GSTUM_00007514001 PE=3 SV=1	1	2	2	2	2	1	0	0	0	1	0	0	0	2	1	0	0	0	1	0	0	0	2	1	0	0	0	1	0	0	0	3.6	3.6	3.6	57.262	521	521	0.0037092	3.3461	By MS/MS	By MS/MS
D5GGU4	D5GGU4	4	4	4	tr|D5GGU4|D5GGU4_TUBMM Uncharacterized protein OS=Tuber melanosporum (strain Mel28) GN=GSTUM_00007516001 PE=4 SV=1	1	4	4	4	3	4	4	2	3	3	0	0	0	3	4	4	2	3	3	0	0	0	3	4	4	2	3	3	0	0	0	6.3	6.3	6.3	98.562	920	920	0	9.8477	By MS/MS	By MS/MS	By MS/MS	By MS/MS	By MS/MS
D5GGU7	D5GGU7	4	4	4	tr|D5GGU7|D5GGU7_TUBMM Histone chaperone OS=Tuber melanosporum (strain Mel28) GN=GSTUM_00007519001 PE=3 SV=1	1	4	4	4	3	4	3	4	4	4	0	1	1	3	4	3	4	4	4	0	1	1	3	4	3	4	4	4	0	1	1	23.3	23.3	23.3	30.593	283	283	0	108.2	By MS/MS	By MS/MS	By MS/MS	By MS/MS	By MS/MS
D5GGV2	D5GGV2	8	8	8	tr|D5GGV2|D5GGV2_TUBMM Uncharacterized protein OS=Tuber melanosporum (strain Mel28) GN=GSTUM_00002048001 PE=4 SV=1	1	8	8	8	2	3	2	6	7	6	1	1	2	2	3	2	6	7	6	1	1	2	2	3	2	6	7	6	1	1	2	18.8	18.8	18.8	43.739	389	389	0	31.238	By matching	By matching	By matching	By MS/MS	By MS/MS
D5GGV3	D5GGV3	12	12	12	tr|D5GGV3|D5GGV3_TUBMM Uncharacterized protein OS=Tuber melanosporum (strain Mel28) GN=GSTUM_00002049001 PE=4 SV=1	1	12	12	12	11	10	10	9	9	6	1	1	0	11	10	10	9	9	6	1	1	0	11	10	10	9	9	6	1	1	0	25.4	25.4	25.4	79.06	710	710	0	103.12	By MS/MS	By MS/MS	By MS/MS	By MS/MS	By MS/MS
D5GGX7	D5GGX7	3	3	3	tr|D5GGX7|D5GGX7_TUBMM Uncharacterized protein OS=Tuber melanosporum (strain Mel28) GN=GSTUM_00007602001 PE=4 SV=1	1	3	3	3	2	1	1	2	1	2	0	0	0	2	1	1	2	1	2	0	0	0	2	1	1	2	1	2	0	0	0	8.2	8.2	8.2	43.033	391	391	0.00089526	6.6761	By MS/MS	By MS/MS	By MS/MS	By MS/MS	By MS/MS
D5GGY1	D5GGY1	7	7	7	tr|D5GGY1|D5GGY1_TUBMM Uncharacterized protein OS=Tuber melanosporum (strain Mel28) GN=GSTUM_00007611001 PE=4 SV=1	1	7	7	7	5	4	6	7	7	6	0	0	0	5	4	6	7	7	6	0	0	0	5	4	6	7	7	6	0	0	0	31.6	31.6	31.6	31.883	288	288	0	18.574	By MS/MS	By MS/MS	By MS/MS	By MS/MS	By MS/MS
D5GGY2	D5GGY2	5	5	5	tr|D5GGY2|D5GGY2_TUBMM Uncharacterized protein OS=Tuber melanosporum (strain Mel28) GN=GSTUM_00007613001 PE=4 SV=1	1	5	5	5	5	5	4	4	4	4	1	1	1	5	5	4	4	4	4	1	1	1	5	5	4	4	4	4	1	1	1	22.1	22.1	22.1	33.429	303	303	0	23.654	By MS/MS	By MS/MS	By MS/MS	By MS/MS	By MS/MS
D5GGY6	D5GGY6	3	3	3	tr|D5GGY6|D5GGY6_TUBMM 3-hydroxyisobutyryl-CoA hydrolase, mitochondrial OS=Tuber melanosporum (strain Mel28) GN=GSTUM_00007620001 PE=3 SV=1	1	3	3	3	0	1	1	3	3	2	0	0	0	0	1	1	3	3	2	0	0	0	0	1	1	3	3	2	0	0	0	8	8	8	53.105	474	474	0.0016821	5.4921		By MS/MS	By MS/MS	By MS/MS	By MS/MS
D5GGZ0	D5GGZ0	6	6	6	tr|D5GGZ0|D5GGZ0_TUBMM Uncharacterized protein OS=Tuber melanosporum (strain Mel28) GN=GSTUM_00007624001 PE=4 SV=1	1	6	6	6	5	2	3	4	4	5	0	0	0	5	2	3	4	4	5	0	0	0	5	2	3	4	4	5	0	0	0	16.8	16.8	16.8	60.452	578	578	0	31.792	By MS/MS	By MS/MS	By MS/MS	By MS/MS	By MS/MS
D5GH05	D5GH05	1	1	1	tr|D5GH05|D5GH05_TUBMM Uncharacterized protein OS=Tuber melanosporum (strain Mel28) GN=GSTUM_00007642001 PE=4 SV=1	1	1	1	1	0	0	0	1	0	0	0	0	0	0	0	0	1	0	0	0	0	0	0	0	0	1	0	0	0	0	0	0.8	0.8	0.8	135.97	1217	1217	0.0058097	3.0438				By MS/MS
D5GH13	D5GH13	6	6	6	tr|D5GH13|D5GH13_TUBMM Uncharacterized protein OS=Tuber melanosporum (strain Mel28) GN=GSTUM_00007651001 PE=3 SV=1	1	6	6	6	4	4	5	5	5	4	1	0	1	4	4	5	5	5	4	1	0	1	4	4	5	5	5	4	1	0	1	23.7	23.7	23.7	37.74	337	337	0	19.448	By MS/MS	By MS/MS	By MS/MS	By MS/MS	By MS/MS
D5GH16	D5GH16	4	4	4	tr|D5GH16|D5GH16_TUBMM Uncharacterized protein OS=Tuber melanosporum (strain Mel28) GN=GSTUM_00007655001 PE=4 SV=1	1	4	4	4	4	4	3	2	3	2	1	1	1	4	4	3	2	3	2	1	1	1	4	4	3	2	3	2	1	1	1	9.9	9.9	9.9	54.358	485	485	0	13.958	By MS/MS	By MS/MS	By MS/MS	By MS/MS	By MS/MS
D5GH38	D5GH38	15	15	15	tr|D5GH38|D5GH38_TUBMM Uncharacterized protein OS=Tuber melanosporum (strain Mel28) GN=GSTUM_00007689001 PE=3 SV=1	1	15	15	15	10	10	9	14	13	13	0	0	2	10	10	9	14	13	13	0	0	2	10	10	9	14	13	13	0	0	2	31.3	31.3	31.3	59.761	550	550	0	61.69	By MS/MS	By MS/MS	By MS/MS	By MS/MS	By MS/MS
D5GH40	D5GH40	6	6	6	tr|D5GH40|D5GH40_TUBMM Uncharacterized protein OS=Tuber melanosporum (strain Mel28) GN=GSTUM_00007691001 PE=4 SV=1	1	6	6	6	3	2	3	4	3	4	1	1	1	3	2	3	4	3	4	1	1	1	3	2	3	4	3	4	1	1	1	9	9	9	101.59	938	938	0	17.494	By MS/MS	By MS/MS	By MS/MS	By MS/MS	By MS/MS
D5GH41	D5GH41	5	5	5	tr|D5GH41|D5GH41_TUBMM Uncharacterized protein OS=Tuber melanosporum (strain Mel28) GN=GSTUM_00007692001 PE=4 SV=1	1	5	5	5	3	3	1	2	4	4	0	0	0	3	3	1	2	4	4	0	0	0	3	3	1	2	4	4	0	0	0	9.3	9.3	9.3	80.263	719	719	0	13.679	By MS/MS	By MS/MS	By MS/MS	By MS/MS	By MS/MS
D5GH42	D5GH42	2	2	2	tr|D5GH42|D5GH42_TUBMM Uncharacterized protein OS=Tuber melanosporum (strain Mel28) GN=GSTUM_00007693001 PE=3 SV=1	1	2	2	2	1	0	0	1	1	1	0	0	0	1	0	0	1	1	1	0	0	0	1	0	0	1	1	1	0	0	0	9.3	9.3	9.3	36.18	323	323	0.0022918	3.7913	By MS/MS			By MS/MS	By matching
D5GH51	D5GH51	3	3	3	tr|D5GH51|D5GH51_TUBMM Uncharacterized protein OS=Tuber melanosporum (strain Mel28) GN=GSTUM_00007704001 PE=4 SV=1	1	3	3	3	2	1	2	3	3	3	0	0	0	2	1	2	3	3	3	0	0	0	2	1	2	3	3	3	0	0	0	18.6	18.6	18.6	19.141	172	172	0	15.005	By MS/MS	By MS/MS	By MS/MS	By MS/MS	By MS/MS
D5GH63	D5GH63	16	16	16	tr|D5GH63|D5GH63_TUBMM T-complex protein 1 subunit gamma OS=Tuber melanosporum (strain Mel28) GN=GSTUM_00007765001 PE=3 SV=1	1	16	16	16	14	11	13	11	13	12	6	5	6	14	11	13	11	13	12	6	5	6	14	11	13	11	13	12	6	5	6	35.3	35.3	35.3	58.953	538	538	0	84.171	By MS/MS	By MS/MS	By MS/MS	By MS/MS	By MS/MS
D5GH74	D5GH74	8	8	8	tr|D5GH74|D5GH74_TUBMM Uncharacterized protein OS=Tuber melanosporum (strain Mel28) GN=GSTUM_00007779001 PE=4 SV=1	1	8	8	8	3	4	4	4	6	6	3	3	2	3	4	4	4	6	6	3	3	2	3	4	4	4	6	6	3	3	2	8	8	8	143.5	1325	1325	0	27.64	By MS/MS	By MS/MS	By MS/MS	By MS/MS	By MS/MS
D5GH80	D5GH80	2	2	2	tr|D5GH80|D5GH80_TUBMM Translation machinery-associated protein 22 OS=Tuber melanosporum (strain Mel28) GN=GSTUM_00007786001 PE=3 SV=1	1	2	2	2	1	1	1	1	2	2	0	0	0	1	1	1	1	2	2	0	0	0	1	1	1	1	2	2	0	0	0	7	7	7	22.362	200	200	0.0023659	4.151	By matching	By MS/MS	By matching	By MS/MS	By MS/MS
D5GH83	D5GH83	2	2	2	tr|D5GH83|D5GH83_TUBMM Adenylyl cyclase-associated protein OS=Tuber melanosporum (strain Mel28) GN=GSTUM_00007790001 PE=3 SV=1	1	2	2	2	0	0	0	2	2	2	0	0	0	0	0	0	2	2	2	0	0	0	0	0	0	2	2	2	0	0	0	5.4	5.4	5.4	55.802	520	520	0.0008658	5.9954				By MS/MS	By MS/MS
D5GH84	D5GH84	3	3	3	tr|D5GH84|D5GH84_TUBMM Uncharacterized protein OS=Tuber melanosporum (strain Mel28) GN=GSTUM_00007791001 PE=3 SV=1	1	3	3	3	2	2	3	2	3	2	1	1	1	2	2	3	2	3	2	1	1	1	2	2	3	2	3	2	1	1	1	41.2	41.2	41.2	7.6258	68	68	0	12.588	By MS/MS	By MS/MS	By MS/MS	By MS/MS	By MS/MS
D5GH91	D5GH91	1	1	1	tr|D5GH91|D5GH91_TUBMM Uncharacterized protein OS=Tuber melanosporum (strain Mel28) GN=GSTUM_00007800001 PE=4 SV=1	1	1	1	1	1	1	0	0	1	1	0	0	0	1	1	0	0	1	1	0	0	0	1	1	0	0	1	1	0	0	0	1	1	1	98.873	896	896	0.0090909	2.6986	By MS/MS	By MS/MS			By matching
D5GH99	D5GH99	17	17	17	tr|D5GH99|D5GH99_TUBMM Uncharacterized protein OS=Tuber melanosporum (strain Mel28) GN=GSTUM_00007713001 PE=4 SV=1	1	17	17	17	13	11	10	16	16	14	1	2	2	13	11	10	16	16	14	1	2	2	13	11	10	16	16	14	1	2	2	24.7	24.7	24.7	101.25	894	894	0	73.546	By MS/MS	By MS/MS	By MS/MS	By MS/MS	By MS/MS
D5GHB3	D5GHB3	4	4	4	tr|D5GHB3|D5GHB3_TUBMM Uncharacterized protein OS=Tuber melanosporum (strain Mel28) GN=GSTUM_00007732001 PE=4 SV=1	1	4	4	4	1	2	2	3	4	4	0	0	0	1	2	2	3	4	4	0	0	0	1	2	2	3	4	4	0	0	0	12	12	12	53.886	493	493	0	20.206	By MS/MS	By MS/MS	By MS/MS	By MS/MS	By MS/MS
D5GHC0	D5GHC0	4	4	4	tr|D5GHC0|D5GHC0_TUBMM Uncharacterized protein OS=Tuber melanosporum (strain Mel28) GN=GSTUM_00007742001 PE=3 SV=1	1	4	4	4	3	3	4	2	2	2	1	1	1	3	3	4	2	2	2	1	1	1	3	3	4	2	2	2	1	1	1	14.1	14.1	14.1	43.031	403	403	0	13.858	By MS/MS	By MS/MS	By MS/MS	By MS/MS	By MS/MS
D5GHC7	D5GHC7	3	3	3	tr|D5GHC7|D5GHC7_TUBMM Uncharacterized protein OS=Tuber melanosporum (strain Mel28) GN=GSTUM_00007755001 PE=4 SV=1	1	3	3	3	2	2	3	3	3	2	1	0	1	2	2	3	3	3	2	1	0	1	2	2	3	3	3	2	1	0	1	8.9	8.9	8.9	48.005	414	414	0	10.808	By MS/MS	By MS/MS	By MS/MS	By MS/MS	By MS/MS
D5GHF8	D5GHF8	2	2	2	tr|D5GHF8|D5GHF8_TUBMM Uncharacterized protein OS=Tuber melanosporum (strain Mel28) GN=GSTUM_00007844001 PE=4 SV=1	1	2	2	2	1	1	1	2	2	1	0	0	0	1	1	1	2	2	1	0	0	0	1	1	1	2	2	1	0	0	0	13.1	13.1	13.1	27.038	252	252	0	7.9223	By matching	By matching	By matching	By MS/MS	By MS/MS
D5GHH4	D5GHH4	2	2	2	tr|D5GHH4|D5GHH4_TUBMM Uncharacterized protein OS=Tuber melanosporum (strain Mel28) GN=GSTUM_00007877001 PE=4 SV=1	1	2	2	2	1	1	1	1	1	2	0	0	0	1	1	1	1	1	2	0	0	0	1	1	1	1	1	2	0	0	0	5.3	5.3	5.3	44.498	416	416	0.0023346	4.0131	By matching	By matching	By MS/MS	By MS/MS	By MS/MS
D5GHI8	D5GHI8	1	1	1	tr|D5GHI8|D5GHI8_TUBMM Uncharacterized protein OS=Tuber melanosporum (strain Mel28) GN=GSTUM_00007936001 PE=4 SV=1	1	1	1	1	1	1	1	0	0	0	1	1	1	1	1	1	0	0	0	1	1	1	1	1	1	0	0	0	1	1	1	0.7	0.7	0.7	235.54	2136	2136	0.0023274	3.9812	By MS/MS	By MS/MS	By MS/MS
D5GHJ1	D5GHJ1	1	1	1	tr|D5GHJ1|D5GHJ1_TUBMM Uncharacterized protein OS=Tuber melanosporum (strain Mel28) GN=GSTUM_00007939001 PE=3 SV=1	1	1	1	1	0	1	0	1	1	0	0	0	0	0	1	0	1	1	0	0	0	0	0	1	0	1	1	0	0	0	0	9.4	9.4	9.4	22.925	202	202	0.0022607	3.5967		By matching		By matching	By MS/MS
D5GHJ8	D5GHJ8	10	10	10	tr|D5GHJ8|D5GHJ8_TUBMM Multifunctional tryptophan biosynthesis protein OS=Tuber melanosporum (strain Mel28) GN=GSTUM_00007952001 PE=3 SV=1	1	10	10	10	7	6	7	9	10	9	2	2	1	7	6	7	9	10	9	2	2	1	7	6	7	9	10	9	2	2	1	15.8	15.8	15.8	82.215	760	760	0	33.955	By MS/MS	By MS/MS	By MS/MS	By MS/MS	By MS/MS
D5GHJ9	D5GHJ9	4	4	4	tr|D5GHJ9|D5GHJ9_TUBMM Uncharacterized protein OS=Tuber melanosporum (strain Mel28) GN=GSTUM_00007953001 PE=4 SV=1	1	4	4	4	4	4	4	4	4	4	4	3	3	4	4	4	4	4	4	4	3	3	4	4	4	4	4	4	4	3	3	14.7	14.7	14.7	22.882	225	225	0	90.542	By MS/MS	By MS/MS	By MS/MS	By MS/MS	By MS/MS
D5GHK2	D5GHK2	13	13	13	tr|D5GHK2|D5GHK2_TUBMM Uncharacterized protein OS=Tuber melanosporum (strain Mel28) GN=GSTUM_00007956001 PE=3 SV=1	1	13	13	13	10	10	11	10	10	11	0	2	0	10	10	11	10	10	11	0	2	0	10	10	11	10	10	11	0	2	0	43.3	43.3	43.3	38.565	353	353	0	43.152	By MS/MS	By MS/MS	By MS/MS	By MS/MS	By MS/MS
D5GHK3	D5GHK3	11	11	11	tr|D5GHK3|D5GHK3_TUBMM Uncharacterized protein OS=Tuber melanosporum (strain Mel28) GN=GSTUM_00007957001 PE=3 SV=1	1	11	11	11	8	6	6	11	11	10	2	1	2	8	6	6	11	11	10	2	1	2	8	6	6	11	11	10	2	1	2	68.5	68.5	68.5	20.637	181	181	0	138.37	By MS/MS	By MS/MS	By MS/MS	By MS/MS	By MS/MS
D5GHK6	D5GHK6	2	2	2	tr|D5GHK6|D5GHK6_TUBMM Uncharacterized protein OS=Tuber melanosporum (strain Mel28) GN=GSTUM_00007960001 PE=4 SV=1	1	2	2	2	0	0	1	2	1	2	1	1	1	0	0	1	2	1	2	1	1	1	0	0	1	2	1	2	1	1	1	12.7	12.7	12.7	17.32	165	165	0.0023184	3.9339			By matching	By MS/MS	By MS/MS
D5GHL5	D5GHL5	4	4	4	tr|D5GHL5|D5GHL5_TUBMM Uncharacterized protein OS=Tuber melanosporum (strain Mel28) GN=GSTUM_00007976001 PE=4 SV=1	1	4	4	4	1	1	1	1	2	4	0	0	0	1	1	1	1	2	4	0	0	0	1	1	1	1	2	4	0	0	0	12.8	12.8	12.8	34.345	328	328	0	44.135	By MS/MS	By MS/MS	By MS/MS	By MS/MS	By MS/MS
D5GHM0	D5GHM0	5	5	5	tr|D5GHM0|D5GHM0_TUBMM Uncharacterized protein OS=Tuber melanosporum (strain Mel28) GN=GSTUM_00008034001 PE=4 SV=1	1	5	5	5	2	2	3	3	2	3	0	0	0	2	2	3	3	2	3	0	0	0	2	2	3	3	2	3	0	0	0	17.3	17.3	17.3	33.052	295	295	0	23.863	By MS/MS	By matching	By MS/MS	By MS/MS	By MS/MS
D5GHM3	D5GHM3	1	1	1	tr|D5GHM3|D5GHM3_TUBMM Uncharacterized protein OS=Tuber melanosporum (strain Mel28) GN=GSTUM_00008041001 PE=4 SV=1	1	1	1	1	1	1	1	1	1	1	1	0	1	1	1	1	1	1	1	1	0	1	1	1	1	1	1	1	1	0	1	11.7	11.7	11.7	20.964	213	213	0	90.929	By MS/MS	By MS/MS	By MS/MS	By MS/MS	By MS/MS
D5GHP2	D5GHP2	2	2	2	sp|D5GHP2|AMPP2_TUBMM Probable Xaa-Pro aminopeptidase GSTUM_00008071001 OS=Tuber melanosporum (strain Mel28) GN=GSTUM_00008071001 PE=3 SV=1	1	2	2	2	2	2	2	1	2	2	1	0	0	2	2	2	1	2	2	1	0	0	2	2	2	1	2	2	1	0	0	4.4	4.4	4.4	50.792	455	455	0	14.561	By MS/MS	By MS/MS	By MS/MS	By MS/MS	By MS/MS
D5GHQ3	D5GHQ3	2	2	2	tr|D5GHQ3|D5GHQ3_TUBMM 40S ribosomal protein S27 OS=Tuber melanosporum (strain Mel28) GN=GSTUM_00007992001 PE=3 SV=1	1	2	2	2	2	2	2	2	2	2	1	0	1	2	2	2	2	2	2	1	0	1	2	2	2	2	2	2	1	0	1	13.3	13.3	13.3	12.574	113	113	0.0057971	3.0362	By MS/MS	By matching	By MS/MS	By MS/MS	By matching
D5GHQ6	D5GHQ6	20	20	20	tr|D5GHQ6|D5GHQ6_TUBMM Uncharacterized protein OS=Tuber melanosporum (strain Mel28) GN=GSTUM_00007995001 PE=4 SV=1	1	20	20	20	12	11	12	19	18	15	0	0	0	12	11	12	19	18	15	0	0	0	12	11	12	19	18	15	0	0	0	56.4	56.4	56.4	59.042	541	541	0	152.14	By MS/MS	By MS/MS	By MS/MS	By MS/MS	By MS/MS
D5GHQ7	D5GHQ7	1	1	1	tr|D5GHQ7|D5GHQ7_TUBMM Uncharacterized protein OS=Tuber melanosporum (strain Mel28) GN=GSTUM_00007996001 PE=4 SV=1	1	1	1	1	1	1	1	1	1	1	0	0	0	1	1	1	1	1	1	0	0	0	1	1	1	1	1	1	0	0	0	7.6	7.6	7.6	20.757	184	184	0.0015974	4.3584	By MS/MS	By MS/MS	By MS/MS	By matching	By matching
D5GHQ8	D5GHQ8	16	16	16	tr|D5GHQ8|D5GHQ8_TUBMM Alanine--tRNA ligase OS=Tuber melanosporum (strain Mel28) GN=ALA1 PE=3 SV=1	1	16	16	16	8	5	7	9	8	9	3	1	2	8	5	7	9	8	9	3	1	2	8	5	7	9	8	9	3	1	2	20.8	20.8	20.8	107.14	959	959	0	58.681	By MS/MS	By MS/MS	By MS/MS	By MS/MS	By MS/MS
D5GHR0	D5GHR0	4	4	4	tr|D5GHR0|D5GHR0_TUBMM Uncharacterized protein OS=Tuber melanosporum (strain Mel28) GN=GSTUM_00008000001 PE=3 SV=1	1	4	4	4	2	1	2	4	3	3	0	0	0	2	1	2	4	3	3	0	0	0	2	1	2	4	3	3	0	0	0	16.2	16.2	16.2	21.793	198	198	0	15.034	By MS/MS	By MS/MS	By MS/MS	By MS/MS	By MS/MS
D5GHR3	D5GHR3	7	7	7	tr|D5GHR3|D5GHR3_TUBMM Uncharacterized protein OS=Tuber melanosporum (strain Mel28) GN=GSTUM_00008004001 PE=3 SV=1	1	7	7	7	2	2	1	4	4	5	2	1	1	2	2	1	4	4	5	2	1	1	2	2	1	4	4	5	2	1	1	21.4	21.4	21.4	43.924	388	388	0	17.772	By MS/MS	By MS/MS	By MS/MS	By MS/MS	By MS/MS
D5GHS1	D5GHS1	4	4	4	tr|D5GHS1|D5GHS1_TUBMM Uncharacterized protein OS=Tuber melanosporum (strain Mel28) GN=GSTUM_00008012001 PE=3 SV=1	1	4	4	4	2	2	2	3	4	3	1	2	2	2	2	2	3	4	3	1	2	2	2	2	2	3	4	3	1	2	2	25.4	25.4	25.4	14.728	130	130	0	31.529	By MS/MS	By MS/MS	By MS/MS	By MS/MS	By MS/MS
D5GHS3	D5GHS3	1	1	1	tr|D5GHS3|D5GHS3_TUBMM Uncharacterized protein OS=Tuber melanosporum (strain Mel28) GN=GSTUM_00008014001 PE=4 SV=1	1	1	1	1	1	1	1	1	1	1	0	0	0	1	1	1	1	1	1	0	0	0	1	1	1	1	1	1	0	0	0	7.4	7.4	7.4	19.748	175	175	0	13.865	By MS/MS	By MS/MS	By MS/MS	By MS/MS	By MS/MS
D5GHS4	D5GHS4	11	11	11	tr|D5GHS4|D5GHS4_TUBMM Succinate--CoA ligase [ADP-forming] subunit alpha, mitochondrial OS=Tuber melanosporum (strain Mel28) GN=GSTUM_00008015001 PE=3 SV=1	1	11	11	11	9	7	9	8	9	9	1	1	1	9	7	9	8	9	9	1	1	1	9	7	9	8	9	9	1	1	1	46	46	46	33.991	326	326	0	56.37	By MS/MS	By MS/MS	By MS/MS	By MS/MS	By MS/MS
D5GHS6	D5GHS6	13	13	13	tr|D5GHS6|D5GHS6_TUBMM Uncharacterized protein OS=Tuber melanosporum (strain Mel28) GN=GSTUM_00008017001 PE=4 SV=1	1	13	13	13	9	8	9	11	12	11	2	2	2	9	8	9	11	12	11	2	2	2	9	8	9	11	12	11	2	2	2	30.6	30.6	30.6	57.332	530	530	0	84.975	By MS/MS	By MS/MS	By MS/MS	By MS/MS	By MS/MS
D5GHS7	D5GHS7	9	9	9	tr|D5GHS7|D5GHS7_TUBMM Uncharacterized protein OS=Tuber melanosporum (strain Mel28) GN=GSTUM_00008018001 PE=4 SV=1	1	9	9	9	8	7	7	6	6	8	3	2	2	8	7	7	6	6	8	3	2	2	8	7	7	6	6	8	3	2	2	57.2	57.2	57.2	16.856	152	152	0	56.858	By MS/MS	By MS/MS	By MS/MS	By MS/MS	By MS/MS
D5GHS9	D5GHS9	11	11	11	tr|D5GHS9|D5GHS9_TUBMM Uncharacterized protein OS=Tuber melanosporum (strain Mel28) GN=GSTUM_00008020001 PE=3 SV=1	1	11	11	11	8	8	7	10	10	10	2	1	1	8	8	7	10	10	10	2	1	1	8	8	7	10	10	10	2	1	1	27.9	27.9	27.9	56.486	512	512	0	69.984	By MS/MS	By MS/MS	By MS/MS	By MS/MS	By MS/MS
D5GHV3	D5GHV3	1	1	1	tr|D5GHV3|D5GHV3_TUBMM Uncharacterized protein OS=Tuber melanosporum (strain Mel28) GN=GSTUM_00008132001 PE=4 SV=1	1	1	1	1	1	1	1	1	0	1	0	0	0	1	1	1	1	0	1	0	0	0	1	1	1	1	0	1	0	0	0	13.3	13.3	13.3	10.443	98	98	0.00088652	6.5011	By MS/MS	By MS/MS	By MS/MS	By matching
D5GHW1	D5GHW1	14	14	14	tr|D5GHW1|D5GHW1_TUBMM Uncharacterized protein OS=Tuber melanosporum (strain Mel28) GN=GSTUM_00008143001 PE=4 SV=1	1	14	14	14	9	8	10	11	10	11	2	1	2	9	8	10	11	10	11	2	1	2	9	8	10	11	10	11	2	1	2	20.2	20.2	20.2	82.637	733	733	0	50.254	By MS/MS	By MS/MS	By MS/MS	By MS/MS	By MS/MS
D5GHW5	D5GHW5	3	3	3	tr|D5GHW5|D5GHW5_TUBMM Uncharacterized protein OS=Tuber melanosporum (strain Mel28) GN=GSTUM_00008150001 PE=4 SV=1	1	3	3	3	2	2	3	2	3	3	0	0	0	2	2	3	2	3	3	0	0	0	2	2	3	2	3	3	0	0	0	16.4	16.4	16.4	33.065	298	298	0	17.589	By MS/MS	By MS/MS	By MS/MS	By MS/MS	By MS/MS
D5GHW8	D5GHW8	8	8	8	tr|D5GHW8|D5GHW8_TUBMM Uncharacterized protein OS=Tuber melanosporum (strain Mel28) GN=GSTUM_00008154001 PE=4 SV=1	1	8	8	8	5	7	6	7	8	7	0	0	1	5	7	6	7	8	7	0	0	1	5	7	6	7	8	7	0	0	1	66	66	66	16.578	156	156	0	155.57	By MS/MS	By MS/MS	By MS/MS	By MS/MS	By MS/MS
D5GHX7	D5GHX7	2	2	2	tr|D5GHX7|D5GHX7_TUBMM Uncharacterized protein OS=Tuber melanosporum (strain Mel28) GN=GSTUM_00008176001 PE=3 SV=1	1	2	2	2	1	1	1	1	1	1	0	0	0	1	1	1	1	1	1	0	0	0	1	1	1	1	1	1	0	0	0	3.9	3.9	3.9	50.407	464	464	0.0051058	3.1014	By MS/MS	By MS/MS	By MS/MS	By MS/MS	By matching
D5GHY1	D5GHY1	11	11	11	tr|D5GHY1|D5GHY1_TUBMM Uncharacterized protein OS=Tuber melanosporum (strain Mel28) GN=GSTUM_00008182001 PE=3 SV=1	1	11	11	11	8	7	7	10	10	11	1	1	0	8	7	7	10	10	11	1	1	0	8	7	7	10	10	11	1	1	0	24.2	24.2	24.2	58.765	541	541	0	41.923	By MS/MS	By MS/MS	By MS/MS	By MS/MS	By MS/MS
D5GHY3	D5GHY3	2	2	2	tr|D5GHY3|D5GHY3_TUBMM Tryptophan synthase OS=Tuber melanosporum (strain Mel28) GN=GSTUM_00008184001 PE=3 SV=1	1	2	2	2	1	1	1	2	1	1	1	0	1	1	1	1	2	1	1	1	0	1	1	1	1	2	1	1	1	0	1	3.4	3.4	3.4	80.675	745	745	0	10.48	By MS/MS	By MS/MS	By matching	By MS/MS	By MS/MS
D5GHY7	D5GHY7	4	4	4	tr|D5GHY7|D5GHY7_TUBMM Uncharacterized protein OS=Tuber melanosporum (strain Mel28) GN=GSTUM_00008190001 PE=4 SV=1	1	4	4	4	3	3	3	4	3	4	0	0	0	3	3	3	4	3	4	0	0	0	3	3	3	4	3	4	0	0	0	10.7	10.7	10.7	47.143	420	420	0	17.343	By MS/MS	By MS/MS	By MS/MS	By MS/MS	By MS/MS
D5GHZ0	D5GHZ0	1	1	1	tr|D5GHZ0|D5GHZ0_TUBMM Uncharacterized protein OS=Tuber melanosporum (strain Mel28) GN=GSTUM_00008197001 PE=3 SV=1	1	1	1	1	0	0	0	1	1	0	0	0	0	0	0	0	1	1	0	0	0	0	0	0	0	1	1	0	0	0	0	4.3	4.3	4.3	31.937	302	302	0.0077849	2.8083				By matching	By MS/MS
D5GHZ5	D5GHZ5	3	3	3	tr|D5GHZ5|D5GHZ5_TUBMM Uncharacterized protein OS=Tuber melanosporum (strain Mel28) GN=GSTUM_00008202001 PE=4 SV=1	1	3	3	3	2	2	2	3	2	1	0	0	0	2	2	2	3	2	1	0	0	0	2	2	2	3	2	1	0	0	0	13.9	13.9	13.9	31.831	281	281	0	8.3646	By MS/MS	By MS/MS	By MS/MS	By MS/MS	By MS/MS
D5GHZ6	D5GHZ6	8	8	8	tr|D5GHZ6|D5GHZ6_TUBMM Uncharacterized protein OS=Tuber melanosporum (strain Mel28) GN=GSTUM_00008207001 PE=3 SV=1	1	8	8	8	6	6	7	7	6	7	1	0	0	6	6	7	7	6	7	1	0	0	6	6	7	7	6	7	1	0	0	40.2	40.2	40.2	27.428	251	251	0	32.19	By MS/MS	By MS/MS	By MS/MS	By MS/MS	By MS/MS
D5GHZ8	D5GHZ8	2	2	2	tr|D5GHZ8|D5GHZ8_TUBMM Uncharacterized protein OS=Tuber melanosporum (strain Mel28) GN=GSTUM_00008210001 PE=4 SV=1	1	2	2	2	1	1	1	2	1	1	0	0	0	1	1	1	2	1	1	0	0	0	1	1	1	2	1	1	0	0	0	3	3	3	60.132	574	574	0.0016434	5.0564	By MS/MS	By MS/MS	By MS/MS	By MS/MS	By matching
D5GI12	D5GI12	10	10	10	tr|D5GI12|D5GI12_TUBMM Uncharacterized protein OS=Tuber melanosporum (strain Mel28) GN=GSTUM_00008224001 PE=3 SV=1	1	10	10	10	8	9	8	9	8	8	4	1	4	8	9	8	9	8	8	4	1	4	8	9	8	9	8	8	4	1	4	18.7	18.7	18.7	65.289	593	593	0	29.123	By MS/MS	By MS/MS	By MS/MS	By MS/MS	By MS/MS
D5GI14	D5GI14	1	1	1	tr|D5GI14|D5GI14_TUBMM Uncharacterized protein OS=Tuber melanosporum (strain Mel28) GN=GSTUM_00008226001 PE=3 SV=1	1	1	1	1	1	1	1	1	1	1	0	0	0	1	1	1	1	1	1	0	0	0	1	1	1	1	1	1	0	0	0	15.3	15.3	15.3	11.214	111	111	0	37.833	By MS/MS	By MS/MS	By MS/MS	By MS/MS	By MS/MS
D5GI16	D5GI16	17	17	17	tr|D5GI16|D5GI16_TUBMM Uncharacterized protein OS=Tuber melanosporum (strain Mel28) GN=GSTUM_00008228001 PE=4 SV=1	1	17	17	17	13	13	15	14	16	15	1	1	1	13	13	15	14	16	15	1	1	1	13	13	15	14	16	15	1	1	1	56.1	56.1	56.1	41.339	385	385	0	178.45	By MS/MS	By MS/MS	By MS/MS	By MS/MS	By MS/MS
D5GI20	D5GI20	15	14	14	tr|D5GI20|D5GI20_TUBMM Uncharacterized protein OS=Tuber melanosporum (strain Mel28) GN=GSTUM_00008234001 PE=3 SV=1	1	15	14	14	11	12	12	13	13	11	3	5	3	10	11	11	12	12	10	3	4	2	10	11	11	12	12	10	3	4	2	45.5	42.6	42.6	46.223	413	413	0	56.243	By MS/MS	By MS/MS	By MS/MS	By MS/MS	By MS/MS
D5GI33	D5GI33	8	8	8	tr|D5GI33|D5GI33_TUBMM Uncharacterized protein OS=Tuber melanosporum (strain Mel28) GN=GSTUM_00008248001 PE=4 SV=1	1	8	8	8	7	7	7	7	8	8	4	3	4	7	7	7	7	8	8	4	3	4	7	7	7	7	8	8	4	3	4	36.2	36.2	36.2	21.63	196	196	0	73.789	By MS/MS	By MS/MS	By MS/MS	By MS/MS	By MS/MS
D5GI35	D5GI35	5	5	5	tr|D5GI35|D5GI35_TUBMM Uncharacterized protein OS=Tuber melanosporum (strain Mel28) GN=GSTUM_00008250001 PE=4 SV=1	1	5	5	5	1	4	3	4	3	4	0	0	0	1	4	3	4	3	4	0	0	0	1	4	3	4	3	4	0	0	0	3.9	3.9	3.9	174.17	1542	1542	0	13.359	By MS/MS	By MS/MS	By MS/MS	By matching	By MS/MS
D5GI37	D5GI37	3	3	3	tr|D5GI37|D5GI37_TUBMM Uncharacterized protein OS=Tuber melanosporum (strain Mel28) GN=GSTUM_00008252001 PE=4 SV=1	1	3	3	3	1	1	2	2	3	2	0	0	0	1	1	2	2	3	2	0	0	0	1	1	2	2	3	2	0	0	0	17.9	17.9	17.9	35.148	308	308	0.0008881	6.517	By matching	By matching	By MS/MS	By MS/MS	By MS/MS
D5GI38	D5GI38	7	7	7	tr|D5GI38|D5GI38_TUBMM Uncharacterized protein OS=Tuber melanosporum (strain Mel28) GN=GSTUM_00008253001 PE=4 SV=1	1	7	7	7	5	4	5	6	6	7	1	2	0	5	4	5	6	6	7	1	2	0	5	4	5	6	6	7	1	2	0	32.2	32.2	32.2	27.752	258	258	0	46.566	By MS/MS	By MS/MS	By MS/MS	By MS/MS	By MS/MS
D5GI43	D5GI43	11	11	11	tr|D5GI43|D5GI43_TUBMM Uncharacterized protein OS=Tuber melanosporum (strain Mel28) GN=GSTUM_00008261001 PE=4 SV=1	1	11	11	11	6	7	6	10	10	10	1	1	1	6	7	6	10	10	10	1	1	1	6	7	6	10	10	10	1	1	1	32.3	32.3	32.3	38.313	359	359	0	91.89	By MS/MS	By MS/MS	By MS/MS	By MS/MS	By MS/MS
D5GI46	D5GI46	11	11	11	tr|D5GI46|D5GI46_TUBMM Uncharacterized protein OS=Tuber melanosporum (strain Mel28) GN=GSTUM_00008267001 PE=4 SV=1	1	11	11	11	6	7	6	8	9	8	1	2	2	6	7	6	8	9	8	1	2	2	6	7	6	8	9	8	1	2	2	31.4	31.4	31.4	46.977	417	417	0	68.451	By MS/MS	By MS/MS	By MS/MS	By MS/MS	By MS/MS
D5GI47	D5GI47	1	1	1	tr|D5GI47|D5GI47_TUBMM Uncharacterized protein OS=Tuber melanosporum (strain Mel28) GN=GSTUM_00008268001 PE=3 SV=1	1	1	1	1	0	0	0	0	0	1	0	0	0	0	0	0	0	0	1	0	0	0	0	0	0	0	0	1	0	0	0	3.9	3.9	3.9	39.197	358	358	0.0023753	4.2274
D5GI48	D5GI48	6	6	6	tr|D5GI48|D5GI48_TUBMM 60S ribosomal protein L27 OS=Tuber melanosporum (strain Mel28) GN=GSTUM_00008269001 PE=3 SV=1	1	6	6	6	5	5	4	6	6	5	2	2	1	5	5	4	6	6	5	2	2	1	5	5	4	6	6	5	2	2	1	44.4	44.4	44.4	15.432	133	133	0	40.554	By MS/MS	By MS/MS	By MS/MS	By MS/MS	By MS/MS
D5GI59	D5GI59	9	9	9	tr|D5GI59|D5GI59_TUBMM Peptide hydrolase OS=Tuber melanosporum (strain Mel28) GN=GSTUM_00008292001 PE=3 SV=1	1	9	9	9	7	8	8	9	8	8	2	1	1	7	8	8	9	8	8	2	1	1	7	8	8	9	8	8	2	1	1	32.2	32.2	32.2	49.197	463	463	0	273.65	By MS/MS	By MS/MS	By MS/MS	By MS/MS	By MS/MS
D5GI60	D5GI60	4	4	4	tr|D5GI60|D5GI60_TUBMM Uncharacterized protein OS=Tuber melanosporum (strain Mel28) GN=GSTUM_00008293001 PE=4 SV=1	1	4	4	4	3	3	2	2	3	0	0	0	0	3	3	2	2	3	0	0	0	0	3	3	2	2	3	0	0	0	0	16.3	16.3	16.3	39.538	350	350	0	8.6735	By MS/MS	By MS/MS	By MS/MS	By MS/MS	By MS/MS
D5GI68	D5GI68	5	4	4	tr|D5GI68|D5GI68_TUBMM Uncharacterized protein OS=Tuber melanosporum (strain Mel28) GN=GSTUM_00008309001 PE=3 SV=1	1	5	4	4	3	4	3	4	5	5	1	1	1	2	3	2	3	4	4	1	1	1	2	3	2	3	4	4	1	1	1	11.6	9.5	9.5	52.96	476	476	0	11.606	By MS/MS	By MS/MS	By matching	By MS/MS	By MS/MS
D5GI71	D5GI71	3	3	3	tr|D5GI71|D5GI71_TUBMM Uncharacterized protein OS=Tuber melanosporum (strain Mel28) GN=GSTUM_00008312001 PE=4 SV=1	1	3	3	3	3	3	3	3	3	2	1	0	0	3	3	3	3	3	2	1	0	0	3	3	3	3	3	2	1	0	0	14.9	14.9	14.9	26.461	248	248	0	9.795	By MS/MS	By MS/MS	By MS/MS	By MS/MS	By MS/MS
D5GI81	D5GI81	14	14	14	sp|D5GI81|PFF1_TUBMM Vacuolar membrane protease OS=Tuber melanosporum (strain Mel28) GN=GSTUM_00008325001 PE=3 SV=1	1	14	14	14	12	11	11	10	9	9	3	3	2	12	11	11	10	9	9	3	3	2	12	11	11	10	9	9	3	3	2	19.7	19.7	19.7	106.57	969	969	0	87.06	By MS/MS	By MS/MS	By MS/MS	By MS/MS	By MS/MS
D5GI86	D5GI86	61	61	61	tr|D5GI86|D5GI86_TUBMM Uncharacterized protein OS=Tuber melanosporum (strain Mel28) GN=GSTUM_00008333001 PE=3 SV=1	1	61	61	61	50	50	51	57	57	55	23	22	24	50	50	51	57	57	55	23	22	24	50	50	51	57	57	55	23	22	24	66.6	66.6	66.6	121.1	1065	1065	0	323.31	By MS/MS	By MS/MS	By MS/MS	By MS/MS	By MS/MS
D5GI89	D5GI89	11	11	11	tr|D5GI89|D5GI89_TUBMM Pyruvate kinase OS=Tuber melanosporum (strain Mel28) GN=GSTUM_00008343001 PE=3 SV=1	1	11	11	11	6	8	8	9	11	10	2	2	1	6	8	8	9	11	10	2	2	1	6	8	8	9	11	10	2	2	1	31.9	31.9	31.9	54.713	496	496	0	78.014	By MS/MS	By MS/MS	By MS/MS	By MS/MS	By MS/MS
D5GI91	D5GI91	4	4	4	tr|D5GI91|D5GI91_TUBMM Uncharacterized protein OS=Tuber melanosporum (strain Mel28) GN=GSTUM_00008345001 PE=4 SV=1	1	4	4	4	2	2	2	4	4	3	0	1	0	2	2	2	4	4	3	0	1	0	2	2	2	4	4	3	0	1	0	9.6	9.6	9.6	60.646	540	540	0	14.126	By MS/MS	By MS/MS	By MS/MS	By MS/MS	By MS/MS
D5GI98	D5GI98	18	18	18	tr|D5GI98|D5GI98_TUBMM Uncharacterized protein OS=Tuber melanosporum (strain Mel28) GN=GSTUM_00008354001 PE=4 SV=1	1	18	18	18	13	14	13	16	16	15	6	3	4	13	14	13	16	16	15	6	3	4	13	14	13	16	16	15	6	3	4	58	58	58	40.944	386	386	0	111.22	By MS/MS	By MS/MS	By MS/MS	By MS/MS	By MS/MS
D5GI99	D5GI99	7	7	7	tr|D5GI99|D5GI99_TUBMM Uncharacterized protein OS=Tuber melanosporum (strain Mel28) GN=GSTUM_00008355001 PE=4 SV=1	1	7	7	7	6	7	7	6	7	7	2	0	2	6	7	7	6	7	7	2	0	2	6	7	7	6	7	7	2	0	2	47.6	47.6	47.6	11.011	103	103	0	89.456	By MS/MS	By MS/MS	By MS/MS	By MS/MS	By MS/MS
D5GIA2	D5GIA2	1	1	1	tr|D5GIA2|D5GIA2_TUBMM Uncharacterized protein OS=Tuber melanosporum (strain Mel28) GN=GSTUM_00008363001 PE=4 SV=1	1	1	1	1	1	0	1	1	1	1	0	0	0	1	0	1	1	1	1	0	0	0	1	0	1	1	1	1	0	0	0	5.3	5.3	5.3	28.883	266	266	0.00088183	6.4422	By MS/MS		By MS/MS	By MS/MS	By MS/MS
D5GIA9	D5GIA9	15	15	15	tr|D5GIA9|D5GIA9_TUBMM Uncharacterized protein OS=Tuber melanosporum (strain Mel28) GN=GSTUM_00008390001 PE=3 SV=1	1	15	15	15	11	10	11	14	13	14	3	2	1	11	10	11	14	13	14	3	2	1	11	10	11	14	13	14	3	2	1	36.4	36.4	36.4	58.282	546	546	0	112.9	By MS/MS	By MS/MS	By MS/MS	By MS/MS	By MS/MS
D5GIB0	D5GIB0	5	5	5	tr|D5GIB0|D5GIB0_TUBMM Uncharacterized protein OS=Tuber melanosporum (strain Mel28) GN=GSTUM_00008393001 PE=4 SV=1	1	5	5	5	5	5	4	4	4	4	1	3	2	5	5	4	4	4	4	1	3	2	5	5	4	4	4	4	1	3	2	45.3	45.3	45.3	19.375	179	179	0	32.304	By MS/MS	By MS/MS	By MS/MS	By MS/MS	By MS/MS
D5GIC0	D5GIC0	4	4	4	tr|D5GIC0|D5GIC0_TUBMM Uncharacterized protein OS=Tuber melanosporum (strain Mel28) GN=GSTUM_00008418001 PE=4 SV=1	1	4	4	4	4	4	4	2	0	0	0	0	0	4	4	4	2	0	0	0	0	0	4	4	4	2	0	0	0	0	0	15	15	15	36.467	339	339	0	22.798	By MS/MS	By MS/MS	By MS/MS	By MS/MS
D5GIC4	D5GIC4	9	9	9	tr|D5GIC4|D5GIC4_TUBMM ATP synthase subunit gamma OS=Tuber melanosporum (strain Mel28) GN=GSTUM_00008424001 PE=3 SV=1	1	9	9	9	6	6	4	9	8	8	0	0	0	6	6	4	9	8	8	0	0	0	6	6	4	9	8	8	0	0	0	36.6	36.6	36.6	32.468	295	295	0	94.139	By MS/MS	By MS/MS	By MS/MS	By MS/MS	By MS/MS
D5GIC9	D5GIC9	2	2	2	tr|D5GIC9|D5GIC9_TUBMM Cyclin-dependent kinases regulatory subunit OS=Tuber melanosporum (strain Mel28) GN=GSTUM_00008429001 PE=3 SV=1	1	2	2	2	2	1	2	2	1	1	1	0	1	2	1	2	2	1	1	1	0	1	2	1	2	2	1	1	1	0	1	23.2	23.2	23.2	13.684	112	112	0.00089127	6.5859	By MS/MS	By MS/MS	By MS/MS	By MS/MS	By MS/MS
D5GIE1	D5GIE1	3	3	3	tr|D5GIE1|D5GIE1_TUBMM Uncharacterized protein OS=Tuber melanosporum (strain Mel28) GN=GSTUM_00008445001 PE=4 SV=1	1	3	3	3	1	2	1	2	2	1	0	0	0	1	2	1	2	2	1	0	0	0	1	2	1	2	2	1	0	0	0	28.2	28.2	28.2	16.425	149	149	0.0016906	5.5802	By matching	By MS/MS	By matching	By MS/MS	By matching
D5GIE2	D5GIE2	4	4	4	tr|D5GIE2|D5GIE2_TUBMM Uncharacterized protein OS=Tuber melanosporum (strain Mel28) GN=GSTUM_00008446001 PE=3 SV=1	1	4	4	4	1	2	1	4	3	3	1	1	2	1	2	1	4	3	3	1	1	2	1	2	1	4	3	3	1	1	2	8.7	8.7	8.7	40.861	379	379	0	8.0201	By matching	By matching	By matching	By MS/MS	By MS/MS
D5GIF2	D5GIF2	2	2	2	tr|D5GIF2|D5GIF2_TUBMM Uncharacterized protein OS=Tuber melanosporum (strain Mel28) GN=GSTUM_00008462001 PE=4 SV=1	1	2	2	2	0	0	0	2	1	2	0	0	0	0	0	0	2	1	2	0	0	0	0	0	0	2	1	2	0	0	0	8.8	8.8	8.8	42.933	400	400	0.00092421	7.2473				By MS/MS	By MS/MS
D5GIF5	D5GIF5	3	3	3	tr|D5GIF5|D5GIF5_TUBMM Uncharacterized protein OS=Tuber melanosporum (strain Mel28) GN=GSTUM_00008475001 PE=3 SV=1	1	3	3	3	1	1	1	2	1	1	0	0	0	1	1	1	2	1	1	0	0	0	1	1	1	2	1	1	0	0	0	9	9	9	55.16	499	499	0.00091324	7.0064	By MS/MS	By MS/MS	By MS/MS	By MS/MS	By MS/MS
D5GIF7	D5GIF7	3	3	3	tr|D5GIF7|D5GIF7_TUBMM Uncharacterized protein OS=Tuber melanosporum (strain Mel28) GN=GSTUM_00008477001 PE=4 SV=1	1	3	3	3	3	2	2	2	2	1	0	0	0	3	2	2	2	2	1	0	0	0	3	2	2	2	2	1	0	0	0	16.7	16.7	16.7	23.909	215	215	0	13.055	By MS/MS	By MS/MS	By MS/MS	By MS/MS	By MS/MS
D5GIG7	D5GIG7	1	1	1	tr|D5GIG7|D5GIG7_TUBMM Cytochrome c heme lyase OS=Tuber melanosporum (strain Mel28) GN=GSTUM_00008492001 PE=3 SV=1	1	1	1	1	0	0	0	1	1	1	0	0	0	0	0	0	1	1	1	0	0	0	0	0	0	1	1	1	0	0	0	4	4	4	30.909	274	274	0.0097357	2.6389				By MS/MS	By MS/MS
D5GIH3	D5GIH3	6	6	6	tr|D5GIH3|D5GIH3_TUBMM Uncharacterized protein OS=Tuber melanosporum (strain Mel28) GN=GSTUM_00008499001 PE=4 SV=1	1	6	6	6	4	5	5	6	6	5	1	1	1	4	5	5	6	6	5	1	1	1	4	5	5	6	6	5	1	1	1	27.3	27.3	27.3	33.449	311	311	0	49.974	By MS/MS	By MS/MS	By MS/MS	By MS/MS	By MS/MS
D5GII4	D5GII4	2	2	2	tr|D5GII4|D5GII4_TUBMM Uncharacterized protein OS=Tuber melanosporum (strain Mel28) GN=GSTUM_00008513001 PE=4 SV=1	1	2	2	2	0	0	0	1	2	1	0	0	0	0	0	0	1	2	1	0	0	0	0	0	0	1	2	1	0	0	0	14.9	14.9	14.9	26.365	241	241	0.00089206	6.587				By MS/MS	By MS/MS
D5GIJ8	D5GIJ8	1	1	1	tr|D5GIJ8|D5GIJ8_TUBMM Uncharacterized protein OS=Tuber melanosporum (strain Mel28) GN=GSTUM_00008530001 PE=3 SV=1	1	1	1	1	0	0	0	0	1	1	0	0	0	0	0	0	0	1	1	0	0	0	0	0	0	0	1	1	0	0	0	4.6	4.6	4.6	45.852	413	413	0	14.448					By MS/MS
D5GIK2	D5GIK2	6	6	6	tr|D5GIK2|D5GIK2_TUBMM Uncharacterized protein OS=Tuber melanosporum (strain Mel28) GN=GSTUM_00008535001 PE=3 SV=1	1	6	6	6	2	3	3	5	2	4	1	1	1	2	3	3	5	2	4	1	1	1	2	3	3	5	2	4	1	1	1	22.2	22.2	22.2	36.452	333	333	0	10.813	By MS/MS	By MS/MS	By MS/MS	By MS/MS	By MS/MS
D5GIK3	D5GIK3	4	4	4	tr|D5GIK3|D5GIK3_TUBMM Uncharacterized protein OS=Tuber melanosporum (strain Mel28) GN=GSTUM_00008536001 PE=4 SV=1	1	4	4	4	3	2	3	3	2	3	1	1	1	3	2	3	3	2	3	1	1	1	3	2	3	3	2	3	1	1	1	21.6	21.6	21.6	32.762	296	296	0	10.695	By MS/MS	By MS/MS	By MS/MS	By MS/MS	By MS/MS
D5GIK5	D5GIK5	1	1	1	tr|D5GIK5|D5GIK5_TUBMM Uncharacterized protein OS=Tuber melanosporum (strain Mel28) GN=GSTUM_00008539001 PE=4 SV=1	1	1	1	1	1	1	1	1	1	1	1	0	1	1	1	1	1	1	1	1	0	1	1	1	1	1	1	1	1	0	1	1.9	1.9	1.9	107.1	964	964	0.00091827	7.1229	By MS/MS	By MS/MS	By MS/MS	By MS/MS	By MS/MS
D5GIK8;D5G9Z3	D5GIK8	18;5	18;5	18;5	tr|D5GIK8|D5GIK8_TUBMM Tubulin beta chain OS=Tuber melanosporum (strain Mel28) GN=GSTUM_00008543001 PE=3 SV=1	2	18	18	18	13	11	13	16	15	14	2	2	3	13	11	13	16	15	14	2	2	3	13	11	13	16	15	14	2	2	3	53.7	53.7	53.7	49.525	447	447;273	0	275.06	By MS/MS	By MS/MS	By MS/MS	By MS/MS	By MS/MS
D5GIL7	D5GIL7	12	12	12	tr|D5GIL7|D5GIL7_TUBMM Amine oxidase OS=Tuber melanosporum (strain Mel28) GN=GSTUM_00008554001 PE=3 SV=1	1	12	12	12	10	8	10	11	12	11	3	3	2	10	8	10	11	12	11	3	3	2	10	8	10	11	12	11	3	3	2	17.7	17.7	17.7	86.542	778	778	0	76.754	By MS/MS	By MS/MS	By MS/MS	By MS/MS	By MS/MS
D5GIM4	D5GIM4	16	16	16	tr|D5GIM4|D5GIM4_TUBMM Uncharacterized protein OS=Tuber melanosporum (strain Mel28) GN=GSTUM_00008561001 PE=4 SV=1	1	16	16	16	13	13	13	16	16	15	5	4	5	13	13	13	16	16	15	5	4	5	13	13	13	16	16	15	5	4	5	54	54	54	33.797	300	300	0	323.31	By MS/MS	By MS/MS	By MS/MS	By MS/MS	By MS/MS
D5GIM5	D5GIM5	10	10	10	tr|D5GIM5|D5GIM5_TUBMM Uncharacterized protein OS=Tuber melanosporum (strain Mel28) GN=GSTUM_00008562001 PE=4 SV=1	1	10	10	10	8	8	8	9	10	10	7	6	6	8	8	8	9	10	10	7	6	6	8	8	8	9	10	10	7	6	6	32	32	32	35.192	309	309	0	273.5	By MS/MS	By MS/MS	By MS/MS	By MS/MS	By MS/MS
D5GIM8	D5GIM8	4	4	4	tr|D5GIM8|D5GIM8_TUBMM Arp2/3 complex 34 kDa subunit OS=Tuber melanosporum (strain Mel28) GN=GSTUM_00008573001 PE=3 SV=1	1	4	4	4	2	2	4	3	3	2	0	0	0	2	2	4	3	3	2	0	0	0	2	2	4	3	3	2	0	0	0	18.7	18.7	18.7	44.654	391	391	0	17.536	By MS/MS	By MS/MS	By MS/MS	By MS/MS	By MS/MS
D5GIN9	D5GIN9	5	5	5	tr|D5GIN9|D5GIN9_TUBMM Uncharacterized protein OS=Tuber melanosporum (strain Mel28) GN=GSTUM_00008590001 PE=4 SV=1	1	5	5	5	3	3	4	3	5	4	0	0	0	3	3	4	3	5	4	0	0	0	3	3	4	3	5	4	0	0	0	5.7	5.7	5.7	132.59	1235	1235	0	13.107	By MS/MS	By MS/MS	By matching	By MS/MS	By MS/MS
D5GIP4	D5GIP4	1	1	1	tr|D5GIP4|D5GIP4_TUBMM Uncharacterized protein OS=Tuber melanosporum (strain Mel28) GN=GSTUM_00008596001 PE=4 SV=1	1	1	1	1	0	1	0	1	1	1	0	0	0	0	1	0	1	1	1	0	0	0	0	1	0	1	1	1	0	0	0	2.4	2.4	2.4	60.031	548	548	0.0058267	3.0549		By matching		By matching	By matching
D5GIP8	D5GIP8	10	10	10	tr|D5GIP8|D5GIP8_TUBMM Uncharacterized protein OS=Tuber melanosporum (strain Mel28) GN=GSTUM_00008601001 PE=3 SV=1	1	10	10	10	5	5	6	9	9	10	1	1	0	5	5	6	9	9	10	1	1	0	5	5	6	9	9	10	1	1	0	18.8	18.8	18.8	90.1	817	817	0	33.093	By MS/MS	By MS/MS	By MS/MS	By MS/MS	By MS/MS
D5GIQ2	D5GIQ2	8	8	8	tr|D5GIQ2|D5GIQ2_TUBMM Uncharacterized protein OS=Tuber melanosporum (strain Mel28) GN=GSTUM_00008606001 PE=4 SV=1	1	8	8	8	6	5	5	6	7	5	0	0	0	6	5	5	6	7	5	0	0	0	6	5	5	6	7	5	0	0	0	50.6	50.6	50.6	26.207	239	239	0	56.686	By MS/MS	By MS/MS	By MS/MS	By MS/MS	By MS/MS
D5GIQ3	D5GIQ3	3	3	3	tr|D5GIQ3|D5GIQ3_TUBMM Uncharacterized protein OS=Tuber melanosporum (strain Mel28) GN=GSTUM_00008607001 PE=4 SV=1	1	3	3	3	1	2	1	3	3	3	0	0	1	1	2	1	3	3	3	0	0	1	1	2	1	3	3	3	0	0	1	28	28	28	14.695	132	132	0	22.806	By MS/MS	By matching	By matching	By MS/MS	By MS/MS
D5GIQ9	D5GIQ9	8	8	8	tr|D5GIQ9|D5GIQ9_TUBMM Uncharacterized protein OS=Tuber melanosporum (strain Mel28) GN=GSTUM_00008613001 PE=3 SV=1	1	8	8	8	7	6	5	6	7	6	0	0	0	7	6	5	6	7	6	0	0	0	7	6	5	6	7	6	0	0	0	18.7	18.7	18.7	54.336	493	493	0	23.579	By MS/MS	By MS/MS	By MS/MS	By MS/MS	By MS/MS
D5GIS1	D5GIS1	1	1	1	tr|D5GIS1|D5GIS1_TUBMM Uncharacterized protein OS=Tuber melanosporum (strain Mel28) GN=GSTUM_00008642001 PE=4 SV=1	1	1	1	1	1	1	1	0	0	0	0	0	0	1	1	1	0	0	0	0	0	0	1	1	1	0	0	0	0	0	0	13.2	13.2	13.2	16.471	152	152	0.0022642	3.6164	By MS/MS	By matching	By matching
D5GIS8	D5GIS8	5	5	5	tr|D5GIS8|D5GIS8_TUBMM Peptidyl-prolyl cis-trans isomerase OS=Tuber melanosporum (strain Mel28) GN=GSTUM_00008657001 PE=3 SV=1	1	5	5	5	4	4	1	3	3	2	0	0	0	4	4	1	3	3	2	0	0	0	4	4	1	3	3	2	0	0	0	33.9	33.9	33.9	18.738	168	168	0	27.054	By MS/MS	By MS/MS	By MS/MS	By MS/MS	By MS/MS
D5GIT4	D5GIT4	5	5	5	tr|D5GIT4|D5GIT4_TUBMM Uncharacterized protein OS=Tuber melanosporum (strain Mel28) GN=GSTUM_00008666001 PE=4 SV=1	1	5	5	5	4	4	4	4	4	3	1	0	2	4	4	4	4	4	3	1	0	2	4	4	4	4	4	3	1	0	2	37.4	37.4	37.4	19.554	171	171	0	64.05	By MS/MS	By MS/MS	By MS/MS	By MS/MS	By MS/MS
D5GIT8	D5GIT8	6	6	6	tr|D5GIT8|D5GIT8_TUBMM Uncharacterized protein OS=Tuber melanosporum (strain Mel28) GN=GSTUM_00008671001 PE=4 SV=1	1	6	6	6	1	1	2	6	3	3	0	0	1	1	1	2	6	3	3	0	0	1	1	1	2	6	3	3	0	0	1	27.9	27.9	27.9	27.733	247	247	0	13.749	By matching	By MS/MS	By MS/MS	By MS/MS	By MS/MS
D5GIU0	D5GIU0	2	2	2	tr|D5GIU0|D5GIU0_TUBMM Orotidine 5-phosphate decarboxylase OS=Tuber melanosporum (strain Mel28) GN=GSTUM_00008673001 PE=3 SV=1	1	2	2	2	0	0	0	2	2	1	0	0	0	0	0	0	2	2	1	0	0	0	0	0	0	2	2	1	0	0	0	7.6	7.6	7.6	30.011	275	275	0.001642	5.0484				By MS/MS	By MS/MS
D5GIU6	D5GIU6	1	1	1	tr|D5GIU6|D5GIU6_TUBMM Uncharacterized protein OS=Tuber melanosporum (strain Mel28) GN=GSTUM_00008693001 PE=4 SV=1	1	1	1	1	1	1	1	0	0	1	0	0	0	1	1	1	0	0	1	0	0	0	1	1	1	0	0	1	0	0	0	1	1	1	132.42	1251	1251	0.0015987	4.3782	By MS/MS	By MS/MS	By MS/MS
D5GIU9	D5GIU9	26	26	26	tr|D5GIU9|D5GIU9_TUBMM Glucose-6-phosphate 1-dehydrogenase OS=Tuber melanosporum (strain Mel28) GN=GSTUM_00008696001 PE=3 SV=1	1	26	26	26	19	19	19	22	21	20	4	3	5	19	19	19	22	21	20	4	3	5	19	19	19	22	21	20	4	3	5	66.1	66.1	66.1	58.539	511	511	0	136.59	By MS/MS	By MS/MS	By MS/MS	By MS/MS	By MS/MS
D5GIV1	D5GIV1	1	1	1	tr|D5GIV1|D5GIV1_TUBMM Uncharacterized protein OS=Tuber melanosporum (strain Mel28) GN=GSTUM_00008698001 PE=3 SV=1	1	1	1	1	1	1	1	0	0	1	0	0	0	1	1	1	0	0	1	0	0	0	1	1	1	0	0	1	0	0	0	2.7	2.7	2.7	39.355	366	366	0.0091421	2.7448	By MS/MS	By MS/MS	By MS/MS
D5GIV4	D5GIV4	5	5	5	tr|D5GIV4|D5GIV4_TUBMM Uncharacterized protein OS=Tuber melanosporum (strain Mel28) GN=GSTUM_00008701001 PE=4 SV=1	1	5	5	5	2	2	3	5	4	4	1	0	0	2	2	3	5	4	4	1	0	0	2	2	3	5	4	4	1	0	0	43.5	43.5	43.5	12.236	108	108	0	34.547	By MS/MS	By MS/MS	By MS/MS	By MS/MS	By MS/MS
D5GIV5	D5GIV5	2	2	2	tr|D5GIV5|D5GIV5_TUBMM 3-hydroxyanthranilate 3,4-dioxygenase OS=Tuber melanosporum (strain Mel28) GN=BNA1 PE=3 SV=1	1	2	2	2	2	1	1	2	1	2	0	0	1	2	1	1	2	1	2	0	0	1	2	1	1	2	1	2	0	0	1	14.7	14.7	14.7	20.142	177	177	0.0015936	4.3351	By MS/MS	By MS/MS	By MS/MS	By MS/MS	By MS/MS
D5GIW0	D5GIW0	7	7	7	tr|D5GIW0|D5GIW0_TUBMM Thioredoxin reductase OS=Tuber melanosporum (strain Mel28) GN=GSTUM_00008708001 PE=3 SV=1	1	7	7	7	2	2	3	6	6	5	0	0	0	2	2	3	6	6	5	0	0	0	2	2	3	6	6	5	0	0	0	33.7	33.7	33.7	37.149	344	344	0	54.429	By MS/MS	By MS/MS	By MS/MS	By MS/MS	By MS/MS
D5GIW8	D5GIW8	3	3	3	tr|D5GIW8|D5GIW8_TUBMM Uncharacterized protein OS=Tuber melanosporum (strain Mel28) GN=GSTUM_00008720001 PE=4 SV=1	1	3	3	3	2	2	2	3	3	2	2	1	2	2	2	2	3	3	2	2	1	2	2	2	2	3	3	2	2	1	2	14.8	14.8	14.8	30.992	277	277	0	16.383	By MS/MS	By MS/MS	By MS/MS	By MS/MS	By MS/MS
D5GIX1	D5GIX1	3	3	3	tr|D5GIX1|D5GIX1_TUBMM Uncharacterized protein OS=Tuber melanosporum (strain Mel28) GN=GSTUM_00008723001 PE=4 SV=1	1	3	3	3	3	2	2	3	3	2	0	0	0	3	2	2	3	3	2	0	0	0	3	2	2	3	3	2	0	0	0	35.2	35.2	35.2	10.601	91	91	0	68.432	By MS/MS	By MS/MS	By MS/MS	By MS/MS	By MS/MS
D5GIX5	D5GIX5	2	2	2	tr|D5GIX5|D5GIX5_TUBMM Uncharacterized protein OS=Tuber melanosporum (strain Mel28) GN=GSTUM_00008727001 PE=4 SV=1	1	2	2	2	0	1	1	1	1	2	0	0	0	0	1	1	1	1	2	0	0	0	0	1	1	1	1	2	0	0	0	16.6	16.6	16.6	22.898	205	205	0.0017079	5.7454		By MS/MS	By matching	By MS/MS	By MS/MS
D5GIY2	D5GIY2	2	2	2	tr|D5GIY2|D5GIY2_TUBMM Uncharacterized protein OS=Tuber melanosporum (strain Mel28) GN=GSTUM_00008735001 PE=4 SV=1	1	2	2	2	2	1	2	2	2	2	0	0	0	2	1	2	2	2	2	0	0	0	2	1	2	2	2	2	0	0	0	27.6	27.6	27.6	8.5559	76	76	0.0017123	5.7779	By matching	By matching	By MS/MS	By MS/MS	By MS/MS
D5GIY6	D5GIY6	8	8	8	tr|D5GIY6|D5GIY6_TUBMM Uncharacterized protein OS=Tuber melanosporum (strain Mel28) GN=GSTUM_00008741001 PE=4 SV=1	1	8	8	8	6	7	6	6	5	6	4	2	2	6	7	6	6	5	6	4	2	2	6	7	6	6	5	6	4	2	2	18.7	18.7	18.7	58.156	524	524	0	45.295	By MS/MS	By MS/MS	By MS/MS	By MS/MS	By MS/MS
D5GIY7	D5GIY7	22	22	22	tr|D5GIY7|D5GIY7_TUBMM Uncharacterized protein OS=Tuber melanosporum (strain Mel28) GN=GSTUM_00008742001 PE=4 SV=1	1	22	22	22	16	14	16	19	19	20	0	0	0	16	14	16	19	19	20	0	0	0	16	14	16	19	19	20	0	0	0	45.7	45.7	45.7	58.557	541	541	0	211.5	By MS/MS	By MS/MS	By MS/MS	By MS/MS	By MS/MS
D5GIY8	D5GIY8	8	8	8	tr|D5GIY8|D5GIY8_TUBMM Uncharacterized protein OS=Tuber melanosporum (strain Mel28) GN=GSTUM_00008743001 PE=4 SV=1	1	8	8	8	6	6	7	6	5	5	2	2	2	6	6	7	6	5	5	2	2	2	6	6	7	6	5	5	2	2	2	63.7	63.7	63.7	12.677	124	124	0	70.658	By MS/MS	By MS/MS	By MS/MS	By MS/MS	By MS/MS
D5GIZ1	D5GIZ1	1	1	1	tr|D5GIZ1|D5GIZ1_TUBMM Vacuolar ATPase assembly integral membrane protein VMA21 OS=Tuber melanosporum (strain Mel28) GN=VMA21 PE=3 SV=1	1	1	1	1	1	1	1	1	1	1	1	1	1	1	1	1	1	1	1	1	1	1	1	1	1	1	1	1	1	1	1	16.4	16.4	16.4	11.53	110	110	0.0036928	3.2873	By matching	By matching	By matching	By matching	By matching
D5GJ00	D5GJ00	13	13	13	tr|D5GJ00|D5GJ00_TUBMM Uncharacterized protein OS=Tuber melanosporum (strain Mel28) GN=GSTUM_00008759001 PE=3 SV=1	1	13	13	13	8	7	5	10	9	9	1	2	1	8	7	5	10	9	9	1	2	1	8	7	5	10	9	9	1	2	1	41.3	41.3	41.3	44.288	395	395	0	83.688	By MS/MS	By MS/MS	By MS/MS	By MS/MS	By MS/MS
D5GJ03;D5G8G3	D5GJ03	20;1	20;1	17;1	tr|D5GJ03|D5GJ03_TUBMM Uncharacterized protein OS=Tuber melanosporum (strain Mel28) GN=GSTUM_00008763001 PE=3 SV=1	2	20	20	17	18	17	18	19	19	20	3	1	2	18	17	18	19	19	20	3	1	2	15	15	16	16	16	17	3	0	1	37.3	37.3	35.4	53.578	472	472;165	0	191.2	By MS/MS	By MS/MS	By MS/MS	By MS/MS	By MS/MS
D5GJ15	D5GJ15	9	9	9	tr|D5GJ15|D5GJ15_TUBMM Uncharacterized protein OS=Tuber melanosporum (strain Mel28) GN=GSTUM_00008775001 PE=4 SV=1	1	9	9	9	2	3	3	4	7	7	0	1	0	2	3	3	4	7	7	0	1	0	2	3	3	4	7	7	0	1	0	16.7	16.7	16.7	87.88	834	834	0	39.333	By MS/MS	By MS/MS	By MS/MS	By MS/MS	By MS/MS
D5GJ16	D5GJ16	4	4	4	tr|D5GJ16|D5GJ16_TUBMM Uncharacterized protein OS=Tuber melanosporum (strain Mel28) GN=GSTUM_00008776001 PE=4 SV=1	1	4	4	4	3	3	4	4	4	3	0	0	0	3	3	4	4	4	3	0	0	0	3	3	4	4	4	3	0	0	0	18.8	18.8	18.8	32.688	303	303	0	31.439	By MS/MS	By MS/MS	By MS/MS	By MS/MS	By MS/MS
D5GJ17	D5GJ17	9	9	9	tr|D5GJ17|D5GJ17_TUBMM Proteasome subunit alpha type OS=Tuber melanosporum (strain Mel28) GN=GSTUM_00008777001 PE=3 SV=1	1	9	9	9	6	7	7	9	8	5	1	0	0	6	7	7	9	8	5	1	0	0	6	7	7	9	8	5	1	0	0	51.6	51.6	51.6	27.622	256	256	0	43.154	By MS/MS	By MS/MS	By MS/MS	By MS/MS	By MS/MS
D5GJ22	D5GJ22	4	4	4	tr|D5GJ22|D5GJ22_TUBMM Uncharacterized protein OS=Tuber melanosporum (strain Mel28) GN=GSTUM_00008786001 PE=4 SV=1	1	4	4	4	3	3	3	2	3	3	0	0	1	3	3	3	2	3	3	0	0	1	3	3	3	2	3	3	0	0	1	19.4	19.4	19.4	23.875	216	216	0	8.2334	By MS/MS	By MS/MS	By MS/MS	By matching	By matching
D5GJ23	D5GJ23	8	8	8	tr|D5GJ23|D5GJ23_TUBMM Uncharacterized protein OS=Tuber melanosporum (strain Mel28) GN=GSTUM_00008787001 PE=4 SV=1	1	8	8	8	4	5	5	4	6	4	1	0	1	4	5	5	4	6	4	1	0	1	4	5	5	4	6	4	1	0	1	15.4	15.4	15.4	74.436	675	675	0	21.133	By MS/MS	By MS/MS	By MS/MS	By MS/MS	By MS/MS
D5GJ24	D5GJ24	1	1	1	tr|D5GJ24|D5GJ24_TUBMM Uncharacterized protein OS=Tuber melanosporum (strain Mel28) GN=GSTUM_00008788001 PE=4 SV=1	1	1	1	1	1	1	1	1	1	1	0	0	0	1	1	1	1	1	1	0	0	0	1	1	1	1	1	1	0	0	0	21.4	21.4	21.4	11.45	112	112	0	7.533	By MS/MS	By matching	By MS/MS	By MS/MS	By MS/MS
D5GJ30	D5GJ30	11	11	11	tr|D5GJ30|D5GJ30_TUBMM Uncharacterized protein OS=Tuber melanosporum (strain Mel28) GN=GSTUM_00008811001 PE=3 SV=1	1	11	11	11	7	6	6	8	8	7	5	1	2	7	6	6	8	8	7	5	1	2	7	6	6	8	8	7	5	1	2	16.7	16.7	16.7	89.585	791	791	0	23.972	By matching	By MS/MS	By MS/MS	By MS/MS	By MS/MS
D5GJ34	D5GJ34	30	30	30	tr|D5GJ34|D5GJ34_TUBMM Uncharacterized protein OS=Tuber melanosporum (strain Mel28) GN=GSTUM_00008820001 PE=4 SV=1	1	30	30	30	20	18	18	29	30	26	4	5	5	20	18	18	29	30	26	4	5	5	20	18	18	29	30	26	4	5	5	57.9	57.9	57.9	67.482	618	618	0	323.31	By MS/MS	By MS/MS	By MS/MS	By MS/MS	By MS/MS
D5GJ38	D5GJ38	16	16	16	tr|D5GJ38|D5GJ38_TUBMM Uncharacterized protein OS=Tuber melanosporum (strain Mel28) GN=GSTUM_00008824001 PE=3 SV=1	1	16	16	16	10	11	12	13	14	14	4	3	3	10	11	12	13	14	14	4	3	3	10	11	12	13	14	14	4	3	3	31.8	31.8	31.8	55.342	503	503	0	183.14	By MS/MS	By MS/MS	By MS/MS	By MS/MS	By MS/MS
D5GJ39	D5GJ39	2	2	2	tr|D5GJ39|D5GJ39_TUBMM Methylthioribulose-1-phosphate dehydratase OS=Tuber melanosporum (strain Mel28) GN=MDE1 PE=3 SV=1	1	2	2	2	2	0	0	1	0	0	0	0	0	2	0	0	1	0	0	0	0	0	2	0	0	1	0	0	0	0	0	10.3	10.3	10.3	25.737	233	233	0.0022971	3.8182	By MS/MS			By MS/MS
D5GJ40	D5GJ40	5	5	5	tr|D5GJ40|D5GJ40_TUBMM Uncharacterized protein OS=Tuber melanosporum (strain Mel28) GN=GSTUM_00008827001 PE=4 SV=1	1	5	5	5	3	3	3	5	5	5	3	2	3	3	3	3	5	5	5	3	2	3	3	3	3	5	5	5	3	2	3	24.4	24.4	24.4	17.228	180	180	0	176.58	By MS/MS	By MS/MS	By MS/MS	By MS/MS	By MS/MS
D5GJ50	D5GJ50	29	29	29	tr|D5GJ50|D5GJ50_TUBMM Uncharacterized protein OS=Tuber melanosporum (strain Mel28) GN=GSTUM_00008839001 PE=3 SV=1	1	29	29	29	21	19	22	27	26	24	7	3	4	21	19	22	27	26	24	7	3	4	21	19	22	27	26	24	7	3	4	53.7	53.7	53.7	65.296	600	600	0	227.12	By MS/MS	By MS/MS	By MS/MS	By MS/MS	By MS/MS
D5GJ76	D5GJ76	2	2	2	tr|D5GJ76|D5GJ76_TUBMM Uncharacterized protein OS=Tuber melanosporum (strain Mel28) GN=GSTUM_00008872001 PE=4 SV=1	1	2	2	2	2	1	2	2	2	2	0	0	0	2	1	2	2	2	2	0	0	0	2	1	2	2	2	2	0	0	0	29.6	29.6	29.6	11.848	108	108	0	21.032	By MS/MS	By MS/MS	By MS/MS	By MS/MS	By MS/MS
D5GJ78	D5GJ78	29	29	29	tr|D5GJ78|D5GJ78_TUBMM S-adenosylmethionine synthase OS=Tuber melanosporum (strain Mel28) GN=GSTUM_00008874001 PE=3 SV=1	1	29	29	29	25	23	24	25	24	24	10	10	8	25	23	24	25	24	24	10	10	8	25	23	24	25	24	24	10	10	8	86.1	86.1	86.1	41.644	382	382	0	323.31	By MS/MS	By MS/MS	By MS/MS	By MS/MS	By MS/MS
D5GJ79	D5GJ79	10	10	10	tr|D5GJ79|D5GJ79_TUBMM Uncharacterized protein OS=Tuber melanosporum (strain Mel28) GN=GSTUM_00008875001 PE=3 SV=1	1	10	10	10	7	6	6	6	7	8	3	2	3	7	6	6	6	7	8	3	2	3	7	6	6	6	7	8	3	2	3	42.1	42.1	42.1	31.939	280	280	0	89.365	By MS/MS	By MS/MS	By MS/MS	By MS/MS	By MS/MS
D5GJ81	D5GJ81	5	5	5	tr|D5GJ81|D5GJ81_TUBMM Uncharacterized protein OS=Tuber melanosporum (strain Mel28) GN=GSTUM_00008877001 PE=3 SV=1	1	5	5	5	3	3	3	4	4	5	1	1	1	3	3	3	4	4	5	1	1	1	3	3	3	4	4	5	1	1	1	39.7	39.7	39.7	20.519	189	189	0	44.562	By MS/MS	By MS/MS	By MS/MS	By MS/MS	By MS/MS
D5GJ82	D5GJ82	10	10	10	tr|D5GJ82|D5GJ82_TUBMM Uncharacterized protein OS=Tuber melanosporum (strain Mel28) GN=GSTUM_00008878001 PE=3 SV=1	1	10	10	10	7	5	6	10	8	7	3	1	1	7	5	6	10	8	7	3	1	1	7	5	6	10	8	7	3	1	1	20.5	20.5	20.5	68.374	619	619	0	26.205	By MS/MS	By MS/MS	By MS/MS	By MS/MS	By MS/MS
D5GJ89	D5GJ89	3	3	3	tr|D5GJ89|D5GJ89_TUBMM Uncharacterized protein OS=Tuber melanosporum (strain Mel28) GN=GSTUM_00008885001 PE=4 SV=1	1	3	3	3	2	2	2	3	3	3	2	1	2	2	2	2	3	3	3	2	1	2	2	2	2	3	3	3	2	1	2	19.2	19.2	19.2	20.647	203	203	0	110.76	By MS/MS	By MS/MS	By MS/MS	By MS/MS	By MS/MS
D5GJ91	D5GJ91	3	3	3	tr|D5GJ91|D5GJ91_TUBMM Uncharacterized protein OS=Tuber melanosporum (strain Mel28) GN=GSTUM_00008887001 PE=3 SV=1	1	3	3	3	2	2	1	3	2	1	0	0	0	2	2	1	3	2	1	0	0	0	2	2	1	3	2	1	0	0	0	13.7	13.7	13.7	39.449	335	335	0	17.577	By MS/MS	By MS/MS	By MS/MS	By MS/MS	By MS/MS
D5GJ93	D5GJ93	5	5	5	tr|D5GJ93|D5GJ93_TUBMM Uncharacterized protein OS=Tuber melanosporum (strain Mel28) GN=GSTUM_00008889001 PE=4 SV=1	1	5	5	5	4	1	4	4	3	4	0	1	0	4	1	4	4	3	4	0	1	0	4	1	4	4	3	4	0	1	0	15.8	15.8	15.8	42.822	399	399	0	19.352	By MS/MS	By MS/MS	By MS/MS	By MS/MS	By MS/MS
D5GJ95;D5GJC2	D5GJ95;D5GJC2	2;1	2;1	2;1	tr|D5GJ95|D5GJ95_TUBMM Uncharacterized protein OS=Tuber melanosporum (strain Mel28) GN=GSTUM_00008894001 PE=4 SV=1;tr|D5GJC2|D5GJC2_TUBMM Uncharacterized protein OS=Tuber melanosporum (strain Mel28) GN=GSTUM_00008935001 PE=4 SV=1	2	2	2	2	0	1	1	2	2	2	0	0	0	0	1	1	2	2	2	0	0	0	0	1	1	2	2	2	0	0	0	8.2	8.2	8.2	39.895	364	364;363	0.00089847	6.728		By matching	By matching	By MS/MS	By matching
D5GJ97	D5GJ97	2	2	2	tr|D5GJ97|D5GJ97_TUBMM Uncharacterized protein OS=Tuber melanosporum (strain Mel28) GN=GSTUM_00008897001 PE=4 SV=1	1	2	2	2	2	2	2	2	2	2	0	0	0	2	2	2	2	2	2	0	0	0	2	2	2	2	2	2	0	0	0	23.8	23.8	23.8	5.9229	105	105	0.0022953	3.8142	By matching	By matching	By matching	By MS/MS	By MS/MS
D5GJB0	D5GJB0	4	4	4	tr|D5GJB0|D5GJB0_TUBMM Uncharacterized protein OS=Tuber melanosporum (strain Mel28) GN=GSTUM_00008918001 PE=4 SV=1	1	4	4	4	3	2	2	2	2	2	1	1	1	3	2	2	2	2	2	1	1	1	3	2	2	2	2	2	1	1	1	19.5	19.5	19.5	24.474	215	215	0	8.0855	By MS/MS	By matching	By MS/MS	By MS/MS	By MS/MS
D5GJB1	D5GJB1	1	1	1	tr|D5GJB1|D5GJB1_TUBMM Uncharacterized protein OS=Tuber melanosporum (strain Mel28) GN=GSTUM_00008919001 PE=4 SV=1	1	1	1	1	0	0	0	1	1	1	0	1	0	0	0	0	1	1	1	0	1	0	0	0	0	1	1	1	0	1	0	13.3	13.3	13.3	6.4595	60	60	0.0084626	2.7738				By MS/MS	By MS/MS
D5GJB2	D5GJB2	1	1	1	tr|D5GJB2|D5GJB2_TUBMM Uncharacterized protein OS=Tuber melanosporum (strain Mel28) GN=GSTUM_00008920001 PE=3 SV=1	1	1	1	1	1	1	1	1	1	1	1	1	1	1	1	1	1	1	1	1	1	1	1	1	1	1	1	1	1	1	1	4.6	4.6	4.6	29.291	260	260	0	8.3103	By MS/MS	By MS/MS	By MS/MS	By MS/MS	By MS/MS
D5GJB3	D5GJB3	20	20	20	tr|D5GJB3|D5GJB3_TUBMM Ribonucleoside-diphosphate reductase OS=Tuber melanosporum (strain Mel28) GN=GSTUM_00008921001 PE=3 SV=1	1	20	20	20	14	10	12	13	13	14	1	1	0	14	10	12	13	13	14	1	1	0	14	10	12	13	13	14	1	1	0	34	34	34	98.969	884	884	0	84.957	By MS/MS	By MS/MS	By MS/MS	By MS/MS	By MS/MS
D5GJC1	D5GJC1	5	5	5	tr|D5GJC1|D5GJC1_TUBMM Uncharacterized protein OS=Tuber melanosporum (strain Mel28) GN=GSTUM_00008933001 PE=4 SV=1	1	5	5	5	4	4	4	5	5	4	0	0	0	4	4	4	5	5	4	0	0	0	4	4	4	5	5	4	0	0	0	28	28	28	21.294	200	200	0	16.645	By MS/MS	By MS/MS	By MS/MS	By MS/MS	By MS/MS
D5GJC5;D5GEM4	D5GJC5;D5GEM4	3;2	3;2	3;2	tr|D5GJC5|D5GJC5_TUBMM Uncharacterized protein OS=Tuber melanosporum (strain Mel28) GN=GSTUM_00008938001 PE=3 SV=1;tr|D5GEM4|D5GEM4_TUBMM Uncharacterized protein OS=Tuber melanosporum (strain Mel28) GN=GSTUM_00006562001 PE=3 SV=1	2	3	3	3	3	1	1	3	3	2	0	0	0	3	1	1	3	3	2	0	0	0	3	1	1	3	3	2	0	0	0	12.4	12.4	12.4	44.94	411	411;334	0.00089686	6.6897	By MS/MS	By matching	By matching	By MS/MS	By matching
D5GJC7	D5GJC7	4	4	4	tr|D5GJC7|D5GJC7_TUBMM Uncharacterized protein OS=Tuber melanosporum (strain Mel28) GN=GSTUM_00008940001 PE=4 SV=1	1	4	4	4	2	2	2	4	4	4	3	3	3	2	2	2	4	4	4	3	3	3	2	2	2	4	4	4	3	3	3	19.5	19.5	19.5	22.954	200	200	0	71.426	By MS/MS	By MS/MS	By MS/MS	By MS/MS	By MS/MS
D5GJC8	D5GJC8	2	2	2	tr|D5GJC8|D5GJC8_TUBMM Uncharacterized protein OS=Tuber melanosporum (strain Mel28) GN=GSTUM_00008941001 PE=4 SV=1	1	2	2	2	2	1	2	1	1	1	0	0	0	2	1	2	1	1	1	0	0	0	2	1	2	1	1	1	0	0	0	4.3	4.3	4.3	48.303	445	445	0.0015924	4.3224	By MS/MS	By MS/MS	By MS/MS	By MS/MS	By MS/MS
D5GJD7	D5GJD7	1	1	1	tr|D5GJD7|D5GJD7_TUBMM Uncharacterized protein OS=Tuber melanosporum (strain Mel28) GN=GSTUM_00008952001 PE=4 SV=1	1	1	1	1	1	0	0	1	1	1	0	0	0	1	0	0	1	1	1	0	0	0	1	0	0	1	1	1	0	0	0	4.8	4.8	4.8	35.824	333	333	0.0022455	3.4801	By MS/MS			By MS/MS	By MS/MS
D5GJE0	D5GJE0	11	11	11	tr|D5GJE0|D5GJE0_TUBMM Uncharacterized protein OS=Tuber melanosporum (strain Mel28) GN=GSTUM_00008955001 PE=4 SV=1	1	11	11	11	9	10	10	10	9	9	4	3	1	9	10	10	10	9	9	4	3	1	9	10	10	10	9	9	4	3	1	55	55	55	25.499	229	229	0	83.354	By MS/MS	By MS/MS	By MS/MS	By MS/MS	By MS/MS
D5GJE3	D5GJE3	2	2	2	tr|D5GJE3|D5GJE3_TUBMM Uncharacterized protein OS=Tuber melanosporum (strain Mel28) GN=GSTUM_00008959001 PE=4 SV=1	1	2	2	2	1	1	1	2	1	1	1	1	1	1	1	1	2	1	1	1	1	1	1	1	1	2	1	1	1	1	1	8.9	8.9	8.9	31.406	292	292	0	16.88	By MS/MS	By MS/MS	By MS/MS	By MS/MS	By MS/MS
D5GJG5	D5GJG5	3	3	3	tr|D5GJG5|D5GJG5_TUBMM Uncharacterized protein OS=Tuber melanosporum (strain Mel28) GN=GSTUM_00008989001 PE=3 SV=1	1	3	3	3	1	2	2	3	2	1	0	0	0	1	2	2	3	2	1	0	0	0	1	2	2	3	2	1	0	0	0	30.6	30.6	30.6	17.635	206	206	0	10.927	By MS/MS	By MS/MS	By MS/MS	By MS/MS	By MS/MS
D5GJH2;D5G7S9	D5GJH2	11;1	11;1	11;1	tr|D5GJH2|D5GJH2_TUBMM Uncharacterized protein OS=Tuber melanosporum (strain Mel28) GN=GSTUM_00009010001 PE=4 SV=1	2	11	11	11	6	6	7	10	11	8	2	0	1	6	6	7	10	11	8	2	0	1	6	6	7	10	11	8	2	0	1	46.4	46.4	46.4	36.053	323	323;317	0	55.984	By MS/MS	By MS/MS	By MS/MS	By MS/MS	By MS/MS
D5GJI1	D5GJI1	3	3	3	tr|D5GJI1|D5GJI1_TUBMM Uncharacterized protein OS=Tuber melanosporum (strain Mel28) GN=GSTUM_00009027001 PE=4 SV=1	1	3	3	3	3	3	2	2	3	2	1	1	1	3	3	2	2	3	2	1	1	1	3	3	2	2	3	2	1	1	1	3.5	3.5	3.5	126.69	1161	1161	0.0016863	5.5197	By MS/MS	By MS/MS	By MS/MS	By matching	By MS/MS
D5GJI6	D5GJI6	3	3	3	tr|D5GJI6|D5GJI6_TUBMM ER membrane protein complex subunit 4 OS=Tuber melanosporum (strain Mel28) GN=GSTUM_00009032001 PE=3 SV=1	1	3	3	3	1	0	1	3	3	3	1	1	1	1	0	1	3	3	3	1	1	1	1	0	1	3	3	3	1	1	1	20.3	20.3	20.3	20.612	187	187	0	10.252	By matching		By MS/MS	By MS/MS	By MS/MS
D5GJI8	D5GJI8	4	4	4	tr|D5GJI8|D5GJI8_TUBMM Uncharacterized protein OS=Tuber melanosporum (strain Mel28) GN=GSTUM_00009035001 PE=4 SV=1	1	4	4	4	4	3	4	4	2	3	0	0	0	4	3	4	4	2	3	0	0	0	4	3	4	4	2	3	0	0	0	27.9	27.9	27.9	21.049	190	190	0	16.654	By MS/MS	By MS/MS	By MS/MS	By MS/MS	By MS/MS
D5GJI9	D5GJI9	20	20	20	tr|D5GJI9|D5GJI9_TUBMM Glucose-6-phosphate isomerase OS=Tuber melanosporum (strain Mel28) GN=GSTUM_00009036001 PE=3 SV=1	1	20	20	20	17	15	14	18	20	18	1	1	1	17	15	14	18	20	18	1	1	1	17	15	14	18	20	18	1	1	1	45.3	45.3	45.3	62.293	561	561	0	263.31	By MS/MS	By MS/MS	By MS/MS	By MS/MS	By MS/MS
D5GJJ2	D5GJJ2	1	1	1	tr|D5GJJ2|D5GJJ2_TUBMM Uncharacterized protein OS=Tuber melanosporum (strain Mel28) GN=GSTUM_00009039001 PE=3 SV=1	1	1	1	1	1	1	1	0	1	1	0	0	0	1	1	1	0	1	1	0	0	0	1	1	1	0	1	1	0	0	0	6.3	6.3	6.3	18.638	175	175	0.0022506	3.5283	By MS/MS	By MS/MS	By MS/MS		By MS/MS
D5GJK0	D5GJK0	3	3	3	tr|D5GJK0|D5GJK0_TUBMM Homoserine dehydrogenase OS=Tuber melanosporum (strain Mel28) GN=GSTUM_00009048001 PE=3 SV=1	1	3	3	3	1	1	1	3	3	2	0	0	0	1	1	1	3	3	2	0	0	0	1	1	1	3	3	2	0	0	0	14.2	14.2	14.2	38.797	367	367	0	10.4	By matching	By matching	By matching	By MS/MS	By MS/MS
D5GJK6	D5GJK6	4	4	4	tr|D5GJK6|D5GJK6_TUBMM Eukaryotic translation initiation factor 3 subunit I OS=Tuber melanosporum (strain Mel28) GN=TIF34 PE=3 SV=1	1	4	4	4	0	0	1	3	2	3	0	0	0	0	0	1	3	2	3	0	0	0	0	0	1	3	2	3	0	0	0	18.3	18.3	18.3	37.448	333	333	0	12.836			By matching	By MS/MS	By MS/MS
D5GJK7	D5GJK7	5	5	5	tr|D5GJK7|D5GJK7_TUBMM Uncharacterized protein OS=Tuber melanosporum (strain Mel28) GN=GSTUM_00009055001 PE=4 SV=1	1	5	5	5	3	2	4	5	4	4	1	1	1	3	2	4	5	4	4	1	1	1	3	2	4	5	4	4	1	1	1	8.8	8.8	8.8	60.731	545	545	0	11.661	By MS/MS	By MS/MS	By MS/MS	By MS/MS	By MS/MS
D5GJK9	D5GJK9	22	22	22	tr|D5GJK9|D5GJK9_TUBMM Uncharacterized protein OS=Tuber melanosporum (strain Mel28) GN=GSTUM_00009058001 PE=3 SV=1	1	22	22	22	21	21	21	21	21	20	4	5	4	21	21	21	21	21	20	4	5	4	21	21	21	21	21	20	4	5	4	66.4	66.4	66.4	47.536	438	438	0	323.31	By MS/MS	By MS/MS	By MS/MS	By MS/MS	By MS/MS
D5GJL9	D5GJL9	2	2	2	tr|D5GJL9|D5GJL9_TUBMM Uncharacterized protein OS=Tuber melanosporum (strain Mel28) GN=GSTUM_00009070001 PE=4 SV=1	1	2	2	2	0	0	0	0	1	0	0	0	1	0	0	0	0	1	0	0	0	1	0	0	0	0	1	0	0	0	1	5.3	5.3	5.3	66.57	602	602	0.0090973	2.7015					By MS/MS
D5GJM9	D5GJM9	3	3	3	tr|D5GJM9|D5GJM9_TUBMM Uncharacterized protein OS=Tuber melanosporum (strain Mel28) GN=GSTUM_00009080001 PE=4 SV=1	1	3	3	3	1	0	1	1	1	1	0	0	0	1	0	1	1	1	1	0	0	0	1	0	1	1	1	1	0	0	0	6.7	6.7	6.7	58.34	551	551	0	9.7166	By matching		By MS/MS	By MS/MS	By matching
D5GJN1	D5GJN1	4	4	4	tr|D5GJN1|D5GJN1_TUBMM Uncharacterized protein OS=Tuber melanosporum (strain Mel28) GN=GSTUM_00009083001 PE=3 SV=1	1	4	4	4	1	1	2	3	4	3	1	0	0	1	1	2	3	4	3	1	0	0	1	1	2	3	4	3	1	0	0	20.3	20.3	20.3	37.033	349	349	0	17.85	By matching	By matching	By MS/MS	By MS/MS	By MS/MS
D5GJN2	D5GJN2	2	2	2	tr|D5GJN2|D5GJN2_TUBMM Uncharacterized protein OS=Tuber melanosporum (strain Mel28) GN=GSTUM_00009084001 PE=3 SV=1	1	2	2	2	2	2	2	2	2	2	0	0	0	2	2	2	2	2	2	0	0	0	2	2	2	2	2	2	0	0	0	5.1	5.1	5.1	43.776	411	411	0.0009058	6.8438	By MS/MS	By MS/MS	By matching	By MS/MS	By MS/MS
D5GJN3	D5GJN3	2	2	2	tr|D5GJN3|D5GJN3_TUBMM Uncharacterized protein OS=Tuber melanosporum (strain Mel28) GN=GSTUM_00009085001 PE=4 SV=1	1	2	2	2	1	0	0	1	2	1	0	0	0	1	0	0	1	2	1	0	0	0	1	0	0	1	2	1	0	0	0	9.5	9.5	9.5	36.303	325	325	0.0016639	5.2807	By matching			By matching	By MS/MS
D5GJN4	D5GJN4	1	1	1	tr|D5GJN4|D5GJN4_TUBMM H/ACA ribonucleoprotein complex subunit OS=Tuber melanosporum (strain Mel28) GN=GSTUM_00009086001 PE=3 SV=1	1	1	1	1	0	0	0	1	1	1	0	0	0	0	0	0	1	1	1	0	0	0	0	0	0	1	1	1	0	0	0	6.1	6.1	6.1	21.551	214	214	0.0015949	4.3354				By matching	By matching
D5GJN6	D5GJN6	1	1	1	tr|D5GJN6|D5GJN6_TUBMM Uncharacterized protein OS=Tuber melanosporum (strain Mel28) GN=GSTUM_00009088001 PE=4 SV=1	1	1	1	1	0	0	1	0	0	0	0	0	0	0	0	1	0	0	0	0	0	0	0	0	1	0	0	0	0	0	0	2.1	2.1	2.1	42.588	374	374	1	-2			By MS/MS
D5GJP7	D5GJP7	5	5	5	tr|D5GJP7|D5GJP7_TUBMM Uncharacterized protein OS=Tuber melanosporum (strain Mel28) GN=GSTUM_00009118001 PE=4 SV=1	1	5	5	5	3	4	2	4	5	3	0	0	1	3	4	2	4	5	3	0	0	1	3	4	2	4	5	3	0	0	1	17.7	17.7	17.7	52.589	480	480	0	15.229	By MS/MS	By MS/MS	By MS/MS	By MS/MS	By MS/MS
D5GJQ2	D5GJQ2	2	2	2	tr|D5GJQ2|D5GJQ2_TUBMM Uncharacterized protein OS=Tuber melanosporum (strain Mel28) GN=GSTUM_00009125001 PE=3 SV=1	1	2	2	2	1	0	0	1	1	1	0	0	0	1	0	0	1	1	1	0	0	0	1	0	0	1	1	1	0	0	0	9.2	9.2	9.2	34.435	306	306	0.0016116	4.527	By MS/MS			By MS/MS	By MS/MS
D5GJQ7	D5GJQ7	8	8	8	tr|D5GJQ7|D5GJQ7_TUBMM Isocitrate dehydrogenase [NAD] subunit, mitochondrial OS=Tuber melanosporum (strain Mel28) GN=GSTUM_00009134001 PE=3 SV=1	1	8	8	8	5	5	6	8	7	7	2	1	1	5	5	6	8	7	7	2	1	1	5	5	6	8	7	7	2	1	1	27.7	27.7	27.7	40.777	375	375	0	74.497	By MS/MS	By MS/MS	By MS/MS	By MS/MS	By MS/MS
D5GJR1	D5GJR1	2	2	2	tr|D5GJR1|D5GJR1_TUBMM Uncharacterized protein OS=Tuber melanosporum (strain Mel28) GN=GSTUM_00009139001 PE=4 SV=1	1	2	2	2	2	1	1	1	2	1	0	0	0	2	1	1	1	2	1	0	0	0	2	1	1	1	2	1	0	0	0	7	7	7	37.73	355	355	0.0016221	4.6594	By MS/MS	By matching	By matching	By matching	By MS/MS
D5GJR8	D5GJR8	6	6	6	tr|D5GJR8|D5GJR8_TUBMM Uncharacterized protein OS=Tuber melanosporum (strain Mel28) GN=GSTUM_00009161001 PE=4 SV=1	1	6	6	6	3	3	2	6	6	6	0	0	1	3	3	2	6	6	6	0	0	1	3	3	2	6	6	6	0	0	1	19.7	19.7	19.7	38.191	340	340	0	32.027	By MS/MS	By MS/MS	By MS/MS	By MS/MS	By MS/MS
D5GJS6	D5GJS6	7	7	7	tr|D5GJS6|D5GJS6_TUBMM Uncharacterized protein OS=Tuber melanosporum (strain Mel28) GN=GSTUM_00009173001 PE=3 SV=1	1	7	7	7	3	3	5	6	6	5	0	0	0	3	3	5	6	6	5	0	0	0	3	3	5	6	6	5	0	0	0	24	24	24	51.153	466	466	0	30.354	By MS/MS	By MS/MS	By MS/MS	By MS/MS	By MS/MS
D5GJS7	D5GJS7	18	18	18	tr|D5GJS7|D5GJS7_TUBMM Uncharacterized protein OS=Tuber melanosporum (strain Mel28) GN=GSTUM_00009174001 PE=4 SV=1	1	18	18	18	10	11	11	17	18	17	2	2	1	10	11	11	17	18	17	2	2	1	10	11	11	17	18	17	2	2	1	32.4	32.4	32.4	84.768	766	766	0	92.519	By MS/MS	By MS/MS	By MS/MS	By MS/MS	By MS/MS
D5GJT1	D5GJT1	2	2	2	tr|D5GJT1|D5GJT1_TUBMM Uncharacterized protein OS=Tuber melanosporum (strain Mel28) GN=GSTUM_00009180001 PE=4 SV=1	1	2	2	2	0	1	1	1	2	2	1	0	0	0	1	1	1	2	2	1	0	0	0	1	1	1	2	2	1	0	0	3.8	3.8	3.8	58.555	559	559	0.00087566	6.3121		By matching	By MS/MS	By MS/MS	By MS/MS
D5GJT4	D5GJT4	4	4	4	tr|D5GJT4|D5GJT4_TUBMM Uncharacterized protein OS=Tuber melanosporum (strain Mel28) GN=GSTUM_00009184001 PE=3 SV=1	1	4	4	4	2	2	1	2	3	4	1	1	1	2	2	1	2	3	4	1	1	1	2	2	1	2	3	4	1	1	1	19.3	19.3	19.3	27.936	249	249	0	16.897	By MS/MS	By MS/MS	By matching	By MS/MS	By MS/MS
D5GJT6	D5GJT6	3	3	3	tr|D5GJT6|D5GJT6_TUBMM Uncharacterized protein OS=Tuber melanosporum (strain Mel28) GN=GSTUM_00009186001 PE=3 SV=1	1	3	3	3	1	0	0	2	3	2	1	1	1	1	0	0	2	3	2	1	1	1	1	0	0	2	3	2	1	1	1	7.4	7.4	7.4	58.196	515	515	0	10.861	By matching			By MS/MS	By MS/MS
D5GJU6	D5GJU6	3	3	3	tr|D5GJU6|D5GJU6_TUBMM Uncharacterized protein OS=Tuber melanosporum (strain Mel28) GN=GSTUM_00009203001 PE=3 SV=1	1	3	3	3	1	1	0	2	1	2	0	0	0	1	1	0	2	1	2	0	0	0	1	1	0	2	1	2	0	0	0	12.6	12.6	12.6	30.609	286	286	0	7.7848	By MS/MS	By matching		By matching	By MS/MS
D5GJV8	D5GJV8	1	1	1	tr|D5GJV8|D5GJV8_TUBMM Uncharacterized protein OS=Tuber melanosporum (strain Mel28) GN=GSTUM_00009228001 PE=4 SV=1	1	1	1	1	1	1	1	1	1	1	0	0	0	1	1	1	1	1	1	0	0	0	1	1	1	1	1	1	0	0	0	9.7	9.7	9.7	19.412	186	186	0.0023328	4.0063	By MS/MS	By MS/MS	By MS/MS	By MS/MS	By MS/MS
D5GJX4	D5GJX4	1	1	1	tr|D5GJX4|D5GJX4_TUBMM Uncharacterized protein OS=Tuber melanosporum (strain Mel28) GN=GSTUM_00009255001 PE=4 SV=1	1	1	1	1	1	1	1	1	1	0	0	0	0	1	1	1	1	1	0	0	0	0	1	1	1	1	1	0	0	0	0	6.4	6.4	6.4	22.076	203	203	0.0016515	5.1296	By MS/MS	By MS/MS	By MS/MS	By MS/MS	By MS/MS
D5GJY5	D5GJY5	8	8	8	tr|D5GJY5|D5GJY5_TUBMM Uncharacterized protein OS=Tuber melanosporum (strain Mel28) GN=GSTUM_00009270001 PE=4 SV=1	1	8	8	8	6	6	5	6	6	7	2	0	0	6	6	5	6	6	7	2	0	0	6	6	5	6	6	7	2	0	0	12	12	12	84.561	815	815	0	33.802	By MS/MS	By MS/MS	By MS/MS	By MS/MS	By MS/MS
D5GJZ4	D5GJZ4	18	18	18	tr|D5GJZ4|D5GJZ4_TUBMM Uncharacterized protein OS=Tuber melanosporum (strain Mel28) GN=GSTUM_00009283001 PE=4 SV=1	1	18	18	18	13	12	12	17	16	17	17	14	16	13	12	12	17	16	17	17	14	16	13	12	12	17	16	17	17	14	16	32.5	32.5	32.5	36.062	308	308	0	308.13	By MS/MS	By MS/MS	By MS/MS	By MS/MS	By MS/MS
D5GK00	D5GK00	11	11	11	tr|D5GK00|D5GK00_TUBMM Uncharacterized protein OS=Tuber melanosporum (strain Mel28) GN=GSTUM_00009293001 PE=4 SV=1	1	11	11	11	9	9	9	9	10	10	3	1	3	9	9	9	9	10	10	3	1	3	9	9	9	9	10	10	3	1	3	32	32	32	54.998	494	494	0	100.34	By MS/MS	By MS/MS	By MS/MS	By MS/MS	By MS/MS
D5GK02	D5GK02	6	6	6	tr|D5GK02|D5GK02_TUBMM Uncharacterized protein OS=Tuber melanosporum (strain Mel28) GN=GSTUM_00009295001 PE=4 SV=1	1	6	6	6	4	5	6	6	5	5	0	0	0	4	5	6	6	5	5	0	0	0	4	5	6	6	5	5	0	0	0	20.8	20.8	20.8	40.021	361	361	0	19.636	By MS/MS	By MS/MS	By MS/MS	By MS/MS	By MS/MS
D5GK03	D5GK03	2	2	2	tr|D5GK03|D5GK03_TUBMM Uncharacterized protein OS=Tuber melanosporum (strain Mel28) GN=GSTUM_00009297001 PE=4 SV=1	1	2	2	2	1	0	0	2	2	2	0	0	0	1	0	0	2	2	2	0	0	0	1	0	0	2	2	2	0	0	0	5.7	5.7	5.7	62.265	574	574	0.0009009	6.7469	By matching			By MS/MS	By MS/MS
D5GK08	D5GK08	2	2	2	tr|D5GK08|D5GK08_TUBMM Uncharacterized protein OS=Tuber melanosporum (strain Mel28) GN=GSTUM_00009303001 PE=4 SV=1	1	2	2	2	2	2	2	2	2	2	1	0	0	2	2	2	2	2	2	1	0	0	2	2	2	2	2	2	1	0	0	3.8	3.8	3.8	65.778	613	613	0.0016556	5.148	By MS/MS	By MS/MS	By MS/MS	By MS/MS	By MS/MS
D5GK10	D5GK10	6	6	6	tr|D5GK10|D5GK10_TUBMM Uncharacterized protein OS=Tuber melanosporum (strain Mel28) GN=GSTUM_00009307001 PE=4 SV=1	1	6	6	6	3	4	3	2	4	3	0	1	1	3	4	3	2	4	3	0	1	1	3	4	3	2	4	3	0	1	1	6.2	6.2	6.2	147.8	1380	1380	0	17.514	By MS/MS	By MS/MS	By matching	By MS/MS	By MS/MS
D5GK13	D5GK13	7	7	7	tr|D5GK13|D5GK13_TUBMM Uncharacterized protein OS=Tuber melanosporum (strain Mel28) GN=GSTUM_00009312001 PE=4 SV=1	1	7	7	7	5	4	5	6	5	5	1	1	0	5	4	5	6	5	5	1	1	0	5	4	5	6	5	5	1	1	0	47.9	47.9	47.9	21.856	194	194	0	72.181	By MS/MS	By MS/MS	By MS/MS	By MS/MS	By MS/MS
D5GK15	D5GK15	17	17	17	tr|D5GK15|D5GK15_TUBMM Tubulin alpha chain OS=Tuber melanosporum (strain Mel28) GN=GSTUM_00009314001 PE=3 SV=1	1	17	17	17	13	12	12	17	17	16	2	1	2	13	12	12	17	17	16	2	1	2	13	12	12	17	17	16	2	1	2	47.4	47.4	47.4	50.229	449	449	0	278.65	By MS/MS	By MS/MS	By MS/MS	By MS/MS	By MS/MS
D5GK24	D5GK24	16	16	16	tr|D5GK24|D5GK24_TUBMM Plasma membrane ATPase OS=Tuber melanosporum (strain Mel28) GN=GSTUM_00009331001 PE=3 SV=1	1	16	16	16	13	13	15	15	16	14	6	4	6	13	13	15	15	16	14	6	4	6	13	13	15	15	16	14	6	4	6	23.4	23.4	23.4	101.2	929	929	0	191.04	By MS/MS	By MS/MS	By MS/MS	By MS/MS	By MS/MS
D5GK30	D5GK30	25	25	25	tr|D5GK30|D5GK30_TUBMM Uncharacterized protein OS=Tuber melanosporum (strain Mel28) GN=GSTUM_00009337001 PE=4 SV=1	1	25	25	25	17	17	16	23	25	22	7	5	5	17	17	16	23	25	22	7	5	5	17	17	16	23	25	22	7	5	5	28	28	28	114.69	1041	1041	0	176.24	By MS/MS	By MS/MS	By MS/MS	By MS/MS	By MS/MS
D5GK31	D5GK31	4	3	3	tr|D5GK31|D5GK31_TUBMM Histone H2A OS=Tuber melanosporum (strain Mel28) GN=GSTUM_00009338001 PE=3 SV=1	1	4	3	3	3	3	3	4	4	3	2	1	2	2	2	2	3	3	2	2	1	2	2	2	2	3	3	2	2	1	2	32.5	26.8	26.8	13.246	123	123	0	11.063	By MS/MS	By MS/MS	By MS/MS	By MS/MS	By MS/MS
D5GK32	D5GK32	5	5	5	tr|D5GK32|D5GK32_TUBMM Uncharacterized protein OS=Tuber melanosporum (strain Mel28) GN=GSTUM_00009340001 PE=3 SV=1	1	5	5	5	4	4	3	4	3	5	1	0	0	4	4	3	4	3	5	1	0	0	4	4	3	4	3	5	1	0	0	29.7	29.7	29.7	26.337	236	236	0	90.792	By MS/MS	By MS/MS	By MS/MS	By MS/MS	By MS/MS
D5GK33	D5GK33	28	28	28	tr|D5GK33|D5GK33_TUBMM Uncharacterized protein OS=Tuber melanosporum (strain Mel28) GN=GSTUM_00009341001 PE=3 SV=1	1	28	28	28	26	20	23	27	27	26	5	3	1	26	20	23	27	27	26	5	3	1	26	20	23	27	27	26	5	3	1	46.8	46.8	46.8	62.159	592	592	0	299.4	By MS/MS	By MS/MS	By MS/MS	By MS/MS	By MS/MS
D5GK37	D5GK37	8	8	8	tr|D5GK37|D5GK37_TUBMM Uncharacterized protein OS=Tuber melanosporum (strain Mel28) GN=GSTUM_00009346001 PE=4 SV=1	1	8	8	8	5	5	4	5	6	5	0	0	0	5	5	4	5	6	5	0	0	0	5	5	4	5	6	5	0	0	0	26.4	26.4	26.4	39.395	367	367	0	23.101	By MS/MS	By MS/MS	By MS/MS	By MS/MS	By MS/MS
D5GK41	D5GK41	5	5	5	tr|D5GK41|D5GK41_TUBMM ATP-dependent 6-phosphofructokinase OS=Tuber melanosporum (strain Mel28) GN=GSTUM_00009355001 PE=3 SV=1	1	5	5	5	2	2	2	4	2	3	0	0	0	2	2	2	4	2	3	0	0	0	2	2	2	4	2	3	0	0	0	9.4	9.4	9.4	80.39	737	737	0	14.173	By MS/MS	By MS/MS	By matching	By MS/MS	By MS/MS
D5GK42	D5GK42	1	1	1	tr|D5GK42|D5GK42_TUBMM Uncharacterized protein OS=Tuber melanosporum (strain Mel28) GN=GSTUM_00009356001 PE=4 SV=1	1	1	1	1	1	1	1	1	1	0	0	0	0	1	1	1	1	1	0	0	0	0	1	1	1	1	1	0	0	0	0	6.8	6.8	6.8	21.164	190	190	0.0057637	2.9922	By matching	By matching	By matching	By MS/MS	By MS/MS
D5GK46	D5GK46	13	13	13	tr|D5GK46|D5GK46_TUBMM Uncharacterized protein OS=Tuber melanosporum (strain Mel28) GN=GSTUM_00009360001 PE=4 SV=1	1	13	13	13	9	8	8	10	9	10	1	0	0	9	8	8	10	9	10	1	0	0	9	8	8	10	9	10	1	0	0	25.1	25.1	25.1	69.912	625	625	0	56.905	By MS/MS	By MS/MS	By MS/MS	By MS/MS	By MS/MS
D5GK49	D5GK49	4	4	4	tr|D5GK49|D5GK49_TUBMM Uncharacterized protein OS=Tuber melanosporum (strain Mel28) GN=GSTUM_00009363001 PE=4 SV=1	1	4	4	4	2	2	2	3	4	4	0	0	0	2	2	2	3	4	4	0	0	0	2	2	2	3	4	4	0	0	0	8.8	8.8	8.8	93.295	862	862	0	12.663	By MS/MS	By MS/MS	By MS/MS	By MS/MS	By MS/MS
D5GK50	D5GK50	8	8	8	tr|D5GK50|D5GK50_TUBMM Uncharacterized protein OS=Tuber melanosporum (strain Mel28) GN=GSTUM_00009364001 PE=4 SV=1	1	8	8	8	6	5	6	5	7	6	2	3	2	6	5	6	5	7	6	2	3	2	6	5	6	5	7	6	2	3	2	33.8	33.8	33.8	38.519	346	346	0	54.918	By MS/MS	By MS/MS	By MS/MS	By MS/MS	By MS/MS
D5GK51	D5GK51	3	3	3	tr|D5GK51|D5GK51_TUBMM Uncharacterized protein OS=Tuber melanosporum (strain Mel28) GN=GSTUM_00009365001 PE=4 SV=1	1	3	3	3	3	3	1	3	3	1	0	0	0	3	3	1	3	3	1	0	0	0	3	3	1	3	3	1	0	0	0	52.3	52.3	52.3	9.6342	88	88	0	10.942	By MS/MS	By MS/MS	By MS/MS	By MS/MS	By MS/MS
D5GK52	D5GK52	4	4	4	tr|D5GK52|D5GK52_TUBMM Uncharacterized protein OS=Tuber melanosporum (strain Mel28) GN=GSTUM_00009366001 PE=3 SV=1	1	4	4	4	3	3	2	3	4	4	1	0	0	3	3	2	3	4	4	1	0	0	3	3	2	3	4	4	1	0	0	23.6	23.6	23.6	22.684	203	203	0	30.322	By MS/MS	By MS/MS	By MS/MS	By MS/MS	By MS/MS
D5GK53	D5GK53	12	12	12	tr|D5GK53|D5GK53_TUBMM Uncharacterized protein OS=Tuber melanosporum (strain Mel28) GN=GSTUM_00009367001 PE=3 SV=1	1	12	12	12	9	8	8	10	10	9	0	0	0	9	8	8	10	10	9	0	0	0	9	8	8	10	10	9	0	0	0	44.3	44.3	44.3	32.951	305	305	0	41.105	By MS/MS	By MS/MS	By MS/MS	By MS/MS	By MS/MS
D5GK65	D5GK65	15	15	15	tr|D5GK65|D5GK65_TUBMM Acetolactate synthase OS=Tuber melanosporum (strain Mel28) GN=GSTUM_00009396001 PE=3 SV=1	1	15	15	15	9	12	12	11	11	12	1	2	2	9	12	12	11	11	12	1	2	2	9	12	12	11	11	12	1	2	2	30.8	30.8	30.8	76.115	698	698	0	96.712	By MS/MS	By MS/MS	By MS/MS	By MS/MS	By MS/MS
D5GK69	D5GK69	2	2	2	tr|D5GK69|D5GK69_TUBMM Uncharacterized protein OS=Tuber melanosporum (strain Mel28) GN=GSTUM_00009400001 PE=4 SV=1	1	2	2	2	0	0	0	2	1	1	0	0	0	0	0	0	2	1	1	0	0	0	0	0	0	2	1	1	0	0	0	12.1	12.1	12.1	23.538	215	215	0.0016077	4.501				By MS/MS	By MS/MS
D5GK80	D5GK80	1	1	1	tr|D5GK80|D5GK80_TUBMM Uncharacterized protein OS=Tuber melanosporum (strain Mel28) GN=GSTUM_00009418001 PE=4 SV=1	1	1	1	1	1	1	0	1	1	1	1	1	1	1	1	0	1	1	1	1	1	1	1	1	0	1	1	1	1	1	1	3.7	3.7	3.7	32.275	294	294	0.0058224	3.0525	By MS/MS	By MS/MS		By MS/MS	By MS/MS
D5GK81	D5GK81	4	4	4	tr|D5GK81|D5GK81_TUBMM 40S ribosomal protein S21 OS=Tuber melanosporum (strain Mel28) GN=GSTUM_00009419001 PE=3 SV=1	1	4	4	4	2	4	2	2	2	2	0	0	0	2	4	2	2	2	2	0	0	0	2	4	2	2	2	2	0	0	0	48.9	48.9	48.9	10.243	92	92	0	25.834	By MS/MS	By MS/MS	By MS/MS	By MS/MS	By MS/MS
D5GK85	D5GK85	4	4	4	tr|D5GK85|D5GK85_TUBMM Uncharacterized protein OS=Tuber melanosporum (strain Mel28) GN=GSTUM_00009423001 PE=3 SV=1	1	4	4	4	1	1	2	3	2	1	0	0	1	1	1	2	3	2	1	0	0	1	1	1	2	3	2	1	0	0	1	8.8	8.8	8.8	80.309	740	740	0.00091743	7.1222	By MS/MS	By matching	By MS/MS	By MS/MS	By MS/MS
D5GK87	D5GK87	3	3	3	tr|D5GK87|D5GK87_TUBMM Uncharacterized protein OS=Tuber melanosporum (strain Mel28) GN=GSTUM_00009425001 PE=4 SV=1	1	3	3	3	3	3	3	2	1	2	1	0	1	3	3	3	2	1	2	1	0	1	3	3	3	2	1	2	1	0	1	19.1	19.1	19.1	14.294	131	131	0	12.869	By MS/MS	By MS/MS	By MS/MS	By MS/MS	By MS/MS
D5GK88	D5GK88	5	4	4	tr|D5GK88|D5GK88_TUBMM Uncharacterized protein OS=Tuber melanosporum (strain Mel28) GN=GSTUM_00009426001 PE=3 SV=1	1	5	4	4	2	3	3	4	3	3	1	0	0	2	2	2	3	2	2	0	0	0	2	2	2	3	2	2	0	0	0	17.7	15.4	15.4	37.427	344	344	0	18.476	By MS/MS	By MS/MS	By MS/MS	By MS/MS	By MS/MS
D5GKA2	D5GKA2	2	2	2	tr|D5GKA2|D5GKA2_TUBMM Uncharacterized protein OS=Tuber melanosporum (strain Mel28) GN=GSTUM_00009442001 PE=4 SV=1	1	2	2	2	2	2	2	2	2	2	0	0	0	2	2	2	2	2	2	0	0	0	2	2	2	2	2	2	0	0	0	24.1	24.1	24.1	8.831	79	79	0	11.063	By MS/MS	By MS/MS	By MS/MS	By MS/MS	By MS/MS
D5GKA6	D5GKA6	1	1	1	tr|D5GKA6|D5GKA6_TUBMM NADH-ubiquinone oxidoreductase OS=Tuber melanosporum (strain Mel28) GN=GSTUM_00009450001 PE=3 SV=1	1	1	1	1	1	1	1	1	1	1	0	1	1	1	1	1	1	1	1	0	1	1	1	1	1	1	1	1	0	1	1	9.6	9.6	9.6	17.801	156	156	0.0023715	4.1922	By MS/MS	By MS/MS	By MS/MS	By MS/MS	By MS/MS
D5GKB3	D5GKB3	4	4	4	tr|D5GKB3|D5GKB3_TUBMM Uncharacterized protein OS=Tuber melanosporum (strain Mel28) GN=GSTUM_00009457001 PE=4 SV=1	1	4	4	4	2	2	2	3	3	4	1	1	1	2	2	2	3	3	4	1	1	1	2	2	2	3	3	4	1	1	1	6.4	6.4	6.4	73.993	667	667	0	9.0441	By matching	By MS/MS	By MS/MS	By MS/MS	By MS/MS
D5GKB6	D5GKB6	5	5	5	tr|D5GKB6|D5GKB6_TUBMM Uncharacterized protein OS=Tuber melanosporum (strain Mel28) GN=GSTUM_00009464001 PE=3 SV=1	1	5	5	5	4	4	4	5	3	3	0	0	1	4	4	4	5	3	3	0	0	1	4	4	4	5	3	3	0	0	1	31.3	31.3	31.3	16.899	147	147	0	23.393	By MS/MS	By MS/MS	By MS/MS	By MS/MS	By MS/MS
D5GKC1	D5GKC1	1	1	1	tr|D5GKC1|D5GKC1_TUBMM Uncharacterized protein OS=Tuber melanosporum (strain Mel28) GN=GSTUM_00009470001 PE=3 SV=1	1	1	1	1	0	0	0	1	1	1	0	0	0	0	0	0	1	1	1	0	0	0	0	0	0	1	1	1	0	0	0	1.6	1.6	1.6	91.782	825	825	0.0023493	4.0793				By matching	By MS/MS
D5GKC2	D5GKC2	8	8	8	tr|D5GKC2|D5GKC2_TUBMM Uncharacterized protein OS=Tuber melanosporum (strain Mel28) GN=GSTUM_00009471001 PE=4 SV=1	1	8	8	8	6	7	6	7	7	6	6	4	5	6	7	6	7	7	6	6	4	5	6	7	6	7	7	6	6	4	5	17.1	17.1	17.1	45.479	420	420	0	42.921	By MS/MS	By MS/MS	By MS/MS	By MS/MS	By MS/MS
D5GKC6	D5GKC6	2	2	2	tr|D5GKC6|D5GKC6_TUBMM Uncharacterized protein OS=Tuber melanosporum (strain Mel28) GN=GSTUM_00009476001 PE=4 SV=1	1	2	2	2	0	2	1	2	2	2	0	0	0	0	2	1	2	2	2	0	0	0	0	2	1	2	2	2	0	0	0	9.3	9.3	9.3	29.904	270	270	0.0022901	3.7884		By matching	By matching	By MS/MS	By MS/MS
D5GKC8	D5GKC8	7	7	7	tr|D5GKC8|D5GKC8_TUBMM Uncharacterized protein OS=Tuber melanosporum (strain Mel28) GN=GSTUM_00009481001 PE=4 SV=1	1	7	7	7	4	5	4	7	7	7	5	4	5	4	5	4	7	7	7	5	4	5	4	5	4	7	7	7	5	4	5	45.3	45.3	45.3	23.638	212	212	0	49.174	By MS/MS	By MS/MS	By MS/MS	By MS/MS	By MS/MS
D5GKD1	D5GKD1	11	11	11	tr|D5GKD1|D5GKD1_TUBMM Uncharacterized protein OS=Tuber melanosporum (strain Mel28) GN=GSTUM_00009485001 PE=3 SV=1	1	11	11	11	9	8	9	7	9	6	0	0	1	9	8	9	7	9	6	0	0	1	9	8	9	7	9	6	0	0	1	33.6	33.6	33.6	48.679	452	452	0	38.538	By MS/MS	By MS/MS	By MS/MS	By MS/MS	By MS/MS
D5GKD5	D5GKD5	4	4	4	tr|D5GKD5|D5GKD5_TUBMM 1-acyl-sn-glycerol-3-phosphate acyltransferase OS=Tuber melanosporum (strain Mel28) GN=GSTUM_00009491001 PE=3 SV=1	1	4	4	4	3	1	2	4	3	4	1	0	1	3	1	2	4	3	4	1	0	1	3	1	2	4	3	4	1	0	1	17.7	17.7	17.7	30.621	277	277	0	13.834	By MS/MS	By matching	By MS/MS	By MS/MS	By MS/MS
D5GKE0	D5GKE0	3	3	3	tr|D5GKE0|D5GKE0_TUBMM Uncharacterized protein OS=Tuber melanosporum (strain Mel28) GN=GSTUM_00009496001 PE=4 SV=1	1	3	3	3	1	1	2	2	1	0	0	0	0	1	1	2	2	1	0	0	0	0	1	1	2	2	1	0	0	0	0	6.5	6.5	6.5	48.613	430	430	0	8.9109	By MS/MS	By MS/MS	By MS/MS	By MS/MS	By MS/MS
D5GKE7	D5GKE7	2	2	2	tr|D5GKE7|D5GKE7_TUBMM Uncharacterized protein OS=Tuber melanosporum (strain Mel28) GN=GSTUM_00009504001 PE=4 SV=1	1	2	2	2	1	0	1	2	2	2	0	0	0	1	0	1	2	2	2	0	0	0	1	0	1	2	2	2	0	0	0	5.5	5.5	5.5	67.1	601	601	0.0016207	4.6328	By matching		By matching	By MS/MS	By MS/MS
D5GKG1	D5GKG1	3	3	3	tr|D5GKG1|D5GKG1_TUBMM Uncharacterized protein OS=Tuber melanosporum (strain Mel28) GN=GSTUM_00009528001 PE=4 SV=1	1	3	3	3	0	0	0	1	2	1	0	0	0	0	0	0	1	2	1	0	0	0	0	0	0	1	2	1	0	0	0	2.3	2.3	2.3	130.69	1234	1234	0	13.585				By MS/MS	By MS/MS
D5GKG4	D5GKG4	1	1	1	tr|D5GKG4|D5GKG4_TUBMM Uncharacterized protein OS=Tuber melanosporum (strain Mel28) GN=GSTUM_00009533001 PE=3 SV=1	1	1	1	1	1	1	1	1	1	0	0	0	0	1	1	1	1	1	0	0	0	0	1	1	1	1	1	0	0	0	0	1.3	1.3	1.3	75.275	683	683	0.0097222	2.6374	By matching	By MS/MS	By matching	By matching	By matching
D5GKH4	D5GKH4	1	1	1	tr|D5GKH4|D5GKH4_TUBMM Uncharacterized protein OS=Tuber melanosporum (strain Mel28) GN=GSTUM_00009560001 PE=4 SV=1	1	1	1	1	0	0	0	0	1	1	0	0	0	0	0	0	0	1	1	0	0	0	0	0	0	0	1	1	0	0	0	3.3	3.3	3.3	39.624	366	366	0.0057762	3.0099					By matching
D5GKH7	D5GKH7	15	15	15	tr|D5GKH7|D5GKH7_TUBMM Uncharacterized protein OS=Tuber melanosporum (strain Mel28) GN=GSTUM_00009564001 PE=3 SV=1	1	15	15	15	12	11	9	11	12	11	1	1	0	12	11	9	11	12	11	1	1	0	12	11	9	11	12	11	1	1	0	36.6	36.6	36.6	59.211	549	549	0	104.91	By MS/MS	By MS/MS	By MS/MS	By MS/MS	By MS/MS
D5GKI2	D5GKI2	2	2	2	tr|D5GKI2|D5GKI2_TUBMM Uncharacterized protein OS=Tuber melanosporum (strain Mel28) GN=GSTUM_00009571001 PE=3 SV=1	1	2	2	2	1	1	1	2	1	1	0	0	0	1	1	1	2	1	1	0	0	0	1	1	1	2	1	1	0	0	0	7.5	7.5	7.5	27.708	253	253	0.0023438	4.0667	By MS/MS	By MS/MS	By MS/MS	By MS/MS	By matching
D5GKI3	D5GKI3	24	24	24	tr|D5GKI3|D5GKI3_TUBMM Uncharacterized protein OS=Tuber melanosporum (strain Mel28) GN=GSTUM_00009572001 PE=4 SV=1	1	24	24	24	20	19	20	21	21	20	9	7	9	20	19	20	21	21	20	9	7	9	20	19	20	21	21	20	9	7	9	81.4	81.4	81.4	18.795	161	161	0	323.31	By MS/MS	By MS/MS	By MS/MS	By MS/MS	By MS/MS
D5GKI5	D5GKI5	2	2	2	tr|D5GKI5|D5GKI5_TUBMM Uncharacterized protein OS=Tuber melanosporum (strain Mel28) GN=GSTUM_00009578001 PE=4 SV=1	1	2	2	2	1	1	1	2	2	2	1	0	0	1	1	1	2	2	2	1	0	0	1	1	1	2	2	2	1	0	0	1.9	1.9	1.9	105.29	975	975	0.0023697	4.1896	By matching	By matching	By matching	By MS/MS	By MS/MS
D5GKI8	D5GKI8	4	4	4	tr|D5GKI8|D5GKI8_TUBMM Uncharacterized protein OS=Tuber melanosporum (strain Mel28) GN=GSTUM_00009583001 PE=4 SV=1	1	4	4	4	2	1	2	4	3	4	0	0	0	2	1	2	4	3	4	0	0	0	2	1	2	4	3	4	0	0	0	11.8	11.8	11.8	56.979	500	500	0	12.41	By MS/MS	By matching	By MS/MS	By MS/MS	By MS/MS
D5GKI9	D5GKI9	7	7	7	tr|D5GKI9|D5GKI9_TUBMM Uncharacterized protein OS=Tuber melanosporum (strain Mel28) GN=GSTUM_00009584001 PE=4 SV=1	1	7	7	7	1	1	1	4	3	7	1	1	1	1	1	1	4	3	7	1	1	1	1	1	1	4	3	7	1	1	1	30.3	30.3	30.3	36.791	346	346	0	39.738	By matching	By matching	By matching	By MS/MS	By MS/MS
D5GKJ2	D5GKJ2	9	9	9	tr|D5GKJ2|D5GKJ2_TUBMM Uncharacterized protein OS=Tuber melanosporum (strain Mel28) GN=GSTUM_00009589001 PE=4 SV=1	1	9	9	9	8	8	8	7	8	7	3	3	2	8	8	8	7	8	7	3	3	2	8	8	8	7	8	7	3	3	2	39.6	39.6	39.6	27.353	245	245	0	89.909	By MS/MS	By MS/MS	By MS/MS	By MS/MS	By MS/MS
D5GKJ6	D5GKJ6	4	4	4	tr|D5GKJ6|D5GKJ6_TUBMM Peptidyl-prolyl cis-trans isomerase OS=Tuber melanosporum (strain Mel28) GN=GSTUM_00009594001 PE=3 SV=1	1	4	4	4	4	3	4	4	4	4	0	0	1	4	3	4	4	4	4	0	0	1	4	3	4	4	4	4	0	0	1	21.7	21.7	21.7	21.22	198	198	0	18.207	By MS/MS	By MS/MS	By MS/MS	By MS/MS	By MS/MS
D5GKJ7	D5GKJ7	6	6	6	tr|D5GKJ7|D5GKJ7_TUBMM Eukaryotic translation initiation factor 3 subunit J OS=Tuber melanosporum (strain Mel28) GN=HCR1 PE=3 SV=1	1	6	6	6	5	5	5	4	3	3	1	1	1	5	5	5	4	3	3	1	1	1	5	5	5	4	3	3	1	1	1	23.3	23.3	23.3	30.761	283	283	0	22.916	By MS/MS	By MS/MS	By MS/MS	By MS/MS	By MS/MS
D5GKK0	D5GKK0	6	6	6	tr|D5GKK0|D5GKK0_TUBMM Uncharacterized protein OS=Tuber melanosporum (strain Mel28) GN=GSTUM_00009599001 PE=4 SV=1	1	6	6	6	6	5	6	6	6	6	1	1	1	6	5	6	6	6	6	1	1	1	6	5	6	6	6	6	1	1	1	22.3	22.3	22.3	39.184	346	346	0	90.356	By MS/MS	By MS/MS	By MS/MS	By MS/MS	By MS/MS
D5GKK3	D5GKK3	13	13	13	tr|D5GKK3|D5GKK3_TUBMM Uncharacterized protein OS=Tuber melanosporum (strain Mel28) GN=GSTUM_00009607001 PE=3 SV=1	1	13	13	13	12	10	11	11	9	10	6	3	5	12	10	11	11	9	10	6	3	5	12	10	11	11	9	10	6	3	5	32.5	32.5	32.5	44.89	424	424	0	323.31	By MS/MS	By MS/MS	By MS/MS	By MS/MS	By MS/MS
D5GKK4	D5GKK4	11	11	11	tr|D5GKK4|D5GKK4_TUBMM Uncharacterized protein OS=Tuber melanosporum (strain Mel28) GN=GSTUM_00009609001 PE=3 SV=1	1	11	11	11	6	7	8	10	11	11	3	2	3	6	7	8	10	11	11	3	2	3	6	7	8	10	11	11	3	2	3	39.6	39.6	39.6	33.084	313	313	0	64.996	By MS/MS	By MS/MS	By MS/MS	By MS/MS	By MS/MS
D5GKL7	D5GKL7	4	4	4	tr|D5GKL7|D5GKL7_TUBMM Sortilin OS=Tuber melanosporum (strain Mel28) GN=GSTUM_00009633001 PE=4 SV=1	1	4	4	4	1	1	1	3	2	3	0	0	0	1	1	1	3	2	3	0	0	0	1	1	1	3	2	3	0	0	0	3	3	3	166.14	1472	1472	0	8.9513	By MS/MS	By MS/MS	By matching	By MS/MS	By MS/MS
D5GKM5	D5GKM5	1	1	1	tr|D5GKM5|D5GKM5_TUBMM Uncharacterized protein OS=Tuber melanosporum (strain Mel28) GN=GSTUM_00009643001 PE=4 SV=1	1	1	1	1	1	1	1	0	0	0	0	0	0	1	1	1	0	0	0	0	0	0	1	1	1	0	0	0	0	0	0	1.9	1.9	1.9	65.695	675	675	0.0016474	5.0948	By MS/MS	By MS/MS	By MS/MS
D5GKN6	D5GKN6	15	15	15	tr|D5GKN6|D5GKN6_TUBMM Uncharacterized protein OS=Tuber melanosporum (strain Mel28) GN=GSTUM_00009671001 PE=3 SV=1	1	15	15	15	11	11	11	12	13	12	4	1	5	11	11	11	12	13	12	4	1	5	11	11	11	12	13	12	4	1	5	38	38	38	53.203	479	479	0	125.64	By MS/MS	By MS/MS	By MS/MS	By MS/MS	By MS/MS
D5GKN8	D5GKN8	10	10	10	tr|D5GKN8|D5GKN8_TUBMM Serine/threonine-protein phosphatase OS=Tuber melanosporum (strain Mel28) GN=GSTUM_00009673001 PE=3 SV=1	1	10	10	10	7	7	5	9	10	10	1	1	1	7	7	5	9	10	10	1	1	1	7	7	5	9	10	10	1	1	1	42.5	42.5	42.5	37.373	325	325	0	40.979	By MS/MS	By MS/MS	By MS/MS	By MS/MS	By MS/MS
D5GKQ0	D5GKQ0	2	2	2	tr|D5GKQ0|D5GKQ0_TUBMM Uncharacterized protein OS=Tuber melanosporum (strain Mel28) GN=GSTUM_00009697001 PE=4 SV=1	1	2	2	2	2	2	2	1	1	1	0	0	0	2	2	2	1	1	1	0	0	0	2	2	2	1	1	1	0	0	0	10.6	10.6	10.6	37.396	340	340	0	8.9287	By MS/MS	By MS/MS	By MS/MS	By MS/MS	By MS/MS
D5GKQ8	D5GKQ8	4	4	4	tr|D5GKQ8|D5GKQ8_TUBMM Uncharacterized protein OS=Tuber melanosporum (strain Mel28) GN=GSTUM_00009711001 PE=4 SV=1	1	4	4	4	3	4	3	4	4	3	1	1	2	3	4	3	4	4	3	1	1	2	3	4	3	4	4	3	1	1	2	39.7	39.7	39.7	14.185	126	126	0	105.67	By MS/MS	By MS/MS	By MS/MS	By MS/MS	By MS/MS
D5GKR1	D5GKR1	3	3	3	tr|D5GKR1|D5GKR1_TUBMM S-formylglutathione hydrolase OS=Tuber melanosporum (strain Mel28) GN=GSTUM_00009714001 PE=3 SV=1	1	3	3	3	2	2	1	2	2	2	0	0	0	2	2	1	2	2	2	0	0	0	2	2	1	2	2	2	0	0	0	11.2	11.2	11.2	31.705	286	286	0	9.2056	By MS/MS	By MS/MS	By MS/MS	By MS/MS	By MS/MS
D5GKR5	D5GKR5	15	15	15	tr|D5GKR5|D5GKR5_TUBMM Uncharacterized protein OS=Tuber melanosporum (strain Mel28) GN=GSTUM_00009719001 PE=3 SV=1	1	15	15	15	12	13	12	13	14	13	2	1	1	12	13	12	13	14	13	2	1	1	12	13	12	13	14	13	2	1	1	35.6	35.6	35.6	50.74	463	463	0	131.08	By MS/MS	By MS/MS	By MS/MS	By MS/MS	By MS/MS
D5GKR8	D5GKR8	13	13	13	tr|D5GKR8|D5GKR8_TUBMM Uncharacterized protein OS=Tuber melanosporum (strain Mel28) GN=GSTUM_00009734001 PE=4 SV=1	1	13	13	13	12	10	11	12	13	13	2	1	1	12	10	11	12	13	13	2	1	1	12	10	11	12	13	13	2	1	1	45.3	45.3	45.3	33.52	307	307	0	209.1	By MS/MS	By MS/MS	By MS/MS	By MS/MS	By MS/MS
D5GKS1	D5GKS1	5	5	5	tr|D5GKS1|D5GKS1_TUBMM Uncharacterized protein OS=Tuber melanosporum (strain Mel28) GN=GSTUM_00009737001 PE=4 SV=1	1	5	5	5	0	1	1	5	5	1	0	0	0	0	1	1	5	5	1	0	0	0	0	1	1	5	5	1	0	0	0	14.9	14.9	14.9	51.513	464	464	0	13.51		By matching	By matching	By MS/MS	By MS/MS
D5GKS2	D5GKS2	7	7	7	tr|D5GKS2|D5GKS2_TUBMM Uncharacterized protein OS=Tuber melanosporum (strain Mel28) GN=GSTUM_00009738001 PE=4 SV=1	1	7	7	7	4	4	4	6	4	6	0	0	0	4	4	4	6	4	6	0	0	0	4	4	4	6	4	6	0	0	0	15.8	15.8	15.8	65.519	588	588	0	22.507	By MS/MS	By MS/MS	By MS/MS	By MS/MS	By MS/MS
D5GKS5	D5GKS5	2	2	2	tr|D5GKS5|D5GKS5_TUBMM Uncharacterized protein OS=Tuber melanosporum (strain Mel28) GN=GSTUM_00009743001 PE=4 SV=1	1	2	2	2	1	0	0	2	0	1	0	0	0	1	0	0	2	0	1	0	0	0	1	0	0	2	0	1	0	0	0	10.2	10.2	10.2	34.239	323	323	0.0016313	4.8441	By MS/MS			By MS/MS
D5GKT3	D5GKT3	11	11	11	tr|D5GKT3|D5GKT3_TUBMM Uncharacterized protein OS=Tuber melanosporum (strain Mel28) GN=GSTUM_00009757001 PE=4 SV=1	1	11	11	11	11	10	11	8	8	9	2	3	2	11	10	11	8	8	9	2	3	2	11	10	11	8	8	9	2	3	2	57.3	57.3	57.3	38.399	351	351	0	277.61	By MS/MS	By MS/MS	By MS/MS	By MS/MS	By MS/MS
D5GKT8	D5GKT8	4	4	4	tr|D5GKT8|D5GKT8_TUBMM Uncharacterized protein OS=Tuber melanosporum (strain Mel28) GN=GSTUM_00009766001 PE=4 SV=1	1	4	4	4	3	2	2	3	3	3	1	0	0	3	2	2	3	3	3	1	0	0	3	2	2	3	3	3	1	0	0	39	39	39	13.17	118	118	0	30.225	By MS/MS	By MS/MS	By MS/MS	By MS/MS	By MS/MS
D5GKU1	D5GKU1	2	2	2	tr|D5GKU1|D5GKU1_TUBMM Uncharacterized protein OS=Tuber melanosporum (strain Mel28) GN=GSTUM_00009770001 PE=4 SV=1	1	2	2	2	0	0	0	2	1	1	0	0	0	0	0	0	2	1	1	0	0	0	0	0	0	2	1	1	0	0	0	1.7	1.7	1.7	150.68	1321	1321	0.0023828	4.3026				By MS/MS	By MS/MS
D5GKU3	D5GKU3	17	17	17	tr|D5GKU3|D5GKU3_TUBMM Succinate dehydrogenase [ubiquinone] flavoprotein subunit, mitochondrial OS=Tuber melanosporum (strain Mel28) GN=GSTUM_00009772001 PE=3 SV=1	1	17	17	17	12	9	7	13	13	15	1	1	0	12	9	7	13	13	15	1	1	0	12	9	7	13	13	15	1	1	0	46	46	46	58.882	535	535	0	87.06	By MS/MS	By MS/MS	By MS/MS	By MS/MS	By MS/MS
D5GKU5	D5GKU5	10	9	9	tr|D5GKU5|D5GKU5_TUBMM Uncharacterized protein OS=Tuber melanosporum (strain Mel28) GN=GSTUM_00009774001 PE=3 SV=1	1	10	9	9	7	8	8	9	10	10	5	3	4	6	7	7	8	9	9	4	2	3	6	7	7	8	9	9	4	2	3	38.5	34.1	34.1	30.018	270	270	0	37.245	By MS/MS	By MS/MS	By MS/MS	By MS/MS	By MS/MS
D5GKU6	D5GKU6	5	5	5	tr|D5GKU6|D5GKU6_TUBMM Uncharacterized protein OS=Tuber melanosporum (strain Mel28) GN=GSTUM_00009775001 PE=4 SV=1	1	5	5	5	2	1	2	4	5	5	1	2	1	2	1	2	4	5	5	1	2	1	2	1	2	4	5	5	1	2	1	35.7	35.7	35.7	14.709	129	129	0	16.953	By MS/MS	By MS/MS	By matching	By MS/MS	By MS/MS
D5GKU7	D5GKU7	2	2	2	tr|D5GKU7|D5GKU7_TUBMM Uncharacterized protein OS=Tuber melanosporum (strain Mel28) GN=GSTUM_00009776001 PE=4 SV=1	1	2	2	2	1	0	1	1	1	2	1	0	1	1	0	1	1	1	2	1	0	1	1	0	1	1	1	2	1	0	1	16.3	16.3	16.3	18.935	166	166	0.00090253	6.7723	By MS/MS		By MS/MS	By MS/MS	By MS/MS
D5GKV8;D5G851	D5GKV8	8;1	8;1	8;1	tr|D5GKV8|D5GKV8_TUBMM Uncharacterized protein OS=Tuber melanosporum (strain Mel28) GN=GSTUM_00009788001 PE=4 SV=1	2	8	8	8	6	4	4	7	8	8	1	1	1	6	4	4	7	8	8	1	1	1	6	4	4	7	8	8	1	1	1	33.4	33.4	33.4	34.177	317	317;289	0	45.052	By MS/MS	By MS/MS	By MS/MS	By MS/MS	By MS/MS
D5GKW0;D5G849	D5GKW0	11;2	11;2	11;2	tr|D5GKW0|D5GKW0_TUBMM Uncharacterized protein OS=Tuber melanosporum (strain Mel28) GN=GSTUM_00009790001 PE=4 SV=1	2	11	11	11	7	5	5	8	9	9	6	3	5	7	5	5	8	9	9	6	3	5	7	5	5	8	9	9	6	3	5	54.7	54.7	54.7	26.209	236	236;267	0	62.06	By MS/MS	By MS/MS	By MS/MS	By MS/MS	By MS/MS
D5GKW1	D5GKW1	5	5	5	tr|D5GKW1|D5GKW1_TUBMM Uncharacterized protein OS=Tuber melanosporum (strain Mel28) GN=GSTUM_00009791001 PE=4 SV=1	1	5	5	5	3	3	3	5	4	4	0	0	0	3	3	3	5	4	4	0	0	0	3	3	3	5	4	4	0	0	0	37.6	37.6	37.6	21.539	194	194	0	36.074	By MS/MS	By MS/MS	By MS/MS	By MS/MS	By MS/MS
D5GKW5	D5GKW5	2	2	2	tr|D5GKW5|D5GKW5_TUBMM Uncharacterized protein OS=Tuber melanosporum (strain Mel28) GN=GSTUM_00009798001 PE=4 SV=1	1	2	2	2	2	2	2	2	0	1	0	0	0	2	2	2	2	0	1	0	0	0	2	2	2	2	0	1	0	0	0	15.5	15.5	15.5	10.891	97	97	0	29.015	By MS/MS	By MS/MS	By MS/MS	By MS/MS
D5GKW7	D5GKW7	21	21	19	tr|D5GKW7|D5GKW7_TUBMM Uncharacterized protein OS=Tuber melanosporum (strain Mel28) GN=GSTUM_00009800001 PE=3 SV=1	1	21	21	19	19	18	17	18	18	18	11	9	8	19	18	17	18	18	18	11	9	8	17	16	15	16	16	16	11	9	7	64.4	64.4	64.4	26.303	233	233	0	323.31	By MS/MS	By MS/MS	By MS/MS	By MS/MS	By MS/MS
D5GKY4	D5GKY4	1	1	1	tr|D5GKY4|D5GKY4_TUBMM Uncharacterized protein OS=Tuber melanosporum (strain Mel28) GN=GSTUM_00009831001 PE=3 SV=1	1	1	1	1	0	0	0	0	1	0	0	0	0	0	0	0	0	1	0	0	0	0	0	0	0	0	1	0	0	0	0	4.1	4.1	4.1	36.592	340	340	0.005117	3.1109					By MS/MS
D5GKY8	D5GKY8	7	7	7	tr|D5GKY8|D5GKY8_TUBMM Uncharacterized protein OS=Tuber melanosporum (strain Mel28) GN=GSTUM_00009839001 PE=3 SV=1	1	7	7	7	3	1	3	6	6	6	0	0	0	3	1	3	6	6	6	0	0	0	3	1	3	6	6	6	0	0	0	9.9	9.9	9.9	102.26	905	905	0	24.767	By MS/MS	By MS/MS	By MS/MS	By MS/MS	By MS/MS
D5GKZ8	D5GKZ8	5	5	5	tr|D5GKZ8|D5GKZ8_TUBMM Uncharacterized protein OS=Tuber melanosporum (strain Mel28) GN=GSTUM_00009853001 PE=4 SV=1	1	5	5	5	3	4	4	5	4	4	2	1	1	3	4	4	5	4	4	2	1	1	3	4	4	5	4	4	2	1	1	20.5	20.5	20.5	37.279	332	332	0	15.883	By MS/MS	By MS/MS	By MS/MS	By MS/MS	By MS/MS
D5GL01	D5GL01	5	5	4	tr|D5GL01|D5GL01_TUBMM Uncharacterized protein OS=Tuber melanosporum (strain Mel28) GN=GSTUM_00009856001 PE=4 SV=1	1	5	5	4	4	5	4	4	4	5	0	1	1	4	5	4	4	4	5	0	1	1	3	4	3	3	3	4	0	1	1	10.8	10.8	9.4	56.695	498	498	0	22.763	By MS/MS	By MS/MS	By MS/MS	By MS/MS	By MS/MS
D5GL03	D5GL03	10	10	10	tr|D5GL03|D5GL03_TUBMM Uncharacterized protein OS=Tuber melanosporum (strain Mel28) GN=GSTUM_00009859001 PE=3 SV=1	1	10	10	10	7	6	7	8	9	8	1	1	2	7	6	7	8	9	8	1	1	2	7	6	7	8	9	8	1	1	2	33	33	33	51.683	479	479	0	47.742	By MS/MS	By MS/MS	By MS/MS	By MS/MS	By MS/MS
D5GL13	D5GL13	7	7	7	tr|D5GL13|D5GL13_TUBMM 40S ribosomal protein S24 OS=Tuber melanosporum (strain Mel28) GN=GSTUM_00009907001 PE=3 SV=1	1	7	7	7	5	5	4	6	7	7	0	1	1	5	5	4	6	7	7	0	1	1	5	5	4	6	7	7	0	1	1	46.3	46.3	46.3	15.466	134	134	0	31.472	By MS/MS	By MS/MS	By MS/MS	By MS/MS	By MS/MS
D5GL14	D5GL14	10	10	10	tr|D5GL14|D5GL14_TUBMM Uncharacterized protein OS=Tuber melanosporum (strain Mel28) GN=GSTUM_00009909001 PE=4 SV=1	1	10	10	10	5	4	4	8	9	7	1	0	1	5	4	4	8	9	7	1	0	1	5	4	4	8	9	7	1	0	1	11.6	11.6	11.6	115.08	1021	1021	0	25.737	By MS/MS	By MS/MS	By MS/MS	By MS/MS	By MS/MS
D5GL16	D5GL16	40	40	40	tr|D5GL16|D5GL16_TUBMM Aminopeptidase OS=Tuber melanosporum (strain Mel28) GN=GSTUM_00009912001 PE=3 SV=1	1	40	40	40	26	28	27	38	40	31	6	8	6	26	28	27	38	40	31	6	8	6	26	28	27	38	40	31	6	8	6	60.3	60.3	60.3	98.472	878	878	0	323.31	By MS/MS	By MS/MS	By MS/MS	By MS/MS	By MS/MS
D5GL18	D5GL18	6	6	6	tr|D5GL18|D5GL18_TUBMM 40S ribosomal protein S8 OS=Tuber melanosporum (strain Mel28) GN=GSTUM_00009915001 PE=3 SV=1	1	6	6	6	4	4	3	6	6	5	1	0	0	4	4	3	6	6	5	1	0	0	4	4	3	6	6	5	1	0	0	35.8	35.8	35.8	22.19	201	201	0	109.44	By MS/MS	By MS/MS	By MS/MS	By MS/MS	By MS/MS
D5GL20	D5GL20	17	17	17	tr|D5GL20|D5GL20_TUBMM Peroxidase OS=Tuber melanosporum (strain Mel28) GN=GSTUM_00009918001 PE=3 SV=1	1	17	17	17	15	14	15	17	16	16	4	4	5	15	14	15	17	16	16	4	4	5	15	14	15	17	16	16	4	4	5	48.5	48.5	48.5	41.362	377	377	0	98.3	By MS/MS	By MS/MS	By MS/MS	By MS/MS	By MS/MS
D5GL26	D5GL26	3	3	3	tr|D5GL26|D5GL26_TUBMM Uncharacterized protein OS=Tuber melanosporum (strain Mel28) GN=GSTUM_00009928001 PE=4 SV=1	1	3	3	3	1	0	0	2	3	3	1	1	1	1	0	0	2	3	3	1	1	1	1	0	0	2	3	3	1	1	1	3	3	3	118.95	1075	1075	0.001675	5.4373	By matching			By MS/MS	By MS/MS
D5GL27	D5GL27	10	10	10	tr|D5GL27|D5GL27_TUBMM Proteasome subunit alpha type OS=Tuber melanosporum (strain Mel28) GN=GSTUM_00009930001 PE=3 SV=1	1	10	10	10	8	9	8	8	9	8	1	0	0	8	9	8	8	9	8	1	0	0	8	9	8	8	9	8	1	0	0	44.5	44.5	44.5	27.031	247	247	0	44.384	By MS/MS	By MS/MS	By MS/MS	By MS/MS	By MS/MS
D5GL28	D5GL28	5	5	5	tr|D5GL28|D5GL28_TUBMM Dipeptidyl peptidase 3 OS=Tuber melanosporum (strain Mel28) GN=GSTUM_00009940001 PE=3 SV=1	1	5	5	5	1	1	1	5	5	4	0	0	0	1	1	1	5	5	4	0	0	0	1	1	1	5	5	4	0	0	0	9.2	9.2	9.2	78.691	707	707	0	14.042	By matching	By matching	By matching	By MS/MS	By MS/MS
D5GL29	D5GL29	6	6	6	tr|D5GL29|D5GL29_TUBMM Dipeptidase OS=Tuber melanosporum (strain Mel28) GN=GSTUM_00009942001 PE=3 SV=1	1	6	6	6	5	4	4	5	6	6	2	1	3	5	4	4	5	6	6	2	1	3	5	4	4	5	6	6	2	1	3	17.7	17.7	17.7	47.521	424	424	0	18.715	By MS/MS	By MS/MS	By MS/MS	By MS/MS	By MS/MS
D5GL37	D5GL37	3	3	3	tr|D5GL37|D5GL37_TUBMM Uncharacterized protein OS=Tuber melanosporum (strain Mel28) GN=GSTUM_00009952001 PE=3 SV=1	1	3	3	3	2	1	2	3	3	3	1	1	1	2	1	2	3	3	3	1	1	1	2	1	2	3	3	3	1	1	1	10.1	10.1	10.1	54.722	484	484	0	15.561	By MS/MS	By MS/MS	By MS/MS	By MS/MS	By MS/MS
D5GL38	D5GL38	3	3	3	tr|D5GL38|D5GL38_TUBMM Uncharacterized protein OS=Tuber melanosporum (strain Mel28) GN=GSTUM_00009953001 PE=4 SV=1	1	3	3	3	1	1	1	2	3	2	0	0	1	1	1	1	2	3	2	0	0	1	1	1	1	2	3	2	0	0	1	22.7	22.7	22.7	17.129	154	154	0.00092081	7.1859	By MS/MS	By MS/MS	By MS/MS	By MS/MS	By MS/MS
D5GL40	D5GL40	9	9	9	tr|D5GL40|D5GL40_TUBMM Uncharacterized protein OS=Tuber melanosporum (strain Mel28) GN=GSTUM_00009960001 PE=4 SV=1	1	9	9	9	5	4	3	9	8	6	2	3	1	5	4	3	9	8	6	2	3	1	5	4	3	9	8	6	2	3	1	37.8	37.8	37.8	40.877	378	378	0	94.472	By MS/MS	By MS/MS	By MS/MS	By MS/MS	By MS/MS
D5GL44	D5GL44	1	1	1	tr|D5GL44|D5GL44_TUBMM Uncharacterized protein OS=Tuber melanosporum (strain Mel28) GN=GSTUM_00009986001 PE=4 SV=1	1	1	1	1	1	1	1	1	1	1	0	0	0	1	1	1	1	1	1	0	0	0	1	1	1	1	1	1	0	0	0	4.7	4.7	4.7	26.803	232	232	0.002271	3.6494	By MS/MS	By MS/MS	By matching	By MS/MS	By MS/MS
D5GL46	D5GL46	1	1	1	tr|D5GL46|D5GL46_TUBMM Uncharacterized protein OS=Tuber melanosporum (strain Mel28) GN=GSTUM_00009988001 PE=4 SV=1	1	1	1	1	0	0	1	1	1	1	0	0	0	0	0	1	1	1	1	0	0	0	0	0	1	1	1	1	0	0	0	1.9	1.9	1.9	57.673	514	514	0.0071124	2.8401			By matching	By matching	By matching
D5GL47	D5GL47	10	10	10	tr|D5GL47|D5GL47_TUBMM Phosphomannomutase OS=Tuber melanosporum (strain Mel28) GN=GSTUM_00009989001 PE=3 SV=1	1	10	10	10	6	4	6	7	7	6	2	1	1	6	4	6	7	7	6	2	1	1	6	4	6	7	7	6	2	1	1	44.5	44.5	44.5	29.7	263	263	0	23.426	By MS/MS	By MS/MS	By MS/MS	By MS/MS	By MS/MS
D5GL48	D5GL48	8	8	8	tr|D5GL48|D5GL48_TUBMM Ubiquitin carboxyl-terminal hydrolase OS=Tuber melanosporum (strain Mel28) GN=GSTUM_00009990001 PE=3 SV=1	1	8	8	8	8	5	7	7	6	7	2	2	3	8	5	7	7	6	7	2	2	3	8	5	7	7	6	7	2	2	3	44.5	44.5	44.5	28.428	263	263	0	47.753	By MS/MS	By MS/MS	By MS/MS	By MS/MS	By MS/MS
D5GL55	D5GL55	3	3	3	tr|D5GL55|D5GL55_TUBMM Uncharacterized protein OS=Tuber melanosporum (strain Mel28) GN=GSTUM_00010012001 PE=4 SV=1	1	3	3	3	2	3	2	3	3	2	0	0	0	2	3	2	3	3	2	0	0	0	2	3	2	3	3	2	0	0	0	10.8	10.8	10.8	36.222	315	315	0.00088417	6.4771	By matching	By matching	By matching	By MS/MS	By MS/MS
D5GL57	D5GL57	14	14	14	tr|D5GL57|D5GL57_TUBMM Uncharacterized protein OS=Tuber melanosporum (strain Mel28) GN=GSTUM_00010016001 PE=3 SV=1	1	14	14	14	4	4	7	12	11	12	1	0	1	4	4	7	12	11	12	1	0	1	4	4	7	12	11	12	1	0	1	10.5	10.5	10.5	167.26	1517	1517	0	36.742	By MS/MS	By MS/MS	By matching	By MS/MS	By MS/MS
D5GL58	D5GL58	3	3	3	tr|D5GL58|D5GL58_TUBMM Uncharacterized protein OS=Tuber melanosporum (strain Mel28) GN=GSTUM_00010017001 PE=4 SV=1	1	3	3	3	1	0	1	1	2	2	1	1	1	1	0	1	1	2	2	1	1	1	1	0	1	1	2	2	1	1	1	5.1	5.1	5.1	82.843	767	767	0	7.8864	By MS/MS		By MS/MS	By MS/MS	By MS/MS
D5GL67	D5GL67	2	2	2	tr|D5GL67|D5GL67_TUBMM Uncharacterized protein OS=Tuber melanosporum (strain Mel28) GN=GSTUM_00010028001 PE=4 SV=1	1	2	2	2	1	1	0	2	2	2	0	0	0	1	1	0	2	2	2	0	0	0	1	1	0	2	2	2	0	0	0	15.2	15.2	15.2	17.852	164	164	0.00088339	6.4722	By matching	By matching		By MS/MS	By MS/MS
D5GL76;D5GCZ7;D5GCZ8	D5GL76	15;1;1	13;1;1	13;1;1	tr|D5GL76|D5GL76_TUBMM Uncharacterized protein OS=Tuber melanosporum (strain Mel28) GN=GSTUM_00010048001 PE=4 SV=1	3	15	13	13	9	9	10	9	10	8	1	2	2	8	7	8	8	9	7	1	2	2	8	7	8	8	9	7	1	2	2	47.9	40.6	40.6	37.599	330	330;69;226	0	56.309	By MS/MS	By MS/MS	By MS/MS	By MS/MS	By MS/MS
D5GL79;D5GCZ5	D5GL79;D5GCZ5	10;7	10;7	10;7	tr|D5GL79|D5GL79_TUBMM Uncharacterized protein OS=Tuber melanosporum (strain Mel28) GN=GSTUM_00010051001 PE=4 SV=1;tr|D5GCZ5|D5GCZ5_TUBMM Uncharacterized protein OS=Tuber melanosporum (strain Mel28) GN=GSTUM_00006027001 PE=4 SV=1	2	10	10	10	7	6	4	9	9	7	1	1	1	7	6	4	9	9	7	1	1	1	7	6	4	9	9	7	1	1	1	22.7	22.7	22.7	51.686	481	481;384	0	34.897	By MS/MS	By MS/MS	By MS/MS	By MS/MS	By MS/MS
D5GL82	D5GL82	11	11	11	tr|D5GL82|D5GL82_TUBMM DNA helicase OS=Tuber melanosporum (strain Mel28) GN=GSTUM_00010054001 PE=3 SV=1	1	11	11	11	2	5	6	4	6	6	1	1	1	2	5	6	4	6	6	1	1	1	2	5	6	4	6	6	1	1	1	16.8	16.8	16.8	98.413	888	888	0	36.543	By MS/MS	By MS/MS	By MS/MS	By MS/MS	By MS/MS
D5GL90	D5GL90	14	14	14	tr|D5GL90|D5GL90_TUBMM Uncharacterized protein OS=Tuber melanosporum (strain Mel28) GN=GSTUM_00010075001 PE=4 SV=1	1	14	14	14	12	12	12	13	13	13	8	6	6	12	12	12	13	13	13	8	6	6	12	12	12	13	13	13	8	6	6	35.7	35.7	35.7	44.561	398	398	0	323.31	By MS/MS	By MS/MS	By MS/MS	By MS/MS	By MS/MS
D5GL91	D5GL91	2	2	2	tr|D5GL91|D5GL91_TUBMM Uncharacterized protein OS=Tuber melanosporum (strain Mel28) GN=GSTUM_00010076001 PE=4 SV=1	1	2	2	2	1	1	1	1	1	1	1	0	1	1	1	1	1	1	1	1	0	1	1	1	1	1	1	1	1	0	1	4.3	4.3	4.3	68.473	604	604	0.0016181	4.606	By matching	By matching	By matching	By MS/MS	By matching
D5GLA9	D5GLA9	4	4	4	tr|D5GLA9|D5GLA9_TUBMM Uncharacterized protein OS=Tuber melanosporum (strain Mel28) GN=GSTUM_00010108001 PE=4 SV=1	1	4	4	4	1	2	1	4	4	4	1	1	1	1	2	1	4	4	4	1	1	1	1	2	1	4	4	4	1	1	1	12.4	12.4	12.4	38.302	347	347	0	9.4971	By MS/MS	By MS/MS	By matching	By MS/MS	By MS/MS
D5GLB1	D5GLB1	2	2	2	tr|D5GLB1|D5GLB1_TUBMM Uncharacterized protein OS=Tuber melanosporum (strain Mel28) GN=GSTUM_00010116001 PE=4 SV=1	1	2	2	2	1	1	1	2	2	2	0	0	0	1	1	1	2	2	2	0	0	0	1	1	1	2	2	2	0	0	0	12.8	12.8	12.8	27.783	243	243	0.0043988	3.1692	By matching	By matching	By matching	By MS/MS	By MS/MS
D5GLB8	D5GLB8	3	3	3	tr|D5GLB8|D5GLB8_TUBMM Carboxypeptidase OS=Tuber melanosporum (strain Mel28) GN=GSTUM_00010123001 PE=3 SV=1	1	3	3	3	2	3	3	0	0	0	0	0	0	2	3	3	0	0	0	0	0	0	2	3	3	0	0	0	0	0	0	7.2	7.2	7.2	46.095	405	405	0.00089767	6.7176	By MS/MS	By MS/MS	By MS/MS
D5GLC4	D5GLC4	3	3	3	tr|D5GLC4|D5GLC4_TUBMM Uncharacterized protein OS=Tuber melanosporum (strain Mel28) GN=GSTUM_00010129001 PE=3 SV=1	1	3	3	3	2	1	3	3	3	2	0	0	0	2	1	3	3	3	2	0	0	0	2	1	3	3	3	2	0	0	0	17.3	17.3	17.3	26.412	237	237	0	8.6384	By MS/MS	By matching	By MS/MS	By MS/MS	By MS/MS
D5GLC6	D5GLC6	6	6	6	tr|D5GLC6|D5GLC6_TUBMM Glycylpeptide N-tetradecanoyltransferase OS=Tuber melanosporum (strain Mel28) GN=GSTUM_00010131001 PE=3 SV=1	1	6	6	6	5	4	5	4	4	3	2	1	3	5	4	5	4	4	3	2	1	3	5	4	5	4	4	3	2	1	3	16.6	16.6	16.6	56.207	495	495	0	25.205	By MS/MS	By MS/MS	By MS/MS	By MS/MS	By MS/MS
D5GLC9	D5GLC9	8	8	8	tr|D5GLC9|D5GLC9_TUBMM Uncharacterized protein OS=Tuber melanosporum (strain Mel28) GN=GSTUM_00010135001 PE=4 SV=1	1	8	8	8	4	4	5	7	7	7	1	1	1	4	4	5	7	7	7	1	1	1	4	4	5	7	7	7	1	1	1	15.7	15.7	15.7	53.37	498	498	0	37.52	By MS/MS	By MS/MS	By MS/MS	By MS/MS	By MS/MS
D5GLD1	D5GLD1	1	1	1	tr|D5GLD1|D5GLD1_TUBMM Uncharacterized protein OS=Tuber melanosporum (strain Mel28) GN=GSTUM_00010137001 PE=3 SV=1	1	1	1	1	1	1	0	1	0	1	0	0	0	1	1	0	1	0	1	0	0	0	1	1	0	1	0	1	0	0	0	2.5	2.5	2.5	47.926	447	447	0.0043924	3.1589	By MS/MS	By matching		By MS/MS
D5GLD4	D5GLD4	5	5	5	tr|D5GLD4|D5GLD4_TUBMM Uncharacterized protein OS=Tuber melanosporum (strain Mel28) GN=GSTUM_00010140001 PE=4 SV=1	1	5	5	5	2	2	4	3	3	4	1	2	0	2	2	4	3	3	4	1	2	0	2	2	4	3	3	4	1	2	0	12.7	12.7	12.7	57.321	534	534	0	31.256	By MS/MS	By MS/MS	By MS/MS	By MS/MS	By MS/MS
D5GLD6	D5GLD6	1	1	1	tr|D5GLD6|D5GLD6_TUBMM Uncharacterized protein OS=Tuber melanosporum (strain Mel28) GN=GSTUM_00010142001 PE=4 SV=1	1	1	1	1	1	0	1	0	1	1	0	0	0	1	0	1	0	1	1	0	0	0	1	0	1	0	1	1	0	0	0	10.5	10.5	10.5	10.679	95	95	0.0064378	2.9433	By MS/MS		By MS/MS		By matching
D5GLD8	D5GLD8	1	1	1	tr|D5GLD8|D5GLD8_TUBMM Uncharacterized protein OS=Tuber melanosporum (strain Mel28) GN=GSTUM_00010145001 PE=4 SV=1	1	1	1	1	0	0	0	1	0	1	0	0	0	0	0	0	1	0	1	0	0	0	0	0	0	1	0	1	0	0	0	2.6	2.6	2.6	60.072	530	530	0.0023292	3.9875				By MS/MS
D5GLE2	D5GLE2	3	3	3	tr|D5GLE2|D5GLE2_TUBMM Uncharacterized protein OS=Tuber melanosporum (strain Mel28) GN=GSTUM_00010155001 PE=4 SV=1	1	3	3	3	2	3	3	3	3	3	2	2	2	2	3	3	3	3	3	2	2	2	2	3	3	3	3	3	2	2	2	9.6	9.6	9.6	49.901	480	480	0	8.5844	By MS/MS	By MS/MS	By MS/MS	By matching	By MS/MS
D5GLE5;D5GDW2;D5GG29	D5GLE5	48;1;1	48;1;1	47;0;0	tr|D5GLE5|D5GLE5_TUBMM Uncharacterized protein OS=Tuber melanosporum (strain Mel28) GN=GSTUM_00010158001 PE=3 SV=1	3	48	48	47	35	33	34	42	42	38	9	6	8	35	33	34	42	42	38	9	6	8	34	32	33	41	41	37	8	5	7	63.2	63.2	61.7	89.624	818	818;432;651	0	323.31	By MS/MS	By MS/MS	By MS/MS	By MS/MS	By MS/MS
D5GLE6	D5GLE6	1	1	1	tr|D5GLE6|D5GLE6_TUBMM Uncharacterized protein OS=Tuber melanosporum (strain Mel28) GN=GSTUM_00010159001 PE=4 SV=1	1	1	1	1	0	0	0	1	1	0	0	0	0	0	0	0	1	1	0	0	0	0	0	0	0	1	1	0	0	0	0	2.8	2.8	2.8	56.261	499	499	0.0023166	3.9303				By MS/MS	By MS/MS
D5GLE7	D5GLE7	1	1	1	tr|D5GLE7|D5GLE7_TUBMM Uncharacterized protein OS=Tuber melanosporum (strain Mel28) GN=GSTUM_00010160001 PE=3 SV=1	1	1	1	1	1	1	1	1	1	1	0	0	0	1	1	1	1	1	1	0	0	0	1	1	1	1	1	1	0	0	0	3.2	3.2	3.2	37.795	349	349	0.0077959	2.8161	By MS/MS	By MS/MS	By MS/MS	By MS/MS	By matching
D5GLG7	D5GLG7	1	1	1	tr|D5GLG7|D5GLG7_TUBMM Uncharacterized protein OS=Tuber melanosporum (strain Mel28) GN=GSTUM_00010193001 PE=4 SV=1	1	1	1	1	0	0	0	0	1	0	0	0	0	0	0	0	0	1	0	0	0	0	0	0	0	0	1	0	0	0	0	4.8	4.8	4.8	36.31	330	330	0.0023077	3.8768					By MS/MS
D5GLH2	D5GLH2	4	4	4	tr|D5GLH2|D5GLH2_TUBMM Uncharacterized protein OS=Tuber melanosporum (strain Mel28) GN=GSTUM_00010201001 PE=4 SV=1	1	4	4	4	3	3	3	4	4	3	0	0	0	3	3	3	4	4	3	0	0	0	3	3	3	4	4	3	0	0	0	18.8	18.8	18.8	36.253	324	324	0	18.724	By MS/MS	By MS/MS	By MS/MS	By MS/MS	By MS/MS
D5GLH4	D5GLH4	10	10	10	tr|D5GLH4|D5GLH4_TUBMM Uncharacterized protein OS=Tuber melanosporum (strain Mel28) GN=GSTUM_00010203001 PE=4 SV=1	1	10	10	10	9	9	8	10	9	10	0	0	1	9	9	8	10	9	10	0	0	1	9	9	8	10	9	10	0	0	1	33.1	33.1	33.1	36.561	338	338	0	32.598	By MS/MS	By MS/MS	By MS/MS	By MS/MS	By MS/MS
D5GLI7	D5GLI7	6	6	6	tr|D5GLI7|D5GLI7_TUBMM Uncharacterized protein OS=Tuber melanosporum (strain Mel28) GN=GSTUM_00010225001 PE=4 SV=1	1	6	6	6	4	2	3	6	4	4	0	1	1	4	2	3	6	4	4	0	1	1	4	2	3	6	4	4	0	1	1	23.3	23.3	23.3	34.682	305	305	0	11.962	By MS/MS	By MS/MS	By MS/MS	By MS/MS	By MS/MS
D5GLJ0	D5GLJ0	1	1	1	tr|D5GLJ0|D5GLJ0_TUBMM Uncharacterized protein OS=Tuber melanosporum (strain Mel28) GN=GSTUM_00010229001 PE=4 SV=1	1	1	1	1	0	0	0	1	1	1	0	0	0	0	0	0	1	1	1	0	0	0	0	0	0	1	1	1	0	0	0	1.4	1.4	1.4	122.72	1110	1110	0.0023641	4.1397				By MS/MS	By matching
D5GLJ7	D5GLJ7	2	2	2	tr|D5GLJ7|D5GLJ7_TUBMM Uncharacterized protein OS=Tuber melanosporum (strain Mel28) GN=GSTUM_00010239001 PE=4 SV=1	1	2	2	2	0	1	1	1	2	2	0	0	0	0	1	1	1	2	2	0	0	0	0	1	1	1	2	2	0	0	0	15.1	15.1	15.1	22.008	199	199	0.0016287	4.8361		By matching	By MS/MS	By MS/MS	By MS/MS
D5GLK3	D5GLK3	2	2	2	tr|D5GLK3|D5GLK3_TUBMM Uncharacterized protein OS=Tuber melanosporum (strain Mel28) GN=GSTUM_00010247001 PE=3 SV=1	1	2	2	2	1	0	1	2	1	1	0	0	0	1	0	1	2	1	1	0	0	0	1	0	1	2	1	1	0	0	0	4.4	4.4	4.4	63.915	596	596	0	12.846	By MS/MS		By matching	By MS/MS	By MS/MS
D5GLK7	D5GLK7	10	10	10	tr|D5GLK7|D5GLK7_TUBMM Coronin OS=Tuber melanosporum (strain Mel28) GN=GSTUM_00010251001 PE=3 SV=1	1	10	10	10	6	7	6	9	9	9	2	0	1	6	7	6	9	9	9	2	0	1	6	7	6	9	9	9	2	0	1	21.8	21.8	21.8	64.17	582	582	0	28.938	By MS/MS	By MS/MS	By MS/MS	By MS/MS	By MS/MS
D5GLL3	D5GLL3	2	2	2	tr|D5GLL3|D5GLL3_TUBMM Dolichyl-diphosphooligosaccharide--protein glycosyltransferase subunit OST2 OS=Tuber melanosporum (strain Mel28) GN=GSTUM_00010257001 PE=3 SV=1	1	2	2	2	1	0	1	1	0	0	1	1	1	1	0	1	1	0	0	1	1	1	1	0	1	1	0	0	1	1	1	25.8	25.8	25.8	16.055	151	151	0.00087032	6.174	By MS/MS		By MS/MS	By MS/MS
D5GLL6	D5GLL6	3	3	3	tr|D5GLL6|D5GLL6_TUBMM Uncharacterized protein OS=Tuber melanosporum (strain Mel28) GN=GSTUM_00010261001 PE=4 SV=1	1	3	3	3	3	2	2	3	3	3	0	0	0	3	2	2	3	3	3	0	0	0	3	2	2	3	3	3	0	0	0	7	7	7	57.101	515	515	0.00088731	6.5088	By MS/MS	By MS/MS	By MS/MS	By MS/MS	By MS/MS
D5GLL8	D5GLL8	5	5	5	tr|D5GLL8|D5GLL8_TUBMM Uncharacterized protein OS=Tuber melanosporum (strain Mel28) GN=GSTUM_00010264001 PE=3 SV=1	1	5	5	5	3	3	3	5	5	3	1	0	1	3	3	3	5	5	3	1	0	1	3	3	3	5	5	3	1	0	1	9.8	9.8	9.8	81.651	721	721	0	15.666	By MS/MS	By MS/MS	By MS/MS	By MS/MS	By MS/MS
D5GLM8	D5GLM8	13	13	13	tr|D5GLM8|D5GLM8_TUBMM Uncharacterized protein OS=Tuber melanosporum (strain Mel28) GN=GSTUM_00010275001 PE=4 SV=1	1	13	13	13	12	11	12	10	12	11	5	6	4	12	11	12	10	12	11	5	6	4	12	11	12	10	12	11	5	6	4	75.5	75.5	75.5	11.374	98	98	0	187.02	By MS/MS	By MS/MS	By MS/MS	By MS/MS	By MS/MS
D5GLN1	D5GLN1	14	14	14	tr|D5GLN1|D5GLN1_TUBMM Uncharacterized protein OS=Tuber melanosporum (strain Mel28) GN=GSTUM_00010279001 PE=4 SV=1	1	14	14	14	10	9	9	14	13	14	6	5	5	10	9	9	14	13	14	6	5	5	10	9	9	14	13	14	6	5	5	36.7	36.7	36.7	44.378	403	403	0	148.3	By MS/MS	By MS/MS	By MS/MS	By MS/MS	By MS/MS
D5GLQ2	D5GLQ2	24	24	24	tr|D5GLQ2|D5GLQ2_TUBMM Catalase OS=Tuber melanosporum (strain Mel28) GN=GSTUM_00010313001 PE=3 SV=1	1	24	24	24	23	21	19	21	22	21	5	6	5	23	21	19	21	22	21	5	6	5	23	21	19	21	22	21	5	6	5	36.4	36.4	36.4	78.677	726	726	0	323.31	By MS/MS	By MS/MS	By MS/MS	By MS/MS	By MS/MS
D5GLQ7	D5GLQ7	8	8	8	tr|D5GLQ7|D5GLQ7_TUBMM Uncharacterized protein OS=Tuber melanosporum (strain Mel28) GN=GSTUM_00010358001 PE=3 SV=1	1	8	8	8	6	6	6	8	7	7	3	3	3	6	6	6	8	7	7	3	3	3	6	6	6	8	7	7	3	3	3	20.4	20.4	20.4	57.968	506	506	0	43.381	By MS/MS	By MS/MS	By MS/MS	By MS/MS	By MS/MS
D5GLQ8	D5GLQ8	2	2	2	tr|D5GLQ8|D5GLQ8_TUBMM Uncharacterized protein OS=Tuber melanosporum (strain Mel28) GN=GSTUM_00010359001 PE=4 SV=1	1	2	2	2	2	1	0	1	0	1	0	0	0	2	1	0	1	0	1	0	0	0	2	1	0	1	0	1	0	0	0	3.3	3.3	3.3	54.683	488	488	0.0036765	3.1913	By MS/MS	By matching		By MS/MS
D5GLS2;D5G7D6	D5GLS2;D5G7D6	4;2	4;2	4;2	tr|D5GLS2|D5GLS2_TUBMM CDP-diacylglycerol--inositol 3-phosphatidyltransferase OS=Tuber melanosporum (strain Mel28) GN=GSTUM_00010381001 PE=3 SV=1;tr|D5G7D6|D5G7D6_TUBMM CDP-diacylglycerol--inositol 3-phosphatidyltransferase OS=Tuber melanosporum (strain Me	2	4	4	4	1	2	1	2	4	3	1	0	1	1	2	1	2	4	3	1	0	1	1	2	1	2	4	3	1	0	1	23.8	23.8	23.8	26.208	231	231;232	0	14.755	By matching	By MS/MS	By matching	By MS/MS	By MS/MS
D5GLT3	D5GLT3	4	4	4	tr|D5GLT3|D5GLT3_TUBMM Uncharacterized protein OS=Tuber melanosporum (strain Mel28) GN=GSTUM_00010407001 PE=3 SV=1	1	4	4	4	3	1	2	3	3	3	4	3	3	3	1	2	3	3	3	4	3	3	3	1	2	3	3	3	4	3	3	36.8	36.8	36.8	13.182	117	117	0	12.064	By MS/MS	By MS/MS	By MS/MS	By MS/MS	By MS/MS
D5GLT6	D5GLT6	11	11	11	tr|D5GLT6|D5GLT6_TUBMM Proteasome subunit alpha type OS=Tuber melanosporum (strain Mel28) GN=GSTUM_00010410001 PE=3 SV=1	1	11	11	11	5	5	6	11	11	9	0	0	0	5	5	6	11	11	9	0	0	0	5	5	6	11	11	9	0	0	0	51	51	51	28.406	259	259	0	99.287	By MS/MS	By MS/MS	By MS/MS	By MS/MS	By MS/MS
D5GLT9	D5GLT9	2	2	2	tr|D5GLT9|D5GLT9_TUBMM Uncharacterized protein OS=Tuber melanosporum (strain Mel28) GN=GSTUM_00010413001 PE=3 SV=1	1	2	2	2	1	1	0	1	2	1	0	0	0	1	1	0	1	2	1	0	0	0	1	1	0	1	2	1	0	0	0	12.9	12.9	12.9	13.296	116	116	0.0023603	4.1259	By matching	By matching		By MS/MS	By MS/MS
D5GLU1	D5GLU1	3	3	3	tr|D5GLU1|D5GLU1_TUBMM Uncharacterized protein OS=Tuber melanosporum (strain Mel28) GN=GSTUM_00010416001 PE=4 SV=1	1	3	3	3	1	1	2	3	3	3	0	0	0	1	1	2	3	3	3	0	0	0	1	1	2	3	3	3	0	0	0	15.9	15.9	15.9	25.817	227	227	0	27.552	By matching	By matching	By matching	By MS/MS	By MS/MS
D5GLU2	D5GLU2	4	4	4	tr|D5GLU2|D5GLU2_TUBMM mRNA stability protein OS=Tuber melanosporum (strain Mel28) GN=GSTUM_00010420001 PE=3 SV=1	1	4	4	4	2	3	4	1	2	3	0	0	0	2	3	4	1	2	3	0	0	0	2	3	4	1	2	3	0	0	0	55.1	55.1	55.1	15.432	147	147	0	26.183	By MS/MS	By MS/MS	By MS/MS	By MS/MS	By MS/MS
D5GLV6	D5GLV6	10	10	10	tr|D5GLV6|D5GLV6_TUBMM Uncharacterized protein OS=Tuber melanosporum (strain Mel28) GN=GSTUM_00010437001 PE=3 SV=1	1	10	10	10	5	5	6	9	10	10	5	4	4	5	5	6	9	10	10	5	4	4	5	5	6	9	10	10	5	4	4	60.3	60.3	60.3	16.211	151	151	0	82.394	By MS/MS	By MS/MS	By MS/MS	By MS/MS	By MS/MS
D5GLV8	D5GLV8	3	3	3	tr|D5GLV8|D5GLV8_TUBMM Uncharacterized protein OS=Tuber melanosporum (strain Mel28) GN=GSTUM_00010439001 PE=4 SV=1	1	3	3	3	2	2	2	3	3	3	0	0	0	2	2	2	3	3	3	0	0	0	2	2	2	3	3	3	0	0	0	27	27	27	13.71	126	126	0	8.8424	By MS/MS	By MS/MS	By MS/MS	By MS/MS	By MS/MS
D5GLV9	D5GLV9	19	19	19	tr|D5GLV9|D5GLV9_TUBMM Uncharacterized protein OS=Tuber melanosporum (strain Mel28) GN=GSTUM_00010440001 PE=4 SV=1	1	19	19	19	16	16	16	18	19	18	7	7	5	16	16	16	18	19	18	7	7	5	16	16	16	18	19	18	7	7	5	75.7	75.7	75.7	32.656	288	288	0	212.89	By MS/MS	By MS/MS	By MS/MS	By MS/MS	By MS/MS
D5GLW3	D5GLW3	15	15	15	tr|D5GLW3|D5GLW3_TUBMM Uncharacterized protein OS=Tuber melanosporum (strain Mel28) GN=GSTUM_00010444001 PE=3 SV=1	1	15	15	15	8	8	8	12	14	12	5	6	4	8	8	8	12	14	12	5	6	4	8	8	8	12	14	12	5	6	4	41.1	41.1	41.1	39.086	360	360	0	148.35	By MS/MS	By MS/MS	By MS/MS	By MS/MS	By MS/MS
D5GLX0	D5GLX0	1	1	1	tr|D5GLX0|D5GLX0_TUBMM Uncharacterized protein OS=Tuber melanosporum (strain Mel28) GN=GSTUM_00010452001 PE=4 SV=1	1	1	1	1	0	0	0	0	1	0	0	0	0	0	0	0	0	1	0	0	0	0	0	0	0	0	1	0	0	0	0	2.3	2.3	2.3	53.493	488	488	0.0071378	2.8819					By MS/MS
D5GLX6	D5GLX6	1	1	1	tr|D5GLX6|D5GLX6_TUBMM Uncharacterized protein OS=Tuber melanosporum (strain Mel28) GN=GSTUM_00010464001 PE=4 SV=1	1	1	1	1	1	1	1	1	1	1	0	0	0	1	1	1	1	1	1	0	0	0	1	1	1	1	1	1	0	0	0	5.1	5.1	5.1	18.013	157	157	0.0022438	3.4591	By MS/MS	By MS/MS	By MS/MS	By MS/MS	By MS/MS
D5GLZ3	D5GLZ3	4	4	4	tr|D5GLZ3|D5GLZ3_TUBMM Uncharacterized protein OS=Tuber melanosporum (strain Mel28) GN=GSTUM_00010331001 PE=3 SV=1	1	4	4	4	2	4	2	4	4	4	0	0	0	2	4	2	4	4	4	0	0	0	2	4	2	4	4	4	0	0	0	11.2	11.2	11.2	35.189	303	303	0	10.143	By MS/MS	By MS/MS	By MS/MS	By MS/MS	By MS/MS
D5GM11	D5GM11	33	31	31	tr|D5GM11|D5GM11_TUBMM Uncharacterized protein OS=Tuber melanosporum (strain Mel28) GN=GSTUM_00010477001 PE=3 SV=1	1	33	31	31	29	26	27	32	31	29	6	4	5	27	24	25	30	29	27	5	4	5	27	24	25	30	29	27	5	4	5	48.3	45.6	45.6	71.71	656	656	0	269.89	By MS/MS	By MS/MS	By MS/MS	By MS/MS	By MS/MS
D5GM24	D5GM24	11	11	11	tr|D5GM24|D5GM24_TUBMM Uncharacterized protein OS=Tuber melanosporum (strain Mel28) GN=GSTUM_00010493001 PE=4 SV=1	1	11	11	11	9	10	8	10	10	11	1	2	1	9	10	8	10	10	11	1	2	1	9	10	8	10	10	11	1	2	1	29.4	29.4	29.4	36.789	323	323	0	63.846	By MS/MS	By MS/MS	By MS/MS	By MS/MS	By MS/MS
D5GM26	D5GM26	12	12	12	tr|D5GM26|D5GM26_TUBMM Uncharacterized protein OS=Tuber melanosporum (strain Mel28) GN=GSTUM_00010495001 PE=3 SV=1	1	12	12	12	10	10	10	12	11	11	1	1	2	10	10	10	12	11	11	1	1	2	10	10	10	12	11	11	1	1	2	51.2	51.2	51.2	36.343	320	320	0	136.95	By MS/MS	By MS/MS	By MS/MS	By MS/MS	By MS/MS
D5GM30	D5GM30	4	4	4	tr|D5GM30|D5GM30_TUBMM Peptidylprolyl isomerase OS=Tuber melanosporum (strain Mel28) GN=GSTUM_00010499001 PE=4 SV=1	1	4	4	4	4	4	4	3	3	4	3	2	2	4	4	4	3	3	4	3	2	2	4	4	4	3	3	4	3	2	2	24.1	24.1	24.1	11.684	108	108	0	9.5772	By MS/MS	By MS/MS	By MS/MS	By MS/MS	By MS/MS
D5GM33	D5GM33	6	6	6	tr|D5GM33|D5GM33_TUBMM Uncharacterized protein OS=Tuber melanosporum (strain Mel28) GN=GSTUM_00010502001 PE=4 SV=1	1	6	6	6	3	2	4	5	5	6	0	0	0	3	2	4	5	5	6	0	0	0	3	2	4	5	5	6	0	0	0	5.7	5.7	5.7	141.34	1290	1290	0	24.632	By MS/MS	By MS/MS	By MS/MS	By MS/MS	By MS/MS
D5GM35	D5GM35	9	9	9	tr|D5GM35|D5GM35_TUBMM Uncharacterized protein OS=Tuber melanosporum (strain Mel28) GN=GSTUM_00010508001 PE=4 SV=1	1	9	9	9	5	4	6	9	8	7	4	2	3	5	4	6	9	8	7	4	2	3	5	4	6	9	8	7	4	2	3	19.3	19.3	19.3	58.032	518	518	0	20.737	By MS/MS	By MS/MS	By MS/MS	By MS/MS	By MS/MS
D5GM39	D5GM39	12	12	12	tr|D5GM39|D5GM39_TUBMM Uncharacterized protein OS=Tuber melanosporum (strain Mel28) GN=GSTUM_00010515001 PE=4 SV=1	1	12	12	12	9	9	9	11	10	10	2	1	2	9	9	9	11	10	10	2	1	2	9	9	9	11	10	10	2	1	2	25.9	25.9	25.9	64.718	579	579	0	42.72	By MS/MS	By MS/MS	By MS/MS	By MS/MS	By MS/MS
D5GM49	D5GM49	10	10	10	tr|D5GM49|D5GM49_TUBMM Uncharacterized protein OS=Tuber melanosporum (strain Mel28) GN=GSTUM_00010525001 PE=4 SV=1	1	10	10	10	7	5	7	8	7	7	2	1	2	7	5	7	8	7	7	2	1	2	7	5	7	8	7	7	2	1	2	32.8	32.8	32.8	45.344	399	399	0	46.716	By MS/MS	By MS/MS	By MS/MS	By MS/MS	By MS/MS
D5GM51	D5GM51	9	9	9	tr|D5GM51|D5GM51_TUBMM Uncharacterized protein OS=Tuber melanosporum (strain Mel28) GN=GSTUM_00010528001 PE=3 SV=1	1	9	9	9	9	9	9	9	8	9	4	4	5	9	9	9	9	8	9	4	4	5	9	9	9	9	8	9	4	4	5	34.5	34.5	34.5	44.037	411	411	0	323.31	By MS/MS	By MS/MS	By MS/MS	By MS/MS	By MS/MS
D5GM55	D5GM55	2	2	2	tr|D5GM55|D5GM55_TUBMM Cytidine deaminase OS=Tuber melanosporum (strain Mel28) GN=GSTUM_00010534001 PE=3 SV=1	1	2	2	2	2	2	1	2	1	0	0	0	0	2	2	1	2	1	0	0	0	0	2	2	1	2	1	0	0	0	0	16.2	16.2	16.2	18.542	173	173	0	20.905	By MS/MS	By MS/MS	By matching	By MS/MS	By matching
D5GM56	D5GM56	3	3	3	tr|D5GM56|D5GM56_TUBMM ATP-dependent (S)-NAD(P)H-hydrate dehydratase OS=Tuber melanosporum (strain Mel28) GN=GSTUM_00010535001 PE=3 SV=1	1	3	3	3	2	2	2	1	2	2	0	0	0	2	2	2	1	2	2	0	0	0	2	2	2	1	2	2	0	0	0	18.8	18.8	18.8	26.929	245	245	0	10.077	By MS/MS	By MS/MS	By MS/MS	By matching	By MS/MS
D5GM59	D5GM59	4	4	4	tr|D5GM59|D5GM59_TUBMM Uncharacterized protein OS=Tuber melanosporum (strain Mel28) GN=GSTUM_00010538001 PE=4 SV=1	1	4	4	4	4	3	3	3	4	4	1	0	1	4	3	3	3	4	4	1	0	1	4	3	3	3	4	4	1	0	1	5.1	5.1	5.1	115.14	1037	1037	0	12.687	By matching	By MS/MS	By matching	By MS/MS	By MS/MS
D5GM60	D5GM60	5	5	5	sp|D5GM60|DAPB_TUBMM Probable dipeptidyl-aminopeptidase B OS=Tuber melanosporum (strain Mel28) GN=DAPB PE=3 SV=1	1	5	5	5	2	2	2	3	4	4	1	1	1	2	2	2	3	4	4	1	1	1	2	2	2	3	4	4	1	1	1	6.5	6.5	6.5	102.62	907	907	0	13.025	By MS/MS	By MS/MS	By MS/MS	By MS/MS	By MS/MS
D5GM61	D5GM61	12	12	12	tr|D5GM61|D5GM61_TUBMM Uncharacterized protein OS=Tuber melanosporum (strain Mel28) GN=GSTUM_00010540001 PE=4 SV=1	1	12	12	12	10	8	8	10	11	11	2	2	3	10	8	8	10	11	11	2	2	3	10	8	8	10	11	11	2	2	3	40.8	40.8	40.8	39.291	358	358	0	134.81	By MS/MS	By MS/MS	By MS/MS	By MS/MS	By MS/MS
D5GM62	D5GM62	5	5	5	tr|D5GM62|D5GM62_TUBMM Uncharacterized protein OS=Tuber melanosporum (strain Mel28) GN=GSTUM_00010541001 PE=4 SV=1	1	5	5	5	4	4	4	5	5	5	1	1	0	4	4	4	5	5	5	1	1	0	4	4	4	5	5	5	1	1	0	34.5	34.5	34.5	18.157	168	168	0	75.858	By MS/MS	By MS/MS	By MS/MS	By MS/MS	By MS/MS
D5GM64	D5GM64	9	9	9	tr|D5GM64|D5GM64_TUBMM Uncharacterized protein OS=Tuber melanosporum (strain Mel28) GN=GSTUM_00010543001 PE=4 SV=1	1	9	9	9	5	4	5	7	7	6	1	1	1	5	4	5	7	7	6	1	1	1	5	4	5	7	7	6	1	1	1	16	16	16	80.9	767	767	0	43.625	By MS/MS	By MS/MS	By MS/MS	By MS/MS	By MS/MS
D5GM67	D5GM67	6	6	6	tr|D5GM67|D5GM67_TUBMM Protein phosphatase PP2A regulatory subunit B OS=Tuber melanosporum (strain Mel28) GN=GSTUM_00010546001 PE=3 SV=1	1	6	6	6	3	4	2	3	5	5	1	0	1	3	4	2	3	5	5	1	0	1	3	4	2	3	5	5	1	0	1	16.6	16.6	16.6	48.86	427	427	0	27.902	By MS/MS	By MS/MS	By MS/MS	By MS/MS	By MS/MS
D5GMA1	D5GMA1	5	5	5	tr|D5GMA1|D5GMA1_TUBMM Uncharacterized protein OS=Tuber melanosporum (strain Mel28) GN=GSTUM_00010619001 PE=4 SV=1	1	5	5	5	2	3	4	5	5	5	2	2	1	2	3	4	5	5	5	2	2	1	2	3	4	5	5	5	2	2	1	38.7	38.7	38.7	15.606	137	137	0	13.848	By matching	By MS/MS	By MS/MS	By MS/MS	By MS/MS
D5GMA2	D5GMA2	12	12	12	tr|D5GMA2|D5GMA2_TUBMM Uncharacterized protein OS=Tuber melanosporum (strain Mel28) GN=GSTUM_00010620001 PE=3 SV=1	1	12	12	12	8	7	10	11	12	11	4	5	5	8	7	10	11	12	11	4	5	5	8	7	10	11	12	11	4	5	5	53.3	53.3	53.3	22.617	195	195	0	98.14	By MS/MS	By MS/MS	By MS/MS	By MS/MS	By MS/MS
D5GMA5	D5GMA5	12	12	12	tr|D5GMA5|D5GMA5_TUBMM tRNA ligase OS=Tuber melanosporum (strain Mel28) GN=GSTUM_00010625001 PE=3 SV=1	1	12	12	12	5	6	6	7	9	9	1	1	2	5	6	6	7	9	9	1	1	2	5	6	6	7	9	9	1	1	2	19.3	19.3	19.3	93.082	823	823	0	30.836	By MS/MS	By MS/MS	By MS/MS	By MS/MS	By MS/MS
D5GMA9	D5GMA9	21	21	21	tr|D5GMA9|D5GMA9_TUBMM Uncharacterized protein OS=Tuber melanosporum (strain Mel28) GN=GSTUM_00010629001 PE=4 SV=1	1	21	21	21	18	14	18	19	16	18	7	5	5	18	14	18	19	16	18	7	5	5	18	14	18	19	16	18	7	5	5	23.9	23.9	23.9	121.31	1055	1055	0	85.472	By MS/MS	By MS/MS	By MS/MS	By MS/MS	By MS/MS
D5GMB1	D5GMB1	2	2	2	tr|D5GMB1|D5GMB1_TUBMM Uncharacterized protein OS=Tuber melanosporum (strain Mel28) GN=GSTUM_00010633001 PE=4 SV=1	1	2	2	2	2	1	1	2	2	2	0	0	0	2	1	1	2	2	2	0	0	0	2	1	1	2	2	2	0	0	0	4.9	4.9	4.9	48.094	445	445	0	8.6481	By MS/MS	By MS/MS	By MS/MS	By matching	By MS/MS
D5GMC3	D5GMC3	9	9	9	tr|D5GMC3|D5GMC3_TUBMM Uncharacterized protein OS=Tuber melanosporum (strain Mel28) GN=GSTUM_00010648001 PE=4 SV=1	1	9	9	9	5	2	3	4	6	6	2	3	2	5	2	3	4	6	6	2	3	2	5	2	3	4	6	6	2	3	2	17.9	17.9	17.9	74.303	658	658	0	35.665	By MS/MS	By MS/MS	By MS/MS	By MS/MS	By MS/MS
D5GMD4	D5GMD4	2	2	2	tr|D5GMD4|D5GMD4_TUBMM Uncharacterized protein OS=Tuber melanosporum (strain Mel28) GN=GSTUM_00010659001 PE=4 SV=1	1	2	2	2	0	0	0	1	2	1	0	0	0	0	0	0	1	2	1	0	0	0	0	0	0	1	2	1	0	0	0	1	1	1	273.6	2359	2359	0.0057887	3.0192				By MS/MS	By MS/MS
D5GME0	D5GME0	4	4	4	tr|D5GME0|D5GME0_TUBMM Uncharacterized protein OS=Tuber melanosporum (strain Mel28) GN=GSTUM_00010667001 PE=4 SV=1	1	4	4	4	1	2	1	4	2	3	0	0	0	1	2	1	4	2	3	0	0	0	1	2	1	4	2	3	0	0	0	20	20	20	28.889	255	255	0	8.5763	By matching	By matching	By matching	By MS/MS	By MS/MS
D5GME1	D5GME1	3	3	3	tr|D5GME1|D5GME1_TUBMM Uncharacterized protein OS=Tuber melanosporum (strain Mel28) GN=GSTUM_00010668001 PE=4 SV=1	1	3	3	3	2	2	2	2	2	1	1	0	0	2	2	2	2	2	1	1	0	0	2	2	2	2	2	1	1	0	0	2.8	2.8	2.8	167.81	1478	1478	0	8.0629	By MS/MS	By MS/MS	By MS/MS	By MS/MS	By MS/MS
D5GME4	D5GME4	4	4	4	tr|D5GME4|D5GME4_TUBMM Uncharacterized protein OS=Tuber melanosporum (strain Mel28) GN=GSTUM_00010671001 PE=4 SV=1	1	4	4	4	2	3	2	4	4	4	1	1	1	2	3	2	4	4	4	1	1	1	2	3	2	4	4	4	1	1	1	6.6	6.6	6.6	76.33	693	693	0	9.2821	By MS/MS	By MS/MS	By MS/MS	By MS/MS	By MS/MS
D5GME7	D5GME7	7	7	7	tr|D5GME7|D5GME7_TUBMM Uncharacterized protein OS=Tuber melanosporum (strain Mel28) GN=GSTUM_00010674001 PE=3 SV=1	1	7	7	7	6	4	4	7	7	6	3	1	2	6	4	4	7	7	6	3	1	2	6	4	4	7	7	6	3	1	2	49	49	49	17.162	151	151	0	35.18	By MS/MS	By MS/MS	By MS/MS	By MS/MS	By MS/MS
D5GMF0	D5GMF0	5	5	5	tr|D5GMF0|D5GMF0_TUBMM Uncharacterized protein OS=Tuber melanosporum (strain Mel28) GN=GSTUM_00010677001 PE=4 SV=1	1	5	5	5	3	2	2	2	3	3	0	0	0	3	2	2	2	3	3	0	0	0	3	2	2	2	3	3	0	0	0	22.2	22.2	22.2	38.932	361	361	0	10.262	By MS/MS	By MS/MS	By matching	By matching	By MS/MS
D5GMG1	D5GMG1	13	13	13	tr|D5GMG1|D5GMG1_TUBMM Chorismate synthase OS=Tuber melanosporum (strain Mel28) GN=GSTUM_00010690001 PE=3 SV=1	1	13	13	13	9	8	8	9	10	10	2	1	3	9	8	8	9	10	10	2	1	3	9	8	8	9	10	10	2	1	3	32.6	32.6	32.6	46.108	433	433	0	74.937	By MS/MS	By MS/MS	By MS/MS	By MS/MS	By MS/MS
D5GMG9	D5GMG9	2	2	2	tr|D5GMG9|D5GMG9_TUBMM Uncharacterized protein OS=Tuber melanosporum (strain Mel28) GN=GSTUM_00010708001 PE=4 SV=1	1	2	2	2	1	0	1	2	2	2	0	0	0	1	0	1	2	2	2	0	0	0	1	0	1	2	2	2	0	0	0	5.6	5.6	5.6	36.658	321	321	0.0023791	4.261	By matching		By MS/MS	By matching	By MS/MS
D5GMH0	D5GMH0	7	7	7	tr|D5GMH0|D5GMH0_TUBMM Uncharacterized protein OS=Tuber melanosporum (strain Mel28) GN=GSTUM_00010709001 PE=4 SV=1	1	7	7	7	5	5	5	6	5	7	1	1	2	5	5	5	6	5	7	1	1	2	5	5	5	6	5	7	1	1	2	25.1	25.1	25.1	48.041	438	438	0	27.912	By MS/MS	By MS/MS	By MS/MS	By MS/MS	By MS/MS
D5GMH8	D5GMH8	10	10	10	tr|D5GMH8|D5GMH8_TUBMM Serine/threonine-protein phosphatase OS=Tuber melanosporum (strain Mel28) GN=GSTUM_00010735001 PE=3 SV=1	1	10	10	10	4	4	3	8	7	8	2	2	2	4	4	3	8	7	8	2	2	2	4	4	3	8	7	8	2	2	2	51.3	51.3	51.3	35.167	306	306	0	70.117	By MS/MS	By MS/MS	By MS/MS	By MS/MS	By MS/MS
D5GMH9	D5GMH9	2	2	2	tr|D5GMH9|D5GMH9_TUBMM Cytochrome b-c1 complex subunit Rieske, mitochondrial OS=Tuber melanosporum (strain Mel28) GN=GSTUM_00010736001 PE=4 SV=1	1	2	2	2	1	1	1	0	1	0	0	0	0	1	1	1	0	1	0	0	0	0	1	1	1	0	1	0	0	0	0	38.7	38.7	38.7	6.7016	62	62	0.00087796	6.3546	By MS/MS	By MS/MS	By MS/MS		By MS/MS
D5GMI2	D5GMI2	1	1	1	tr|D5GMI2|D5GMI2_TUBMM Uncharacterized protein OS=Tuber melanosporum (strain Mel28) GN=GSTUM_00010739001 PE=4 SV=1	1	1	1	1	0	0	0	1	1	1	0	0	0	0	0	0	1	1	1	0	0	0	0	0	0	1	1	1	0	0	0	1.4	1.4	1.4	87.362	777	777	0.007807	2.8235				By MS/MS	By MS/MS
D5GMI7	D5GMI7	15	15	15	tr|D5GMI7|D5GMI7_TUBMM Uncharacterized protein OS=Tuber melanosporum (strain Mel28) GN=GSTUM_00010746001 PE=4 SV=1	1	15	15	15	14	12	14	15	15	15	9	6	6	14	12	14	15	15	15	9	6	6	14	12	14	15	15	15	9	6	6	73.3	73.3	73.3	28.013	251	251	0	213.77	By MS/MS	By MS/MS	By MS/MS	By MS/MS	By MS/MS
D5GMJ6	D5GMJ6	15	15	15	tr|D5GMJ6|D5GMJ6_TUBMM Uncharacterized protein OS=Tuber melanosporum (strain Mel28) GN=GSTUM_00010757001 PE=4 SV=1	1	15	15	15	10	12	11	11	12	12	1	1	1	10	12	11	11	12	12	1	1	1	10	12	11	11	12	12	1	1	1	18.9	18.9	18.9	111.94	1019	1019	0	50.812	By MS/MS	By MS/MS	By MS/MS	By MS/MS	By MS/MS
D5GMK5	D5GMK5	8	8	8	tr|D5GMK5|D5GMK5_TUBMM Uncharacterized protein OS=Tuber melanosporum (strain Mel28) GN=GSTUM_00010778001 PE=3 SV=1	1	8	8	8	6	6	6	8	8	7	1	0	0	6	6	6	8	8	7	1	0	0	6	6	6	8	8	7	1	0	0	37.1	37.1	37.1	42.704	396	396	0	62.197	By MS/MS	By MS/MS	By MS/MS	By MS/MS	By MS/MS
D5GMK8	D5GMK8	2	2	2	tr|D5GMK8|D5GMK8_TUBMM Uncharacterized protein OS=Tuber melanosporum (strain Mel28) GN=GSTUM_00010781001 PE=4 SV=1	1	2	2	2	1	1	1	2	1	2	0	0	0	1	1	1	2	1	2	0	0	0	1	1	1	2	1	2	0	0	0	9.5	9.5	9.5	25.77	242	242	0	8.8246	By MS/MS	By MS/MS	By MS/MS	By MS/MS	By MS/MS
D5GMM0	D5GMM0	1	1	1	tr|D5GMM0|D5GMM0_TUBMM Uncharacterized protein OS=Tuber melanosporum (strain Mel28) GN=GSTUM_00010808001 PE=4 SV=1	1	1	1	1	1	1	1	1	1	1	1	0	0	1	1	1	1	1	1	1	0	0	1	1	1	1	1	1	1	0	0	1.7	1.7	1.7	67.446	634	634	1	-2	By MS/MS	By matching	By matching	By matching	By matching
D5GMM5	D5GMM5	2	2	2	tr|D5GMM5|D5GMM5_TUBMM Uncharacterized protein OS=Tuber melanosporum (strain Mel28) GN=GSTUM_00010813001 PE=4 SV=1	1	2	2	2	2	0	2	1	0	1	0	0	0	2	0	2	1	0	1	0	0	0	2	0	2	1	0	1	0	0	0	18.8	18.8	18.8	25.972	234	234	0.00089366	6.5949	By MS/MS		By MS/MS	By MS/MS
D5GMM8	D5GMM8	8	8	8	tr|D5GMM8|D5GMM8_TUBMM Methylenetetrahydrofolate reductase OS=Tuber melanosporum (strain Mel28) GN=GSTUM_00010817001 PE=3 SV=1	1	8	8	8	4	4	3	7	6	6	2	0	0	4	4	3	7	6	6	2	0	0	4	4	3	7	6	6	2	0	0	16.2	16.2	16.2	68.322	600	600	0	35.635	By MS/MS	By MS/MS	By MS/MS	By MS/MS	By MS/MS
D5GMN0	D5GMN0	4	4	4	tr|D5GMN0|D5GMN0_TUBMM Uncharacterized protein OS=Tuber melanosporum (strain Mel28) GN=GSTUM_00010820001 PE=4 SV=1	1	4	4	4	3	3	3	2	2	3	0	0	0	3	3	3	2	2	3	0	0	0	3	3	3	2	2	3	0	0	0	6.8	6.8	6.8	74.734	664	664	0	8.8901	By MS/MS	By matching	By MS/MS	By MS/MS	By MS/MS
D5GMN4	D5GMN4	2	2	2	tr|D5GMN4|D5GMN4_TUBMM Uncharacterized protein OS=Tuber melanosporum (strain Mel28) GN=GSTUM_00010829001 PE=4 SV=1	1	2	2	2	0	1	1	2	2	2	0	0	0	0	1	1	2	2	2	0	0	0	0	1	1	2	2	2	0	0	0	5.9	5.9	5.9	51.804	477	477	0	9.489		By matching	By matching	By MS/MS	By MS/MS
D5GMN9	D5GMN9	4	4	4	tr|D5GMN9|D5GMN9_TUBMM Uncharacterized protein OS=Tuber melanosporum (strain Mel28) GN=GSTUM_00010835001 PE=4 SV=1	1	4	4	4	1	2	0	2	2	1	1	0	0	1	2	0	2	2	1	1	0	0	1	2	0	2	2	1	1	0	0	9.8	9.8	9.8	57.517	508	508	0	9.6096	By matching	By MS/MS		By MS/MS	By MS/MS
D5GMP1	D5GMP1	23	23	23	tr|D5GMP1|D5GMP1_TUBMM Uncharacterized protein OS=Tuber melanosporum (strain Mel28) GN=GSTUM_00010862001 PE=3 SV=1	1	23	23	23	22	21	19	20	20	21	6	2	4	22	21	19	20	20	21	6	2	4	22	21	19	20	20	21	6	2	4	30.2	30.2	30.2	98.14	877	877	0	151.64	By MS/MS	By MS/MS	By MS/MS	By MS/MS	By MS/MS
D5GMP5	D5GMP5	12	12	12	tr|D5GMP5|D5GMP5_TUBMM Uncharacterized protein OS=Tuber melanosporum (strain Mel28) GN=GSTUM_00010867001 PE=4 SV=1	1	12	12	12	9	11	10	11	11	12	4	4	6	9	11	10	11	11	12	4	4	6	9	11	10	11	11	12	4	4	6	32.3	32.3	32.3	44.03	393	393	0	108.3	By MS/MS	By MS/MS	By MS/MS	By MS/MS	By MS/MS
D5GMQ3	D5GMQ3	1	1	1	tr|D5GMQ3|D5GMQ3_TUBMM Uncharacterized protein OS=Tuber melanosporum (strain Mel28) GN=GSTUM_00010884001 PE=4 SV=1	1	1	1	1	0	1	1	1	1	1	1	0	0	0	1	1	1	1	1	1	0	0	0	1	1	1	1	1	1	0	0	4.1	4.1	4.1	38.548	365	365	0.0071327	2.8808		By MS/MS	By MS/MS	By matching	By MS/MS
D5GMR6	D5GMR6	15	15	15	tr|D5GMR6|D5GMR6_TUBMM Uncharacterized protein OS=Tuber melanosporum (strain Mel28) GN=GSTUM_00010899001 PE=3 SV=1	1	15	15	15	10	9	9	14	13	13	4	3	5	10	9	9	14	13	13	4	3	5	10	9	9	14	13	13	4	3	5	33.3	33.3	33.3	38.417	342	342	0	51.161	By MS/MS	By MS/MS	By MS/MS	By MS/MS	By MS/MS
D5GMR8	D5GMR8	7	7	7	tr|D5GMR8|D5GMR8_TUBMM Uncharacterized protein OS=Tuber melanosporum (strain Mel28) GN=GSTUM_00010901001 PE=4 SV=1	1	7	7	7	6	7	6	7	7	6	0	0	0	6	7	6	7	7	6	0	0	0	6	7	6	7	7	6	0	0	0	34.4	34.4	34.4	26.843	247	247	0	49.997	By MS/MS	By MS/MS	By MS/MS	By MS/MS	By MS/MS
D5GMU3	D5GMU3	1	1	1	tr|D5GMU3|D5GMU3_TUBMM Uncharacterized protein OS=Tuber melanosporum (strain Mel28) GN=GSTUM_00010933001 PE=4 SV=1	1	1	1	1	0	0	0	1	0	1	0	0	0	0	0	0	1	0	1	0	0	0	0	0	0	1	0	1	0	0	0	3.2	3.2	3.2	49.523	441	441	0.0043892	3.1429				By MS/MS
D5GMW1	D5GMW1	8	8	8	tr|D5GMW1|D5GMW1_TUBMM Uncharacterized protein OS=Tuber melanosporum (strain Mel28) GN=GSTUM_00010963001 PE=4 SV=1	1	8	8	8	5	4	5	7	7	7	2	2	2	5	4	5	7	7	7	2	2	2	5	4	5	7	7	7	2	2	2	18.9	18.9	18.9	54.171	508	508	0	53.044	By MS/MS	By MS/MS	By MS/MS	By MS/MS	By MS/MS
D5GMW2	D5GMW2	7	7	7	tr|D5GMW2|D5GMW2_TUBMM Uncharacterized protein OS=Tuber melanosporum (strain Mel28) GN=GSTUM_00010964001 PE=4 SV=1	1	7	7	7	6	5	4	4	3	4	1	1	2	6	5	4	4	3	4	1	1	2	6	5	4	4	3	4	1	1	2	16.9	16.9	16.9	60.449	561	561	0	29.487	By MS/MS	By MS/MS	By MS/MS	By MS/MS	By MS/MS
D5GMW5	D5GMW5	1	1	1	tr|D5GMW5|D5GMW5_TUBMM Inositol-1-monophosphatase OS=Tuber melanosporum (strain Mel28) GN=GSTUM_00010971001 PE=3 SV=1	1	1	1	1	0	0	0	1	1	1	0	0	0	0	0	0	1	1	1	0	0	0	0	0	0	1	1	1	0	0	0	8.1	8.1	8.1	30.604	283	283	0.0091292	2.7325				By matching	By MS/MS
D5GMX3	D5GMX3	12	12	12	tr|D5GMX3|D5GMX3_TUBMM Uncharacterized protein OS=Tuber melanosporum (strain Mel28) GN=GSTUM_00010980001 PE=4 SV=1	1	12	12	12	11	10	11	11	11	11	3	4	3	11	10	11	11	11	11	3	4	3	11	10	11	11	11	11	3	4	3	35	35	35	47.044	428	428	0	69.307	By MS/MS	By MS/MS	By MS/MS	By MS/MS	By MS/MS
D5GMX6	D5GMX6	3	3	3	tr|D5GMX6|D5GMX6_TUBMM Uncharacterized protein OS=Tuber melanosporum (strain Mel28) GN=GSTUM_00010984001 PE=4 SV=1	1	3	3	3	3	3	1	2	2	1	1	1	1	3	3	1	2	2	1	1	1	1	3	3	1	2	2	1	1	1	1	7.6	7.6	7.6	52.812	484	484	0.00086505	5.9907	By matching	By MS/MS	By matching	By MS/MS	By matching
D5GMY8	D5GMY8	16	16	16	tr|D5GMY8|D5GMY8_TUBMM Uncharacterized protein OS=Tuber melanosporum (strain Mel28) GN=GSTUM_00011030001 PE=3 SV=1	1	16	16	16	11	9	10	11	11	12	3	1	2	11	9	10	11	11	12	3	1	2	11	9	10	11	11	12	3	1	2	44.2	44.2	44.2	50.224	455	455	0	61.472	By MS/MS	By MS/MS	By MS/MS	By MS/MS	By MS/MS
D5GMZ9	D5GMZ9	6	6	6	tr|D5GMZ9|D5GMZ9_TUBMM Uncharacterized protein OS=Tuber melanosporum (strain Mel28) GN=GSTUM_00010992001 PE=4 SV=1	1	6	6	6	4	3	4	5	4	6	0	1	1	4	3	4	5	4	6	0	1	1	4	3	4	5	4	6	0	1	1	29.6	29.6	29.6	21.662	199	199	0	40.279	By MS/MS	By MS/MS	By MS/MS	By MS/MS	By MS/MS
D5GN00	D5GN00	8	8	8	tr|D5GN00|D5GN00_TUBMM Uncharacterized protein OS=Tuber melanosporum (strain Mel28) GN=GSTUM_00010993001 PE=4 SV=1	1	8	8	8	5	5	5	7	7	7	2	1	2	5	5	5	7	7	7	2	1	2	5	5	5	7	7	7	2	1	2	33	33	33	35.305	312	312	0	75.639	By MS/MS	By MS/MS	By MS/MS	By MS/MS	By MS/MS
D5GN05	D5GN05	9	9	9	tr|D5GN05|D5GN05_TUBMM Uncharacterized protein OS=Tuber melanosporum (strain Mel28) GN=GSTUM_00011000001 PE=4 SV=1	1	9	9	9	7	5	5	8	8	6	0	0	0	7	5	5	8	8	6	0	0	0	7	5	5	8	8	6	0	0	0	28.9	28.9	28.9	40.067	367	367	0	28.351	By MS/MS	By MS/MS	By MS/MS	By MS/MS	By MS/MS
D5GN14	D5GN14	1	1	1	tr|D5GN14|D5GN14_TUBMM Ribosomal protein L37 OS=Tuber melanosporum (strain Mel28) GN=GSTUM_00011013001 PE=3 SV=1	1	1	1	1	0	1	0	1	1	1	0	0	0	0	1	0	1	1	1	0	0	0	0	1	0	1	1	1	0	0	0	12.4	12.4	12.4	11.063	97	97	0.0016168	4.6048		By matching		By MS/MS	By MS/MS
D5GN24	D5GN24	4	4	4	tr|D5GN24|D5GN24_TUBMM Coatomer subunit epsilon OS=Tuber melanosporum (strain Mel28) GN=GSTUM_00011057001 PE=3 SV=1	1	4	4	4	1	1	1	3	2	4	0	0	0	1	1	1	3	2	4	0	0	0	1	1	1	3	2	4	0	0	0	24.3	24.3	24.3	31.604	292	292	0	18.547	By matching	By matching	By MS/MS	By MS/MS	By MS/MS
D5GN26	D5GN26	7	7	7	tr|D5GN26|D5GN26_TUBMM Uncharacterized protein OS=Tuber melanosporum (strain Mel28) GN=GSTUM_00011059001 PE=3 SV=1	1	7	7	7	6	5	5	7	6	5	1	0	1	6	5	5	7	6	5	1	0	1	6	5	5	7	6	5	1	0	1	26.8	26.8	26.8	38.836	343	343	0	29.208	By MS/MS	By MS/MS	By MS/MS	By MS/MS	By MS/MS
D5GN28	D5GN28	12	12	12	tr|D5GN28|D5GN28_TUBMM Uncharacterized protein OS=Tuber melanosporum (strain Mel28) GN=GSTUM_00011061001 PE=3 SV=1	1	12	12	12	5	6	6	10	11	11	1	1	1	5	6	6	10	11	11	1	1	1	5	6	6	10	11	11	1	1	1	19.7	19.7	19.7	71.601	640	640	0	83.094	By MS/MS	By MS/MS	By MS/MS	By MS/MS	By MS/MS
D5GN31;D5GN61	D5GN31	7;1	7;1	7;1	tr|D5GN31|D5GN31_TUBMM Uncharacterized protein OS=Tuber melanosporum (strain Mel28) GN=GSTUM_00011064001 PE=4 SV=1	2	7	7	7	4	4	3	6	7	7	1	1	0	4	4	3	6	7	7	1	1	0	4	4	3	6	7	7	1	1	0	20.7	20.7	20.7	40.985	353	353;351	0	15.445	By MS/MS	By MS/MS	By matching	By MS/MS	By MS/MS
D5GN34	D5GN34	23	23	23	tr|D5GN34|D5GN34_TUBMM Uncharacterized protein OS=Tuber melanosporum (strain Mel28) GN=GSTUM_00011068001 PE=3 SV=1	1	23	23	23	19	18	18	23	23	22	7	4	4	19	18	18	23	23	22	7	4	4	19	18	18	23	23	22	7	4	4	34.6	34.6	34.6	89.108	807	807	0	144.32	By MS/MS	By MS/MS	By MS/MS	By MS/MS	By MS/MS
D5GN41	D5GN41	3	3	3	tr|D5GN41|D5GN41_TUBMM Uncharacterized protein OS=Tuber melanosporum (strain Mel28) GN=GSTUM_00011077001 PE=4 SV=1	1	3	3	3	2	1	2	3	3	2	0	0	0	2	1	2	3	3	2	0	0	0	2	1	2	3	3	2	0	0	0	8.1	8.1	8.1	53.09	480	480	0	9.3913	By MS/MS	By MS/MS	By MS/MS	By MS/MS	By MS/MS
D5GN52	D5GN52	1	1	1	tr|D5GN52|D5GN52_TUBMM Uncharacterized protein OS=Tuber melanosporum (strain Mel28) GN=GSTUM_00011094001 PE=4 SV=1	1	1	1	1	1	1	0	1	1	1	1	0	0	1	1	0	1	1	1	1	0	0	1	1	0	1	1	1	1	0	0	3.3	3.3	3.3	70.202	643	643	0.0016625	5.2705	By MS/MS	By matching		By MS/MS	By matching
D5GN53	D5GN53	24	24	24	tr|D5GN53|D5GN53_TUBMM Uncharacterized protein OS=Tuber melanosporum (strain Mel28) GN=GSTUM_00011095001 PE=4 SV=1	1	24	24	24	20	21	21	24	21	20	5	4	5	20	21	21	24	21	20	5	4	5	20	21	21	24	21	20	5	4	5	39.1	39.1	39.1	69.167	642	642	0	220.18	By MS/MS	By MS/MS	By MS/MS	By MS/MS	By MS/MS
D5GN55	D5GN55	3	3	3	tr|D5GN55|D5GN55_TUBMM Uncharacterized protein OS=Tuber melanosporum (strain Mel28) GN=GSTUM_00011097001 PE=4 SV=1	1	3	3	3	2	2	1	3	3	1	0	0	0	2	2	1	3	3	1	0	0	0	2	2	1	3	3	1	0	0	0	14.5	14.5	14.5	34.21	297	297	0.00087719	6.3383	By MS/MS	By MS/MS	By MS/MS	By MS/MS	By MS/MS
D5GN57	D5GN57	16	16	16	tr|D5GN57|D5GN57_TUBMM Uncharacterized protein OS=Tuber melanosporum (strain Mel28) GN=GSTUM_00011099001 PE=4 SV=1	1	16	16	16	16	15	14	14	14	14	4	2	3	16	15	14	14	14	14	4	2	3	16	15	14	14	14	14	4	2	3	72	72	72	30.952	282	282	0	267.55	By MS/MS	By MS/MS	By MS/MS	By MS/MS	By MS/MS
D5GN74	D5GN74	2	2	2	tr|D5GN74|D5GN74_TUBMM Uncharacterized protein OS=Tuber melanosporum (strain Mel28) GN=GSTUM_00011126001 PE=4 SV=1	1	2	2	2	1	1	0	2	1	1	0	0	0	1	1	0	2	1	1	0	0	0	1	1	0	2	1	1	0	0	0	4.1	4.1	4.1	91.273	829	829	0.0058055	3.0427	By MS/MS	By MS/MS		By MS/MS	By MS/MS
D5GN76	D5GN76	2	2	2	tr|D5GN76|D5GN76_TUBMM Uncharacterized protein OS=Tuber melanosporum (strain Mel28) GN=GSTUM_00011136001 PE=4 SV=1	1	2	2	2	0	0	1	1	2	2	0	0	0	0	0	1	1	2	2	0	0	0	0	0	1	1	2	2	0	0	0	14.6	14.6	14.6	26.494	253	253	0.0023529	4.0931			By MS/MS	By MS/MS	By MS/MS
D5GN87	D5GN87	3	3	3	tr|D5GN87|D5GN87_TUBMM Uncharacterized protein OS=Tuber melanosporum (strain Mel28) GN=GSTUM_00011157001 PE=4 SV=1	1	3	3	3	1	1	1	3	1	2	1	2	2	1	1	1	3	1	2	1	2	2	1	1	1	3	1	2	1	2	2	3.8	3.8	3.8	80.38	715	715	0.00090498	6.8311	By MS/MS	By matching	By MS/MS	By MS/MS	By matching
D5GN88	D5GN88	1	1	1	tr|D5GN88|D5GN88_TUBMM Uncharacterized protein OS=Tuber melanosporum (strain Mel28) GN=GSTUM_00011158001 PE=4 SV=1	1	1	1	1	1	1	1	1	1	0	0	0	0	1	1	1	1	1	0	0	0	0	1	1	1	1	1	0	0	0	0	6.5	6.5	6.5	24.11	217	217	0.0036792	3.2052	By matching	By matching	By MS/MS	By MS/MS	By MS/MS
D5GNA0	D5GNA0	3	3	3	tr|D5GNA0|D5GNA0_TUBMM Uncharacterized protein OS=Tuber melanosporum (strain Mel28) GN=GSTUM_00011189001 PE=4 SV=1	1	3	3	3	1	2	2	3	3	3	1	1	1	1	2	2	3	3	3	1	1	1	1	2	2	3	3	3	1	1	1	17.6	17.6	17.6	18.487	165	165	0	18.153	By matching	By MS/MS	By MS/MS	By MS/MS	By MS/MS
D5GNA1	D5GNA1	2	2	2	tr|D5GNA1|D5GNA1_TUBMM Uncharacterized protein OS=Tuber melanosporum (strain Mel28) GN=GSTUM_00011190001 PE=4 SV=1	1	2	2	2	1	1	1	2	2	2	1	0	0	1	1	1	2	2	2	1	0	0	1	1	1	2	2	2	1	0	0	37.2	37.2	37.2	13.825	129	129	0	43.543	By MS/MS	By matching	By MS/MS	By MS/MS	By MS/MS
D5GNA2	D5GNA2	12	12	12	tr|D5GNA2|D5GNA2_TUBMM Uncharacterized protein OS=Tuber melanosporum (strain Mel28) GN=GSTUM_00011192001 PE=3 SV=1	1	12	12	12	11	11	10	10	11	11	6	2	5	11	11	10	10	11	11	6	2	5	11	11	10	10	11	11	6	2	5	57.1	57.1	57.1	22.035	203	203	0	323.31	By MS/MS	By MS/MS	By MS/MS	By MS/MS	By MS/MS
D5GNB0	D5GNB0	5	5	5	tr|D5GNB0|D5GNB0_TUBMM Uncharacterized protein OS=Tuber melanosporum (strain Mel28) GN=GSTUM_00011204001 PE=4 SV=1	1	5	5	5	2	4	2	2	3	3	1	1	1	2	4	2	2	3	3	1	1	1	2	4	2	2	3	3	1	1	1	13.5	13.5	13.5	45.888	408	408	0	11.126	By MS/MS	By MS/MS	By MS/MS	By MS/MS	By MS/MS
D5GNB3	D5GNB3	4	4	4	tr|D5GNB3|D5GNB3_TUBMM Uncharacterized protein OS=Tuber melanosporum (strain Mel28) GN=GSTUM_00011207001 PE=4 SV=1	1	4	4	4	3	2	3	3	3	2	0	0	0	3	2	3	3	3	2	0	0	0	3	2	3	3	3	2	0	0	0	10.2	10.2	10.2	38.871	354	354	0	13.005	By MS/MS	By matching	By MS/MS	By MS/MS	By MS/MS
D5GNB4	D5GNB4	8	8	8	tr|D5GNB4|D5GNB4_TUBMM Coatomer subunit beta OS=Tuber melanosporum (strain Mel28) GN=GSTUM_00011208001 PE=4 SV=1	1	8	8	8	3	4	4	7	6	5	2	2	3	3	4	4	7	6	5	2	2	3	3	4	4	7	6	5	2	2	3	10.2	10.2	10.2	105.56	950	950	0	28.841	By MS/MS	By MS/MS	By MS/MS	By MS/MS	By MS/MS
D5GNC2	D5GNC2	1	1	1	tr|D5GNC2|D5GNC2_TUBMM Uncharacterized protein OS=Tuber melanosporum (strain Mel28) GN=GSTUM_00011218001 PE=4 SV=1	1	1	1	1	1	0	0	0	0	0	0	0	0	1	0	0	0	0	0	0	0	0	1	0	0	0	0	0	0	0	0	6.4	6.4	6.4	25.986	236	236	0.0091228	2.7085	By MS/MS
D5GNC3	D5GNC3	2	2	2	sp|D5GNC3|SEC11_TUBMM Signal peptidase complex catalytic subunit SEC11 OS=Tuber melanosporum (strain Mel28) GN=SEC11 PE=3 SV=1	1	2	2	2	2	2	2	2	2	2	1	1	1	2	2	2	2	2	2	1	1	1	2	2	2	2	2	2	1	1	1	12.4	12.4	12.4	20.817	186	186	0.002331	3.9992	By MS/MS	By matching	By MS/MS	By MS/MS	By MS/MS
D5GNC5	D5GNC5	3	2	2	tr|D5GNC5|D5GNC5_TUBMM Uncharacterized protein OS=Tuber melanosporum (strain Mel28) GN=GSTUM_00011222001 PE=4 SV=1	1	3	2	2	1	2	3	3	3	2	1	1	1	0	1	2	2	2	1	1	1	1	0	1	2	2	2	1	1	1	1	4.2	3.2	3.2	108.25	979	979	0.0016779	5.4739	By matching	By matching	By matching	By MS/MS	By MS/MS
D5GND4	D5GND4	5	5	5	tr|D5GND4|D5GND4_TUBMM Uncharacterized protein OS=Tuber melanosporum (strain Mel28) GN=GSTUM_00011234001 PE=4 SV=1	1	5	5	5	3	2	2	5	5	4	0	0	0	3	2	2	5	5	4	0	0	0	3	2	2	5	5	4	0	0	0	11.8	11.8	11.8	73.789	659	659	0	20.231	By MS/MS	By MS/MS	By MS/MS	By MS/MS	By MS/MS
D5GND6	D5GND6	2	2	2	tr|D5GND6|D5GND6_TUBMM Mannosyltransferase OS=Tuber melanosporum (strain Mel28) GN=GSTUM_00011236001 PE=3 SV=1	1	2	2	2	2	2	2	2	2	0	0	0	0	2	2	2	2	2	0	0	0	0	2	2	2	2	2	0	0	0	0	3.9	3.9	3.9	64.324	568	568	0.0016234	4.6753	By MS/MS	By MS/MS	By MS/MS	By matching	By matching
D5GNE2	D5GNE2	9	9	9	tr|D5GNE2|D5GNE2_TUBMM Uncharacterized protein OS=Tuber melanosporum (strain Mel28) GN=GSTUM_00011244001 PE=4 SV=1	1	9	9	9	4	3	3	7	8	7	1	1	1	4	3	3	7	8	7	1	1	1	4	3	3	7	8	7	1	1	1	15.1	15.1	15.1	71.378	621	621	0	48.814	By MS/MS	By MS/MS	By MS/MS	By MS/MS	By MS/MS
D5GNF0	D5GNF0	2	2	2	tr|D5GNF0|D5GNF0_TUBMM Kynurenine 3-monooxygenase OS=Tuber melanosporum (strain Mel28) GN=BNA4 PE=3 SV=1	1	2	2	2	0	1	1	2	1	1	0	0	0	0	1	1	2	1	1	0	0	0	0	1	1	2	1	1	0	0	0	4.6	4.6	4.6	52.15	460	460	0.0023419	4.0572		By MS/MS	By MS/MS	By MS/MS	By MS/MS
D5GNF9	D5GNF9	4	4	4	tr|D5GNF9|D5GNF9_TUBMM Uncharacterized protein OS=Tuber melanosporum (strain Mel28) GN=GSTUM_00011274001 PE=4 SV=1	1	4	4	4	1	1	1	3	4	3	0	1	0	1	1	1	3	4	3	0	1	0	1	1	1	3	4	3	0	1	0	12.3	12.3	12.3	37.998	357	357	0	10.527	By matching	By matching	By matching	By MS/MS	By MS/MS
D5GNG5	D5GNG5	3	3	3	tr|D5GNG5|D5GNG5_TUBMM Uncharacterized protein OS=Tuber melanosporum (strain Mel28) GN=GSTUM_00011281001 PE=4 SV=1	1	3	3	3	1	2	2	3	3	3	0	1	0	1	2	2	3	3	3	0	1	0	1	2	2	3	3	3	0	1	0	18.6	18.6	18.6	21.306	194	194	0	11.412	By MS/MS	By MS/MS	By MS/MS	By MS/MS	By MS/MS
D5GNG6	D5GNG6	2	2	2	tr|D5GNG6|D5GNG6_TUBMM Uncharacterized protein OS=Tuber melanosporum (strain Mel28) GN=GSTUM_00011282001 PE=4 SV=1	1	2	2	2	1	0	0	1	2	2	0	0	0	1	0	0	1	2	2	0	0	0	1	0	0	1	2	2	0	0	0	5.6	5.6	5.6	45.087	408	408	0.0090782	2.6897	By matching			By matching	By MS/MS
D5GNG9	D5GNG9	8	8	8	tr|D5GNG9|D5GNG9_TUBMM Uncharacterized protein OS=Tuber melanosporum (strain Mel28) GN=GSTUM_00011285001 PE=3 SV=1	1	8	8	8	6	6	7	8	8	7	3	3	3	6	6	7	8	8	7	3	3	3	6	6	7	8	8	7	3	3	3	53.4	53.4	53.4	18.515	161	161	0	79.269	By MS/MS	By MS/MS	By MS/MS	By MS/MS	By MS/MS
D5GNH4	D5GNH4	10	10	10	tr|D5GNH4|D5GNH4_TUBMM Uncharacterized protein OS=Tuber melanosporum (strain Mel28) GN=GSTUM_00011292001 PE=4 SV=1	1	10	10	10	5	6	8	7	8	6	2	1	2	5	6	8	7	8	6	2	1	2	5	6	8	7	8	6	2	1	2	30.3	30.3	30.3	45.656	403	403	0	28.158	By MS/MS	By MS/MS	By MS/MS	By MS/MS	By MS/MS
D5GNI0	D5GNI0	3	3	3	tr|D5GNI0|D5GNI0_TUBMM Purine nucleoside phosphorylase OS=Tuber melanosporum (strain Mel28) GN=GSTUM_00011298001 PE=3 SV=1	1	3	3	3	1	1	1	2	2	3	0	0	0	1	1	1	2	2	3	0	0	0	1	1	1	2	2	3	0	0	0	12	12	12	34.271	316	316	0	7.783	By MS/MS	By matching	By MS/MS	By MS/MS	By MS/MS
D5GNJ6	D5GNJ6	5	5	5	tr|D5GNJ6|D5GNJ6_TUBMM Uncharacterized protein OS=Tuber melanosporum (strain Mel28) GN=GSTUM_00011316001 PE=4 SV=1	1	5	5	5	2	2	2	4	3	3	0	0	0	2	2	2	4	3	3	0	0	0	2	2	2	4	3	3	0	0	0	19	19	19	37.458	343	343	0	19.84	By MS/MS	By MS/MS	By matching	By MS/MS	By MS/MS
D5GNK5	D5GNK5	3	3	3	tr|D5GNK5|D5GNK5_TUBMM Uncharacterized protein OS=Tuber melanosporum (strain Mel28) GN=GSTUM_00011327001 PE=4 SV=1	1	3	3	3	1	1	1	0	1	1	0	0	0	1	1	1	0	1	1	0	0	0	1	1	1	0	1	1	0	0	0	23.6	23.6	23.6	17.142	148	148	0.00087336	6.2804	By MS/MS	By MS/MS	By MS/MS		By MS/MS
D5GNL1;D5G6W7	D5GNL1	14;2	14;2	14;2	tr|D5GNL1|D5GNL1_TUBMM Uncharacterized protein OS=Tuber melanosporum (strain Mel28) GN=GSTUM_00011349001 PE=3 SV=1	2	14	14	14	11	11	10	11	13	11	1	0	0	11	11	10	11	13	11	1	0	0	11	11	10	11	13	11	1	0	0	31.3	31.3	31.3	66.601	619	619;81	0	178	By MS/MS	By MS/MS	By MS/MS	By MS/MS	By MS/MS
D5GNM4	D5GNM4	8	8	8	tr|D5GNM4|D5GNM4_TUBMM Uncharacterized protein OS=Tuber melanosporum (strain Mel28) GN=GSTUM_00011373001 PE=3 SV=1	1	8	8	8	7	7	6	5	7	7	4	1	3	7	7	6	5	7	7	4	1	3	7	7	6	5	7	7	4	1	3	23.6	23.6	23.6	37.838	347	347	0	20.173	By MS/MS	By MS/MS	By MS/MS	By MS/MS	By MS/MS
D5GNP5	D5GNP5	30	30	30	tr|D5GNP5|D5GNP5_TUBMM Adenosylhomocysteinase OS=Tuber melanosporum (strain Mel28) GN=GSTUM_00011415001 PE=3 SV=1	1	30	30	30	29	29	28	29	30	29	12	8	10	29	29	28	29	30	29	12	8	10	29	29	28	29	30	29	12	8	10	54.2	54.2	54.2	45.51	417	417	0	323.31	By MS/MS	By MS/MS	By MS/MS	By MS/MS	By MS/MS
D5GNP7	D5GNP7	1	1	1	tr|D5GNP7|D5GNP7_TUBMM Uncharacterized protein OS=Tuber melanosporum (strain Mel28) GN=GSTUM_00011417001 PE=4 SV=1	1	1	1	1	0	0	1	0	0	0	0	0	0	0	0	1	0	0	0	0	0	0	0	0	1	0	0	0	0	0	0	15.6	15.6	15.6	10.843	96	96	0.005743	2.9769			By MS/MS
D5GNP9	D5GNP9	1	1	1	tr|D5GNP9|D5GNP9_TUBMM Uncharacterized protein OS=Tuber melanosporum (strain Mel28) GN=GSTUM_00011421001 PE=4 SV=1	1	1	1	1	1	1	1	1	1	1	0	0	0	1	1	1	1	1	1	0	0	0	1	1	1	1	1	1	0	0	0	14	14	14	10.656	100	100	0	13.17	By MS/MS	By MS/MS	By MS/MS	By MS/MS	By MS/MS
D5GNQ0	D5GNQ0	5	5	5	tr|D5GNQ0|D5GNQ0_TUBMM Uncharacterized protein OS=Tuber melanosporum (strain Mel28) GN=GSTUM_00011422001 PE=4 SV=1	1	5	5	5	2	2	3	3	4	4	0	0	0	2	2	3	3	4	4	0	0	0	2	2	3	3	4	4	0	0	0	27	27	27	25.908	256	256	0	33.516	By MS/MS	By MS/MS	By MS/MS	By MS/MS	By MS/MS
D5GNQ2	D5GNQ2	5	5	5	tr|D5GNQ2|D5GNQ2_TUBMM Eukaryotic translation initiation factor 3 subunit H OS=Tuber melanosporum (strain Mel28) GN=GSTUM_00011424001 PE=3 SV=1	1	5	5	5	2	3	3	5	5	4	0	0	0	2	3	3	5	5	4	0	0	0	2	3	3	5	5	4	0	0	0	12.6	12.6	12.6	40.88	366	366	0	7.8396	By MS/MS	By MS/MS	By matching	By MS/MS	By matching
D5GNQ7	D5GNQ7	9	9	9	tr|D5GNQ7|D5GNQ7_TUBMM Uncharacterized protein OS=Tuber melanosporum (strain Mel28) GN=GSTUM_00011430001 PE=4 SV=1	1	9	9	9	6	4	7	7	9	9	2	1	1	6	4	7	7	9	9	2	1	1	6	4	7	7	9	9	2	1	1	37.1	37.1	37.1	40.803	377	377	0	33.18	By MS/MS	By MS/MS	By MS/MS	By MS/MS	By MS/MS
D5GNQ9	D5GNQ9	10	10	10	tr|D5GNQ9|D5GNQ9_TUBMM Obg-like ATPase 1 OS=Tuber melanosporum (strain Mel28) GN=GSTUM_00011432001 PE=3 SV=1	1	10	10	10	9	7	9	9	9	8	2	3	3	9	7	9	9	9	8	2	3	3	9	7	9	9	9	8	2	3	3	29.7	29.7	29.7	43.809	394	394	0	54.153	By MS/MS	By MS/MS	By MS/MS	By MS/MS	By MS/MS
D5GNR1	D5GNR1	10	10	10	tr|D5GNR1|D5GNR1_TUBMM Uncharacterized protein OS=Tuber melanosporum (strain Mel28) GN=GSTUM_00011434001 PE=4 SV=1	1	10	10	10	6	5	8	8	8	7	0	1	0	6	5	8	8	8	7	0	1	0	6	5	8	8	8	7	0	1	0	35.2	35.2	35.2	50.423	454	454	0	44.714	By MS/MS	By MS/MS	By MS/MS	By MS/MS	By MS/MS
D5GNR5	D5GNR5	1	1	1	tr|D5GNR5|D5GNR5_TUBMM Uncharacterized protein OS=Tuber melanosporum (strain Mel28) GN=GSTUM_00011441001 PE=4 SV=1	1	1	1	1	0	0	1	0	0	1	0	0	0	0	0	1	0	0	1	0	0	0	0	0	1	0	0	1	0	0	0	6	6	6	19.791	182	182	0.0016064	4.4826			By MS/MS
D5GNS1	D5GNS1	11	11	11	tr|D5GNS1|D5GNS1_TUBMM Uncharacterized protein OS=Tuber melanosporum (strain Mel28) GN=GSTUM_00011449001 PE=4 SV=1	1	11	11	11	9	10	10	10	11	10	2	2	1	9	10	10	10	11	10	2	2	1	9	10	10	10	11	10	2	2	1	35.8	35.8	35.8	43.023	400	400	0	47.949	By MS/MS	By MS/MS	By MS/MS	By MS/MS	By MS/MS
D5GNT3	D5GNT3	10	10	10	tr|D5GNT3|D5GNT3_TUBMM Uncharacterized protein OS=Tuber melanosporum (strain Mel28) GN=GSTUM_00011471001 PE=4 SV=1	1	10	10	10	7	6	7	9	9	10	1	0	1	7	6	7	9	9	10	1	0	1	7	6	7	9	9	10	1	0	1	33.7	33.7	33.7	41.447	374	374	0	70.332	By MS/MS	By MS/MS	By MS/MS	By MS/MS	By MS/MS
D5GNT4	D5GNT4	3	3	3	tr|D5GNT4|D5GNT4_TUBMM Uncharacterized protein OS=Tuber melanosporum (strain Mel28) GN=GSTUM_00011472001 PE=4 SV=1	1	3	3	3	3	3	2	3	2	3	0	0	0	3	3	2	3	2	3	0	0	0	3	3	2	3	2	3	0	0	0	14.3	14.3	14.3	34.715	335	335	0	8.953	By MS/MS	By MS/MS	By MS/MS	By MS/MS	By MS/MS
D5GNU1	D5GNU1	18	18	18	tr|D5GNU1|D5GNU1_TUBMM Uncharacterized protein OS=Tuber melanosporum (strain Mel28) GN=GSTUM_00011480001 PE=4 SV=1	1	18	18	18	4	4	7	13	15	13	0	0	0	4	4	7	13	15	13	0	0	0	4	4	7	13	15	13	0	0	0	16.5	16.5	16.5	173.64	1620	1620	0	70.254	By MS/MS	By MS/MS	By MS/MS	By MS/MS	By MS/MS
D5GNU5	D5GNU5	4	4	4	tr|D5GNU5|D5GNU5_TUBMM Uncharacterized protein OS=Tuber melanosporum (strain Mel28) GN=GSTUM_00011500001 PE=3 SV=1	1	4	4	4	1	1	2	3	4	2	1	1	1	1	1	2	3	4	2	1	1	1	1	1	2	3	4	2	1	1	1	18.9	18.9	18.9	25.984	238	238	0	24.852	By MS/MS	By MS/MS	By MS/MS	By MS/MS	By MS/MS
D5GNV9	D5GNV9	3	3	3	tr|D5GNV9|D5GNV9_TUBMM Uncharacterized protein OS=Tuber melanosporum (strain Mel28) GN=GSTUM_00011536001 PE=4 SV=1	1	3	3	3	3	3	3	3	3	3	0	0	0	3	3	3	3	3	3	0	0	0	3	3	3	3	3	3	0	0	0	1.4	1.4	1.4	203.43	1840	1840	0.00089047	6.5827	By MS/MS	By MS/MS	By MS/MS	By MS/MS	By MS/MS
D5GNW3	D5GNW3	22	22	22	tr|D5GNW3|D5GNW3_TUBMM Uncharacterized protein OS=Tuber melanosporum (strain Mel28) GN=GSTUM_00011542001 PE=3 SV=1	1	22	22	22	16	16	15	19	18	18	4	5	5	16	16	15	19	18	18	4	5	5	16	16	15	19	18	18	4	5	5	62.7	62.7	62.7	43.439	394	394	0	323.31	By MS/MS	By MS/MS	By MS/MS	By MS/MS	By MS/MS
D5GNW8	D5GNW8	1	1	1	tr|D5GNW8|D5GNW8_TUBMM Uncharacterized protein OS=Tuber melanosporum (strain Mel28) GN=GSTUM_00011556001 PE=4 SV=1	1	1	1	1	1	1	1	1	1	1	0	0	0	1	1	1	1	1	1	0	0	0	1	1	1	1	1	1	0	0	0	22.2	22.2	22.2	10.781	99	99	0.0016393	4.9857	By MS/MS	By MS/MS	By MS/MS	By MS/MS	By MS/MS
D5GNX3	D5GNX3	12	12	12	tr|D5GNX3|D5GNX3_TUBMM Uncharacterized protein OS=Tuber melanosporum (strain Mel28) GN=GSTUM_00011569001 PE=3 SV=1	1	12	12	12	5	6	6	10	10	9	4	3	3	5	6	6	10	10	9	4	3	3	5	6	6	10	10	9	4	3	3	20.5	20.5	20.5	71.471	633	633	0	34.224	By MS/MS	By MS/MS	By MS/MS	By MS/MS	By MS/MS
D5GNX4	D5GNX4	1	1	1	tr|D5GNX4|D5GNX4_TUBMM Uncharacterized protein OS=Tuber melanosporum (strain Mel28) GN=GSTUM_00011570001 PE=4 SV=1	1	1	1	1	1	1	1	0	0	0	0	0	0	1	1	1	0	0	0	0	0	0	1	1	1	0	0	0	0	0	0	10.4	10.4	10.4	24.409	221	221	0.0017212	5.8908	By MS/MS	By MS/MS	By MS/MS
D5GNX6	D5GNX6	16	16	16	tr|D5GNX6|D5GNX6_TUBMM Uncharacterized protein OS=Tuber melanosporum (strain Mel28) GN=GSTUM_00011572001 PE=3 SV=1	1	16	16	16	6	8	8	15	14	13	2	1	1	6	8	8	15	14	13	2	1	1	6	8	8	15	14	13	2	1	1	36.4	36.4	36.4	59.046	547	547	0	70.787	By MS/MS	By MS/MS	By MS/MS	By MS/MS	By MS/MS
D5GNX8	D5GNX8	12	12	12	tr|D5GNX8|D5GNX8_TUBMM Uncharacterized protein OS=Tuber melanosporum (strain Mel28) GN=GSTUM_00011574001 PE=4 SV=1	1	12	12	12	10	9	10	10	8	9	3	3	2	10	9	10	10	8	9	3	3	2	10	9	10	10	8	9	3	3	2	22.6	22.6	22.6	64.631	579	579	0	35.415	By MS/MS	By MS/MS	By MS/MS	By MS/MS	By MS/MS
D5GNX9	D5GNX9	10	10	10	tr|D5GNX9|D5GNX9_TUBMM Uncharacterized protein OS=Tuber melanosporum (strain Mel28) GN=GSTUM_00011577001 PE=3 SV=1	1	10	10	10	7	8	8	9	10	9	1	0	0	7	8	8	9	10	9	1	0	0	7	8	8	9	10	9	1	0	0	32.9	32.9	32.9	43.78	419	419	0	71.802	By MS/MS	By MS/MS	By MS/MS	By MS/MS	By MS/MS
D5GNY2	D5GNY2	8	1	1	tr|D5GNY2|D5GNY2_TUBMM Uncharacterized protein OS=Tuber melanosporum (strain Mel28) GN=GSTUM_00011582001 PE=4 SV=1	1	8	1	1	5	5	5	8	8	8	6	5	5	0	0	0	1	1	1	0	0	0	0	0	0	1	1	1	0	0	0	72.1	17.7	17.7	34.214	305	305	0.00091075	6.9701	By matching	By matching	By matching	By MS/MS	By MS/MS
D5GNY9	D5GNY9	15	15	15	tr|D5GNY9|D5GNY9_TUBMM Uncharacterized protein OS=Tuber melanosporum (strain Mel28) GN=GSTUM_00011590001 PE=4 SV=1	1	15	15	15	11	11	10	11	12	12	2	3	2	11	11	10	11	12	12	2	3	2	11	11	10	11	12	12	2	3	2	79.2	79.2	79.2	19.463	178	178	0	88.43	By MS/MS	By MS/MS	By MS/MS	By MS/MS	By MS/MS
D5GNZ8	D5GNZ8	5	5	5	tr|D5GNZ8|D5GNZ8_TUBMM Uncharacterized protein OS=Tuber melanosporum (strain Mel28) GN=GSTUM_00011601001 PE=3 SV=1	1	5	5	5	3	3	2	4	5	4	0	0	0	3	3	2	4	5	4	0	0	0	3	3	2	4	5	4	0	0	0	10.7	10.7	10.7	64.882	600	600	0	14.835	By MS/MS	By MS/MS	By MS/MS	By MS/MS	By MS/MS
D5GNZ9	D5GNZ9	4	4	4	tr|D5GNZ9|D5GNZ9_TUBMM Uncharacterized protein OS=Tuber melanosporum (strain Mel28) GN=GSTUM_00011602001 PE=3 SV=1	1	4	4	4	3	3	3	4	4	4	1	1	1	3	3	3	4	4	4	1	1	1	3	3	3	4	4	4	1	1	1	29.7	29.7	29.7	17.05	155	155	0	31.007	By MS/MS	By MS/MS	By MS/MS	By MS/MS	By MS/MS
D5GP06	D5GP06	1	1	1	tr|D5GP06|D5GP06_TUBMM Uncharacterized protein OS=Tuber melanosporum (strain Mel28) GN=GSTUM_00011609001 PE=4 SV=1	1	1	1	1	1	1	1	1	1	0	0	0	0	1	1	1	1	1	0	0	0	0	1	1	1	1	1	0	0	0	0	4.6	4.6	4.6	39.886	351	351	0.0016584	5.1775	By MS/MS	By MS/MS	By matching	By matching	By matching
D5GP10	D5GP10	4	4	4	tr|D5GP10|D5GP10_TUBMM Uncharacterized protein OS=Tuber melanosporum (strain Mel28) GN=GSTUM_00011616001 PE=4 SV=1	1	4	4	4	3	3	3	3	3	3	1	0	0	3	3	3	3	3	3	1	0	0	3	3	3	3	3	3	1	0	0	20.1	20.1	20.1	31.932	293	293	0	15.312	By MS/MS	By MS/MS	By MS/MS	By MS/MS	By MS/MS
D5GP21	D5GP21	3	3	3	tr|D5GP21|D5GP21_TUBMM Uncharacterized protein OS=Tuber melanosporum (strain Mel28) GN=GSTUM_00011629001 PE=4 SV=1	1	3	3	3	3	3	3	2	2	3	0	0	1	3	3	3	2	2	3	0	0	1	3	3	3	2	2	3	0	0	1	15.6	15.6	15.6	23.587	205	205	0	8.3629	By MS/MS	By MS/MS	By MS/MS	By matching	By MS/MS
D5GP22	D5GP22	3	3	3	tr|D5GP22|D5GP22_TUBMM Uncharacterized protein OS=Tuber melanosporum (strain Mel28) GN=GSTUM_00011630001 PE=4 SV=1	1	3	3	3	1	2	3	2	2	2	0	0	0	1	2	3	2	2	2	0	0	0	1	2	3	2	2	2	0	0	0	9.3	9.3	9.3	39.195	356	356	0	9.5439	By MS/MS	By MS/MS	By MS/MS	By matching	By MS/MS
D5GP29	D5GP29	10	10	10	tr|D5GP29|D5GP29_TUBMM Uncharacterized protein OS=Tuber melanosporum (strain Mel28) GN=GSTUM_00011639001 PE=3 SV=1	1	10	10	10	5	8	7	9	9	7	0	1	0	5	8	7	9	9	7	0	1	0	5	8	7	9	9	7	0	1	0	24.7	24.7	24.7	61.649	538	538	0	38.977	By MS/MS	By MS/MS	By MS/MS	By MS/MS	By MS/MS
[truncated: 91 more rows]
[truncated: 54 more columns]

## Sheet: Skyline DIA Extraction Windows
Start m/z	End m/z
400.455	420.455
420.465	440.465
440.475	460.475
[truncated: 27 more rows]

## Sheet: DIA Quantitative Protein Values
Protein	Truffle_1	Truffle_10_1	Truffle_12	Truffle_13	Truffle_16	Truffle_18	Truffle_21	Truffle_33	Truffle_46_1	Truffle_48_1	Truffle_14	Truffle_23	Truffle_24	Truffle_29	Truffle_31	Truffle_32	Truffle_34	Truffle_36	Truffle_42	Truffle_45	Truffle_10_2	Truffle_10_3	Truffle_10_4	Truffle_10_5	Truffle_10_6	Truffle_10_9	Truffle_17	Truffle_19	Truffle_22	Truffle_35	Truffle_37	Truffle_38	Truffle_39	Truffle_40	Truffle_41	Truffle_46_2	Truffle_56	Truffle_57	Truffle_63	Truffle_64	Truffle_10_7	Truffle_10_8	Truffle_2	Truffle_3	Truffle_43	Truffle_44	Truffle_46_3	Truffle_48_2	Truffle_58
[truncated: 2,765 more rows]
[truncated: 30 more columns]

[truncated: 1 more sheets: DIA Anova Significant Proteins]
